# Supplementary material for: Usability of human Infinium MethylationEPIC BeadChip for mouse DNA methylation studies
Source: BMC Bioinformatics. 2017 Nov 15;18:486. doi: 10.1186/s12859-017-1870-y (PMC5688710; doi:10.1186/s12859-017-1870-y)
Supplement: Supplementary file 1 — EPICprobes. (TXT 54191 kb) [file 12859_2017_1870_MOESM1_ESM.txt]

>cg07881041 
GTTAAATGAGATAATATATGAAATATGGGTTGAGGGTGTTGTATTTGTAG
>cg18478105 
TGGTTTTTGTTTTGTTGTATGAGATTGGGATTTGAGAGTGAAATTTATTT
>cg23229610 
GGAATTTTTGTTTATTTTGGTTTTAATGTTTTTTAAGGAAAGAATTTTAT
>cg03513874 
GATATTATTTAAGGAGGGTAAGTAGTGATGGGATTTTATTATTTTATTGT
>cg09835024 
TGATTTTTGTAATTTAATAAAGTGAGATTGGTTTGGGGTTGGTGTTTATT
>cg05451842 
GTTTTGGGTTGTTGGGGGTTTTTTTAGTTGGGTTATAGTGTATTTGAATG
>cg14797042 
GTTAGAGTGAGAATTATATTTGTTTATATTAGGGGTTTGAATTTTGTTAA
>cg09838562 
GTTTATGTTTTAAGATAAGGTTGTTTTAGTGTAGTTTTTATAGTTTGAGT
>cg25458538 
GTTAATTGGTTGATGTTAAATAATGTGTGTAATTTGTAGAGGTTGTAGTA
>cg14361672 
TGTAGGATGTTAGGATGGGTTGAATGGTTTGTTATAGATTAGGTAGTGAT
>cg01763666 
TGTTTGTTTTAGTTTAGTTGTTTTTATTTTGAGTTTGTTTATTTTTGTTT
>cg09261072 
GTAGGGTATAGTTGAAGTTTGAGTTAAAGTGGTGTTTTGTATATTTGTTT
>cg02404579 
GTAGGGGTTATGTTATAGGTTAGGAATAGTAATTGTAAAATTTTTGTAAG
>cg12950382 
TGTTATTTGGGTATGTGTATATATATAAGTATATTGTTATTTTTTGGTAT
>cg02115394 
TGAGTTTTTTTGATTTTTTTGTTAATGTTTAGAGGTGTTGTAGTGATTTT
>cg04118974 
GGAATGTTTATTAATTTATATATTGTTTATGATTGTTTTGTGGGGTAGTT
>cg01236347 
GAGAGTTTGTTTTTAAAAAAAGAAAAGAAGAAGTAGTAGTAGAAATTTTG
>cg22585117 
GGGGTTAGAATTTGAATATAAGTATTTTGATTTTAGAGTTTGTTTATTTA
>cg25552317 
GAAAAAAGAAAGGTGTAATATTTTTAAATAGTGGAAGTTAAAATGTTAGG
>cg23875663 
GTTTATGAATGTTAAAGTTTTGTTAGGTTTTTTTGAAGTTTGTTTTTGTT
>cg25813447 
TGTGTAGTTAGTTTTTTATTATGTTTGGTTGTAAAAAAATTAAAATGGTT
>cg07659892 
GAGTTGTTTGGTTATTTAAGTGTTTTTGGAAAAGGAAAAGAGTTATTTAG
>cg15995909 
GATGTTAGTGAGTTATAGTTTTTAGTAGTTTTTAGTTAGTTATGTGATTA
>cg23728960 
GTAAATTTTGGGATTTTTATATAATTTATTAGGGTAGGTGGATATTTGAG
>cg11993619 
GTAGTGATATTTGAATATATTTTAATAGTATGTGTTTATTTTTAGGGTTA
>cg07779434 
TGTTTTTTTTGTGGAGTTTTGTTTTAGAGAGTTTGTGGGTTTTTTGTTTT
>cg01925883 
GAGGAATATATAAGGGAATTAAATTTTGGGGAAAAATATTTATATTGATA
>cg03452160 
GAGGTTTTTGGTGATTTTATTTTGGATGTTTAGTTTAGGTGTATATTTAG
>cg09430819 
GAGGTGTTATATGTATTTTATAGATTGTTAAGATGGTATAGATAGTAGAA
>cg21784030 
GTGTTTGTAGGTTTGGTTATTTAGAAGGTTGAGGTAAGAGAATTTTTTGA
>cg13871826 
GGTTTTTGTAGGTGATGATTTTAGGTTATTTTATGGTGGTTTTTTGTATT
>cg13417420 
TGTTTGGTTTATTATTTTTAGTGTGTAAAAGTTTTAAAATTTTTTGTTTA
>cg16474293 
GGGTTGGGGTTTTTAGAGAAATTTTTAGAAATTGTAGTAATAATTTTGTT
>cg14463239 
GAAGTTTTTGTTATTTTGATTTTGGGAATTTGTAGTGGTTTTTGAGATAA
>cg12480843 
TGGATTGAGATAGAAAGTATTTAGAGTGTTATTTATTGTGTTTTTGTTTT
>cg26724186 
TGGTATTTATTATTTTTAGTATATTTTGGTGAGTGGTTTGTTTGGGTTTG
>cg05301794 
GGGGTTTTTAAATTTATTGGGAGAAAAGGTTGAGATTTTAGTAGTAAGTA
>cg08829765 
GATGGATTATAAAGTTAAGGGTAAGATTTTGTTTATTGTTAAAATGTTTG
>cg10855276 
GATATAAATTTTTGGTTTGTTAATGATGTTTATAGAGAGTGGTTATGTTT
>cg24133276 
TGAGAAGTAGGATTTAGTTTTGTTTAGGGGAATTTGGAAAATTAGTTTTG
>cg12406992 
GGGGTTGGGTATTGTTTTTTTATATAGAAGTTTAATTTTATATTTTTTTT
>cg14370485 
GGTGTTTTGGTAGGAAATTGTTTGAAGTGATAAATTTTTATATTGTTTAG
>cg00617867 
TGTAGTTTAGTGGTTGTAATGTGTATTTTTTGTTGTTTTTTGTGTGTATT
>cg05493344 
GTTTGGGTTTATGTTGTGTTGTTAGTGTTTTGAGATTTTTTATGGTTTTT
>cg13773083 
TGGGTAGTTGTTTAGTAGTAGGAAGTAGATAAGTAGTTGGAGTTTTTTGG
>cg05469734 
GGTAGAGTTTTTTAAGGAAGTTATGGGATTTGGTTTTGGGATTTTTAGAA
>cg05650511 
GATGTTTATAAGGTGTTGGTTTTGAATTGGAAAGTTGATATGGTTTTTAG
>cg07393050 
GAGGGGATTTTTTGAGAAGTTAGATTTTTTAGTTTAAAATTAGGTTAGTT
>cg05530295 
GTAAGAAAATTGGTTTAGAAAATAGGAAAGTTTAAAATTATAGTAATGAG
>cg10136773 
GTATTAATGTTTAATTTTAGTGTTTTTGGGTTGTGTGTATGTGTATTTTT
>cg20725941 
GGATTTTATTTGTGTAGAGTAAAATTGGTTGTAGATTATATTTATGAAAA
>cg08098819 
GGGGGATTTTTAGTTTTGTTGTTTTGGGGTTTTAAAGAATTAAGTTTTTT
>cg15743833 
GAGAGAAGTGTTTTATTAGTTTTGGTAAATTTGGAATTTTAGTAGTAGGT
>cg17236668 
TGGGGGAGTATGTAGTTAGTTATGTGATGTGATTTTTGTTAGGAAATGGA
>cg01282269 
GATTATTGTAATTATGAAGATAGATAATTTTAGTGTTTAGGTTGTAAGTT
>cg23897083 
GTGGGTTTGAGATATTGTTTGTATGAAGTAGGGAAGTTTAGGATTTTTTG
>cg20930040 
GTATTTAATATTTTTATGGAAGAAGTTGGAATTTTGTGATTATTGTATAT
>cg06386634 
GTTAGTAGTTGTTTTTGGAGTTTGAGTTTTATTTGGAGGATATGTTGTTG
>cg16481497 
GGTTTGTTATGTTTTAGTTGTGTTTTTTAGAGTGTAGTTATTAGTGTTTG
>cg01140522 
GTTTTTAGTTGATTATGTATTAGAATGATTTAGTTGGTGGTTATATTGGT
>cg05173528 
GTAGAGGGATATTTATAAGTAATTTTATTGATGGTGTTGATGATTATGGT
>cg19607165 
TGAGGTTTTTTTTGATTTGGATTTAAGGAATGGTTGGGAATTTGTGTTGT
>cg11073926 
TGGTGGTTGAGGTGGTTGTTATGATTTTATTTTTGGTTTTTTAGTTAGTA
>cg08770523 
TGTAAATTTTGGGGTGTTTGTAAATTTGGATTTGGGGTGTTTGGTTTTAT
>cg21432842 
GGAGTTTGTAGTTTAGTTTTATTTAGATTTATGGTTGGATTTGTTATTTA
>cg24347498 
GTTTTTTGATTTTATGAGATAGAATAAAGAATAGGAAGTTTGGTTTTTGT
>cg08795713 
TGATTGGTTGATAATATATTTTTTAAATGTAGTAGTGTTATATATATGTA
>cg02977829 
GTTGTAAAGTGTTTTAGATTATATGTTAATGTTTTGTGGGAATGAAAGGG
>cg24040570 
TGAGTATTTTTTGTAGGGAGTGGTAGGAGAGTTGTAGAAGTGGTGAATAA
>cg10732921 
GTAGATTAAAATATGGTTATTAAGATGTGTTATTTGGGTGAAAGGTTTTA
>cg01098981 
GTTTTTTTAGGTTAGGGTATTGTTTTAAATTTAGTTAAGGAGGATTTTAG
>cg05850769 
GATTTTAGTTTATTTGTGATTGTAATTTAAAGTTTTTATTTTTGTTTGGT
>cg07726959 
GGTAAGATATGTGTATGAGGTGATAGAGATATTATAATGGATAAAGTAGG
>cg17408660 
GTGGTAGATTTTTGGGGTTTTTAATATGAGAGTTTGGGTTTTATATTTTT
>cg12062270 
GGTAGATTTTGTTGGTTTTTTTATGTGTTGTGTTTGTTTGTATTTTATTA
>cg24652288 
TGTGAGGTATTATGTTTGGTTTTTTGTTATTATTTTTTTGATATTTTGAT
>cg24581795 
GGTTTAGTTTAGGAGTGGGTATTTAAGATGTATATTTGATGTTGGTGGTT
>cg25706713 
GAAAAGAGTTATTGTTATTAATTGTGAGGTAAAAATTATAAGGTGTAGGA
>cg18160831 
GTATAGAAATGGTATAGTGTTATTATTATGTGATGTTTGGAATGATTTAT
>cg25568397 
GGTGTTATTTTTTTGTAATAAGTTATAGTATTTTTGGATGTTGTGTTGAA
>cg15998406 
TGTGGTTTGTTTTTTGTTTTAGTAAATGTTAAATATATGAGGATTTGGTA
>cg06964503 
GTGTTTAGTGAGTTATTGAGTTTTGTGGATTGAATTTATTTTGTGAAAGG
>cg11890956 
TGTTATGTTTTGTTTTGTATAGGGTTTGTTTTTAGGTATATTTTGAGTTT
>cg25361701 
GTTAATTAGTTTATTTAGGTTAAGATGTTTGGGAGGTAGAGGGTTTTATA
>cg09387925 
TGGTTTTGATTTATTTATTTGTTTATATTGGTATTGTTTTGTGTTATGTT
>cg01675618 
TGTTTTTGTTTTTAAGATTTGTTTGGTGTTGTTTGTATTGTTTTTGTTTG
>cg13702222 
GGTTTTAAGTAGTAGAGATGTTAGGAAAGGTATTTTTTAGTATTAATTTG
>cg02552646 
GTTAATTTGGTAATGTATTAAGATAAAAAGTAGAGATAATAGGGGTATTT
>cg18548246 
GTTGATATTAGTTAGGAAGTATTATTTGTTGAAAAATGAGGATGAGATAA
>cg11947782 
TGTTTTTTTGTAGAATTGGTATATTTTGGTGTGAAAGTTGTTTATTTTTG
>cg21931115 
GATTGGAATTTTATTTATGTGTTTGGTTGTTGGAGTTGATTTTTAGTTGG
>cg11945228 
TGATGGTGTTTGAGATTGGGGATTGTTTTTTGAAGAGTTAGTTTTTTTTT
>cg12409226 
GTTGTTGTTGTAGTTGTTGTAGTTATTGTTTAGGTTGTTGTTTTTGGGGG
>cg10421346 
GTAAAAGTTTAGAATGTTTGTGGAAATAAGGATAGGTTAAATTTGTTTAA
>cg14361409 
TGTGTTTTTATTTAGTGGTTTTTATAGTATAGTTTGGTTATGTTTGGTTA
>cg10089552 
GAGAGGTAGGGTTTGATTTAAAGAGAGGGTGGTAGTTTTAAGATATTAGG
>cg02073627 
GTGTATTGAGTATTTGTTTTATGTTAGGTATTGTGTTAGATATAATGGAA
>cg13431597 
GAAGGGGATTAGTATTTATTGAATATTTTTTTGTGTTAGGTATTGTGTTT
>cg07147414 
GGGTTTTAGGTTTTATAATTTTTTTGTGTGAGTTTATTAAATTAAGTGTG
>cg00376553 
TGTAGGAGTAGAATTTTATTTGAGTTTGAGAAGTTTGAGAGGGGAAGTGA
>cg12898275 
TGTTTTTTGAGTTGTTGGTTTTTTTTTGTTGATGATTTGTATTTTTTTGT
>cg21650422 
TGTTGTTAAGTTGTTGTTTATTTATTGTGGTAAGGATATGTTTGATTTTA
>cg25617519 
GAAATGATATGTATTAGAGATTATTTATTGTAGTATTGTTTGTGTAAGAA
>cg16514717 
GTTAGTTTTAGTAGGGGTTATTAAGGAGGGTTTGTTTTTAGTTTTAATGT
>cg19453472 
TGGAAATTTTTTTGTTTTTAGGAAATGTTTTGTGGTTGTTAATGAAGTGT
>cg02068090 
GGGTTGATTATTAGTTTATGGGGTTGAAGAATTATTTTTTGAAGGGTTTA
>cg22685502 
GGGAGGGAATAGTAGAGAAAGGGTGTGGTATAATTAAATGTTTTTAGGTT
>cg02638655 
GTTTGTTTTTTAAGGAATTGGTATAGAAGTGTTTGTATGTGTTAGATAGG
>cg03436892 
GGATTAAATTTATTAGTTAAGGGATTATTTTAGGAATTGTTGGAAGGTGA
>cg24176744 
TGAGAGTTGTTTTATGTGTATTTAGAGTATTTGGGTAGTGTTGTAGGGAT
>cg11441173 
GTTGTGTAATAATGGGTGTATTTGAAAAAAATTAAGTAATAATAATAAAG
>cg08360726 
TGGTTTTGTTTTTAGGTGTTTGTAGTTATTTTTGGTGGGTTTTAGTTTTT
>cg14172094 
GATTTTTTATTGTATATTTTATGTTATGGTTTGTGGGGTTTTATTTTTTT
>cg14120658 
GTTTGTTTATAAGATATTTGTTTAGGTAGTATAGAAGGATATTTGGATAT
>cg15376097 
GTGTGGGGGTTAAATTTATAATAGTTTGGGATATTTTAGATTGGTATTAT
>cg12013871 
GGTTTTTAATTAGTTAGAAATATGTTTGTGATATTGTTTTGAGTTTGATT
>cg07590135 
GTTTTTATTAATGGGTTTTTGAGTTGTTTTTGTTTGTGGTTTTTGGGAAT
>cg22344912 
GAAAAATGAGTATTTAGGGATTTATTTAGTTGGGATAGAGTGTTTTAGTT
>cg19006848 
GGGTGTTGGTGTTATGTTTTTTGTGTATTTTGTAGAATTATGAGTTAATT
>cg11420685 
GAAATGTAGATTTTTAGAGGATTTAGAGTTTTTGGTAGAGTTTGTTAAAT
>cg00039070 
GTTAGTATAGTGTAGTTTTTTATTTGATTTTTTTAGTGAATAGGTAGAGT
>cg24796272 
GTGGATGAAGTAAATATATTTATGGAAAAATTTTGGGGTTAGGAGGTTTG
>cg20259501 
GGTAATTTTAAGGTTTGGGTATTATAGTTGTTATTTAAATAGATATTTGT
>cg24851364 
GATTATGTTTTTTTGAGTTGGTTAAGAGTAATGTTTTTTGAAATTATGTT
>cg24506916 
GTTTTTATTGTGAGAATTTGGATAGTTTTTGGAGGTAAAATTTATAAAGT
>cg00072839 
TGTATAGGGTTTTTGGTGTTGTTTTTTTTGGTGTTTGTTTTTTTGTTTTT
>cg13643060 
GATTTTAGTAATTTGAGAATTGATTAAAGTTTTTTTGGGTTTTTAGTATA
>cg20390814 
GTTTTGTGGGAAATTTTAAATAATGGTATAGGAAAATAGAAATGGTAAGA
>cg03434319 
GATATTTGGAAAAGTTTAATTTAGAGTTTGGTATTTATTAAGAGTTAATG
>cg07469408 
TGTATTGTTGTTTGGTTTGTGTTTGTTAGGTAGTAGTAGTTGTAGTTTTA
>cg07176589 
GGAATTATTTTATTATTTTTGTGATTGATTGTGTTTTGGAGTTTTTTTTT
>cg06537454 
GGGTTTGAGAGTTATTGAGGAGTTATGTAGTTTGTTTTTATATTATTATT
>cg06786335 
GGGGGAGTTTATTAATAAATAGTTGTTTTTTAGGGGTGTATATGGTTAGG
>cg14485407 
GTTTTTGAAGAGGTTTATGATATTTTTAGTAATGAGTAATAGGGAAGTTA
>cg11715623 
GGAGTATGTGTTTTTTAGATAGTGTTTTTTGAGTTATTGATTAGTGGGTT
>cg20060284 
GTAAAGAAGTTTTGATAATAAAAAGTTAAGAAATGTTAATAGGTTGAATT
>cg12741001 
GTTTTTAGGGTATTTTGTGGATTTTTATAGTATTTAGTTTTGTGTTTAGA
>cg22337977 
GTTTAGAAAGTTTATTAGAGTAAATTGTAAATAGATATATGGTATGGATG
>cg08730728 
TGATTAGTAGTTGAGTTTTTGTTTTGTAGTGTTATTTAGAGGAGGTTGAA
>cg05738196 
TGTTTGATTAGTAAATTATAGTTAATGTTTGTAATATAGTTTAGTTAAGA
>cg25261995 
TGTGTATATGGGAATTTGGGTAGGAAATGGAAAGTGTTTTGTGTATTTTT
>cg04002950 
GTTTTTGTTTGATATTTTGATTGTTGTTTTGTAGAGGATTTTGTTAAGTT
>cg22027155 
GGTAATTATTGTGTATGTGAATGAATTATTAAGTATATGTATTAGGGATG
>cg03716619 
GTTATTAGGAATAGATTGTTTTTTGTGTGTGGTTTTTGGTTGTTTATTTT
>cg13941639 
GTGAATTGTAATTTTTAGGGTAGTTATTAAAGAAGAGTTAAAGATGAATA
>cg15323066 
GGTTTAAAAAGTGGTGAATTATGAGATTATATTTTATATTTGGTTTTGAG
>cg22782271 
TGGTATTGAGTTTTTTGTTGGTGTTTTTTGGTGGGATAGTTAGTGTTAAA
>cg26846647 
TGTAAGTTATTAGAAGTGGAGTTGAGGTTTAGATGTTTATTGTGGTTGTG
>cg01998051 
GGTGGAGAAATGGTTAGTTATTTTTGGTTTATGTTGATATTTTAGATTTT
>cg01935129 
GAATATATGTATATGTATATAGGTGTATGTGTATATATAGGTATTTAGGT
>cg19993487 
GGGTTTTTGTGTTTTTTGGGTATTAATTATTTTGTATTGGAATTGTTTGT
>cg03437204 
GTATTTTGGGTAAGTTGGTGATGGAGTGTTGGGAGATTTTTTATATGTAT
>cg23100493 
GGGTGAGTTTGGAATATAGTTATTTATTTTAGTTGTTTATTGGAAAGTAA
>cg21948301 
GAGAGTTATTTTTATGTTTTAGAGGTATAGAGTAGTTAAGTAATTGGTTT
>cg25294651 
TGGGTTGGTGTGTAGTGGGTGATTTTGGTTTGTTGTAGTTTTTATTTTTT
>cg05458295 
GTATGAATAGAATTTTTAGTTATGTGATATAGGTAGTTGGTGTTGGTAGT
>cg24568647 
TGTGGTTGTAGGTGTTTGAGAGTTGTATAAGATTTTTTTGTGGGGAGTTG
>cg01415275 
TGAGTTTTGGGGTTAGTAATTGTTTTTGTATATGGTTTTGTTTATATTTT
>cg05876918 
GTAGTTTATTTGGTGAGAATTAGTTTTAGATTTTTGTAGTTTTGTTTAAA
>cg16515064 
GGTAAAGAAGTTTAGAGATTTTTGAAGTTGTTATTGATAGTGTTATTTTG
>cg01966076 
GGTTGTTTTAATAGGTGTGTGGTATTTTATTATAGTGGTATTTTGTATTT
>cg13523652 
GTAGAATTTGAGTATTTTTTGTTTGTTGTTGTTATATTTTATTGGGGTGG
>cg00172270 
TGATGTGTGTTTTATTTATGTAGGTTTTGTTTTTTGTTTAGAGGTTTTAT
>cg27548741 
TGTGTTGTTGGGTTGAGATTTTTTAATGGATGTGAATTTAGATGATGTTG
>cg19789047 
GGTTAGTTATTAGTTAGTTATAAAGTAAAGGTTAGTGTTGTTAAATATAT
>cg09659208 
TGTTGATGTTTATTATGATTATTATTTTGATGATTAGGTAGTGTTTTTTT
>cg10405115 
GTGAGTTATGGTGTTTGATTGGGGTTAATTTTTAAGTGGTGTAAAATTGT
>cg19873382 
GTAGTATTTTTGGATATTGTAGTGATGGTTGGAGAATTTTAGTTAGAAGA
>cg19568003 
TGGGTTTTATTTTTGGTTTTTGTTTTTAGTGTTTAGTTTGGATTGTAGTA
>cg17021917 
GGGGGATTTGGGTTAAAATGTTATTTTTAAAAAGTTATAAAGGAAAATAT
>cg11385013 
TGTTTTTTTTTGGTTTTTGGGGGTTTTGGTGATTTTTTTAAGATTTTTTT
>cg14324440 
TGTTAGGATTTGTTATTGATTTATTTTTTATGGTTATGTTGTTGTTGTTG
>cg04982343 
GTAATTTGAAATTGAGATATAAGTGAATAGAGTTTTAGAATTTTTAATTA
>cg08792798 
GGGGATGATTTAAAAGAAAGATATGTGATTTTTATATTGGTTTTGGGTAT
>cg11564042 
TGGTAGGGTTGGGTTGTATTAGTAAAATTTGGATTGAGAAATTGATTGTG
>cg27308188 
GTGATTTTGGGAATTTTATATAGTGTTTTAGTGGTTTTGTTTGTTGTATT
>cg09955683 
TGTTGTTGTTTTGGTTTTAGATTTGTGTTTTTTAGTTTTTGTTGTTTTGA
>cg14139735 
GTAGGGAAGTTTGATATTAGTAATGATATATGATTTATAAAATTTAAATA
>cg15972572 
TGTTTTTTGGAGAGTTTGTTTTTTGTTATGGGTAGTAGGGTTTTTGTTGA
>cg03548035 
GGGTTTATAGTGTTTTTTGATTGAAAGATATATGTTGTTGTATGGGTTAA
>cg13807925 
GTAGGGAAATAATTTTTGTTTAAGATTGAGGTTGAATTAGTGTAATAGAG
>cg20974387 
GTTGAGAATTAATTTGTTTTGATTTGGGTGAATTAAGATAAAGTTAAGTT
>cg09948909 
GTTTGGTTTATTGAAGGATTTTATATAGGAAAGTGATTTGAGTTTAAAAT
>cg14482569 
TGAAGTAATTGGTATTGTTTGGGGGGTTTTGAAGTTTTTGGTTAATTGTA
>cg02102020 
GAGTGAGGGGGTGGTAGATATTAGTTGTTTTTATAGTTTTTATTGTGTGT
>cg03739014 
GAGTAGGTTATTTTTTTAGGTAGTGGTTTGATTTTGTATTTGTAAGATGT
>cg04405466 
GAAGGTTTAGTTGGGTTGAATAAAGATAAATTTGGTGATAGTGTAGATAG
>cg00982984 
GGATAATGAAGTGTGTATAAAAAGTTTGGTGTATATTTTGGGGTTTTTTT
>cg11780785 
TGTGAAGGTTTATTTTTTATTTATGTTATATGTTTTTTATGAGTTAGTTG
>cg21952484 
GTTGGGAAGGTTTTTGATTTTGGAGTTTTTGGTGGTTTGTTTTTTGAGGG
>cg21277889 
GAGGAAGTTTTTTGTGTTGGTTTTATGTTTTGTTGTTTTTTGTATATTTA
>cg09840155 
GTTTTTTATAAAGTTATATGGTGGTAATTATTAGAATTGTAAGTATATGG
>cg20390681 
GTTGGAATTATAGGAGGGTTTTAAGTAGGAGGGGAATGTTTATTTGTTAA
>cg25924761 
GGTATTGTTATGGTATGGATAGTTGATGTTGTTGTTTTTATAGAAAAAGT
>cg00075608 
GGGGAAATTAGGTAGTTAAATATATTATTTTGTATTAAGTGTGAATGGAG
>cg06674009 
GTTAGGGGTTATTTTTGTTGTTAGTTGAATAAGTTTTGGTTGTTTTTAAT
>cg20247596 
GTTTTTATTTTTGTGTTTTAGGTGAGTTTTGGAGTTTAGGTAAGGTTTTG
>cg06320334 
GTGTAGAGAATAGTTGTTTAGGAAATGTTGAATTTTATTTTGAGAATATG
>cg18426033 
GGTATTTTGTTTGTTTAGGAAGGAAGTGTTGGAATTTGTTTTTATTGTTA
>cg04608300 
GAGGAATATAAAATGAGGTAGAAGGTTTAATTTGAGTTAAGTTAGAAAAG
>cg07267139 
GTGATTAATATGTTTTTTAGATATTGAAAGAGTTGTTAAATGAGAGGAAA
>cg15347924 
TGATTTTTTGGATTTTTATTGAATGTTGGGTTTTGGTTTTTTGGATTTTT
>cg03970319 
TGATTATTAGGTTGGAAGGAGAGGTTGGGTTTATTGTGTTTTTTTTATTT
>cg16692836 
TGAGGTTGTTGGGTGATTTTTAGTTATTTGTTGAGTGGTTTTTTTTGTTT
>cg17505155 
TGTTTTTTATTTGTGTTTTGTTGTTTGTTGGGTGGGGTGGGGAAAAGTAT
>cg15034345 
TGTTTTTTTTTGGTTAGTTTTTGAGTTTTTGTGTAGTTTGTTTGTTAGGA
>cg15775835 
TGGTTTTGTTTAGTAATATTAGAGTTTTGTTTTTATTGGTTTTGAAGATG
>cg14057072 
GAGGAAATTAAATTAATGAGTTATTGGATATTAGTGATTTAGGTAAGAAG
>cg00233745 
GGGTAGATTATGTTTTGTAGATTTTGTTATAGTTTTTATTTTGGAAGAAG
>cg09170686 
GTGTATATATAATTTGTTATAGAGAATTTAATGTTGTAATTGAAAGTGGA
>cg01155927 
GATAAGTGAAAGTTTTATATGGAAAGATTTGGGGAAAGAATGTTTAAGGA
>cg21262144 
GATTGTGTAATAGAATGTGAAGATTTATAATAAAAATTTTAGTGTTTTTT
>cg04226863 
GGGATTAGGAATTATTTATTATTTTGTGTGAGTTTTGAGTATTGTTTTTT
>cg17579075 
TGATGATTTTATAAAGTTTGGAGGGATGGATAATATTTTTTGAGTGTTTG
>cg17693420 
TGTGAATTATTGTGATAGGTTTGTGTTTATGTAAATAAATTTATTTAAAT
>cg15734102 
GGAGTTTTTATGAAAGAATATTAGAAGAAATTAAAGTAGAAAGAAAGTTG
>cg18617728 
GAGAAGTAGTTGTTTATAGTATTGATATGTGTTTTTTAGGTTGTTTGTAG
>cg15399759 
GTAAGTTATTTTATTAGATTTGGGATTGTTTTATAGGTATATGTTAAATT
>cg00657287 
GAAGAGAATTATTTAGAAGGTGTTTTTTGGTATATTTTAGGTATAGAGTT
>cg24562943 
GGTTTATTATTTTTAGGGTGGGTTAGTAAGTTGTAGAGTATATATAATAT
>cg14428027 
TGTTTTTGGTTATTGGAGTTGTTTTGTTTTTGTTGTTGTTTTTGTTTTTT
>cg04957307 
GTAGAATTTGATTTTGTTTTGATTTTTTGAGTGTTTTTGATGTTGGGTAG
>cg00415852 
GTGATAAGGGGTTATATGTGGTATAGAAAGAGTAATTATTAAGTAATAGG
>cg07281747 
GAGTTTTATTATGATGTAAGGAGGAAGTTTTTAGAGAATAAAAATAAGGG
>cg03162770 
TGTTGGGTTTGGTTGTTTTTGGTAGTTTTTTTGTTTGGTTTTTTTTTGAT
>cg16017284 
GTTAGTTTTTGAAGATAATTTTTTAGAGTATTAGTGGAAAGATGTTGGTA
>cg25633548 
GTATTATTAGATTGTATGAGAAATAAGGTGGAAAGGAAGATTGATATATA
>cg01761362 
GTTAGGTGATGTATGTGTATATGTTTTTGATTTATTTATTTTGTTAGTTA
>cg03372187 
GTTTTTGGGGTTATGAAGTGTTTTGATTAGTTTGTAATATAAAGTTTTTT
>cg13460871 
GGAGAAATTAAGGATGTTGTTTATTTGTGTGTTGAATTTTTGTATTTATA
>cg14959801 
GGTGTTTTTATATGTTAGTTGTTTGAGTTTAGGTTAGTAGGTAGTGGGTG
>cg03760670 
GGGTAGAAAGTTATTATTAAAGTTAAAGTGTTTAGTGTAGATTGTTTTTA
>cg21208107 
GGGTTTTATTTAGTTGAGATTGTAGAGAAATTTTTGTTTGGTTTGGGTAG
>cg25573839 
GTATATATGTTTAGGGAAGGATATATATTTAGAAAGGAATTGAGAAAGTT
>cg17305436 
TGGAATGGAGTGTTTTTTTTATTGGTTTGAGTGTTATTTTTTGAGGTGGT
>cg23760585 
GTATATAGTGGGTTTTGGTATATGATTTTGTGAATGTTTGTGATGTTTTT
>cg13938504 
GATGTAAAAGGATAGGAGAGTTTTTATAGAAGAGGGATTAGTTGGTAGAA
>cg16178289 
TGATTTTAAGTTTTAGAGGTTTATGTTAAAATTTATATATTTGTTTTTAT
>cg02294730 
TGTTTGTTTTGTTTTGGTTGGTATTTTTGTTGTTGTTTTGTGGTTTTTGT
>cg07078398 
GAGTTAAAGTATGTGTGTAGTTTTTAGAAGTTTGAAAAGTTAAGGAAATG
>cg01658824 
TGTTTTTGGGTGATGTGTTTTAGGTGGGTATGGTTTGAAGTGTTTAAGTT
>cg01414772 
GGTATTAAGATATAATTAGGAATTGTTTTAGGAGTGATTTTATGAGTAGT
>cg23659616 
GATGATTTGTTTGTAGTTAGAGTTATTTATTTAGTTGAATGTGTTGGGAT
>cg01860459 
GGTTGGGATTTTTTTTAGGTTGTTTTTTGATAGGGTTTTTGTATTTATTT
>cg14434197 
GAGGTTTTTAGAGTAAAGTTATGTATGGAAGAAGTTTTAGGATTTTGAAG
>cg04490824 
GGAGATTTTTAGGAGGAAGAATTATAGTTAAATGTTAGTGTTGTATTAGG
>cg25593794 
TGGGGGATTTTTGTTTTTGGTTTTAGTTTGTTAAGTGAGAGTGGTTTTTT
>cg17224835 
GGATTTTTTTGATAGATTTTTGTGAAAAAATTATTTTGGTTGTATGTTTG
>cg23087653 
TGTGAGTTATTGTGTTTGGTTTTGGTTAATTTTTTAAAATTAAAGATTTT
>cg23964696 
GTGTTTTTTGAATGTTTATAAATTTTTGTATTTAGTATGTAGGTTATGTG
>cg07677084 
GAGGGTGTTTTAAGGTTTATTTTATGTAGGAGTTATTTAATAGTTTTGAG
>cg00494446 
GATTTTTTATGTAATAAATTGTTGGTTTTAGGGAGAAATGTTTGTTGGGA
>cg02713373 
GATTTAAAAGTTTAATTGAGTAGTATAGTATTTTGGTAGGTAAAGATGAA
>cg26676405 
TGGTGTTGAAATTATATTGAATGGTGTGGTTTTGGGGTTTTTTATGTGTT
>cg14085177 
TGTTTGGTTTAAGGAAGGTTTTTATAGGTGGATTTTGGATGAATAGGGTA
>cg18319761 
GTATATGTTTGTAGGTATGTGTATATGTATGTGTATATTTGTTTATAAAT
>cg21630608 
GTTTAGTATGGTGTTTTTTGGTATGTAGGGGATGAATGAGTTAATTTTAG
>cg16315238 
TGTTGTTTTTTTTGTAATTTGAGTAGATTTTGGTGGGTTAGTTGTTATGG
>cg15241920 
TGATTTTTGTAGTTTTTGTTGTGATTATTAGGGGTAGTATTGTTTTTGTT
>cg23066364 
TGTTTATTTTGGTTTGGTTTTTGTGGTTTTTGAGTTTTTTTGGTTTTTGT
>cg01631322 
GGTTATTTTTGATTATATTTAGGATGTAGTAGAGGTTGTAGAGTGTTTTT
>cg25771195 
GTTTTGATTGTATGTTATAATGTGAATAATGATAGGTAGGGATGTATATT
>cg10630015 
GGTAGTGTGAATGTATTTTATAGATTTTGATTAAGTTATTTGGGTTTGAT
>cg00019576 
TGTAGGATTTAGTAGTGTGTTTATGATGTTATGTATTATGGTTTTTGTTT
>cg10873486 
GAATTTAGTTTTTATAAAGAGAAAATGGTGGAATGGGTTTTTGTTTTTTT
>cg14473344 
TGTAGAGAAAGAATATTTTGGGATTTTGGTTGAATAGTTTGTTGAAGAAT
>cg25553841 
GTTGTGTGTTTTATTATTTTGGGGTTATAGTTGTTGTGTTTTAGTTTGAT
>cg09717359 
GGATGTTTTTAGTAGTTTATAGTTATTGTTTGTTGGAGGATATTAAAGTT
>cg10331755 
GAGTGTATGGTTGAAGTTTTTATGTGTTGTTTGTTAATATTGTTTTTTAT
>cg01808968 
GAGTTAGGATTTGTTTTTGGTTGTTAGATTAGTAGAGGTTTAAGTAAGGT
>cg06130805 
GGGTGGTATTTAATAGTTTTTGTGTTTTTATGAAGTTAGTAGTTGTAGTT
>cg18340446 
TGTTGGGTAGTTTTATTTTTGTTTTTTTGGAGTTTTTTGGGGTGATTTTG
>cg02157216 
GTAATGTTATAAGATGATAGGGATTAGGAATGGGAAAATATTATATGTTA
>cg25894317 
GTAGTTTTTTGATAATAGGAAGTAGAGTTATAGGTTGTTTATTATGAATA
>cg07911708 
GTTATATTTAGGTGGGTTGAAAATAGTTTTTAGAGTGTAGATAGTATTTT
>cg25857090 
TGTTTTTTGTAATTTGTGTTGTTTGTATGGTTATTTAAGTTGGTTTTTTT
>cg18527814 
GGTGTATGTAATTAGTATGATTTATTTTTGTTGAGGTTATTTTGATGGTT
>cg10283879 
GTTGTGAGGATTAAAAATATAATGTATGATAATGATGTGTTAAAGTAGGT
>cg00426921 
TGTTTAGGTTAGTGTGTTTTTTTTGTATGTATTTTGTATTAATTAGTTTT
>cg02980693 
TGTGTGTATTTTTAGTTTTAGTGTAGTGAGTTTGGTGTTTAATTTTTTTG
>cg24940967 
TGTTTTGGGGATAGTTAGTTAGTTATGTGTTTTTATTGTATTTTTTTAGT
>cg17638175 
TGTGTAGAATTTTGTGGTTGTGTTTGTTTAAAGTTATGTTTATTTTTTTT
>cg00347904 
TGGTGGGTAGAAGAGATTATGTGTTTTAGAATTTTGTTTGATTTTATTTA
>cg23368162 
GGGGATATTTATTGAAAAATATTGGAGGTAAAATTGGTAGTAAGAGATTG
>cg17652538 
GAGGTGGTAATTTGTTATGGAAGAATTTAGTAAAGAAAATTTGATTATTA
>cg02965092 
GAATTTAGGATTTGTGGGAAGTAGAGTTAAGGATTATTTTTTAATGTTTT
>cg13413387 
TGTTATGTGATGTTGTAATGGTGGGTGTGTATTGGTATATGTTTGTTAAA
>cg16682225 
GAATAATTAGGAGTAATATTAGTATATATTATTTTTTTGGTAATAAAGTT
>cg14604802 
TGTGTGGGTATAGGTATGAATTTTTATTTATGGGATTGTTTTATGTTTTT
>cg10147507 
GTTGGGTTGATTTTGGGTGTGTTAGATTTTGTTTAAGTTTTATTTTTTTT
>cg13016797 
GTTTATAATATTAGTTATTGAGGTAGAGGTTGTAGTGAGTTAAGATTGTG
>cg17579214 
TGTTAGTTGTAGGATTTGTAAGTTTATTTTTTAGTGTTTTGTTAGGTGGG
>cg26222125 
GAAGTTAAGTGTAGTGATTTATGGTTGTAATATTAGTGTTTGGGGAGGTA
>cg13161614 
TGTGTGGAGTATTTTTAAGGTGTTATATGTTTGTTTGTTTTTTGTTTTTA
>cg19087038 
GTTTTGTGTTTTAATAGTTTTAGTTTGTAGTGTTAGAATTTTTTGGTGAG
>cg00645593 
TGGTAGATTTTTTTTTTGGGTGAAGTATAAGGGAGATTTTAGATTATTTG
>cg05747357 
GGGTTTTGTTATAGGTGTTTTGTTTTTGAGAGGTTTTAGTAGTTTTTGGT
>cg01995086 
GTGTATAAGAATTATTTGGAAGTTTGTTTTAAATAGAAAGTGTTGAGTTT
>cg11017445 
GGGAGGTATATTAGAATTTTTGAAGAAAGTAGTATGTGTTATTTTTTATA
>cg18454654 
TGTTGGGGTGTTGTTTTGTAGTGTGTAATAAATATTTTTGGAAAAGGTAT
>cg18347642 
TGGTTTTTAGTGGGTGTTTTTAGGATTTTTTGTTATTGTGAGTAGTGTTT
>cg16550477 
TGTATGTGTATTTAGTTGATTAATTAGAGAGGAGTGTGGATAGTTAGGGT
>cg08787332 
GTATGTTTGGTTTAGTTATGAAGATATAATTTTTTGTGGGTAGTATTATG
>cg07194830 
GTTTTTAGTATAGTATTTTAGTGGTTTATTATGTTTAGTGTTTGTTAGGT
>cg27263894 
TGTAGAAGTTGATAAATATTTGTTTAATGTTTATATGAATAAATATGGTT
>cg00418216 
TGGGTATTTGGTTTTGGTGTAGTTTGTTGAATTGTTTTGTTAGTTGTTTT
>cg20350272 
GTTATTTTTGTAGGGGATTTATGGTATTTAGTAAGTTTGTATTTAGTTTT
>cg05098827 
GTTGAGGTTTTAATAGATGAGAATGAATAGATAAGATAATATTTTAGAGT
>cg16788014 
GGTTGATTTATGTAATTGGTTGTTGATTAATATTAGGTTGTGTTTAGTTT
>cg13098091 
GAAATAGTTTGGTATTTTGGGAGTAGATTTATTGTTTAGGAAGTATTATT
>cg18450859 
GTGTTTTATTTAAGAATGTTTTTATGATGGGTAGATTAATATGGTTATTT
>cg26357360 
GGAGATTTTATTAGTTTTGATAATATAGTTTTTGGTTATATATTTGTAGA
>cg24172523 
GGGATTTGGAAGAGTATGGTGTGGAAATTGAAAGAATGTAGTTGTATTGT
>cg06133110 
GTAAGTGTAAGTTAAGGATTTGTATGTTAGAATTAGATAGAAAATTTAGA
>cg07433154 
GTATTGAGGGAAGATTTTGTGAGGATATAGAGAGAAGGTTTTGGTTATTT
>cg10394510 
GGTTTTTGATTGTTAAAGTTGGAATAAATGTGAATTTTTTATAGTAAAAT
>cg24643105 
GGAAATTTTTAGTAGGTATTATTTAGGTAGAAGTTTAATAAGTGTAGTGA
>cg26550989 
GGGATGTGTTTTATTTGTGAATTTATAATAGTGTAGTTTTTAGTTAGTTT
>cg08792074 
GTTATTTATTTGTAGTTTAGAGTTTAAAGTGAAGAAAAGTATGTATTGTT
>cg19248668 
GATGAATAGATAGAGTTTAGTAGTAGGTTTAAGTTTGTTTATATGTGATG
>cg18764577 
TGAGTTTGTGTTGTTTTGGTTTTGTTGTTTTTGGAGTTTTGTTGTTTTTT
>cg24188797 
GTTTTTGTTTGGTGATAAGGTTTTTATTTGAGGTTATAATAATGATAGTG
>cg07264416 
GGTAAGAGTTGTTTGGTATATTTGAAGGTTGTTATGTTTATTTTTAGTGT
>cg01222290 
GGGGGGAAGGTTTTGTTTTATTAGTTAGTTTAGTTATTTTGTTGTGTTTA
>cg16818223 
GTATTTGGTTGTTTAGTTTTAGGAATATGAGTATGATAAAGAATAGGTAG
>cg23194206 
GTGTTATTGGGGTTTTGTGTGTGAATATTTATGTTATTTAAATAATAAGT
>cg20255085 
GTGATTAAGGGGTATATATAAGGATGAATTATATATAAAGATTTATGTAA
>cg21187462 
TGGAATTTTTTTGTGGTAAATGGAGATGGGAGGAAATGTTTTTGTAGGTT
>cg09362366 
GGTTGGTTGTTTTTGATTTTTGTTATTTTGATTTGTAGGAAATTTTGGTT
>cg17331315 
GTGGTTTTTTGGGATTTTAGTTTTGGGTTTTTTTATGAGGTTTGGGTTGT
>cg26737090 
GGAAGTTTATTGTGAGTAGAGGTTAGTTTAGTATAATGATTATTTGATGA
>cg17604181 
GTGAGTATATTTAATGAGAATGTATGTTATTAATTTTGTGGTTAGTTAAT
>cg26682213 
GTATTTTGAGATTTTAGATATATGGTGTTTTTGATGTGATAAAGGTATAA
>cg16649792 
GTAAGGGGGTAGTTTTATGTTATAGTTAATTTAATAATGTTGTGTTTATT
>cg25964517 
TGGTGTTTATGTTAGGTTTTTTTATGTTATTTGGGGTTTTGGTTGTTGTT
>cg17526311 
GTTATAGAGTTAAAAGTAGTGATTTTATGTAAGTGTTTTATTTGTTTTTT
>cg10314411 
GATTGGATTAGTTTTTTATTGAGGATTTGTGGGGAAAGTTGGTTTGATGT
>cg19148297 
TGTATAAGTTTTTGGGTTTGTTTATTTTTTGGATTTGGGTGGGGTGTAAA
>cg01846046 
TGGATGGAGTTGATTGATTTAGTGATGTGTTGATGGTTAATTTTTGTTAG
>cg23885502 
GGTAAGATTATTTTTTGGTAGGTAGAGAAATATTGTTGTTATTTTTGATA
>cg26012731 
TGTGTTTTTAGTTGTATATAAAGTGGGATAATATAGAATTTTTTAGTTAT
>cg25877179 
GTTAAAGAGTATTAAAGATTTGTGATGTTTTGTATTTAGAGTTGATTGGG
>cg04591709 
GTAAAATTAAGTTAGTGGATATAGGAGAAGTGGATTATTATGATAAGGGG
>cg11057802 
GTGGGTTGGGTGTTGTTTAATATTGTAAGTTAATTTGTTTGTGATAAAAG
>cg17412405 
TGTAGTGTTTTGTTTTTTAGTGTGTTGTATGTAGGTATGTTTTTTTAGTA
>cg26510500 
GTAATAATTGGGTAAGTTTTGTTGGGATGTGAATGAGATGTTTTTGAATA
>cg23026595 
GTGGTATGTATTAGTAGTTAGGGTTTTTTATTTTGGATTTATTGGTTTTT
>cg05428452 
GGTTTTTTTGGTTAGTATATTTATGAATTTGATGGAGATGAGGAGTTTTA
>cg04834289 
GAGTTGTAATAGAATTTTGTTTAGTAGAAGTAAGGGTTTGTTAGGTATTT
>cg01687997 
GTATTTATTTTAAAATAATGGTTGAGGTTTAGAATAGAATTTGATATAGA
>cg05296869 
GGTGTTTGATTTTAGAGTTATTAAGAAGTTATAGATTTTATATAAGGGGA
>cg01420492 
GATTGTGAGGAGTAGGGATAGAGAGTTTTAAAGATAGAAGAGTGTATATT
>cg13252032 
GTAATTTAAGTTGGTTGGGAAGAGATAAATAAAGAAGGAGTTTATTTTGT
>cg18130079 
GTAGAGGTTATAGATTTGGGTTTAAAGAAAATTATAGAGTTTAAATTGAG
>cg21514951 
GAGTTTGGTAGATTAGTTGGAGATTATTTTGGTAATATTTATTTATAGTT
>cg02510736 
TGTTTTTTTGTTTTGTTTATTGTGTTTTGTTTTGTTTGGTGATTTGTTAT
>cg18026993 
GTGTAAATGGTATTTTTAAATAATATGTGTAGGAGTTTTTAATAAGTTTT
>cg23865187 
GTTATAGAGGTATGGTTAAGGGTTTTTTAAATTTAGTAGTTTTTGTTAGA
>cg05511196 
GTTTTAGTTGTAGTTTGGGATTAATTAAGTGTTGTGAATTTAGTGTTAGA
>cg04586126 
TGGTGATGAAGTTTTGTAGTAGTTTGGTTTTATTTTTAAATATTAGGTTT
>cg11735846 
GATTTTAGATTTGGTGATAAAGTTGTTTTATGTGAATTGGGGAGGGGTTG
>cg01374440 
GGTTAGTTTTTGTATTTTAGTAGTTGAGGTTTTGTTATGTTGGTTAGGTT
>cg15004949 
TGGAATGGATTATGTTTGTTAGGTTAGGATTTTGTTTTTAAATTTTTTAT
>cg07880659 
GTTTGGTTTAGAGGATTTTTATGTATAAGGATATTTGTTTGGGGAAAGGA
>cg17751228 
GGGGAGTTTTTTTTTGAATATTTTGTTTAGTTTTTAAGGTATTAAGAAGA
>cg19651767 
GTTTGGAATAATTTGAGAAATATGTTTATTATTAGGTTTTATATTATATT
>cg19231170 
TGTTTGGGGTTTGTAGTTTTTTTGTTTTTGGATGGATTTTTAGATTTATG
>cg04758330 
GGGGTTAGATGTTAGTTATAATGTTGATAATATTAAGTTTAGGATTAGGG
>cg01723252 
GTTAGGTTTGTTTTGTTGGGTTTTATTGTTGGGTTTTAGGGGATTTAGTG
>cg04842787 
GGAATTTAGGTGTGTTTTTATAGTTAGGTTTAGTTTAGTTTAGTTTAGAA
>cg25235648 
GTTTGGTTTAGAGGTGTATATTTTTTAATAGAATTATTTAAAAGGAGGTT
>cg13060624 
GTAAAGTGTTGAAATAGTTAGTATATTGTTTGTTTTTTGTGTGTTTATAT
>cg23947919 
TGTTTTTTTGGGGATTGGTAGTAGAGGTATTGTGTTTTTTTAGTTTTGGA
>cg22193436 
GTTGGGGTTGGGGGATTTTGAGTAGGTTTTTTATTTGTATTGATTTTTAT
>cg00621197 
GTTTTTGTAGGGTTATATTGGTTAATTAGTTGTTATTTGTATGGATGAGG
>cg12177942 
GTTTTTGTTTTTTATATTAAGTTTGAGTTTTGTAGTTTTTTGAGGTTTTT
>cg23222243 
GAGTGAGATTGGGATAAGATGTTTTGTTGGATTTGAGTTTTGTTTATATG
>cg16625007 
GGAATAGGTAGATGGGTTTAGTTTGGTTATATAGTATAGGGAATTTTTTT
>cg14616687 
GTTATTATTTGTTGAGTTTTTATGATAAGTTAAATGTTGAGTTGAGTAAT
>cg20659485 
GTTTTATAGTTGATATTTTTTTAGGTTAAGGTTTGTTTTAGGAGGAAAGG
>cg10436473 
GGAGAAAAAGTTGAATGTTATATTTTATGATTTTAAAGGAAAAGTATATA
>cg00135175 
GTAAGAGAGTTTGGTGTATTGGAGAGATAATTAGTAATTTATTATGGTTA
>cg02530095 
GGAAAGTTGAGGTTGTAATGGGTTATGTTTGTATTTTTGTATTTTAGTTT
>cg08909363 
GAAGGTTGTTTTAGGATTAGGTAGATAATAGGAAGGTGTTTGGTTTATAG
>cg24173616 
GGTAAAGAATGAATGTTTTTTAAAGGGATATATTAGTTATTTTAGTGTGT
>cg25443851 
TGAAATTTTGGAGAATGTTGTTTTATTTTATTTTGTAAGTGTGGATGAGT
>cg11968091 
TGGATGTTTTTATTTAGTTTTTGTTTTGGTAATTGGTTTTTTGGGGATAG
>cg00323916 
GTTTGTGGAATTTAGATTTTTTTGGTTTTAGTAGTTATTTGGTTGTGTTT
>cg11009100 
GAAGTTGTTTTGGGTTATATGTGGTTTGGGGATTGAGGGTTAGATAAGTT
>cg02747703 
GATTTTTAGTTAGTATAATGATTGATTGATAGAAGTGTGTTGTTTTTGGG
>cg05666078 
GGGGGAAATAGATGTAGTTGTATGAAAGAAAATAAAGTGTAATAAAAATA
>cg07104818 
GGTTATTTTTTTATAGTTTGTTAGATAGAGTAGTGTTGTGGAGTTATTAG
>cg13793478 
GTTTTGTTTTTTTAGGTGGTTTTTTTGGGTAGGGTATAAAAGAAATTATG
>cg02690159 
TGTTTATATTGTGATTGGGGTTTGTTTATAAAAATTTTATTGGGTGATGT
>cg25481439 
GGAGGAGTATAGATATATTTGTATTTTTATGGTGGGATGGATAGTTATAT
>cg24760717 
GTTGGTGTAGTTTTGAGGTATTGTTTTAATATATGGTTGTGTTAGAATGA
>cg01992107 
TGTTTTTGGGATTGTTTTTTTTGGTTTGAGAAAATATAGTGGTGGAAATG
>cg13379851 
TGGTTTTGGGTTGGTTTTTTTTGTTTTGGTTTGAATTTTGTAATAGGATT
>cg21380842 
GAGTAGGATAGAGTTATAGATTTAGAGATGTTTATTTTGTTGTTTATGTT
>cg12039595 
GTTTGTTAGAGTGTTTTTGGGATTAATATTTTAGGAGAAAGGGTGATTTT
>cg11856078 
TGTTTTTTTTTGTGGAAGATGTGTTTGTTTTAAGTTTTGATGTTTTTAAA
>cg18949044 
GGAATATTTATTTATTAGGAAGTGATAGAAATTTTTTGTATTTAGTAAGA
>cg11766129 
GAGGGAGATAAATTTAGGGGTTATGGTGATATAAAGTAGGGATTTTTATT
>cg17484733 
GTTATGAAAATTGGGTTTTTTAGGAATTAGTTTGTAGTTGTTTAGTGAAT
>cg23938892 
GTTTGGTTTATTATGTTTAGTATGATTGTAGGTGTTATATGTTATGTTAT
>cg08657391 
GTTTATTATGTATAGTTTTGGTTTATTTGTTGGGATTTTGAAGAGGTAGT
>cg00588047 
GTGAATTATTATGTTTGGTTTATAGAATTTTTAAATGGTAGAGGATTTTT
>cg00602891 
GGGGAAATGTATTTGATAGTAAAGAATTTATTAAGGATTATGAATGTTTT
>cg08095423 
GGTGAAGTATTAAGTTTTAAGGTTGGTTTTGTTGTTAAGGGAATTTTATT
>cg25995420 
TGGTTTTGGTTTGGTTTTGGGTATTTATGTTAATGGTTTGGATTTGTTAT
>cg23235067 
GGTGGAGTTTATAGAAAGGTTATGAGAAGTTATTATTGTTTGGTTGTTTT
>cg23283474 
TGTAGGATGGTAGGTATAATTTTTGGGGGTAGATGAAGGTAATTATGGAG
>cg03077789 
GATTTGAGTTTTTGAGGTTTAAGTGTTGTATTTGATTTTATTAAAAATGA
>cg12539787 
GTTTGGGGTTTTTTATTTTATTGATAGTATATAGGAGGTGGTATTTATGA
>cg14514991 
GAGAATTAAGTTAAGGAAGTGTGTGAATAGGTTGGATAAATTAATATTGT
>cg15545739 
TGGTTTTAGTTTTGTTATTTTGAGTGGGGTGTAGGTTTTAGGAGGGTATA
>cg04680436 
TGTGTTTTTTTGGGATTGAATTGATGTTAAGTATGTGTGTTATTGAGTTT
>cg13323074 
GGTTGGAGGATTTTAGTTGATTTGAAATTTAGGTTTTGTTTGTGAAAGTA
>cg24500959 
TGGTTTTTATTTTGGTGGATGGGTTTTATTTTAAGATAATTGAGTATAGA
>cg06557624 
GTTTGGTTTTTTATTTAGTGTATGGGTTGTTTAATAAATATTAGATTTTT
>cg04288036 
GGGTAGTTTAGTGTTAGTTTTATAAAGTAAGTTTTGGTTTTTTGGTATTA
>cg08374741 
TGAGATTTTGTTATTGTATTTTGGTTTAGGTAATAGAGTGAGATTTTATT
>cg15705865 
GAGGTTTATGTAAATTATTTTTAAGAAGTGAATGAAAGTGTTATATGTGT
>cg12748638 
GTTTTAATAATTTTGTATTTGTTGAAGTTTTTTTATGTGTGATATATTGA
>cg01232121 
GAATTTAGGAGGTATTTTTTGATTTGGGGTGTTTGGTTTTTTAAGGGTTA
>cg07671420 
GAGGAAGGAATTTAGATTTGTGTTTTTTAGTATTTAATAGGGGTTTTATA
>cg14003978 
GGGAGGTTTTATTGGGTATAGTATAGGGTTTAGTTGTAAGTTATAGGAAG
>cg09920145 
GTAAATTATTAGGGAAGGGAAGAATAATTGTTAATAGTTAGTGAATATTT
>cg01262913 
GGGGTGAGTTAGTAGTTTTTGAAAAGAGGAAGTTATTGAATAGATTATAT
>cg15070208 
GATTTGTTGGTTTGAAGTTTTTTTTGTTATTGAGTTAGGGATTAGTATTT
>cg03392095 
GTTATTTTATTGTTTTAGTTGATGTTGTTTGATAGGGAAGATGATTGATT
>cg17218342 
GTATTAATTAGTATATTAATAGTTTGAGGAATTTATGATATGATTTGAGA
>cg22701938 
GATATTGTTGAGAATATTAATGTGAGTTATTTTGAATGGTTGAGTTTTGA
>cg10051299 
TGTTAGGTTGTTGAGTTTAGTTTTTAGGGTTTTAGATGATTTTGGGTGTT
>cg18455208 
GTTTTTATTTTTATAGATTAGATTTGATGATTTTTGGTTAGAGGATTAAT
>cg09368972 
TGGAATTTAGATTGTTGTTTTTTATTTTAGTATTAGTGGATTTTTTGAAA
>cg00925717 
GTTTTTGGGAAAAGTGGTTGTATATGTTTTTTTAAAGTTATTAATTTGTT
>cg12265609 
GTGTGTATTAGTATTGGAATTAAGATTAGGAGATGAAAAATTATATTGTT
>cg17668781 
GGTTTGAAAAGGATATTTAATAAATGGGGAAGGATTATTTGTTTTGAGTT
>cg05527459 
GAAGGAAATTTTGGTAAAGTAGAAAGATAGGTATGTAGTTTTTAGGTGGA
>cg21408915 
GGTTGAAGGTTTTTTGAGAAAAATGTGATAGATTATAATAGAGTATTTTG
>cg11798406 
GATTATTTATTTAATGGAGATTAGTGTAAAAGTTGAGTGTTGTATATATA
>cg25751266 
TGGTTTTGTGGTTGTTGTTTAGGAGTTATTTTGGATTTGGTTTAGTTTTT
>cg11579693 
GAGAGTGATTTATTTTGGGTTTTTATTGTGTTTGATTTATTTAGAGGAAG
>cg00749199 
GAAGGGTTTGAGGATTTATTGTTTTATTGTGATTAATTTAGTTAGGTTTT
>cg14491776 
TGTTTGAATTTTTATTTTGTAGATGTTTGAATTTTTATTTTATAGATGTT
>cg19104360 
GTTTTTTAGTTAGTTTGTGGTATTGTTTATTTGTTGTTTTGAAGAAATTG
>cg04700814 
GTTTTAGTTAGAATTGTTTTATGGTTGTTATGTGATTTTGGATAAGTTAT
>cg05794227 
TGTTGGAGAGTTTATAGGAGTTTTTATGAGAGAAATGTTTGTTAAGGTTG
>cg18346273 
GTGGTGATGAGTATTTTGTATTTTGATTGAGTGATAGTTAATAGGAATTT
>cg14087351 
GTGAGAGTGGGTTAGTTTTAGTTTATTTTGGTTATGAATTGGGATAATTA
>cg22471742 
TGTTTATGTGGAGGTTTGGATTTGTTGTTATTTATATGAGTTATTTGTGG
>cg22819952 
GAATTGTGTTTATGTTATTGTTTTTTAGTTTGGGTAAGAGAGTGAGATTT
>cg08901307 
GTAGTATTATTTGAGTTTGATGTTATGTTGTTTATTTTGGGTGATTTTGA
>cg05194412 
GGTTTTGGTTGGTTTTTTATTTGTATTGATTAAGTATTTGTTGGGTTAGG
>cg19805311 
TGGTTTTTGTGTTTTTTTTGTGTTGTTAGTAGTTATTTGTGTTGTGTTTT
>cg27661091 
GGTTGAGTTTTTAGTTAATTATAGTAGTTATAGAGGTGTTTTTTTTAGAG
>cg15952216 
GGGAAGTTATGTGTGTATTTGTTTGGAGGGTAGTTTTTGAAAAGTTAGAG
>cg02570527 
TGTTATTAGGTGGTGTTAAGTGTTTTGAGATGGTAGGAAGTTGTTTTAGA
>cg23025942 
GGGAGGAGTTTTATTTTTGAATTTTTATAATTTATTTAGTATTTGGTTAT
>cg09063722 
TGTTTTTTTAATGGTTTTTTTGGTTTTTAAGTAGTGTAATTTGAGGAATG
>cg15283028 
TGAATTATAATTTTTATAATTGTTTGTGGTTTTTTTGTTTATAGGGAGAG
>cg20655644 
GGGGATATGTGTTAGATGATATTGTATATATTTGTTTGGTTTTATTGGAT
>cg25952247 
GAGGTTGAATATTTAATTATAAAATGTTGTTAGTGTTAAGAAGGGTGTAT
>cg25400487 
GGATGTTATGGAATTTTTTTTGTTATTTTAGAAATGGTTGTTAGTATTTA
>cg10366786 
TGTGGTTTTTTTTTAAGTTTATGGTTTAGGTGGATATAGATGATGAATAT
>cg22662829 
TGTGTGGGGTTTTTGTTTTGGTTGGTGTTAGTTTATAGTTTTTGGTGTAG
>cg19605909 
TGTTGTTTTGTTTTGTTTTTTTGGGGTTATGGGTTTAGTTAGATATGTTT
>cg01934674 
GAAGAAAAAGGAGAAGGGATTTTATTTTTAGGAAGGGTATATAGAGTATA
>cg00102591 
GTTTTTTGTGTTTAGAGTAAGAAAAGGTTAGGGTTGTGTTTTTTTTTTAA
>cg10663442 
GAATTAGATGTTATTTTTTGGTTTTAATGTATTTGGAGAGGAAGTTAAGG
>cg07612655 
GTGTATTAGGTAGAGGGTGTATATTTTATGGGTATTATTTGTTTTTAAAG
>cg02431114 
GTTTGGTTTTAGGATAAGTTATATTTTTGAATTGGGTATTGTGTTGTTAA
>cg22865299 
TGTTTTTATGATTTGTTGTTGTTGTTGTTTAGGGAGTAGTTAGTATTATT
>cg16490896 
TGGTTTTTATTTTATTTATTTAGGTGGTTTGGTTTTTGTTGGGTTTAATG
>cg03795874 
TGTTTTTTGTTATTAGTTGTTTAATTATTATTAGTTATGTTTGTGGTGGT
>cg00425828 
GTGTGGATTATAGGGATTATAATGGTTTTATTATGGTATAGTTTGTTTAG
>cg11188799 
TGGTTGTTGTTGGAAAATGTTTTAGGAGAGGTTTATGTTTTATTGGTAGG
>cg20438269 
GGTTAAATGTTGTATATTTTTTGTATTAGTTTAAGGGATATTTTGAAGTT
>cg09112723 
GTAAGGATATTTTGAGTATTAGTATATGTATTGGTTTTGTTTTAGGTATT
>cg00084888 
TGGAGGTTAGTAATGTGGTTATTGTTTATTTTTGTTTAGTAAGATTTTTG
>cg02492410 
GTATGTTTTGGTTTTAGGTATTTAGGTAGAAGGGAAGTAAATATTATTGA
>cg13155648 
GAGGGGAAATAGAATAATTTTGGAAAAATTTTGGTTGTTGTAAAAAAAGA
>cg18154417 
GTATTTTTTTGGTAGTGTTGTTGTATTATTTATAGATGTTTGGGGGTAGA
>cg22298860 
GGAATGAATAATGAAGGGAGATGGATTGGGTTTATGTTGAAGGTTTTTTT
>cg15100209 
GTAATGTGTAGGTAGGGTTTTTAGTTTGGGTTTTTTTAGGTTTTTAGTTT
>cg08800144 
GTATTGAAAATGTTGATATTTGAGTATTAGTAGGAATTGGGTGATGTAGT
>cg24016056 
TGATGATTTGTGTTTATGTTAGGATTTTAGTTTTTATTGGATTTTTTTTT
>cg12015355 
GTTTTGTTAATTTTTTAAGTATTTTGTAGAGATAGGGTTGTGTTATGTTG
>cg03983883 
GATTAAATATTGTTAGGTTAGGTGATTGTTTTGGTTTATGGATGATAAAG
>cg07972046 
GAGATAGGAAAATAAAAGAGGGTGTTGTTAGGTTGTTTTATTAGTTTTTA
>cg26053291 
TGTTGTGTTTAAGGGTTTTATAGGTTGTGTTGTTTTTGTTAGTTGTTTTT
>cg18811860 
GGTATATTAGTTATTAGGTGGTAGTATAAATTTAGTATAGTTTTTGGTTT
>cg24034957 
TGAGATTGTGTTATTGTATTTTAATTTGTGTAATAAGAGTAAAATTTTGT
>cg01569664 
TGTTTTTTTGGAAGGATTTTGGGTTTGGATTGTTGTTTTTAGTTGTAGTT
>cg11006676 
GGGGGTTTTGTTAATGTTGTATAATAGGTTTTTTTAAATATAAGTGTTAT
>cg13232525 
GAAGGAAAAAAGGTAGTTTGTTATTTATTGTTAGTTTTATTGGTTATTTT
>cg13945556 
GTTTGGTTTGTTTTATAATTGTTGGTAGTGTTGGTTGTTTAAGTTTAAGT
>cg01425763 
GGATTTGTTAGATGGAATATAGGATTGTTAGATTTATAGGTTATTGTTTT
>cg00852773 
GAGTAAATTGAAGTTAGGGATTTTTAGTGATTTGTTTAAGATGATATAGT
>cg12009827 
GTAAATGTATAAGGGGTATGTTGTTATATAAATGTTTTATAATTAGAATA
>cg26124780 
GTGTGAGTAGGAAAAAGATTATAGTTTTAAATAAAAAGATGAAAGGTTAT
>cg18291698 
GAATATGTGATTAGTGTATTGTGTTATGATGTTATGGTGGTTATAATAGG
>cg12406027 
GAGTTTTAAAAAAGGTAGGGTTAAAGTTAATAATTTGAGGGAAGGTTGTT
>cg08193650 
TGTTAATAATGTTTTTGTTTTTGGTTTGGAGTTTAGTAGTTTTATTATGT
>cg22448308 
TGTTGGTTGTTTATGTAAGTTTATTTTTGTTGTTTTGTTTGGGGTTTGTA
>cg23266594 
TGTTAGTTTAGTTTTGTTGGTATTTGGGTTTTTTTTAGATTTTAGTTTGG
>cg08670534 
GGAAGGTGAGGGGGGTTGATTTTTTGAAAATAATAATTATTATAGTGAAG
>cg11468635 
GGTTTTATTGGGAGGAATATTTTATGTTTATTGGGTATTTTTATTTTTGT
>cg02993010 
GTGTTTTATATTGTAGAAGGTTTAGGTTGTTTTATGGTTTAGGTTTTTGA
>cg05812452 
GATTATGTTTGGATTTAAATTTTAAGTAGTTTGTATGATTTTTATGTAAT
>cg17309077 
GGGGTATTTAGGAAGAAGTTTTTATTTTAGTTTTGGATAGGGTAGTATAT
>cg22239258 
TGTTTATGTATTTTTATTTATTGAGAGTTTTGTGGGTTTTTTTGTTTATT
>cg13673603 
GGAGGTTTAAAGTAATTATAGGGTTATTTTAAGAAGAAGGTAGATTATTT
>cg18486235 
GAATTGATAATAATATGATGTTTTTTAATGTGGTGGAGGAAATATGTATG
>cg26872137 
TGTTGTTGTGTTATTGTTTTTTTTGTGGTTTTGTTTTAGTTTGGTTTATT
>cg00174855 
GTATTTGTAGTGTTAGTTATTTATTTAGTGGAGTGAGATGGGAGGTTTAT
>cg04751511 
GTTTAATTTTTTAGGAGATGTAGTAGTATTATTTGTTGGATAGTGGTATT
>cg17837371 
GAAAGGTTATTGTAAAATAGTAGAATTAGGTAAATGAGTTATTTTTGGGT
>cg07277756 
TGGTGTTTTTTATTTAGTGTTATTGTTTTTTATTTGGTGTTATTATTATT
>cg10108337 
GTGGTTAGTGTAGATTAGTTATTTAAAAGAAGGTGTAGTATTTTATAATA
>cg21619825 
GTTTATGTTGTATTGTAGGATTTTTTTTAGGTGATTTTTAGGGAGTTGTT
>cg02079122 
GGGAAAATGAAATGTATGTTTATAAAATAGTGTAAAGTAGAGTATTTATG
>cg03353971 
GATTGTTTAGTTAGGGGTAAGAGTATAAATGTAGAGTTTTTGTTAGTAGT
>cg15065561 
GTTTTTATTGATTTGTTTGAGGTATGAGAATTGTTATTATATTTGTGAGT
>cg13481974 
TGGGTTTGGAGTAGTTGTTATTTTTTTTGAATGGTTTTTGTTTGTTTTTT
>cg08055924 
TGTTTTGTTTGGGATTTATGAATTTTGTTTTTTGTGTTAGTGAGAAGTAG
>cg25153852 
GGAAGTTTGGAATATTTTGAATATTATGTTGGGAAGTTGGGTTTTGATTT
>cg13448404 
GAAAGATATTGTTTTTGTTTTTAGTAGGTTTGAGTTTTGTTGTGTTTGGT
>cg11229871 
GAATAGTTTTGTATGTTATAGAGAAATTTTTTGTGAAAGTAAGATTTTAT
>cg07821574 
TGGTTTGGTTTTGTTTTTTTTGGGGAGTTTGATTATAGGGTTTTGTTTTT
>cg20581070 
GAGTTTAGAGAAGTGATAATTAATTTTGTTTGGGTTTTAAAAATAGAAAT
>cg03993550 
GTGGAGTAGGTTTTTAGAAAATGTTGGAATAAAGAAGGAATAAATGATAA
>cg17137307 
GAAAGAATATATAATGTGATAGAAGGAAGGAAGGAGGGGATATTAATAAA
>cg03912954 
GTAGTTATATGTATTTATATAGGTATGTGAATATGTATGTAGTTTGTATT
>cg11739508 
GTGGTATGTAGTAAGAGTTTAGTTATTGGTAGTTATTATTAATATTAGAT
>cg00679662 
GGGATGTTTTTTTTGGGATTGGTGGAGTATATAGTTAATTTTTGAGATTT
>cg23679767 
GTTTATTTTGGTTTTAGTTGGGTTGTTTGGATTTTGGTTTTGATTTTGTT
>cg16551963 
GTTATATTGGTTAGGATGGTTATTTTTGATTTTAGGTGATTTGTTTATTT
>cg17210999 
GTTTTAATTAAATGAAAGATTTTTAATTTGGAATTTTTAATAATGGGGTT
>cg12588082 
TGTTTTTTTGGGGTTTTGTGTGTAGAGTTGATTTTTTGTTTGTATTTGTT
>cg13823403 
TGGTTTTTGATTTTTTTTGGGTAGGTTTAGGGTGAGGGGAATTGAGATTT
>cg01845178 
GGTTTTGTTTGTTTTATTGGTTTTGTTTTTTTGTAGAATTTTTTTTGTTT
>cg09249998 
GGGTGGGTGTTGTTAATTTTTAGTTATTGTGGTTATATTTTATTTGGTTA
>cg00382930 
TGTTATTTTTAGTGGTGGTTTAAGATGTTTATGGTTTGGGATTTGTATTG
>cg01625368 
GGTTATTGAAAGGAAGAGTTTGGATTTTTTAGAGTAAGTGTGGTTTTTTT
>cg13212668 
GTGAAGGTTTGGTATATTGTTGGAGATTGTTAAATTAATTTTAATGGAAG
>cg19363607 
GGGGAGGTTTGTATGGATTAGGTTTTTTTATTTTATTGGTTGGAATTTAG
>cg12786697 
GTTGTGTAGTAGGGATATTTTTTTGAATTAAGGTTAGAATAGTATGTTTT
>cg13386839 
GTTTTTATTAAGAATATAAAAAAATAGTTGGGTATAATGGTAGGTATTTG
>cg02624129 
TGTTTATATTTAGTTTTGATTTGAAGTGGATTTATTGTGGTTTTTTTTGG
>cg15538837 
GTTAGTTAATTATATATAATGGAGGGAAGGTTTGGTTTTGTTTTTATAGT
>cg24026226 
GATTTTAGGTGATTTTGATGTTGGAGTTAGTATATAAGGATTTTAATTAA
>cg09752625 
GGTTAATTTAGAGTTTATATTTTTGATGATAGAGGATTGGAGTTAGTATG
>cg24212302 
TGGGAGTAGTTAGGATTATAGGTGTTGATTATTATGTTTGGTTAATTTTT
>cg22551196 
TGTTTTTTTTGGATTTTTGTAGTTTTGGGGTGTATGAAGATTTTTAGGGA
>cg17295556 
GTAGATAGTATTATGAATTATTGAAGGAAGGAATGTAAAATAGGTTAGGT
>cg10134356 
GAATTATTGTTTTATGTATTGAGAAGTTTGAAGATTATAGTATATGTAAT
>cg03328369 
GGGTAGAGTTTTGGTTTTGGAAAAGGTATTTGGTTTAAAATAGTAAATTA
>cg00872486 
GTATAATTTAAAGTATGTTTTATGGTATTTAATATAGATAATATGTGTGT
>cg18553354 
TGTTTTGTATTGTTTTTATTTGTTTTGTTTTTTGTGTGGTTATTTTGGGG
>cg23212838 
GTTGTATAATTATTTTTGAATAATGTAATGTGGAAATAAAAGGAAAGGGA
>cg26317006 
TGAGTGTTGTGTTTATTTTGTTTATGTGATGTTTTTTGTAAGATTTTTAA
>cg26343358 
GGTTTAGAATTTTTTTTAGGTGTGATGGATTTTTTAAGTTGTTTTTTGAG
>cg21855135 
TGTTTGGTGTTGTTTGTTTATTTTTTTTGTAAGTTGGTTTAGATTTTTGG
>cg01088863 
GTAGGTTTATATTTAGGTGTGAGTGAGATTGTTAAATTATATTTATAAGG
>cg07102302 
TGTGGTGTTGTTAATTGTAGATAAAGGTTGTTTTAGTGAATTATGTGGTG
>cg11206811 
TGATGTGAATGATTTGTTTATTTAAATTAATTTTTTGAGATTTATGTAAA
>cg12867876 
GGTGTATTATTTTGGTATGTTTGAGAATGGTGATGATGTTATTTATTATG
>cg11413800 
TGGGTTATGTTTGATTTTTTTTGGATTGTGTTTTTTAATTTTTTGATGTT
>cg02726739 
GGGTGTAGTTATTTTTATAGAAGTAGAAAGGGATAGATAGATGTTTTGTT
>cg09322114 
GTTTGTATTTTAAGATATGGAGAGGAAGATTTTGAAATTTTATTTTATGG
>cg02189760 
GTTTAGGTAAATGTTTATTATGGAAATAAGGTTGTTGTGTAGTTATTTTT
>cg14864365 
GTTGAGGAGTTGGAGTTTTGAGTTTTTTAATAAGTATTTTTTTTGAAGTA
>cg18196453 
GTGGAATGGTTTATTGATGAGGGGATGTTTATAAGAGATTTGAATGATGT
>cg16427753 
GAAGAGTGTATATTAGTTGTTTGATAATTTTTGGAAGGTGTTATTTAAAT
>cg10544611 
GGGTAAGGGGGTTATTGTGTTGTTTTTGTTAGTAGTTTTAGTTTTTATTT
>cg05582160 
GGAGATATTGTTTAGGGTGAATTAGTAAAAGAGGTTAGTTTAGTTATTTT
>cg16505946 
GTTTTGTGGTTAATAGAGTTGTTGGTAGTTATTATTTATGTTTGTTTTTT
>cg23450649 
GTTTTAGTATAGGTTTAAGGGTATAGTTTGTATTGGTTTTTTAAGATGGA
>cg24245367 
GGTATTTAGGAAGTTATAAAGAGTAAATTGGTTTTTGTTTAGGATTTTTG
>cg01802653 
GTTTTTTATAGTTTTATGAAGGGGAGTAAAGTAGAAGATTAGTGTATTTT
>cg09149894 
GATTTTTTTGATAAAGTTTTTATTGGGGTAGTATTAGAGATTAGAAGTTT
>cg16371688 
GGGAAAGTAGTTGATTTGATTTTTGTAAAAAGGTAGATAGAATAAGATTA
>cg12486635 
GTTGGTAGATTTTGTTAAGTTTTATTTGTAATTGGTTTTATTTTTAAGTT
>cg25188071 
GGTAGTTTATTTTTGAGTAAAGTAGTAGGTTAGTTTTTTATAGTTAAGGA
>cg03326689 
GAGTGTTAGTTTTTTAAAGAGTAGAGGATATGATTATTTAAATGGAAGAT
>cg24804488 
GGTGTTTTTTTAGGTGTAGTATTAGTTTTTTAGTTTGGTAGTGTTTTTTT
>cg02137872 
GATAGAGTATTTATTTTTGTTAAAATGGAAGGAAGGGTTTTTATTTTGGG
>cg14491479 
TGGTAGATATTTGGGTTTGTTTTTGGTAGTTTTGTTTTGGTTTGTTTTGT
>cg00531463 
GTGGTTTAGGGTTGTATATTATTTTATATGTTTATTGTTTTAATAAGTGG
>cg24298107 
GGAAGGATTTTTGTTGTTGTTGTAAGTGTAAAAATAGTATAAATGAGGTA
>cg08163642 
GAGGTGTATTTTATTTGAAGTATTAATGTGATTGTTTTAGGGTTTTTGTT
>cg15979146 
TGTTTAGTTAATTTTTTTTGGATTTTTAGTAGAGATGAGGTTTTATTATA
>cg17922749 
GTGTAGTGAGTGATGGAGTTAGGTTGTATTTAGGTAGGTTTGGTTTTAGA
>cg07148651 
GTATTATGTTTTAGTGGTAGTTTTTGGTGTTTTTGTGTTGTAGTAAAAGT
>cg27298602 
GAGAAATTTTGTTTTAGTGATATTGTTTGAAATTTGGTTTTGTGAATTAA
>cg01842146 
GATGATTGTTAAGAGGTTATTATGATAATTTAAGTAGGAAAGATGAGATT
>cg04872660 
GTAGGAAATTAGTTTGTTTGTTGAGTAAGTGAAGTTTGTATGAAATTTTG
>cg23581009 
TGGTTTTTGTTGTTTTTTTGTGGTTGTTTTTTGTTTTGTAGGTTTTGATT
>cg18614139 
GGGTGTTTTTTTGGATTAGAAATATAGTAGATATTTTGGTGGATTTAGAG
>cg10372372 
TGTTTTTTTTGTTATTTAATTTAGAAAGTTGGATGTTGTAGTTGTTTGGG
>cg21367957 
GGTATAGTAGGTAGTGATTGTTATATTGGTTAAGTTTTAGATTATTTATT
>cg24964318 
GTTGTTTTTGTTGGTTTTTTTGTAAGTTGAGATGTGGGAGGGTTGTAGAG
>cg05392141 
GTGGATATAAGTGTAGGGGTATAAGTATATAGGTAAATTTGTGTTATGGG
>cg12773394 
TGAGGTTTTGGTTTTAGGATTATGGAGAGTTTTGGAGTAATAGTTTGTTT
>cg08521639 
GATAGGTAATATTTTAGATTGAGGATTGAATATAGGAATTTTTAGGGATT
>cg24048497 
GTTGTATAAGGTGAAAAGGAGTATTTTTTTGAAGGTTATAATTTAAAGGA
>cg09492330 
GAGGGGATGGTGATTTAGTTTAATTTATTATTATAATGGAAAAATTTAGT
>cg06608224 
GTAAATATAGTGTTTGAGAGGTAAGTATGATTTTGAAATAGTAGTGTTGG
>cg04309437 
GAAGATATTTTATGATGAGTGAAGTTTTTTTGGTAGAGTTTTATTGTTTT
>cg04452437 
TGTTATTGTAATTATAGGTGTTTTTTTGTGTTTTGGGGTTTGGTTTTGTA
>cg15558558 
GATAGTTATTTATTGAGGGTTTTTAAGTGTTAAGTATTGGGTAAGAAGTT
>cg02587673 
GGGGTTGGGGTAGTTGAATGTTTTTTGGATTTTGGTTTTTTTAGGGTTTT
>cg19098493 
TGGTTTGGAGGTATATTTTGTTTGATTAGTTGTTTTGTTAAGGAGTTATA
>cg25433259 
GTGAATATGTGGTATTATAGTAAATAGTGTTTATGAAAGGGAATGTTATT
>cg18383680 
GTAGTTTTAGTAGTTAATTGGTTTTTTAGTAAGTGTATTTGTAGAGAAGA
>cg10644647 
GGGAATAAGATTGTAAAGAATATATTTAGTAGAATTAGATATTGTTTGTT
>cg02710296 
TGGATTTGTTTATTTTATAGTTTTGTAGTATTTTGTTGTAATATAGTGAT
>cg14045140 
GTTTATTGTTTATTTGTGTGTGGGTTATTATTAGGTTTTTATTGTTTTTT
>cg10012740 
GATTTTTAATGAGGGTTTTAATTATTTTGTGGATTTTTGAAGTATTGGTG
>cg16354091 
TGTTTTTTTGAGTTTTTATTATTTGTTTTATTGTTTTTTGTTGTTTGGGG
>cg24467428 
GTTTGAGAATTTAGTTGTAGTATGAATTTGTTAATTAGGGGTTGTGTTTA
>cg12144905 
GAGGTTAAATTATTATTTTATTGTTAAGGTGGTTTGATTTTTGTGGTTAT
>cg16993807 
GTGAAATTAAAATTTTTTTAGAAGTGTAGTAGAAAAGTTATTGTAAGGTT
>cg17797074 
GTTTTGTTATTTTGTAGTTTTTAAAGGATTATGGTTATTGTTTTTGATGT
>cg13651224 
GAGTTATTATATTTAGTTAAGGGTAAAGGTTTTATAAAGGTAAAGTTGGG
>cg24915371 
TGGGTTTGTGAATTTGTGTATATTGTGTGGTATATTGGAGTTTAAGTTAT
>cg07430505 
TGATAGTTAGTATTGTTTTAGTTAGGTGTTTGTGTGTTTATGTATTATTT
>cg19544996 
GTATTATATAAATTGATGGTAGATATTATTTATTGTTTTTTAAATGTTTT
>cg25903177 
GTTTTTGGTTATTTTAGGTTAAGTGTTTTTGGAGATTGAGTAATTTTTGT
>cg13599549 
GTATTATTTTAGGTTTTGTTTTTTAAGTTTGGGTTATGATTTTGTTATTT
>cg07086943 
GATAGGTATGTTATATTTAAAATAGTAGTAATTTAGTAGTTTTTTTTAAT
>cg19695225 
TGAGGTTTTGTTTTTTTTGAGATTTTTTGGGAGTTGTATTTTGTTTTTTT
>cg24888621 
GGTATTATGTGATTAGAATTTATGTTATTGGTTGTTAATTATGTGGTATT
>cg19214942 
GGTTAATTTATTATTGTGGTTAATTTGTAGTTAAGAAAATAGATTGGGTT
>cg24092000 
TGTTTTGGATGGAAGTTTTTTGTTTTTAGTTGATATGGGTTTGTTGTTTG
>cg10526031 
GTAAGGGGAATTTTTTTTAGGGTTTGAAATGGATGGGGTTTTTGTTGTTT
>cg15360169 
TGGTGTTTTTTATGTTAGTTTAATTTGTTTGGTTGTGGTTATTGTTTTAG
>cg11739541 
TGGTTGATGTAAGAGAATTTGTGGTATATAGGTGGATGTGGTTTTTTATA
>cg00075019 
TGAATGTTTTTTGGAATTTGTTTAATTTAATTTTTGGTGTTTTTATGGTA
>cg19779096 
GTAGAAATATTTTTGTGGAAGAGATAATGTTTTAATTGGTTATTTTTGGG
>cg03127141 
GAGATTGAAGTTTAGTAAAGAAGTTTGGGTTAGAGATATAAATTTGGAAT
>cg05770171 
GTTGAAATTTTGGGGGTAGGTTTTTTTGTTAGGTATGTATTTTTTTTATT
>cg23726745 
GATTGGGGTTTAGGTTATATGGGGAATTGTAAGAGATAGATATTTTATTT
>cg14834082 
GTTTTATATATGTTTTTTTGTTTGAATTATGTAGGTGAGGGTGTGTGGTT
>cg22914934 
TGTTTTGTTATTTGTTGTTATTTTGTTTTTTTAGAGGTATTGTAAATAAA
>cg02172637 
GGATTATTTTATTGAGTTTTTATTGTAATGTTTGTGGGGGTAATTGTTAT
>cg11574745 
GTTTGATTTTTTTATAAGGTTTTTAGAATTTTTAGTTTGTGTTAGAATAG
>cg07813265 
GATATTTTTTTTAGTGGTGTTGGGAGGAGAATGTTTTTTGAATGGTTAAA
>cg25365404 
TGTTTGTTAGTTTTTTAGTTGATTTTATAGAGTATGTGTTGTAGGTGTTT
>cg00325499 
GGTTGTTTGAGAATTTATGTGGGTGTATTTATTATTTTGTAAAGAGGAAT
>cg09417539 
GGATTTTGGATTTTGTTAAAGTGTTGAGTTTGTTGTTTATTTTGAAAGTT
>cg05880975 
GATTTTGTTGGTAAAGGAAGGGGTAGTAATTAAATTAGTAGAAGTTAATA
>cg26111107 
GTGATTTATTAGATATTAATGAGTTTTAGATTATTATAATTGTTTAGTGA
>cg23583457 
GATATATGGGGGTTTAATATTGGAAAAGGGAATTAAGAGTTAGGGTTGAT
>cg20571119 
GGTTTAGTTTTGGGTAAATTATTGGTTTAAGAATTTAGTTTTGAATTTAA
>cg03014622 
GGGATTAATATTTGGTTTAGGAGGTATAATTAGGTGGTAGTGGATATAAG
>cg17891486 
GTGTGATGAAAGAAGTGGATTGTGTGTTGGATTTATGTTTTTATTTAAAT
>cg12626381 
GGAAAGAAAAATTTGAATTTAAAGAATTTTGGAAGATATTTTTAAAGATT
>cg27225997 
GGTTATTTAATATAAGAAGTTTATTTTTGGGTTAGGTGTGGTGATTTATG
>cg04960591 
GGTTTTTGGGTTTAGGATTTATTTGATTTATAAGGAAGTAGATTGAAAAT
>cg08464557 
GTTTTAGTATATTTATGTTTTGGTTTTGGGTTGAGTTTAGTATTTGTAGG
>cg08787401 
GGGTAAGTAAGTAGGTTTGTTGATAATATTTAAAAGGTGGGAGGAGTAGG
>cg01991383 
GTGTTAATTGGTTAGTGGTTTTTAGGGTTTTGTTTTGTTTAATGTTTTAG
>cg20851325 
GTTTATATTTATGGTATGTTTAAGAATATGAGTGAGTGTTTTTGTGTTGT
>cg11320259 
GATTTGGTATTGGTTTAAGTTGGGATTTGAAGATTTTATTGTTTAAGTAT
>cg04486019 
GGGGTGAATTAGATTGTTTGTAATATTTGAGGAATTAAGGTGTTAATAGA
>cg26196700 
TGATTAAATGTTTTGTGTTTTTTAGGTTGTATTTTAGAGTTAAAAGAGTT
>cg22014737 
TGTTTGGTTTTTTAGGAGTTGTTTTGGAATTTTTAGTTTTTTTGTGGGTA
>cg00172330 
TGTTTTATATAATTGTGGTTTGGAGTGTTATAGTGGTGTATTTTAGGTTA
>cg22975352 
GTTGGGATAAGAGGGTGAAGTATTAGTTGGTTTTGATTTTTTGAATTTTT
>cg25479788 
TGGTTTATAGTATTTTGTTGTTAGTTGTTATTTAAGATATTTGAGATGTG
>cg01513086 
GTGTAAAAATTAATTTTTAAGATGTATGGTTAGGTATGGTGGTTTATGTT
>cg03152870 
GTTATTTATGGAGAGTATGTTAATTATAGAGAGTATGTTAATTATAGAGA
>cg11558654 
GTTATAGATAGAGATTTAGGTATTAATGTTTAGGTTAATTATTTGTTATT
>cg21567022 
GGTTTTTAAAGTATGGAGATTTTAGGTTGGTATTGTTTTAGTTTTATATG
>cg15311873 
GATGTTAGTGTTAGTTATAATATATTGGGTTAGAAAGATTTTTTAAGTTA
>cg04711294 
GGTAGTGTTTGGTAAAGAGTATATATTTAGAATGTGATAGGTATGATTTT
>cg09649245 
TGGGAGTTTTGGGGATTTTGGTATTTTTTTAGTTTTGTTTAGAATTGGAA
>cg06188746 
GTAGTTTGTAAAAGAGTTAAATGGAGTTTAGTGTTAGTGAGATTATATGT
>cg04358214 
TGTTTATAGTTTTTATTTGTTTATGGTTTGATTTTTGTTTTAGGGGTGAT
>cg23016695 
GAGAGGATGGTGGTATAAATTATTTTAAAAAGAGTTGAGTTAATTAGTAG
>cg14863074 
TGGTTATTTTATTGTATTTGGTATTTTGGTTTTTTATGGTATTTAGTTTT
>cg05385260 
GGTATGAGGTTTGTTTATTTGTGTGTTGGTATTTTTGGTGGTTTTTGTAA
>cg20870000 
TGTAATGTAGGTGTTTTTGTTTTTAAATTGTGGGTGGTAGGGTGTTGTTT
>cg24375257 
GATGGGAAATGTTTTGAATATTTATGATATGGTTGTTTATATTGATTGTT
>cg13547268 
TGAGTTTATTTATGGTTTTTGGAGTGTTTGGTTTTTGTTTTTAGTTTTGT
>cg03041027 
TGTAGTTAGAGTTTTTTTTGGTTGTGTTGATGTTTGTTGTGTGTTTTATT
>cg15929587 
TGTTAATAGGTTTTTTTAGTTGTTGGTGAGAATTATTAGTTGATGAATTT
>cg14977496 
GAGGTGATTTGTGATAGATTTTAGTTTGGTTATTTTAGTTATATGATTTT
>cg01079345 
GTTTGTTGTAGGAAGTTGTTGTTAATTGGTATTTTTGGTTTATTAAGGTG
>cg01542452 
GTTTATTTGAAATTTGTAAATAGTGTTTATTTTGGTGAGGAGGAATTTTG
>cg04006656 
TGATGAGGGTTTTTTGAGTGAGTAAGATTAGTTTTTTTTTGATTTGTTAT
>cg17305035 
GAATGAGGTTGAAGAGATTGTAGGGTTGTAGATGAAATATTTAGATTTAT
>cg13474083 
GGTTTTAGGTTATTGATTTTGTATTTTAGGTTAATTGGTTTTAGGGGTAG
>cg17895236 
GAGTAAAGTTTTTATTTTGGGAAAGAAGAAAGTTAAAGGGAATTGGTTTG
>cg19591206 
TGGTTATTTATAAAAATTTTTAGGTGTGTATTTGTTGGTTTAGTTTTTGT
>cg15289253 
GGTTGTGTGTGTTGATATTTGTTTGTTTATTTGTTGATTATGTAAAGTAG
>cg21604743 
TGTGTTGATGAAGGTGTTTGTTAGGTTTTGTTTGTTTTATTTAAATTTTT
>cg21379885 
GAATATATTTTAGAAATATTGTATTGGTTGAATGGATGAATGATTGTAGA
>cg11843188 
TGGTGGTTTTTGTTGTTGTTAGTAAGGTTGTAATAGGATGATGTTGATTT
>cg17762192 
GGGATTGGTTTTGGGAATTTAGAGTAATGTAAAAAGATAAAATATATATA
>cg15908988 
GGGTGGGGGATGAGGTTTGTGTTTGTTTTAATTATTATTATTGTTGTTGA
>cg17846194 
GGTTTAGGGAGAGGAAAGGGTAGAAAGTTGTGTTTTTAATTTTTGTTTTG
>cg22374058 
TGGATTGAGTTATGTTATTTTTGTTTGTGATGTTATTTAGGAGTTTAGTG
>cg14813741 
GAAAATAAGGTGTTGAAATTTGAGATAATAAGTATAAGAGTTTTAGATAA
>cg07161588 
GATAGTATTTTTGTTGGGATTAATTTATTTTTTTAGGTTGTTTGAGGATT
>cg04686114 
TGTTAGAGAGGTTTGTTTATTAGTTTGTTTGTTTTTTTGTTTTGTTTATA
>cg24989176 
GAAGTTGATTATGTGTTTGAAGGTTGGGTTGTATTTGTAGTATATTATGA
>cg20281573 
GGAGATGAGAATAAATATAGGGATTGTATTTTAAATATTTTGTGTAAGGT
>cg04668521 
GGTTTGAGTTTGTGTAGTTTGTTAAGATAATTTTTGTGTATGTTATGTTG
>cg19306063 
TGTTGAAGGGTGTTTTTGTATTGTTGTTTTTTGAGTTGTTTTATGTGTTG
>cg05398769 
GTTGGGTTGAGTTATTTTGTTTATTGAGGTTTTTTTTGGGTTTTTGGTTT
>cg22864250 
GATGAATTTTTGTAGTTTTTGTTAAAGTAAGTTTTGTGTAGGAGTAAGTG
>cg09136786 
GTGTGAGTTATTGTTTTTAAGGTATAAGAATTTTATAGGAAGTTTAAGGT
>cg19747604 
TGTTGTTTGTTTGTTGTTGTGTTAATTTGTTAGTGTTTATGTTTGAGGAT
>cg03039335 
GATTGTTTTGTAGAAATGTTAGTTTTAGTTTTTAGGATGTTAATTTTTAA
>cg01003928 
GATAAGAGTAGTTTATTTAGAAGTATAGTTTGGGTTAAGTGTATTATTTT
>cg04844120 
GGTAATATTGTGTTGTATGATATTTTAGTATGATTTGTATGTTTTTTATT
>cg07065217 
GGGTTGTTTTGTATTTTTTTGTATTTTAGTGATGTTTGGTTTAGTTTTGG
>cg17422460 
GAGAAGTTAGAGTTTATTTTGGATGGGGTTGTAGTTTGAGTTTTTTATGA
>cg13531599 
GTTTATGTGGTTTTTAGTTAATTGTTTTTGGTAAGAATTAGTTTTGGGAT
>cg20994481 
GTTGTTGAGTTATGATAGTTTTTGAAGTAGGTAAAAGTGTGATTTTGTTA
>cg05803631 
TGTGTATTTATTTGTTGTTTTTGTTTTTGGTTTTGTGTATAGTTGTTTGT
>cg08248297 
GGATTTTTTGTTTTTAAAGTTAGTTTTGTGAGTTGATTGTATTTAATTAA
>cg05215474 
GGTGTTTATTTTAGTGGGGAGATTTTTAGGTGTTGTAGGATTTTTGTTTT
>cg15949830 
TGGTGTTTTTGTTTTTTGTTTTGATTTGTTTTAATTAGTTTTTATGGTTT
>cg24447371 
GAAGATAGTTTTAGATGAGAAATTAAAAGGTAGTAGATTGGTTTTTATTG
>cg10330169 
GATATTATTTTTGTTGATGTTAGGGAGTGGAGATTTGATTAGAATTTTTT
>cg24432968 
GTATGTTTGTAAATTTGGGTGGTATAGTTTATTGTATGTTTAGTAGTATG
>cg21474351 
GAAAGAAAGTTTAAGAATTTGAATAGATAGGTTTTGTTAGGTTTTTTATT
>cg11014875 
TGTTGGAAGATTTGAATTTTTTATTTGGATATTTAATATTTATAGTTTTT
>cg12936627 
TGAGTTTTTTGGTTATGTTTTGTTTTTTGGTTATGTTTTGTTTTTTGGTT
>cg19986295 
GAGGTAGATATGATATTATATTATTTGAATGTGAGAAAGTGAGTTAGGTG
>cg07915849 
GGGTTTTTTTGTTTGAGGTGATTTTTATTTGGTTGGGGATTTTTGAGGTT
>cg25578048 
GGAAATAGGTAGTAGGGATAAAGTTAGAGAGAGATAGAAAATATATTTAT
>cg02966722 
GTATGTTGGATTTTAAGTTTTTTTTGTTGGTTTTTAGTAATTATTTTAGT
>cg26877270 
GATTTTTAGTTGGATTGATTTAGTTGAATTATATGGTATTATTAAGATAT
>cg02550231 
TGTTTAGTAGTGTTTATGTTGATATTTTTTGGAGTTTTTTGAAGGTGTTT
>cg12513589 
TGAGTTTGGATTTTAGTTTTATTTTATGTTTTTTTGTATTGGTGTTTTAA
>cg16898491 
GTTTAATTGTGTATTGTAGGAAAAAGATGTTAGGGTTTGAGTTTTTTGAA
>cg02321845 
GTTAGGGATTGTTTGTGGAGTGTTTTTTTTGGGTTAGGTATTTATTTTTA
>cg26486113 
GTTTGTTTTTGATTAGTTTTTTGGTTGATTTTGGGGGTGATAATTGGGAT
>cg05772555 
GTATGGTAAAGGTTATTTTTTGTGAAAATTGTAAGGAGATAATTTTGAAG
>cg13168129 
TGTAGTTTTTTTATTATGGGGTATTGGTGGGTTATTGTGTAGGAATAATT
>cg04013448 
GAGATAGAATTTGGGGATTATTAAAAAATTTGTTATTATTGGTTGGTTGT
>cg23872009 
GTGGAATATTTTGAATGATAGAGAAGGGGTTATTATTTGGAAATAAAGTT
>cg13981572 
GGGATAGAGGTGGAGATGATATTTTGATGATATTTTATATTAGTATATTT
>cg11995137 
GATTAAGGTTAGTAGTTTGATGTAAGTTGTGGATTTGTGTATTTGTTTTG
>cg01355876 
GTTTAGTTTTTTTATAGGGGTTTAGTGGTTTTTGGTTTTTTGGTGTAGGT
>cg21634673 
GTTGGTTTTTAGTTGTTATTTAGATTATATTTTTTGATAGGTTTTTTGGT
>cg25464140 
TGAAAGGTTAAGGATTTTTTTTGGTTTTTGTTGGATTTTGAGTTAGAGTA
>cg18142940 
TGTTGGTTTTTTTTAGGATTTTTGTTATTTTTTAGGTGTGGTGTTTTTGT
>cg12973549 
GGTATATTTTGGTATTGATGTATTGAAGTTTTGTTAATTTGGATAGTGAG
>cg25555772 
GGTGGTTTTTATAGGGGTTTTTTTAGTTAGAGATAGTTTTGTTAGGAAAT
>cg10696445 
GTGAGTTTATTTAGTTTTTTGTGGTGTAGTTTTAGTGGTGGGAAATATTT
>cg00421693 
GATGGTGAATGTTTAAAGATTAATGAAGTTAATATGAATTTAAAATGAAT
>cg25080260 
GGTGTAGTTTTTAGGAATTTATATGAGTTTTTTGTATAGTTGTAGAATGA
>cg06637938 
TGTTTAGATTTTTGAAGTAGTTTTTTTTGTATTTTTGGATGATTTTAGAT
>cg00718527 
GTTGTTATAGTTTTGATTAATGAATGTGGAAGAGTTTTGAATAGGGTTAA
>cg13200704 
GTTGGTTTTAGATAGAAGTTTTTGTTTGTTATATTTTTGGAGTAGGAAGT
>cg14555811 
GTTTGTGAGTTTTTATTATGTTTAGTGGAAATATTTTTTATTTGTAAGTT
>cg19085165 
GTTGTAGTAGGTATATGATGGATATTTATTAGATAAGAAGAATGTTGGAG
>cg04898835 
GTGATTAGTGGTGATGTGTTATGTGTTATATATTATTATTTAAAGGTAGT
>cg14108711 
TGTTTTTGTTTTTATTGGTATTTTTAGGTTTTTGTTGGGGTTTGATATTG
>cg13572037 
GTTTTGAGTTTGTATTAAGTATTTTTTATTTGGAGAGTTTTTGGTTGTTG
>cg27167439 
GAGAGAAGGGATTTGGATATTTAGTAAAGGATTTTAAATTGTGTTTTTTT
>cg23976431 
GTTTGGGAAGGGTATATGGAGTTTTGAGGAGTATTTTGAAATAGTAAAGG
>cg19546536 
GTGTGATGGTTATTATTGGTTTGTTGTTTTTATGTTGGGTAATTATTTTG
>cg08851810 
GATAAGTATTGTTTAGTTATTATTGTTGAGTATTTAGAGTTTTAGGGGTT
>cg26483667 
GTTTTTGGGTATTTTTTTGATTGGGAGTTTTGTAGAATTTAGTGGTTTTT
>cg00304947 
GGGTAATTAATTTATTGAGAGAGATAGATATATAGAAGTAAAAGGGATAG
>cg15198235 
TGTTTTTAGTTTGAAGTTTTTTTGATAGAGTTTATTTATATTTGTTTTTT
>cg07089161 
TGAATTAGAGTTTTGTGGAAAAGTGTAAAGGGGAAGAGAAAATAAGATTG
>cg04376808 
GTTTTTATTAGAATTGTTTTTGGATGTGTTTTGAGAGTTGTGGTTAAGTT
>cg03367519 
GGTATATGAGGGTTGTTTTTTTATATTGTTTAGTTTGGTAGTGTAATGGG
>cg24997677 
GAGTTTTATGGAATATTTTGGGTGTGAGGAGGAATGATATATAGATTGTT
>cg14511259 
GAAGTATATTAAGGTAGATATGTTTTATTGTTAATTGTAGTTTTGATAGG
>cg07310930 
GATTTTTGTAAGGTTTTATGATTGTTTTTATTTAAGGGTTTATTTTATGT
>cg05316555 
TGGTGTAGTGTTTATATTTATTTATAGTTATTTTTTTTGAGTGTGTTTTG
>cg23990535 
GGTTGGTATTGTGTAGAGATTAGAGTATTAAGAGATAGGTGAGTATGAAT
>cg06517489 
GGGTTTTGGTATAATGTTTTAGTATTATGGATAGAGTAAGTTTTAGGAAT
>cg15208638 
GTGAATAGTTGGTATAGTAGAAGTTGGAGTAATATTTATTGTTATAAAGT
>cg08162263 
GTTGGTATTTAATATAATGTTAAAGTGTATTGAAGTTTGAGTATGGATGT
>cg02765820 
GTTTAGAAATAGGTATAGATATTGAGGTTGTAGAAAAGTTGTTTTTGTGG
>cg01006231 
GTAATATTTGTGTAGTATTTAGTTGTAGTTAGAATTAAGGGTTTGAAGTT
>cg10163136 
GAATAATTGTATTATAATGTTTTTTTGAATGGTGGGGGTGTTGATAGTTG
>cg26802063 
TGTATGATTAGTAGATTTTTGTTGTTATTTAGATTTTTTGTTTATTTTGT
>cg10962930 
GTTTTTAGGTTTTTGGTTGATGGTAATGGGTTTAGGTAGGGTATTTATTT
>cg17677042 
GAGTGTTAGGTTTATTAGTTTTATAGGTGGTTAGTATTTTAGTAAAAGTT
>cg13419791 
TGTTTTTGTATGTAAATAGAGTTGTGAAGATTGGGTTGGTTTTTGTTTTT
>cg10766103 
TGTGTAATTTTGTATTTTGTTTTTTAGTTTTTTGTGTTGTGTTTTTGGGT
>cg21916297 
GGTAAAGAGAAAGTTATATTTTAGAATAGATTTGGTTAGGTGGAATTTTA
>cg20312457 
GGTATTTGGGTTTTGGATTTTTAGTTTTTAGGGTTGTTTAAATGTATGTT
>cg11025193 
GTTGGAGGAATTAGATAGAATAAGGTTTGTTGTTTATTTGATTTTTAATA
>cg02842889 
TGTTTGTTGTTATTATTATTTGTGTATTATTGTTTTAGTTGGTTGTGTGT
>cg14318180 
GTTATTGTATATTAGGAGAGAAAGTTTATTGTGGTTTGGGTTGTTAGTAG
>cg10603944 
TGAGGTTGGTAGATTATGTGAGGTTAGAAGTTTGAAATTAGTTTTGATTA
>cg19897251 
TGTGGTTTTTGAGTAGTTTAGGGTGTTTTTGAAAGTTTTTGGATTTGTGG
>cg01683000 
GTAGTAAGGGGTTGGTAATTATTATGTTTTGTTTTAGATATTTGGGTTTA
>cg06720569 
GTATTAGTGGTAGTTATAGTTGAATTATATATTATGGTTTGTTGTGTGAT
>cg25257709 
TGAAGTTTAGTGGTTATTATTTTGAATGTTATTTTTATTATATTTTGTGT
>cg24609704 
GAAGTTTGTTAAAGTTATTTTTGAGTAATAGTTGGAGGTGAAGGTTTGAA
>cg23518257 
TGGAAGTTAGTAATTTGAGGATTATAATTTTTGTTATGTAGTGTTATATG
>cg14415456 
GTTTATTGATTTTAAAGGTGAGAAGTTGAATATAAAGAAAGAGTTGATAA
>cg21129253 
GTGGTGTTTTAGATTTTTGATGAGTATGGTTGTGTGTGTATTTGTGTAAG
>cg26549029 
TGTTTTGTTTAGTAGGGTTTTTAGAGGGATTGTGTTAGAGTTTGGGTTTT
>cg00637744 
GTGTTTATTGGGAAGATATAAATTTTAAGTTGTAAATTGAAGAAAGAATA
>cg07158163 
GGGAATAGTTTGGTGAAATTAGATATGGTAGGGGTATTTATATAAAAGAA
>cg14150252 
GGTATTATTAATTTGATTTTAGGGAGGTAAAATTAAATTTAGTAGGGTAT
>cg11898486 
TGATGTTTTTTTTTGAAATTATATGTGGAATTTAAGAATTATTGGGATGT
>cg01109187 
GGATGGTGATTATAGTTTTTTGATTTAGGTGTATGAAGTTTTTATATAAA
>cg04166393 
TGTTATGTTTTGTTTTTTGAATATTTAATTTAAAGTTTGTTGGGTATGTT
>cg01968493 
GGTAAAGGTGTTGTTGTTTTAAGTTTGTTTTATATGTTTTTTTAGTTTTT
>cg17075459 
GTTTATAGAAAAATTATTTTAATGTTAGGAATAAGAGGGTGGAGGTGATT
>cg00110785 
GTAAATTGTTGGTGGGAGGAGGGTAAATGGTTTTGATTTTATATTGTTTG
>cg11982081 
GGTTGTAAAAGATAGAATTTATTTATAGGAGTTTGAGAATGGATGTTTGT
>cg04144222 
GGAGGATATGTTATGAAAGGATATTTTTGTGGTGGTAATTATTGTTTTTT
>cg14320036 
GGTTATTTTGAAATTTGTTGAGATAGGTATATTTAGAATATTATAGGAGA
>cg08983446 
GTTTATTATGTGTTGGGATTAAGTAAGGGATTAGAGGATATAGTATTATT
>cg17256555 
GTAGTAAGAGTTTTTTTGAAAGATTGGTAGTATAGTAGTAGTTAGTGATA
>cg02985292 
GATATGGGGTTTTTATTGGTGAAAAATGGTTTAGTAAAGGTGTTAAGTTA
>cg14880340 
GTGTAGGTTAAATTAAATTAGTTTGTAGTTTGTGTGAAGTTGAAATTTTA
>cg18422603 
GGTTTTTGATATTGTTATGGTTTTTAGTAATTTGGAAAATTTTTAGTTTT
>cg16455471 
GATTTTTTAGTAGATTTGTTTGGGGATGAGAAAATTAGAGGTTGTTGGAG
>cg11926444 
TGATGTTTTGATAAGGATTATGTTTTAGTTAGAATGTGAGGGAGGGAAAG
>cg24660073 
GTGGTTTATTATGGTTATTAGGGAGTTAAGATTGGGGATTTATAGTTTTA
>cg14929320 
GTTTTGATGATAATTTTATAATAATTGTTGTTAAGGTGTTTTAGATTATA
>cg06523030 
TGAGTTGTGATTGTGTATTAATAATAGTAATAATTTTATTGTGTTGGGTT
>cg03044510 
TGGTTGTTTTTGTGTTTTGTTTTTGTTGGTTTTTGGTGTTGTGATTTTTA
>cg27259100 
GTGTAATTGGTAAGGTTAGTAGAGTAATAGTGGGAAATTTTTATGATATT
>cg03582371 
TGTTGAGGTTTTATTGTTTTGTTTTTTTGAATTGGTAGTTGTATTAATTG
>cg05845292 
TGTAGTTTTTGTTTTATTGTTTGTTGGTTTTGAGTATATGTGATTTTGTT
>cg25950325 
TGGTTAAGTATTTTTTTTGTTAGTGTTTTTTGGTTGAGATTTTGTTTAGA
>cg03045721 
TGTGTTTTTTTGGTTGTTTTTTATTGGATTAGGTGTTTTTTTTGTGTAGA
>cg27561528 
TGATGTGTTAGGTTTGTTTTTTATTAGTATGTTTTTTTTGTTGTTTATAG
>cg14890446 
GTTGTTTTTAAATTTTTGGAGTAATGAGAGGTATAGGTTTGTTGTGTAGT
>cg26898127 
GAAATTGTTTGTTGTTTTATTTTAGATTTGTAGTGGATTATTTTATTATT
>cg04886662 
GGTTGATTTGTTATAGGTTATGTTGTTGGTTTAGTTTTAGAGAGGTGTTT
>cg08299880 
GTTAGTTGAAATAAGTAAAAATAATAGTAATTTTTAAGTTTTTAAGTTGG
>cg00144550 
GAGGTTTTGGGTTTTTGAGAGTTTTGTTTAGGTTTAGGGGTTATTTTGTT
>cg11466857 
GTTAGTTATAGTAGGTTTTAGATTGTTTTGGGTATGGTTTAAATATTTTT
>cg23490289 
GGTTATAGAGTTGTTAAAATTAGTGGTTATTGAAAGTGTTAGATTTGGGG
>cg08342791 
GGGAGTAATAAGTATTGGATTTAGTAGTTTAGGGTGAATGTATTTATTTG
>cg13553499 
GTGTTTGATTAGAAAGTATGGTTTTTGAAGGATTATATTTTATTGTAAAA
>cg08314751 
GGGTAAGAAGATTTTAGGTTGTAGTAGTATTTGTTTGTTATTTTATTTGT
>cg12648537 
TGTTTGTTTTTAGTTTTTGTTTGTTGTGTTGGTTTTTGTTTAGAGGAGGA
>cg08482978 
TGTTTGGGGAGATTAATATTTTGGAAGAGTTTGTATTGTTTAATTTGTGA
>cg18160157 
GAAAGTAATAGTTAGAAGTTAAATGATGAGAATATATGGATTTATAGAGG
>cg06067885 
GTTTTTGAAGGTGTTGATAAAGGAAATTGTAGGGTAAAGGTTGTTAAATT
>cg13028683 
GTAAATTTTAATTTGGGTATTTGATATTGGGGAAGATAAGATATGTTGTA
>cg03042870 
GAGAGGATTTTTGGTGATTTTAGTTTTAGTTAAGTATAGGTGTATTTTTT
>cg14240733 
TGGTTTTTTATGTTTTTTTGGTTAAAAGATATAATTTGGTGTGTAGGGGG
>cg13793687 
GTTAAAAGAGGAATAGAAGGTTGAATTTGGAGTTGATAGATAATATATTG
>cg09215989 
GATATGGTTTTTGATTTTTATTTGAGAGAGTTGATAAAGTTGGTAAGTTA
>cg14277925 
TGGGTTTATATGTATTTTGGTTTATATATATTTTTATTTATGTATTTTGG
>cg07159871 
TGGGTTTGGGTAATTTGGGGAAGTTTATGGTATTTAGTTTTGGTTAGAGG
>cg12566403 
GTTTTGTGTTTTGATGATTTTTTTGAGAATGGTTGGTATAGATAGAGATT
>cg14360777 
GTGGAGATTTAATTTGTAGTTAGGTTTAGTTAAATGTTATTTATTGTGGG
>cg18683691 
GATTTATTAAAATTAAGATGATGATGAGAGTGATTTTTGGTTGTTTTTAT
>cg24536114 
TGTGGTTTGAATTGTTGTAGGAATTATGTGAAGAAGGGTATTTTTTTTTT
>cg25549811 
GTTTATAGATTTTTTAATGTTAAGTTATTTTGAATTTTTGGGATAAAATA
>cg08683731 
GATGATTTTAGGGTTGGTATGAATTAAGAATTAAGAATTAGATTTTAGTT
>cg19375314 
TGTATGGTTTGTTGTTTATTTGTTATTTGATTTTTGTTAGGGTTTGGTTG
>cg24952959 
TGTTTAGTTTTTAGTTTTTTTGTAGTTGTTAATTATGTTTTTTAGATTAG
>cg15383740 
GTATAGTATGGAATATTTTAAAAGATAGGAGTTTGAAAAGTAAGTGTATT
>cg15092772 
GGGATAATTTATTGTTGTATAAGAAAAGGTTGGAAGATTTGGGAGTGTTT
>cg00393957 
GTGATTATGGGTTGGATTTGTTGGTTTTATGGTTTGTTTTTGAGTTATAG
>cg02576247 
GATATTTATGTTTAGAAGGTATTGATTTTGAAGTATTGTATTGTAGAGTT
>cg20809991 
GTAGGGGAGATAGATGTTTTGTTTTTAGGTTGGAATTTTGTTTTTGTTTT
>cg23036452 
TGAGTGATATGTTTTTTTTGATTAGATGTTTTGATTTTAGTATTATTTTT
>cg05406469 
GGGAATTATGTTAGTGATTTAGGTAGTAGTTATAGTTTTAAAGTTTTGGA
>cg07640752 
GTTTGGTATTGTTAGTGTTTTAGATTTTGGTTATGTTAATAGGTATGAAG
>cg01662102 
GTTATTTAGAAGTTAGATTTTAGGTAAATGAATGTGTTTTAAAAGGAATT
>cg06886080 
GTAGTTAGTAGGTGTTAGTTAGGATTTAGTATTAATTTGTGTTAATTAGG
>cg09120918 
GTGTTTTAGTTTATGTTTGTAGTTTTGAGGAAGGTGATTTTTGTTATTAT
>cg11029746 
TGGGTTGGTTGTATGTTGTGTAGTTTTTTGGGAGTTGTAGTTTATTTTTT
>cg18365027 
GGTGATTTATAAAGTTTTGGTTAGATGGGGAATATTTTTGAGATTATAGT
>cg03448964 
GTAGTTGGGATTGTATATGTGTGTTTGGTTAATTTATTTTTTATAATGAT
>cg02582514 
GGATGGGATATTAAAGGTGAGAAGATATAGAGATAGGAAAGAGATTTTTG
>cg05177782 
GGTGAATTTGTGAATTTTGGAGTAGGTTGTAAATTTTTGATGGTTTTTTT
>cg11691038 
TGGTAAAGTAGTTGATTTGGTTGATATTGTTTTAATTGTTGAGGTAAGGT
>cg19230532 
GATTTATTTGGTTTAGTAGGTGGTTATAGGTAGTTTTTGTTATTATAGTT
>cg24054938 
TGTATATTTTTAGTTGTTTATATTTGGGTTTTTTTTAGTTTGATGTTTTT
>cg07048479 
TGGTTTTATTTTGTATAGGTTTTATTTTGAGTTAGGTTTTGTTTTGTTTA
>cg03044837 
GGTTTATGTTGTTTATATGTAGAGGTTTGTTATAGAAGTTATAGAAGAAG
>cg19595239 
GTAAAGTGATTGTGTTTGTAAAAAGATAGGTTTATGTTAAGAAATGAGAA
>cg04369555 
GTGGGAAGGATGGAAAGGGTAGTAGTTGTTTGTTTTTTGTATTGTAGATT
>cg23467008 
TGTGAAAGATGGATTTAGGGGTTGGTTTTTTTTAATGTGTTGTTTTATGT
>cg14509777 
GGTTATTATTTTGTGTAGTTTAGTTTTATGGAGGTTTAGAGTTTTATGGT
>cg02887497 
GGAGTAGGTTAGAAAGGGATTTTTGTTTTTAATTTAGGTTATGATTATAA
>cg13750142 
GGAGTAGGTATTTTATGAATATTTGTTAATGAATGAATGGAAGATGAGTA
>cg01282150 
TGTTTATGATTTTAGAGGGATGGGTTTTTGGTTTTTTGGTGGAGTTGTTT
>cg09572352 
GTTATTTGTTAGGATTTATTAAATAGATTTTGTGAGTTATGTGTTAAGTT
>cg09591072 
TGTTTGTTTTTTAGTATTTTTTTTATGGAGTTTAGTTGTGTTGTTGTAGT
>cg00028678 
TGGTTATTAAGATTTTTTGAGGTTTTTGTGTGTTTTGTTTTTGTTGGTTT
>cg08039704 
TGAATTTATTTGTTTTGAGTTTTTGAGGGTGTTTTGTAGGTTTGTAGAGG
>cg04371950 
TGGTTAATTTTTAAAATTTTTTGTAGATGTGGTGTTTTGTTATGTTGTTT
>cg24703625 
GGAGTTTGTTAGTTAATTTGTATTATTTTTGGGAAGGATTTGATTTAATA
>cg22782018 
GTAGTTTTTAGATGTTTATTAAGAATTTGTGTGTTGTTTGGATTTTTAGT
>cg06789194 
GTGTGGTTTTTTTTGTAATTTGTTGTTGTTGTAGGTTTTGATTTTTTGTT
>cg06797330 
GTTTTTTTGTAGGGTAATAGGAGTTTTGTTTTTTAGATTTTATATGTTAG
>cg24981196 
GTTAGTATGGAGTGATTTTTTATAAATATGTTAAATAAATTTAGAGAGAA
>cg26093123 
GTTTTTTTATAGTTATAATAATATTGGTAGTATTGGTTATATGGAGTGTG
>cg17238334 
GGTTAAATTTGAGAGTGGTTGTTGGGTTTGGTTTAGTTATAATTATTTTG
>cg03070533 
TGTATTGAATAAAATTTGGAGTTTGTTGAGTGTGGGAGTTGGTATTTATT
>cg15529130 
GTGTATTTATTGGTTATATATAGAATTTTGTTTTAGGTTTTGTAGGTGGT
>cg14814195 
GATTTTTTGTGGTTTTGGGGTAAGGATAATTATTGGATGTTTAATTTTAA
>cg11906176 
TGTTGTTAATTTTAATTTGTTTTAGAGTGGTTATGTGGATTGATAGTGTT
>cg10620330 
GTAGATAGATAGAATAGTATGTGGAGATTTATATAGTGAAATTTTTTTTT
>cg16926095 
GGGTGAGTTATTATATTTGGGATTTTTATTTGGAAAAATTTTTTGGGGAT
>cg24754277 
GAGGGAGATGTTTGATTTAAATTGTATTTGTTTATTATTTAATGGTTTTA
>cg00808492 
GTTTTGTGATTAAAGTAAAGATTATTAATTTTTGAGGTAAGAAGATATAA
>cg15788625 
GGTGAGTTTTGATTGATTTTGATTTTTGGTTTGTTGTAGAAAATATATTA
>cg16967068 
GGATTAGTTAGAGGGTGTATTTTTTTTGTTAGGGAATGAGATTATAATAG
>cg10741153 
TGGGTAGAGTTTTGAGGTTGTTTTTGGGTAGTTATGTTTAATGTATTTGA
>cg06545409 
GAGGTTTTTAGTTATTAAAGAAGTTTTGTGTTTTATGGAAAAAGGGAAAA
>cg08066675 
GGTTTTATGGATGTAGTAGGATAAGTTGTAGATGAAATTTTTTAGATATT
>cg21746222 
TGGAGATAGTGTATAAGTTAGTGGTTTTAGGTTTTTTTTGGATTGATTTT
>cg18755191 
TGAAGTTGTTATGGTTGGTATTTGTTAAGAGGTTTAAATGTAAATATTGT
>cg20681321 
GAAAAGGTTAGGTAGGATTTTTGGTTTTTGGGTTTAGGGGTGGTATTTTT
>cg24569624 
TGTTTTTATTTTTGATTTTTAGGAATGAGAGAGAGAGAGAGAGAGAGAGA
>cg08162092 
GTATTTGAAAAGTAGAGTTGTTAGTTGGTAGTAGAAGAGGAATTTAGAAA
>cg16294641 
GTAAAGTGGGATGGATAAGGGTTTAGATATTTTGATTATTATTTTTTTAT
>cg09369124 
TGATTTAGTTTTTTATGGATTTGTTTTATATATTTTGTGATTTAGTTTTT
>cg13524307 
GTAGTAGGGTAATGTATGTAGAGTGTTTATTATAGTGTTTGATATAGAAT
>cg20716100 
TGGTTGAAGATTGATGTTGTTTGATTGTTTTGGAAGTTTTGTAGGTTATT
>cg18903099 
GGTATTTAGTAGTAGTTTTGTAATATAGGTTGATTTGGTAAGGAATAATT
>cg16525709 
GTTAGTGTTAGTTATGTATAGTGTTAGTGATATTTAGTGGTTTAAGTAAG
>cg08847738 
GGAGAATTGTTGTTATTTATTGTATGTTATTTATGTTAGTAGAAGAGTTA
>cg05322222 
GGGGTTTTATTTTTAAGGAGTAGGTTTAGAGTTAAGTTTATTTAGATTTT
>cg07946732 
TGTTTTTTATTAGGATTTGTTTTTTTGGATTTTAGTTTGGTAGAAGTTGT
>cg13132027 
TGAGGTTGTGTTGGTTTGTTTTTGTTTTTGATTTTTGTGTTTTGTTTTTT
>cg18695427 
TGTTTTTTTTTGAGATGTTGTGGTTAGGAGTTTATTTTGTTTGGTTTTTT
>cg16384429 
GATTTGTTAGTGTAAAATAATTAGTGGTTTGGAAAGTGTTTGAATATTGA
>cg06813597 
GTTGTTTTTTTTGTTGGTTTGTTTTTTTGGATTAAGATAGTTGTTTAGGT
>cg19846342 
TGTTTGTTTGTGATTAATTTTTGGGTTATGTTTTGTGAATTTTAGTGTTT
>cg00739066 
GATTTTGTAGAGTAAGTATTGTAGTTAATTATATTTAGATAAAGGAGAAT
>cg06611810 
TGTTTTTATTATTTATTTGTTTAGTTTGGAGTGTTTGGGTTGGTAAGTTT
>cg08859278 
GTTTTGGGGTTTGTATTAGTTAGATAATTTAGAGGAGTGATTTGTTTATT
>cg20148084 
GGTTAGTTTGGGTTTTTTAGTTTTTTTTGTAGGAGTATTAAATATTGTGT
>cg25739259 
TGTTTGTTTGTGTTTGGTGTAGTTTTATTTTGGATGGTTTTTGTTTTTTT
>cg21112220 
GGAAAGTTGTAATTTTGTAGTATTAATTATAGGTAGGATTATATTTAAGT
>cg12201498 
TGGAAAGTTTTTTTATGTTTGGGTTTGTAAGTTTGGAGGGTTTGTTATAA
>cg14598373 
TGGGTTTTATTTTTAGTTTTTTGTGTGGTAAAAGTTGGGTTTTTTAGGAA
>cg18623476 
GGGTTAAAGGTAAAGGTTTTTGTGATGTGAGTAAAGGTAATTAAAATTTA
>cg09902029 
GATGTGGTAAAGTTTATTAGGAAGTTTTTAGGTTATTATAAAGTATTTTG
>cg20431024 
TGATTATTTAGAGGAGTTGATTTTGAAGTTTGTTTATATTTGTTTTAAGG
>cg16215310 
GGTTTTTAGTATTGTAAAGGGGTAGTAGTATTATAGTTTAGTTTAGAATA
>cg20636249 
GGAGTGATTGGTGTAGATATTTTAGGGAGGTATTTTGGAAGGTTTTTGAA
>cg14753458 
TGTGTGGTATTATGTTTGGTTAATTAATGTTGTTTGTTTTTTTTATGTAT
>cg10710457 
GAGTTTAATTAGGTGTATGTGGAATTAAAGATAAGTTTATTGATTATTAG
>cg24666276 
TGGGTTTTTAAAGTAGAGGGTGTGGGGGAAAAGAAAAAAGATTTTTTTTT
>cg25757820 
GTTAATAGTTATGTGAATGAATGAGTTGTTTTAGAATTGGATTTTTTATT
>cg12104982 
TGGTGGTTTGGTTGGGGAAAGTTTGTATGATATTGGTTTTTTATTGTTAT
>cg25846372 
GTTTAGAGATGGTAGTGATTTTTTGTGGTTATATAGGTTAGTTTTAGTTT
>cg19912197 
GTGTTTAGTATTAAAAGAGTTTAAGAAGATATTGGTGTGAAAGGTATAAT
>cg26552641 
GAAGTAGAGGTGTATGAAAGGTAAATGGAAGTTATTTAAATGTTGTATTA
>cg03761905 
GTGATGATAGTAGTTTTTTGGTTTTGTTTTTAAAGTTAATAGAAGTATTT
>cg00617975 
GTGGTGTAGATTTGGAAGAAGAGATGGGTGTTTTGGTTTGATTTTGTTTG
>cg13968182 
TGTATTTTTGGTGTTGTTGAGAAATTTTTTATGGTTTTTTGTTGTTTTAG
>cg06867876 
GGGAGGGAAAGATATTTTTGATAGGAATGTTTTATGGAGAGAAATATAAA
>cg09427959 
GGAGGTAGTTTAGGTGAAAAGTAATTTAGGTAGAAGTGGATTTAGAGTTA
>cg19207295 
GTTAATTAAGTGTTGTTGTTTTTTGGATAAGATGTGGTTTTTATTGGATT
>cg08547534 
GTTTTAAGTAGTTGGGATTTTAGTTTTGTGTTATTATGTTTAGTTAATTT
>cg01022012 
GGATTTTAGTTTTGGTTTTGGGAAGTTGGGTTTAGAATAGTTTTTGGGTG
>cg04062576 
GTGAGTAGTATAGTGTTAATTTTATTAGAATATTATTATATGTGTTAATT
>cg20923676 
TGTAGGGAGTTAAGATTGTGTTATGGTATTATAGTTTGGTGATAGAGTGA
>cg06554141 
GTATGAATGAATGAATGTATTAATAAAAGTGATGGGTGAAATAATTGTGG
>cg17988182 
GGTAGTAAAAATTTTGGTAGAAATTATATATAGTAATTTGAAAATTTATA
>cg08525835 
GATTTTATGAGATTTTGGAAGAGAGGTGATTATTAGTTTAGTATAGGTAG
>cg07244547 
GTGGGAGTTTTAGAGTTATGGATATAGGTTTAAGGGATAAAGAATAATTG
>cg26084511 
GTAGTAAGAAATTGGTGTTTGAGAAGTAAAGTTGAGGAATGGGTTTTTTA
>cg14106119 
TGATTTATGGTTTGGAGTGTAGGAAAGGTTTTTTTTGTAAGGTGGTGGTT
>cg15482690 
TGTAGTTTAGTTATTGTTTTGTTTTTATAAAATGGTGTTAGGGTTGTTTT
>cg11010122 
GTTAGAGTGTTGTTTGAATTTAATTTTAGGGTTTGTATGGTAGTTTTATT
>cg26435773 
GAGTGATATTGTTGTGGTTTTTGATATTATTTTTGTTTTTGGGTTTTTAA
>cg12826529 
GAAGTAATTTTAGAGTTGGAAAATAAAATAGGTGAATTGAAAAATTTATT
>cg19791728 
GTTTGAATTGGAAGTAGTTTATGAAAAATAGGATATTAGATGTATTAGAT
>cg04217084 
GTTGTGAGTAATTTGAGATTTATAGTTGTATGGAGAATAAAAATTTATAG
>cg26652569 
GGTTTTATAAGATTATAATAATGGGTTTGAAAAAATTTTTGTTGTTGAGT
>cg18542613 
GGGGTTAGGATATAGAGGGTTTTTTTGGAAAGTGAGAATAGAATATGTAA
>cg02900740 
GGTGGTTTTGGTTGTAGTTTTGGGTAGTATTTTTTTAAGTAGAGATTTTG
>cg07603357 
TGTGATGGGTGTGGAATGTTTAGGAGATTGTTTTTTTATTTTGGTTTTGG
>cg04354845 
GAAGTTTGTTTAGGAAGGGATTATATGAAGAATTGTTTTATAGAAATATA
>cg08210814 
GGTGATGATGATGATAGAATTATTATTTGTATGGTGATGTTGTGTATTTA
>cg00012701 
TGTTTTGGTTTTTGTGTTGTTTTGGGTTGGGAGTTTTATTTTAATGGTGA
>cg03442564 
TGTGTTTGTGTTTTGAAGGTTTTATGGGTTTGTATTGTGAGAGTTAGATG
>cg16169732 
TGTAGGTTTAGTGGGTTTTTTATTTTGTGTGGTTAGTTAGTGTTTGTTTA
>cg15612847 
GTTTGGTTGGTAGAGTTTGTAGTTTTGATTAAAGTATTAAATTATAAAGG
>cg26085663 
GAAATAAAGTTTTATGAAGAAAAAGGTTATTATTAGATAGGTTGAAAAGG
>cg19189115 
GTGATTTTTATTTTTGTAAGATAATGAGTTTATGTTTGTTTGTAATTGTT
>cg25928603 
TGTTGTGTTTATAGTGATTGATTGATTGATGTTTAATTTTTTGTTAGGTG
>cg12179826 
GTGAATAATAATTTTTAGGTTTTTAGGGTATTTTGGAATTTTTGGGAAGT
>cg14785392 
GGTGTGTGTTTAGAAATATAAAGTTGTTGTTTAATGAGATTAAGGAGGTG
>cg00462700 
GTGTTTTTATTTGTTTTTAGGTTTTTTGTTAGTGTATTGGGAGTATGGTT
>cg05059458 
TGTTAATAGTGTTTTGTAGAGTTTGGTTTATTTATTGTTAATAGTTTTTT
>cg15202038 
GTGATGAGATTTATTATTTGGAAAATTATTATTATAAAGTTAAGTTTTTA
>cg10673740 
GTAAGTTTGGATGGTGGTTTTGGGGGGAATTTTATTGTTTAAGTTTTTTA
>cg04231085 
TGGTTTGTTGTTGGTTTTATATTTTTTTGTTAGGGTTGTTGGTTTTGTTT
>cg03585323 
GTTATTATGTTAGTAGTAGGTATAAGGTAGATATAGGTATAAGAAAAGTA
>cg11968680 
GTTAATTTTAAAGTTTTTTAGAAGTAGTGTAGTGTGATAGGATTATGAGT
>cg21276056 
GTTGTTTTGGTATTTGTTATAGAATAGGGAGTTGTTGTATATTATGTGGT
>cg05189804 
GTTTTTGAGGTTTAGATTAGAAATAGATGTGTTAAAGGGTGAGTAGAGTG
>cg15678678 
GTATAGGTAGTGTTTGGTGTTTATGGTATTTAGAAAGTTTAGGTTTGTAA
>cg23983340 
GTAATAATTTTTAATTTATAAAGTATTTAGTGTTGTAGGATAGGTGGGTG
>cg03289833 
GGTTTGGTTAGAAGTAAATGTTAATTGGTTTTTGGAGATGAAATTAGTAT
>cg26660414 
GGGGAAGGGAAAAGAAATTTAAAGTAGGTGGAAATTAGATTTAGAGTAAT
>cg08784464 
GTGGAGGGGTAGAGGAAATGATATAATAAAGGTTTAAGTATTTTAAATTA
>cg10101975 
GGTGGATAAAGAAATGGTTATAGATATAGATAGATAGATTATTAGATATG
>cg25574849 
GATTGTATTTTGAAATATTTTAGGAAGGTTATTTTTTGTTAAATTTGTTT
>cg10498926 
GTAGGAAAATGTGATATATATTAAATTTTAAAGAATGGGTAGGATTTTGT
>cg00792783 
TGTTTTTGTATTGGGAGGTGGTTTTGTTAGATTTTGTTTTATTGTTTAGT
>cg15057250 
GGAAATAAGGATATTTTTTTTAGATTTGTTAAGGTGATATTAGATTTTTT
>cg01471196 
TGAGTGTTTAGAGTTTGTTGTTAGTTTTTTTTATAGGTTGTGGGTGTATT
>cg07068554 
GTTGGTTTGTATTTGTAGTGTTAGATATTTGGGAAGTTGAGGGAGAATTG
>cg09192059 
TGGTGTTTTATTTTTGGGGAGTTTGGTGGTTTTGGGAAGTTTATTTTTTT
>cg09103423 
GAAAGGGAAGATAGTTTTTAAAAAAGGAGGTAGTGGTTAAATGTTATAGG
>cg24954668 
TGAATGTTTGGAAGTTGATTTTTATTTTGTATATGTAAATGGAAAAAGTG
>cg01502588 
GGTATGTTTATTAGGAATGTTTAAGTTAGTTTATTAGGTGAAGTTTTTAG
>cg20972966 
GATGGTTTATGTTATATATGGTTTAGTATATAGTAGGTGTTTAGTTAATA
>cg22499348 
GAGTGTGAGTTATTGTGTTTGGTTAAGAAGGATTTTTAGATGAAGGATAT
>cg20295105 
GTTAGTATAATAAATGTATAATATAAGGAGAAATTTGGTGTTTAGGGGAG
>cg20326622 
TGTGTAGTTATTTTTGGTTAATATTTTATTTTTTGTAGAGATGGGGTTTT
>cg18503080 
GTTTAGTAGTGTAGTTTATATTTTGTATTGTTTAATTATAGTTTGTTTTT
>cg06631912 
GGATGATAAGGATAGTATAGGAATTATTATGTGTTTTTGGGAAATTGTTT
>cg01496970 
GGTGGAAAGAGTAGGGATAAGGGTTAGGTTATTTTTTTGGTTTTGTTATT
>cg12019980 
TGTTTATGGTTTGGGGTTGGTTTTTGTTTTTTGTAGTATTGTTTTTTGGG
>cg14759472 
TGATGGTGATGTAATTATTTTTTATTATAGTGTTGTGTTGTTTGTGTTTA
>cg09394488 
GATTATATTTTTGTGTGGTGGTTATTTGGGTAGAAATGGTAGTTTTAGTG
>cg04381006 
TGTTTTGTTATTTAGATTTTGAGTAGTTATTTTTTTAGGGTTTTTATTTT
>cg04701628 
TGTTAAGGAGAGTATTTTTGGTAGATAGGAAGTAGGTGTAAAGGTTAGGG
>cg00597982 
GAGTTTTAGGATTATATTTTTGTTTGTTATTAGAGGTAGTTTTTGGTTTG
>cg12194939 
GGGGATAGAAGGTTTATTTTGGGTAAAGAGGTATATTGTTTGGGTTGTTA
>cg25542337 
TGGTGTAGTGGTTTGTGTTTGTAATTTTAATATTATGGGAGTTTAAGGTA
>cg15843675 
TGTTTTTTGAGTGTTATTGGTAAGGGGTGTGTTTTATTTTTTTGTTGTTT
>cg21769463 
GGAAGAAAAAAAGTTAAGAAGGAGAAGGGTGAGTATTTAAGATAGAATTA
>cg27033754 
TGTAGTTTTGTATTGGTTAGGTTTTTGTTTTGTTTGGTTTTTGTGAGTTT
>cg03291265 
GAGTAAGTTATATGAAGTATGTGTATTTGTGTAAAGTTTATGTGTAATAT
>cg01900030 
GAATGGAGGAGTTATTTAAGGTGAATAGATTTTTAGTTAAGTTAGAGAAT
>cg21551951 
GTTGTAGTATAGAAAGTAAATGGTTATGATGGAGTTTATGATAGGTTTTG
>cg09248044 
GGGGAGAAGGAAATTAATGGAAAATATTAGTAGAATGTTTAGAGAAATTA
>cg07716603 
GTGTAGTTATTATGTGTTAGGTATTGTTGTAGGTGTTGGGAATATTTTTG
>cg02959551 
GAAGTGTAAAGGGTGGGTAGTAAGTAGGTTTAGAATAGTATGGAGTTTAT
>cg21565823 
TGTGGTGTTATAAAGTTTAGTTGGAAGGGGTTTGTTTTGGGAGTGTTTAG
>cg25083463 
GTTTAGGAAGTTTTTTGGTTTTGATTTGATTTGTTTTAGAAGGTGTGTTT
>cg07899389 
GTTTTAGGGAGTTTTTAGATTGAAAGGGGTTTTTTGTGTTTTAGAGAGAG
>cg22582875 
GAAATGTAAATATTGTTTTAGATAAAAGTTAAAATTGTTATAGTTAGAAT
>cg04563870 
GGGTTTGGGTAAATGTTTGTATGGTGATTATAAGTTGGTAATTTAAGTTT
>cg11817650 
GTTGTTTTAATGGAGGAAATTTTAAGATAATTATTAATAAGGTAATAGTT
>cg06159375 
GTATAGGATATAATGATGAAGGGAAAAGGTAGTTTTTGTTGTTAGATAGT
>cg16579225 
GTTTTAAGTTTTGGGTTTTGGGATTTTTATGGTAATTTTAGGTTTTGTTG
>cg05103917 
GTTAGGAGTGTTTTGTGAATGAATATTGTTTGAGGTTTAGTATTTATAGA
>cg05292159 
TGGTTTTGTTGGAGTAGGTGTAGAGTTTTGGGAGTTTTGAATTTTTAAGT
>cg18331909 
GGTTTATGGATTAGAGTTTTTTGTTTGGGTGTTGATGTGGGTAATTTATT
>cg23808931 
TGTGTATTGTTGTATTTTGTGTGAGATGAATGGTGTTTTAGAATTATAGT
>cg17374534 
TGTGTGGTAGGGATTTTGTAAATTTTGTAAAAGTTTTGAGTAGATTGTAG
>cg20745272 
GGATGGTTTTATGTTAGTTATAGGATTTTTTGTTGTTGATATTTAAGGGT
>cg08525483 
GTTTAAAAGAAATTTTATTTTTAGAATGGAATGATTTGGATGTGATTTGA
>cg26055054 
GAATTGTTTTTAAGTTTTTTAAAGGAGAATTTTAGTGAGGGTTTGTAATA
>cg24980367 
GAGGAAGGTTTGGTTTAGTTTAGGTTTTTTGTTTATTTGATTTTTTTGGT
>cg09969462 
GAAATATAGTAGAATATGATGGAGTTATTTATTAGTAGTTATATGAAATT
>cg14408262 
GTGGGATAGTTGGTGTTATTTTATATTTAGTGTTATTTATTTTGTTAGGA
>cg27476859 
GGGAGTAAATGTAGAGAATATTTTAGAGTGTATTTTAAAAAGATAAGATG
>cg14561934 
GATGTTGTTTTTATAAAAATGTGTTAAGTAAGTTTTAGGGTGGGTGTGGG
>cg15110079 
GAAGGAAATTAGTTAGTATAGTTGTTTGTTATTTTTTAGAATTAGGTATA
>cg12736384 
GTGTTTTAATTTTAAAGAGGTAAATTTTATTGTAGTAGGGTATAAAGGGA
>cg24283027 
TGGTTTTAGATATTTGTTTTTATTAGAGGAGTTTTAGTTTTTGGGTGGGG
>cg12218359 
GTGTGATTTTGGGTTAGGTTTTTATTTTGAGTTTAGTATATATTAATGAA
>cg06801994 
TGTTTATTGTTTTTTGGGGATTTTGTGTGAGATATGTGAGTAGTATAAGT
>cg06255741 
TGGGAGTGTAGTGGTATAATTATGGTTTAGTGTAGTTATTGTTTATTGGG
>cg11223816 
GTAGGGTTTGGGTTTTAATTTTGTATTTTATATATTTTTATTGTTGTTAT
>cg13335388 
GTTTTTGAGGTATGAAAGTTTTTTGTTTTGGTTTTGGTTTAGTTTTAATG
>cg15912031 
GTGGAATTAGTGTTAATTAATTTAGGGTGTGTTTATTGTTTTTTAGTTTA
>cg14473485 
GGTATATTAAAGTGTTTATATTGTATTAAAGATTGATTTTTGTTAGTTGG
>cg07574908 
GGAAGATAGGATGGTAAATGGGAAAGATTTTGTAGATATTGGGAATTATT
>cg07611279 
GTGTGTGTGTGAAATTAGGTTTTAAATTTATGTTTGTTTGATTTAAAGGT
>cg03853587 
GTTGTTATTAAGTAAAGTAAATTTATGTAAATATTAAGTTTTTAATGAGG
>cg06612450 
GTTTTTGAGGTATTTTGTATTATTTTTAGTGATGATATGAATGTAATGGG
>cg19430897 
GGATTGTGATTTATGTTTTTGGAAAGGAGTGGATTTTGATTAATTTTTAA
>cg04575263 
TGTTGTTATTTTGGATTTTGTTGTGGTATAGGGTTTTGTTTTGTAGTTTT
>cg09421589 
GGTTATTGTAAGTAGTGTTGTAATGAATAGGGATGTGTAGATATATTTTT
>cg12554051 
TGATGTTTTGTTAGTTTTGTGTAGATATATATTTTGAGAGTTGTATTATG
>cg17313420 
GTGTTTTTTAGTATAGTGGGAAGTATATAGTAGGTGTTTTGTTTTGTTTT
>cg03128241 
GGAGTATGTTAGAGGTTTAGGATATAATTGATAGAAGTAGTTAGTAAAGG
>cg27274072 
GTAGTTAGATTTTGAAGTTTTTTATTTGTAAGGGGAATTTTTTAAATATT
>cg03887958 
GTTTTGTTGTTGAATTTTAAGTATTTGTAGGTTAGGATGTTGTTTTAGAA
>cg10063232 
GATGTTGTAATAATGTATTATTTTGGAGGTAGAGGGTAGTTTTTATTAAG
>cg25649672 
GTGAAATGATAATAATAAAAGGGAAGGAAGGGTTTGATAATTAGATTTAA
>cg23645648 
GTTTGAGTTTTTGAGTTTAGTATTATTTTGTTTTGGGGGTTATATTTAGT
>cg04353304 
GTAGAGTTAAAAGTATTTAATTGTGGGTTGGTGTGATAATTGTTTTTTTA
>cg10957242 
TGATTATGTTTTGTATTGTTGTTTATTTAAAAATGGTTATTTTTTTGATT
>cg17878139 
TGTGTTTTGGAGTTGTTGGTTAGTATTTAGGGTGTGTGTTTTTTATATGG
>cg04282238 
GGTTAAAGTTGTAGTTTTAGAGTTGTAAGGATTTTGTATTGTGTATGTAG
>cg13469346 
TGGTTTTGTTTTTGTTAGGTTTTGTTTTTGTTAGGTTTTGTTTTGTTAGG
>cg13936797 
GTTTTGGGTTAATTTGTATATTTTTATGAATGAGAGTTTGGTGGTTTAGT
>cg02616886 
GTTGGTTTATTTGTTAGGTTTATTGGTTAGTTTTGAATTTTGGTTTAGGA
>cg21168723 
GTGTTTTAGAGTTGGAATAGATTTAAAGAGGAAGTTGGTAAGAAATTAAA
>cg11809014 
GAAATTATTTGTTTATAGAAAAAGTATAAAGGAAAGAAGGGTTTGAGAAT
>cg07169914 
GTTGTTAGTTTAGTTGTATTAGGATAATTTGTAGAGATAAAGGAAGTAAT
>cg10850444 
GATTTTGGAATTGGAATTATGGGGTTTAAGATAGGTTTTTTATTGATTTA
>cg16750112 
GGTTTTTTAGAGTATTAAGATTATAAGTGTGAGTTATTATTTTTGGTTTG
>cg10434947 
GGAATTTGGGGTTAAAGTGTAAGAGAAGATTAATTAGTATAAGTGATAAT
>cg27629673 
GTGGTGTAAATAATAATTTTGTGTTAGGTAGGTTTTTTTATTTGATTATG
>cg16843058 
GATTGGGAGGGGAAGTGGATTTTTAAATGATTTTTTGATTAAGTTTAATT
>cg11615758 
GGTTTTTGTTAGATTGTTTTTGTATATTGGTTAGAATAATTTAAAGATTT
>cg17255712 
GGTTATTTGGTTTGTAAAAGATTAAATAAATGGGTATTATTGTAGATAAA
>cg14365143 
GTTTAAGTGTAGTGGGTATTTGTAAAAGAATTGTAATAAGTTTTTTTAGG
>cg21153898 
TGTTATAATTAGGTATGGGGTAAGTTTGTATTGTTTTTTTATATTGTGGT
>cg06010356 
TGAGTTGTTGGAATAGGTTGGGATATGTTTGTTTTTTTGTGGTTTTTTGT
>cg10618553 
GATGTTTGTATAGTATATGGTTTTAGGGAGGGATGTTTTTAATTTGTTAG
>cg06161723 
GGGTAGTTGTTTTTGTAGAGGTTTTTTGGGTAAGTTTTTTGTGTTATGTT
>cg07061916 
GGAGTTTTTGTTTTGAGTTTTTGGTTGGATAATTTGGGTTAATATTAGTG
>cg26214972 
TGGTTTTTGTTTTGTTGTTTTTAATAGTGTTTGGTTTTTTTATTAATGTT
>cg21426441 
GGAAATTTAGGAAGTGATGGAATAAGATTTTAATTTAGATTTGTTTGATT
>cg08765764 
GTGATAGAATGATATGATAGAGTTAGTATTTTAGATAAAGGAGAAAAATT
>cg10033488 
GTTATTATTTGAAGAGGAGGAGGAGTTTGGGGTAGTTAATTATATAATGT
>cg18370407 
GGTGTATTGGTGTAAAGTTTTAGAGGTTAAGATTTAGTTTAAGTTTTGTT
>cg16505237 
GATTTTTAGGGTGTTTTGTGTTTTGTTAGTTTTTTTAGGTTTTGTTTTAG
>cg00081141 
TGATGGTATTTGTAGGTTTTAAATGGATTTTGGTTGGTGGGTTTTTTTAT
>cg14750782 
GGTTTATTTTTGTTTGTTATTGATGTGGGTTTGAGTGTATTTTAATATTT
>cg19549465 
TGATGATTTTTTGGTTTTGTTTTATTGTTATTTTGGGTAAGTGTTATTTT
>cg17325716 
TGAAAATTAGGTTTTGGTTGTTATGGAAGGATAGTGGTAAGAAAGTTATG
>cg01177961 
GTTGTTATTTTTTAGTAATAGTAAGAAGAGAGAGGAGGATATTTAATTTT
>cg03324748 
GGTGTTTATTAGATGAGAGGGGTTTAGTAAGTATTAAAAAAGAAAAATAG
>cg21462724 
GGTTTTAAGTTATTTGAGGTTTTTGGTAATGGTAGTTTTAGGAAATGAAT
>cg03724010 
GGTATTTGTGTATTTATTATGTTTGTGTATTGTTATGAGAGGTTTTTTGT
>cg06967602 
GTAGTTTGATGATGATATGTTGATAATTTGTTTGTTTTTAGAAATATGTA
>cg08894131 
TGTGGTTTATGTATATTAGAGAGGGTGTGGAGATGAAGATGATTTGTAGT
>cg20018561 
TGGTAAGAGTGAATTTTGTATTTGGAAAATTGATTTGTTGTGTGTAAAGG
>cg15042184 
TGGGAGGATGATGATTTTTTGTGTAAATGTTTTTTTTTATGTGTTTTTTG
>cg09430976 
GGGTTAATTTGTTTTGATTGTTGTATTGTAAATAGTGATGATAGATGTTA
>cg14934792 
TGTGGTTTTTTATTTGTTTTTTTGGGGTAGATTTGTAGGGTATAGAGTAG
>cg14442595 
GATGATTTAGATGTTTTGTTAGTGAGTAATATAGGTTTTGTTAGTTTAGT
>cg25880433 
GTTTTATAGGTTATAGAGGTAATAAGAGGTAGATTTGGTTTTTGAATTTA
>cg21026634 
GGATTGTAAATAGTTGTTGAGTTTTAAGATAAAGAGTTTTATTTTGGTGG
>cg18203005 
GATAAGATTATGTTTTGTGTTATGTTTTTTATTGGTGTTGTGGTGATGGT
>cg03408556 
TGTGATTGTGGGATTTATAGGGTGTTTTTGTTTTGTGGTTTTTTTTATTT
>cg15278204 
TGTTGTTTTGGGTTAGGTGTTTTTAGTTTTTTATATTTTGTGTAGTAGTT
>cg05853389 
GTTGTATTTTGATTTTTTTGGGAGTAAGGGTTAGGTGTTGTTTATTTTTA
>cg19934822 
GGTTGTTTAGGAGTTTGGTTTTTTGAGAAGTAGAATGGATTTAATTTATT
>cg10308137 
TGTTATTAGAGGGTGTTGTTAGTGAATTTTATAGTGTGTTTTGTTGTTTT
>cg08893895 
GATGGAGATTTATAATAGTTTTTGGTAAATGTTGAGGTATAGTATTTTTA
>cg14778280 
GGGAATTTGATAGAAATGTAAATTGTTAGGTTAGGATATATATTGAGTTA
>cg08477744 
GGAGTTATAAAAGAAATTTTTTAGGTAGTATTTATGGGTGGGTGTTGGAT
>cg18757815 
GGAATAATAGTAAAAGTGGAATTGGGGAAAAGTATTGTAGAGATATGTTA
>cg13665032 
GGTTAAGAATAAAGTTTTGATTTTTTAGGGGAATATATTATGGGGATAAT
>cg14268714 
GTATTTTGGGATTTGGTATTTAGTTGGTAATTAAATATGTGGTGAAATGT
>cg07056138 
GTTAGTAGAGAAGGTAAAAAGTAGGAATTAGAGGTTAGTAAGGTATAGGA
>cg22416916 
TGTGGTTATTTGATTAAATTGTTTGTTTTGTTTGGGAGTGAGTTAGTGGG
>cg09088834 
GTTGGGTTTATAATTATTGATTGTGTTTGGGTATTGATGTTTTATTGTTA
>cg05077108 
GAAGGGATTTATGTATATAGTAGTAAAGGGTTAATTAGAATTTGTTGGTG
>cg12612065 
GTTGAGTATTTTGGTTTTGAGTATTTTGATTTTGAGTATTTTATATTGTG
>cg16553500 
GTGTTTAGAGTTGTTTTGGAAGGGGGTTTTTGTGGGTTTTTTAAGAGTTA
>cg24868646 
GTTTGTATTTTGGTTTTTGATGGGAATTGATTTTTTATGAGGTTTTTGTT
>cg19586199 
TGTGGTTGTGTTAAGGGGAGAGTTGTTTTGATAAGATTTTTTGGGTATTT
>cg22428145 
GTTATTATTTGGAGGGAGGTGTATTAAATAATTTGTGGATATATGTTAAA
>cg09918605 
TGAGAGAGATATGAGGTTTAGTTATTAAAGTTATGTGTGAGAAGGGAAAT
>cg12391352 
TGTTTTTTGGATATATATTTATTGTATATTGATTTTTTGTAGGGTATTTT
>cg19326856 
TGAGTTATTTTTGGGTATGTGGTAGTAGTTGTTGATTTTTTAGTTGAGGG
>cg06509993 
GGGAGGTTGGAGTTTAGGAGTTTTAGTATATTATTTTTAAGGATTGGGTT
>cg00901034 
GAGTATAATTAGGAGTTGAGGATGAATTATAATAGTTAGAGTAGAAAGAG
>cg09037197 
GTAGTTTAAGTAAAAGATTTAGGATATTTGTATAATGTGTTAGGATAGTT
>cg00915818 
GTTTTTTATTGAGTGTAGTTTATTTGTGTTTTTTGGTGTAATTTTTATTT
>cg10588135 
GTGGTTTTGGAATGTTTGTTTTTGGTTTTTTTGGAGTTTTGGGTTATGTG
>cg14220262 
GTTTTTTGGTTTGATAATGGTTTTTTGGGTTATTTATGATATTATTATGG
>cg04396637 
TGAGAAAGGATGAGGTGGTATTTTTTGTTTTGTATTTTTAGGTTTATTAT
>cg21063296 
GGATTGGTTTAATTAGGTTAGTTAATAAGTTTAAGGAAATAGAAAAATGG
>cg09101004 
GAATTGAAATTAAAATAGAAAGAGGAAGTATTGAATGTGGGAAGATATTT
>cg11899277 
GTAGATTATTGGTTTTTTGTTAAAATTGTGGTTTTGATAGGGTAGGTTTG
>cg15829654 
GGAGTTTTAGTTTGATTTTAGAATTGAATTTTTGTTTAATTAAGGGTGTG
>cg06178611 
GGATGTAAGTGTGAGAAATTTGTTGGGGTTTGTTTGAATTTTTTGTTTAA
>cg06734406 
TGTATTTTGTGTTTTTTTTAATTGGTGTTTGGTTTTAGGTTTTTTAGTAT
>cg23344012 
GAAAATATAAAGTTTGTTGAATTTTATTTTATTTGTGTGTTTAGTATAGT
>cg01131321 
GAAGATTGAGTAGAGAGTTTAGATGTTTATTGTTATTAAGTTGTAAAGAA
>cg02152120 
TGTTATTATAGTAATTGAAGTTATGTTTAGTTTTTGAATTATGTTGGTTT
>cg22681977 
GAGAGAGATTGGAATGAGAAGTTAAGTATTAGTTGTTTTTTAAAGAGGAA
>cg22069441 
TGTGATAATTATTGTTTTGTTTTTGTTATGTTATATAGGTTTTAGATTTG
>cg15887420 
GGTTAGGATTTTTGATATATTTTGAGTAGTTGAGGTTGTGATAATTGTAT
>cg12148243 
GTAGTTTTGAGTGAGGTTTTTAGGATTTGGATTAAGGGTATTTTTATTGT
>cg23202058 
GTAGAAGAGTTTTAGAGTTAATGAGAAGTTTTTAGAGTTGGATAATGGGA
>cg04669023 
GAAGTTTTATTTATTTGGTAGGAAGGTTAATTTTATGTTTAGAAGTTTTA
>cg08151705 
GGGTTTTGTAGATATTTTTATTGGTGTGTTTATGTTTTGTTTGGGATTTA
>cg17101542 
GTGATAAGGTAAAGGAAAGGTTATTTTAGAAATTTTTTTTGAAGTTATGA
>cg11692800 
GTGGTAAGTTAGATTTATGAATTTATTTAGGGATATATGTTTGTAAGTTT
>cg02688746 
GTTTTATATGAAGAGTTTAGAATAGATAAATTGATAGAGATAGAAGTTAT
>cg16802508 
GGGAGTATTTGAGTTGTTTTGGGTTTTTAGTGTTTTGTGTTTTGTAGAGG
>cg14805186 
GTGTTTTAGGGAAGAGTTATTGTTTATTTTGAGTAGTGTTAATTAGTTTA
>cg05765254 
GTTTAGGTTTAGTTATGAGGATTTTATATGTGTTTAGGTTTTTAATATTT
>cg13898384 
GGTTATGTTTTGAGTTTTGAGGATTTAGAAATAAAAGGTTGGAAAGTGAT
>cg24868047 
GTATTTAGGTATTATATATAAATGTTTAGAGGGTTAGGTTAGTGTTTTGT
>cg21256968 
GTAGAGTAGAAAAAGTGAGGGTTTTGGAAGTTAATAGTTAGTTTTATATT
>cg26538529 
TGGTTGAGTTTTGTTTTTATTGAGTAGGGTTTGTTTTAGGGTTTTGTTTT
>cg13961576 
GTGTTGTAGATGTGGGGAGTTTGGAAATATTTGGTTTATGTTTGTTTAGT
>cg06730161 
GTGTTAGAATTATTATGTGTAAAATTGGGAGTGTAGGGTGTTTTAGTATA
>cg08522087 
TGTGGTTATTTATTTTTGGGTTTTAGAGTGTTTATAATGGAGTTGTTGTT
>cg11012153 
TGGATTTTGGAATGTGGTTTTTTAGTTTTTTATTTAAGGAGAAGTTTTTA
>cg11051597 
GGATATTAGTATGAGGTATATAAAGTGAAAAATTAGTTAGTTGGGGTTTA
>cg14657876 
GAGTATTGTTATTTGTTGTTATTTTTTATGGTTTTGGAGATAATGATATA
>cg03354771 
TGTTGAGTTGTGTTAGTTGAGGTGTGAGTAGTTGTTGAAGTTAGTTTTTT
>cg04779428 
GTGGAATTGGTAGGTATTAAATATTTATTGAATGAATAAATTGTATTTTA
>cg07790079 
TGTTTTAGGTAGTTGGTGGTAGTGGTAGTTTGTATTTTTAAGTGGTTTGT
>cg17307912 
GATAGAGTTATTTTGTTTATGTATAGGGAATATAAGGTTAAATAGGATAT
>cg13408955 
GTTGAGATTTGTTATTAGGAAAAAATAGTAGGGATGGTTATTTTTAATTT
>cg05628049 
GTTTGGAGGTTATTATGTATTTAAAATAGTAAGTTTGTTGGTTTGGTTTG
>cg13970092 
GGTATATGTAGTAAGTTAGATTAGAAAGTTGTTTGTTTTAAGTAGGAGTA
>cg05457373 
GAAGAATGGAATATTATTTATTTATGAAAAAGAATGAAGTTTAGTATTAA
>cg05422360 
GTTTTTTAGGGTTTTAGTGATTTTTAGATTTTTTAGGGTTTTTGTGTTTT
>cg14011845 
GGTAGTTTAATGTTTGTTTGTTTTTGGGTGTGGGGTTTTGTGATGAGTAG
>cg21926091 
GGTTAGGTTTTTGTATAGTTTTTGTAGTATTATTTTTTATAGTATAATGA
>cg20496997 
GGAAATGTTTTTAAAGTTTATTTTTTAGGGTTATTGTATGTGGTGTGTAG
>cg16426322 
GATAGTATGAAGTATATTAAGGTAGATATGTTTTATTGTTAATTGTAGTT
>cg24561881 
GTTTTTAATATTGTTAATGTTATGGGATTTGGGGAGATTTGTTTTTTAAA
>cg11037856 
GTAATGTGATTTGTAGTAGGTTATTATTTAGGATTTGTAGGGTGATTTTA
>cg20154743 
GTATTTTAGAGGATGTTTTTTTAAAGTTTATTTTGGGTGGGTTTAGTGGT
>cg15874062 
TGTTTTAGAGAAGTTGTTATTAGTGTGGTTGGTTTTTTGGTTGTTTATAT
>cg14146959 
GTAATGATATATTTGTATAAGGGAGTATGTGGTAGAAAGTAAGATGTTGA
>cg06968688 
GTGGGTTTGAGTAGAATGGTAGTTAGAGTTAAAGATGGTTGATTTGAAGA
>cg02784956 
GGTATGGTTTGGGAGATTAGGAAGTTTAAGATTAAAGAATTAGTAAATTT
>cg03674265 
TGTGATTTAGGTTGAGGGATTTGGTTATTGAAAGAGTTTTTTTTATAAGA
>cg19761304 
TGTTTAGTGGGTTTTATAGTTGATAGGTTGAAGATGATTGTTTATTTAGG
>cg00341878 
GGGGTTTGTGTTGTTATTATGAAGTAATTGATAGTAAATATTTGTTGTAA
>cg24860511 
GAGGTTTTTTGATTATTATTATTGTTTATGGTTTTTGTGTTTTAAGGGGG
>cg19477190 
TGTAGGTTAAAGGAGATTTTTATTGGGTGTTTTAGAGTTAGAGTTTGGTA
>cg21852905 
TGTATTTTTGTTAGTTAGTTTATTTGTTGGTTGTTTTTTGATAAGTGGGA
>cg09762748 
GTGGAGGATATGTTTTTGAGGTATTTAGTAGTTTGAATATTTTTATTTTG
>cg16956804 
GTTGGTAAGATATTGAGATTTGAATTATTGTGTTGTAAGTAGAGATGGTT
>cg01893425 
GATTATATTTTAGATATTGTGTTGGGTTTAGTGGAGTTTGTAGTTTTATG
>cg21000936 
TGGTTTTGGGTTATTTTTTGGAGTTGTTTTTTTGGTTTGTGGAAGTTTTT
>cg00176407 
GATGGTTATTGAATTAGTTTGTTTAGGTTATAGTAATAAAATGTTATGGA
>cg26200001 
TGGTTGTGTTGATAGTATTATTGTTTTTGTTGTTTTTGTTGTTGTTGTTG
>cg18511007 
GATTAAAGTAGGAGTTGTTTAGTTTTGTTTTATTTGTGTTTTGTAGGTTA
>cg04836978 
TGAGATGGTGTTGAATTTTGTTATGTTGGGTAGTAGGATGTTTATTATGT
>cg07042179 
GGGTTAATGATGATTAATATATTATAGAGAAGGAAGGTTATTATGATTAA
>cg18227092 
GTTTTTTAAGTATTTTTTGTTGAGAAAGGTTAATAGTGTGTTGTTGTGAA
>cg05785120 
GGAAGAATTAGGATTTTAAGATGAAGAGGTATGATTAAAATGTTGAAAGA
>cg16681377 
GGGGGTTGTTAGAGAATATTTAGAATGTTTAGTTAAATTTGTATTTTAGA
>cg11539780 
TGTTTGTGTATATTTTTGTTTTTATTTGTTGGAATTTTGGGTTATGTTTG
>cg05170867 
TGGGTTGGATTTTTTTTTAGAGTTTTTGGAATGATTTAGTTGTGTTAATA
>cg06895834 
TGTTATTATAATATTGAGTTTTTTATGATTATATAGAAATAATGTGATTA
>cg24468677 
GTGTGATTATTTTAATTGTAGTTTTTAGAGGTGTTAGGTTTATTAATGGT
>cg18896174 
GATATAGAAATGTGTTGTTTTAAAGTGTTAATGATTTGTAATTTGTATAT
>cg04500520 
GAGTTATTTGTGTGTGTTTATAGGTATTTTATATAATGGGTGTAAAGATG
>cg24731241 
GGATAGTGTTGATAGATAGGTTGTTAAGGATTGTTTTATTATTTATAGAA
>cg06578786 
GTTGTTATAGATATATTTTAAAGTGAGGTTTGATTAGTTTTTTAGGGATT
>cg12652753 
GAGTGTTATTTAATTGTAGAAAATAATTTGGAGATAAGAGTGAGATTTAG
>cg14538441 
TGTTTAGGTTAGTTGGGTAGGTTTTGTTTTTTGGTTTTTTAGGAAATGTT
>cg25626999 
GGGTTATAGGGTTTTGGTATAATTATTGGGTTTAGTTGTTTTTGTGTGGA
>cg09785869 
GAGTATTTGTAAATTTGTTTGTTGGTAATATTTGTAGATTGTAGATATGA
>cg06700740 
GTGAGTTATGTGTTTTAAGTTGAATGGTGTTAGGGTTAATTATTTTATTT
>cg04009062 
GGTGTTTAAGGTTATTTTTAGTTTTGGTTGTGTGGTTATTAGGTTAGATA
>cg14209549 
GATGTTTTTTGTGATAGGTTGTAGGTGAAAAGGGTAGGTTTTTATTGTTT
>cg01202950 
GTGATTGTGGGAGATAGAAGTTTTGTTAAAGAATTTGAAAGGAATTTTTA
>cg07788920 
GTTTAGTTTGTTGTAATTGAGTATTTGTAAAATTGGTGTATAGAAGGGAA
>cg22035897 
GTAGATTGTATAGATTTATTATTTTTGTAGGGATTGTAATTAATATTTTA
>cg23831998 
GGTAGTATTTTTAAAGGTGGGTTTTGGGATTTTAGTTATTATGGGTATTG
>cg02530971 
GATATAGATATATTTTATTTGATGGAGTTTAGGGATATTTTATTTTTGGA
>cg04395184 
TGTTTTATTGGGGGATTTTGAGATAATTTATTTAGATTTATTTGTTTTTT
>cg24881910 
GGTTTTGGAGTGAAGGAAATTTAAGTGTTATTGATGTATATGAGAGGAAT
>cg14006005 
GATTTGTTGGTAGGGAGAGTTATGTGATGTGTTGGTTGTGTATTTTTTTT
>cg27226564 
GTTTTGGGTAAAGGTAAAGTGTGAATTATATGTAAGATATTTTTAGTTAA
>cg03262887 
GAAGTTGTAGGAGAGAAGGAAAGGTTTTAGATGATGTTTATAGTGAGAGG
>cg21211321 
GTTTTTTATTAGTTGTTTTTTATGGGTTATTGTATTTTTTTAGGAGGGTT
>cg24094513 
GGAGGTAGTTTTTTTAGGTGTTTGTTTTGAGAAAGTTAGGTAGAGTTTTT
>cg13011204 
GGTTAGGGTTAAAGGGTATATTTTTTAATTGAGTTATTATTATTAAAGAG
>cg13267486 
GTTTAAATTTTATTATTTGGTTAAGTATAAATTTTAGGGAGAAAAGGGGT
>cg03939087 
GGGAGATTTTATAGGAGGTGGTTTGAGTATTAGGATGTGGATTTTTTTTT
>cg05888894 
GTTTTTTGATTTTTAGTTGAGGATTGTTTAGAGGTTATATATAAGGGTTT
>cg26245048 
GTGAGTTATTATATTGGTTTGTGTTAATTTTTAGAAAATGAATTGTTATT
>cg14645124 
GATTTTATAATTTGGAGGAATTTTAGAATTATTGGTTGGAATTTTTAGAT
>cg13392848 
GGGTGTATTTAGTTTTATAGGAGTAGTTTAGGTAGAGATAGTAAGTGTAT
>cg05174021 
GGTAAGTATTTTGAATTTTGTAGATTTAAAGGAAGTTTTGAGGTTTTGGA
>cg15032621 
GTGGAAAGGTTTGGTTATTAGGTTATTTATTATTGTTAATTGTAGATTTA
>cg13303059 
GAATATAGTTATATGTAGTGAGTGGTTATTGAATTGGATAGTATTGATAG
>cg08098256 
GAGAGTTTGATTATTGTTTATAATTGTTTAGTTGTAATGTTAGTAGTATG
>cg11400153 
GGTATATAGAGTTTAATAGAATAGATAGGTTTGAAGAATTAGGTTTTTAG
>cg18128164 
GTGTAAGATTTAGTTTTGGAGAGGAGGTTTTTAGATTTTATTTTGGTGGT
>cg23623569 
GGAAATAAGGGATTAAATGTAGTAATAGTTGAATGATTATGAATAGTTTT
>cg26119894 
GGGTTTTTTTGGTTTGTATTTATTTTTAAGAGGGGTTTTTAGTTTTGGGG
>cg27309868 
GTTAATATATTTTGTATATTTAGTTAGGGTTTGTTGGGTTTTAGGTATGG
>cg02296627 
GTTGTGAAGGGGAAGTGGAAATTTAGTTTTTGGTTTAGGAATTTTATATT
>cg11271685 
TGGGGAAGGGATTAAGTTTAGATAATGTTTTTTGAGGTTGAGGTTTTGGG
>cg03445516 
GTAGAGTTATGGGAGAAGGATTGAGATTGTTTGTATATTATTAGAAGTTA
>cg19758385 
TGGTTTTTGGGATTATAGATGTGAGTTATTGTATTTGTGTGTGAAGGTTT
>cg07105421 
TGGTTAGTTGTTTGGAAGGTTTTGAGTTGTTTTTTTTGGATTTTGATGTG
>cg11191464 
GTAGTTTTATGGGTTTTATTGATATATGGTTTAGTGTTTGTAGTAGTGTT
>cg20445254 
GATAGTTAAGAAGTAAAAATATATAGTGTTGGTTTGGATTTAGAGTATTT
>cg07460778 
GGTTAGTTTATTTGTTGAAGAGGATATATAATTTTGTAAGTAGAATTTTT
>cg13335665 
GGAGTTTGTATTTTTGAGATAGTTTATTTTGAATTGGGAATGAAGAAGAT
>cg15066599 
GTAATTAAGTATTTAGTATAGTTTTTGGTATTTGGTTAGTGTTTAATAAA
>cg04284122 
GTAGTTGGGAGGTGATATATTATGATTGATATGTAAAATTTGGTAAAAAA
>cg01602153 
TGGTTGTAGTAGTGTTTTATTTTATAGTTTATTAATTGTTATGGTGGTTT
>cg26305756 
GTTTTTGGGTATATTTTAGGGATTATTAATATTATTTGGTTGGAGGATGG
>cg22798261 
GTATGAGGAATTTTTGAAGGTAGTAGTTTGGGGAATATTTTAGTTATAAT
>cg01285676 
GGGGTATTGTGTGAGAGTTTGGTTTTATTTGGTTTAGGTAATAGAATATT
>cg02747789 
GTAAGTATGAAATGAGATTAGTTAATGAGATTAGTTGTATGTTGGTTATA
>cg15821214 
GGTGTTTATTGTTAGGTTAATTTTGAATAGAGGTTTATTTTGATATGTAT
>cg04645063 
TGGTAAGAGTTTTAGTTATAGTTTGTATTTTATTGTGTATTAGTGTATTT
>cg07561469 
TGTGTAGGTGTAGATTTTGTTTTGTTGTTTATTTTAGTTTTTAAATGTAT
>cg13150320 
TGTAGTTATTGTTTTTGTAGTAGTTTTTTGGGTTTTGGTTGTATTTTTTG
>cg02198192 
GTTTTGATGGATTTATTGAATTTGTTTTGGTATGATGATGATTTGGAGAG
>cg01325116 
GTGAGGGTTTATTTTTGAAGTTGTATATTTTATGTGTTTGGATAAATGTA
>cg06649737 
GGTTTTAGTAGTTATATTTGTATTTGAATTTTTGATTGAGAGTTGTAGGT
>cg07022478 
GGTAGTTGATTTTTTTTGGGGTATATGGTTTTGATTTTTAGGGTATGTTT
>cg22931383 
GGAGGTAGTGTGTGGGTTTATTTAGTAATAGTTTGGTATTTTTTTTGTTT
>cg13475819 
GGGGTATAGTTTAGTGGTATTAAGTATATTTATATGGTTATGTAATTATT
>cg14969476 
GAATATTTGAGAAGGGAAAAAGATTATTGTTAAGAGGATATTATTTTTTA
>cg18533473 
GTTTTAGAGTTGTTTGGTATGTATATTGGAAAATAGTTAAGATAGTTTTT
>cg20025748 
GTTATTTTTAGTTAGGTTATTTTTTTTGGAAGTGTTGTTGTTTTGAGGTA
>cg02817925 
TGGTTGTATGTTTTATTAGGTTTTGTAGGTATATGAAGTTGTTTTATATG
>cg19958696 
TGGGTATTGTTTATTTTGTTTTTTTTAATAGTTGTTTTTTAGTTGGTGGT
>cg05351940 
TGGTTATTTTTGTTTTTATATTTATTTTTGTTTGTTGTTTGGATGTGTGG
>cg17879076 
GGGTAAATTATGAGGTTAGTTAGTAGATTTTGGTTAATATAGTGAAATTT
>cg03138624 
GGTTTTAGATTTTGGAGAATATAGTATGATTTATGAATTTATAGGTAAAA
>cg15032962 
TGGTTTAGGGGAGTTGGGTAGTAGATAAATGTTGTTATGAAGAGTATGAA
>cg26405097 
GGGTGATGAAAGGTAGTAATTAAAGTGATTTGTTTTAGAAGAAAATTGGG
>cg14646998 
GTAATTTTGTGAGGTGAGGAATATGTTAGTTTAATTGTGGTAATTATTTT
>cg19781472 
GGGTTTAATTTTTGGTTTTGGTATTTATTAGTTGGGTTATTTTATGTGAG
>cg20389063 
GGTAGAAGAGTTTTATTGTGTTTTTTAGTAGTATTTATAATAGTAAGGTT
>cg21003931 
GAGGTAGTTATATGTTTTTTTATTTTGTTGGTTAGGATATAAATGTTTTT
>cg10038504 
GGGGGAGATTTTATATAAGTAGTTAATTTAGTTGTTTTGGGGAGGAAGAG
>cg24408907 
GGTTTGGGATTAGTTTGTTTTAGATTAAGTTTTGATGATATATTTTGTTT
>cg17975314 
GTTTTTAGTTGATATTTAAAGTAGAAATTTTGGAGGGAAATTTGGTTAAA
>cg07596314 
TGTTTTATTTTTTTAAAGATATAGGATGGTTTTGTTTAGTAGTTGGTTAG
>cg05890541 
GTGAAGTTTGTGTTTGGTGTGTTATTATTATTTAGTGGTGAATATAGTAT
>cg05958729 
GGTTAAGTTGTTTAGGTATATTGTTATTTAGTGAAAATTGTAGGTATTAA
>cg01315447 
GTTTTTAGTATAGGTTTAGTATATAGAAGGTATTGGATAGAAGTAAGTTT
>cg06915193 
TGGATAATAGTTTTGGGATAGTGTGTTTTTATTTTTTGTTGTTTTGAGAG
>cg06873316 
TGGTTTTTTGATTTGGTGGGGATGAATTGTGGTAATTTTGGTAGTTTTTA
>cg17807528 
TGTTTTTTATGTGATTGGGTGGAGTTTTGGGAATTTGGTAGTTAATGGTA
>cg27542476 
TGTGGTGGTTAAAATTGTTATTATTTTTGAGTTTTGAATTGGTTTAAATT
>cg17796043 
GGAGAGTTGAATTTTTGGTAGTGATGGTAGAGTTGGTTTTATAAGTTTAG
>cg02830006 
GGGTTTTGAGTAGTTTATTTATTAGGTATTTTTTAGTTTTATAGATTGAG
>cg10922229 
GGATAATTTTTGGGTGGTGATTGAGTATTTTTTTAGTGAGTATTTTTTTA
>cg07359215 
TGGTGTTTTAAGGTTATTGTTTGTTGATGTAGTTGATTTTGTGGTTTTTT
>cg27400458 
GGTGGAAAGAGTATAGTTGTTTTTTGTAGAAAGTATAGTAATTTTGGAAT
>cg06082920 
TGTATTGTGGTTTTTAGTTTTTATTTTGTTTGGTTTTTGGTAGTTGTTGT
>cg05540577 
GTGTTTAGTTTAAAGAAAGTAGTTTTAATAAGGTATGGGAAATAGGTAAG
>cg15535166 
GGTTATTTAAAATGTGTTGGGTTTTTTGAGTTATTGTGAATGTTTTAGTT
>cg26572207 
GTATTAAAGGGTGTGTGTTTTGTTTAAGGATTGGATTAGTATTTAAGTGA
>cg05868126 
GTGTTTGTTTATTAATAGATGATTAGATAAAGAAAATGAGGTATATATTT
>cg05187154 
GAAATAGTAAGAGGGAGGAATTTTATTTTTAAATGTTTGGGGTTTTTATT
>cg06636372 
TGTTGGATTTGTTTTTGAAGTTATTTTTGTAGTTATATTTTTTTAGTTTT
>cg24911934 
TGGAATTTATTGTTTTATAGGATGTGTTTTTGGGGGTATATTAATTGTGG
>cg11916065 
GTGATGGGGTAATATAAATATAAATTTTGTAGGTAGGTGATTTAAATTTT
>cg15852141 
GAGTTTTTTGTGATTAGTTAGATTTTTTTGGGGAATGAAATAGTTGTTGA
>cg18329758 
GAATTAGTATTTTTTTAGTTAAGAAGTTGTAATGGTTAGTAGGTTTTGTT
>cg04415168 
GTGTTTGGTTTTTATTTAGAGTTTATAAGGTGGAGATGGGTTTTGGTGGA
>cg27348710 
GGTAAAGAGATAAATGATTGGAAATATTAGATAAAATGGTATGATTTTGA
>cg17050643 
GTTTAAAGTTTGTGTTTTTTGGTAGGAGAGGTAAGGAGTTTTTTGTTAGG
>cg15816817 
GGAAGGAAGGATGTATTAAATTGAAAGAAGAAAGAATTTTTGTTAGTTGT
>cg02852651 
GGTTATGGTGATTTGTTTTTTGATTATTATTTAATTAGTAGAGTGGTTTT
>cg16703647 
GTAGTTTTTATTTGGTATGTGTTTAATTTTTAGTTTAGTTGTGTTTTAGT
>cg00461299 
GAGGGGATTTGTTTAGTTGTTGGTATAGTATTTATTTGGGGTTAGGGAAG
>cg08876964 
GTTTGAAGATTTTAGTTGTTAAGAGGATATTTTTGTAAGTTGTAGGATAG
>ch.4.37949012A 
AGTTTTAGAATAAGTTTTTTGGTATTGTTAAGATTTAGGATTTTTGGTTT
>cg04072323 
GTTTATTAATAATGGATGGTAATTTTTTGTTTTTGGTATTAAGGTAAGAT
>cg27109989 
GGGAGGTTTTAGATTATGATTAATGATTATATTGTTGTGTTTTTTAGTAT
>cg07675334 
TGGAGTTTAGGTTGTTATAGTGATATTTAAGTAGGAAATTTTTTTTTTGG
>cg00317609 
GGAGATATTAATTGTTGGTATTATTAGTTTGTGTTGATGATATGTTATGT
>cg13051700 
TGTAGATGTAAAATAAAGTGTTAGTTTTGTTGAAGATTTTATTTTAGTTT
>cg03661428 
TGTTTGTGTTTGGAGTTTTTGTTTTGTTGTTTTGTTTATATTTATTTGGT
>cg27282505 
GTGGAGTATTGATGTAGTAAGTAAGTAGGTATTTTGTGTATTTGATTTTA
>cg23430560 
GTTTGATTAATTTTTGTATTAGAGGTATAGGTTGATATTAAAGTTATTTG
>cg10421011 
GATAGGTATTTATAGTTGAGTATTTTTTAGGTATGTTATATTTAAATTGT
>cg12999267 
GTGGTGAGTTATTTAATGTGTAAGTTAAGTTATTAGTTAGAATTAATTTT
>cg27085107 
GAAGATATTATAATTAAGAAAGAAATGAGTTGTGAAGAGTGGTGGGTAAT
>cg26701226 
TGGGTTATATGTGTTATTGTTGAGTAGAGATGTTGTTATTTATTTTGATA
>cg03699196 
GTTGGTATTATTGTTAGATTAAGGAGATTTTTGGTGATTTTGTTTAGGTA
>cg17398851 
GGGATTTGTTTTTTTTAGTATATTTTTAGTTTGTTTTTAGGTATTTTTAG
>cg05817552 
GTTTTGTGTTTGGTTGAATATGATTGATTTTTTTGTGGTTAGATTGTTAT
>cg09180239 
TGTTAGGTTGGTTTGAATTTGGTTTTGGGAGGAAAGAGGGTTTTAAGTTG
>cg02830632 
TGAATTTATTATATGTTTTGGGTGTTTATTGTTTTTAGTAATTATTTGTG
>cg13912435 
GATTGTTTTTTAAATTTTAGTGGTTGGTTAGGTATTGTGGTTTATGTTTG
>cg03456821 
TGGGATAAGTTAGTATTTTTTTTTGTATTAGAAATGATGGTTAAGTAAGA
>cg08778580 
GGTTTTATTAGATAATTAGGGGAAGATATAGGATTAGATTAGGGTTAGGT
>cg18898194 
TGGTTATTGTTTTTTTTGTTTGTATGTTTTTGTTTGGTTTTGTTTTTGTT
>cg16731907 
GAAGGTATTTTTTGATATAGTTGAGGAGAGTTTATTTTGTAGTGAGTGGT
>cg12099313 
GGTGTAGTATTTAAAGTATTGTTTTAGAGTTAGATAATTTGGGTTAAAAT
>cg07700920 
TGGTGTAATATTTTGGTTAATAATGAGTTGTATGTATGATGGTTTTATAA
>cg05690388 
GGTATTATTTTTAGGATAAAGATTAGTTTTATTGTTGTTAAAAGTTTGGT
>cg18345229 
GTTGAGGGTAGTATTTTGTAAATAGGTGTAAGGATATTTTTTAGTTTTGT
>cg01237565 
TGGGTTATAGTGTTGTTGTTGTTTATGTTGTTGTTTTTAGTTTGTTTGTA
>cg20083442 
GTTGAATAGGTTTTGGGGGTTATAGTAATGTATGTAAATTTAGAGAATAA
>cg16693881 
GGGATTAAAATGGTGTTTAGTTTTTAGAAATTTTAGTTTGAGTTTTAGGG
>cg22433802 
GAGGTTAGTTTTGTTTATATTTAGTTTTTGGAGGATTTAGGTTTGATTAA
>cg09201001 
TGATGTTAGTAGTTATGTATTATGTTTGTATGTGTTTTGGTTTAAAAGTG
>cg00885176 
TGTGGATGTTATTTGTTATTTTTGGTTTGTTGGTTTTTTTTGTGTTGGAG
>cg26442256 
GTGGTAGGGGAGGAAATGTAATGTATTTATGTATATAAAGTTTATGATAT
>cg20586210 
TGTTTTTTGTATTGTATTATTAAGTTTGGGGTAGAGGTTTTTTTGGATTG
>cg16071772 
GTGGGTAAGATATATGAGTAATTTAGTGATTTTTATTTTGAGTTAATGAT
>cg19628053 
GTTTATTTATTTTGGATTTAGAGTATAGGTATATTTTTGGGAGGTGTTTT
>cg10168894 
GGGATTTTATAGAGAGAGATTTAAGGGTATTTTGGTAGATATGGTTTATA
>cg23562538 
GTTAGGATTTTTTTGTTTGAGGTTTTTGGTGGTTTTGGTTGTTATTTGTT
>cg15953070 
GTAAAGATTGATATGAGTAGTGTGAGTATTATAGTATTGTATTGAGAGTA
>cg01674000 
GGGAGATTGGGTTATTTGTTATTATTTGGTTTAAAAGTGAGTTTTGTTTT
>cg12989020 
GTTTTATGTTTTGGGTTTGTTTTTGTTGTGTGTTTTTATGGTGAAAGTTT
>cg06149204 
GTTTTTGGATTTTGAAGTTTGTGTTTTTGTTAGGGTTTTATAGTGTTTTT
>cg00321129 
GTGGTTTGGTGTTATTTTTTTGATAGTTAGTGTGTTTTTTGGAGATTTGG
>cg07005706 
GTTAGGGATTTTGAAATGGGAAAGAAGGTATTGAAATATTTTATGTAGTA
>cg08584627 
GTTTATTGTTAATGGGAAAATTAATAATAGTGGAGAATATGAATGAAAGA
>cg06586971 
GTAAGGAAGTTATGTGTTTTTGTTTGTTTAATTTTTTAGAAGAAGTGTTT
>cg21594327 
GGGTGTAGTTGAGTTTTGTTATTTGTTGAAGTATTATTGGATTTTTTAGG
>cg19134374 
GATTATTGGTTTTTAGTAAAGTAGATTTGTAGTATATTGTGTTTTGTTTG
>cg11689406 
GTGGAAATTTATATATAGGTATAGATATATATTTATGTAGGTATGTGTAT
>cg14950134 
GAGTTTTTTGATGATTTATTTAGTATTGTATAGATTTTGGAGTTGTTTTG
>cg13759797 
GAAAAAGTGTTGGAGGGGAATTTATGTTTGATATTTTAAAATTAGTATTA
>cg01591938 
GGTTTGTTTTTTAGTAGGTGTGGAATTGTTTTTTTTGATGGGTTTTAAGT
>cg14548597 
GTAGGTATTGTGGTTTTTTAATTATGAGTTAGTTTTATGGTTTTTTGTTG
>cg25359139 
GAAAGTATTTAAGTTTTTGGGAATTATATGAGTAGTAGTAATTTGAATAA
>cg01328499 
GTTTGAATATGTTTAGTATTTTTTGAGTTATTAGAAAGTTATTTTAGTAA
>cg10517290 
GGATTTAGTAGTTTTTAATGATAATGAGTTAGATGTTAGTTTAAGAGGAA
>cg15828842 
GATTGTTGGTTATTAGTTTTTTTGTTTGGGATTTTTATGTGTGGGAGATG
>cg25868998 
TGAGTTAGTTAGTGAGTTTTTTTTTTATGGGTGGTGTTTGTATTTTTTTT
>cg13022387 
GGATGAATAGAGAATAGAAATTTAAATGAAGAAGGAGATTTAATTTTTAG
>cg24338941 
GTTTGTGTTTTATTTTTATAGTGTTAATTTTATTAAGGTAGGGATTGTGT
>cg07408779 
TGGTTGTAGTGGTAATTGTAGGAGTTGTTGGTGTTTATGTAGATGTTTTT
>cg00746248 
GATTTTTATAATTAAGTTATTTTTGTGTGTATGGTGAGAATATTTGAGGT
>cg17988641 
GTGTTAGAGGTTATATTATAGTGTAATGGAAAGGGTATAGTATTTAATAA
>cg04159305 
GTTATGAGATTTGGGTAGGGATATAGATTTAAATTATATTAGGAGGATAG
>cg02694955 
GAGATTAGTTTTGGGGTTGAGTTTATGTTTTAGTGATTTTTAAGTTTTAT
>cg16787065 
GTATGTGTTGGGAAATAATGGTGATAATTTATTTATTTGTTATTTGTTGA
>cg06334737 
TGTTTTGTTATGAAGTTGTTGATGGTTTTTATGTTGGTGGTTTTTTTTTT
>cg18697991 
GATAATTTTGGGGTTTTTGTTTGTTAGTTTAAAGAGGGTTTTTTATTAAG
>cg10345407 
GGTAGTATTTTTAGGGTAAAATATTGGATAGAGAATTTTAATTATTGTAG
>cg13576479 
GGTGTTATGAAATGGTTATTGGATGTATTGATTTTGAAGATGTTTTTAAA
>cg19009061 
GTTAATTGGGGAATATTGAAAGTTATAGTGTTAAGTATATATAGATATAT
>cg06500073 
GGTAGGTATTGATTTATGTTGAGTAGAAATAGATAGATAGTAGTTTTTTT
>cg22838357 
GTATGTTAATGGATATTTAAAAATGTGGATAATAAAGTTAAATTTATAGT
>cg24908618 
GTTTATAAGTAATTAGGTATTTGGTATGTAGTTTAAAGAATAGTGGATTT
>cg02877451 
GTAATTTTGAGTGTTTATTTGAGTTTAGTTTTTAGAAATTTATGGAGTTT
>cg10892454 
GGAATAATTATGGTTGAGAAAGATATTTTAGTGGTTAAATTTTTGTTGTT
>cg15272467 
GGGAAGTAGTATTGTAATTTTTGAGTTTTATTTTTTGTAGGATATTAGGA
>cg02488385 
TGTTAGTGTTTGTTTTTGTGTTTTTGGGGGTTGTTTTTTTGGATTTTTTT
>cg11076970 
GATGATTTTTAATTTGGAGGGAGTTAGGAAATTATGTGGGTTTTTGGTTT
>cg12866648 
TGGAATTTTGAGTATTTTGGTGGTTTTGTTTTGGTTTGAATGTATTTGTT
>cg18090103 
TGGGTATTGTTATTTAGGTTTTAGTTTTGATTAGTGGTGTTTTATAAATG
>cg13438722 
GAATAAAGGATTATTTTTATATTTGGTAAATGAGGTAGTTGTGGTGTAAG
>cg05622566 
GAGTTGTTTTGAAGGGAAGGATTTAGTGTTGGTAATAGTTATTATTTATT
>cg15257376 
GGGTATTGTTTTGATAGTTATATTTTTTGTTTTTTGGATTGGGAATTGGA
>cg12036017 
GGATATATTTGTAATTTATGTGTGGTGAGTTTATTGGGATGAGTTAGTTT
>cg13409174 
GTGGTTTTTATGGTATTATTTGAAATTTATAAGTAAATTATATTAAATGT
>cg02446319 
GGAGATATTTTTGAGAGTGTTTATTTATTATATAATGTTGTTATAGGTAA
>cg22403971 
GTGTTTTTGAATGATTTAGTGTTTAGGATTTTTTGTTAGATTTTGTTTTT
>cg23643471 
TGTTTTTTATGGATTTTGTGAATTATGAGTTTTAGAATGTTTTGTGTTAT
>cg04834613 
GGAAGATTAGATATTGTTAAATAGAGGTTAAGTTTTAATTATTTTGTTTA
>cg12458361 
TGTATGTATATATGTTTGTTGTGGTTTTTTGTTTTGTGTTTTGTTATGTT
>cg09633152 
GTATTTAGGTGTTTTTGATGGTTAGTAATAGATTTGAGATATTGGAAGAA
>cg27558666 
GAAAGGTTAGGTATAGTGATTTATGGTTATAATTTTATTATTTTGGGAGG
>cg22455250 
TGTTGTTATTTGGGATTTATAGGGTAGTTGTGTGTTTTATTATTTTTTTA
>cg10989328 
GGTGTTTAGGGAAAAGGAATGTTGTTAAATAATGAATTAGGATGTTTTTG
>cg08398371 
GATGTTATTAGGTGTTAGGTTATGTAGGGTTTTATAAGTTATAGTAAGTG
>cg15865637 
GGATTGGGGTTGTATTTTAAGAAATAAAATTGATGGTTAGGTATAGTGGT
>cg11353984 
TGGTTTTTAGTTTTTGGGTTTTTGGGGTTGTTGTTGTTTGTTTTATTGTT
>cg25268100 
TGTGGGTGTGGGTTTTTTGGGTATTTAGGAGGTTAGATAGTTTATTGTTT
>cg04254083 
GTTTATTAGTGAGGGGAGTTTTGATTATATAATAAGTTTGAGAAGAATTT
>cg16949673 
GGTTTTTATGTTGTGATTATTTGTTAGTATATGGTTTAGAAATAGTGAAA
>cg22394651 
GTATGTTTATTGGTTATTTTTTGGTTATATTAGTAATAAAATAAAGAGTA
>cg07552544 
GGGTTTTTTGGTATTTTTGGTTTTGTTTAGGGATAAATTTTTTGTGTTTT
>cg25431820 
GTTTTGTAGTGAAGTGTTGTTGGAGTTATATTTGTAATTAAAAGATATAT
>cg14278345 
GAGTGTTTGTTTAGTTAGTATTTGGTTGTGTAGTGAGAGTTTTTATTGGT
>cg14138047 
GAATGTTAAATGTAGGTGGTGTGAGTAGGGTGTATTAATTTGTTTAAAAA
>cg14313916 
TGTATAATTTTAGTAATATATTGTGTATGTGTTTTTTTTTAAGTGTTGGT
>cg23413734 
GATATTTGTGAATGTAATTTGATTAGGAAATAGGGTTTTTGTAAATGTAA
>cg12594800 
GGTTTGTGATAGAGGTTTGTTTGGTTTTGTAGTTTTTTTTGGTTAATGTT
>cg04553960 
TGTGTGAGGAGTTTTAAGAGATTAAGAATATGTGGGGTTGTAGGAAGAAT
>cg08134704 
TGGTGTGTTGTTGTAGATAAATTTTTTGTTTTGGAAATTTTTTGAGTGGG
>cg13862271 
GTAATTGATTTTAATATTATGGGTTAGATTAATTGTTAGATTTAGTGTTA
>cg06122933 
GTTTGGGTATGTATGGTATATAAGTTTGGTTATTTTGTTAATATTTGTTA
>cg26351416 
GTTGTAGAATAGTAGTTATATTGATATTTAGAAATAGGTTTGTTTATATT
>cg22544563 
GTTATAATTAATTAAATAAAAATGATTATTATTTAGTGAGTGTTGGAATG
>cg03668687 
GGGTATTATTTGGGGTTGTTTGTTTTTGTTTTTGTATTGGATTATGAAGG
>cg07026430 
GAATGAGTTGGTAAGAAGAATATTTGATATTAAGATATTAGATGATATTA
>cg10287137 
TGTGGTTTATTGTGGGATTTTTGTGTTTAGTTATTGTGTTATTTTATTTT
>cg13526518 
GATAGGTTTTTATTGTTGTTAGGGGAAGAGTTGATTTAGTTGTTTAGGTT
>cg09113590 
GTTAAAGATTATTATATGGAGGTTGTGTTAAGTTTATGAATATAAATGGA
>cg15128638 
GTGTTGTTTTATGTTATTAAATTTGTGGTTATTTGTTATAGTTATAGTAG
>cg27057797 
GAGTTAGTATTATTTGAAGAAAGGTAAATTTAGTTAAGATGAGATGGGTT
>cg27175819 
GGAGGATTGTTTTATTTTAAAGTGAAAATTTGTAGGTTTTGGGAAATGAT
>cg16362974 
GTTTTTATTGGAAAAGTTTGGGGTTTTGGTAAGAGTTTGTTGTTTTTTGT
>cg18477664 
GGTATTTGAAGTTGTGTTGATTTGTTTTAGTATAGATGTTTGTGAGGTAT
>cg11184340 
GGATTTGGGAATTTTGATTGGTTTGTTTTTTTGTTTGTAAAGGGATTGAT
>cg17088031 
GTGTTTATTATTTGTGGAGGTTATTATGAGATTTAGGATTATATGATTTT
>cg06694588 
GTATTTTTTTGAAGTTAGTAGTATAAATAATTGAGGAAGTGTAAAGATTT
>cg22730305 
TGGGTTTTGAGTGTTTGTTTTAGGTTTTTGTTTTATAGGATTTTGGTTTG
>cg09000805 
GTTGTTTTTGAAATATTTTAGGAATGTGGTAGGAAAGATGTTAATTTTGT
>cg25293896 
TGGAGGAGGGAAATTTGAGGGGTGTGAGTTATGTTTTATGGATTTTTATT
>cg09404721 
GTTAAAGAGTGAGTTGGTATTTGTGGAAATTTTTAGTGTGTGATTATTTG
>cg11227604 
TGTGGTTTTTTGTTTTTTGTTGTTTGATTGTTTAGTTTGTGTGTTTTTTT
>cg12172057 
TGGTTATTGTTTTGTTGGATTGTGTTTTAGGTTTTTTTAGGTATTGGGGT
>cg00376283 
TGTTTTGTTTATTAGTTTGTTTTAATGTATGTTAGTTTTAGTTTTGATTT
>cg01739737 
GGTATGGATTTGTATTGAGTTAGATTTTGTTTTAGATGTTGAAAATATAG
>cg25219415 
GGGTATTTGTTATAGGTTGGGTTGGTTATTAAAGGGTTTTAGTTATATTT
>cg20957029 
GTATATAGATATGTAGATATATAGGTGTATATGTTTATATGAATGTATGT
>cg24744210 
GTGATTGTATAGATTTATAGGTTTAATTGGGTAGATTTAAAGGATTTATG
>cg20277250 
GTTATGAAGTTTGGTTGATTTTTGTAGTTTTTGTAGAGATGAGGTTTTAT
>cg22493117 
TGATTAGTGTGTTTTTTTTATGGTTTTTATTTTGATTTTGGTTGTTTATT
>cg09538725 
TGTTTATTGTTGTTTTTGATTGTGTTAAAGGTTTGTTATTGTTTTTGTAT
>cg01421963 
TGGAAGAAGTGATTTTGGGTAGTGGAGTGGAATTTGATAAATAGATTTTA
>cg00666360 
GAGGAAGTTTTTATTTAGAATTTGGGTATTTGTTAGTAGGAATATAGTGG
>cg26207409 
GGTAGTTATAGTGAAGGTGGGAGTGGATAGGTATAGTTTTATATTTTTAT
>cg20028646 
GTATTTTAGAAAATTAGTATAGGAATTTGTTATTTTGTTTAGATAAAATT
>cg04596655 
GGTTTTTGTTTGGGAAATTTGGGTTTTTTAATTTTATATTTGTGTTAAAG
>cg12944192 
GGTTTTAGTTTTGTTTTGGGGTGTTAGGAATTATATTTATGTAAGATGGA
>cg13817395 
TGGAGTTTTAGGGATTTAGGTTTAGATTGGTTGGTTGTTTTGTTTTTTTT
>cg00751937 
TGAAGTTATTTGTAGAGTTAGAGTTGTGATTTGGAGGTAAGGGTATTTGG
>cg26036406 
GTAGATATTATATAATAGATTATAAGTGGTGTTAGTGGGATAAAGGTTTT
>cg11875987 
GGTTTTATGGTTTTTATTAGTATTAGGATGAGAGTTTTTTAAGGATGTTG
>cg07612416 
GAAGTTAAGGTTTTGGGTTTGTTTTTTGGATTGTGTTAGGAGTGAGGATT
>cg05275589 
GATTTTGAAGTTGTATTGTTATGTGTTTATTAATAGTGAGAATATTTTGT
>cg18736183 
GGATTGAGGTGTTGGATTATTATATTTGAAGTAAGTTTTGTTTGAAAGAA
>cg12943539 
TGTAATGTTTTGGGTTGTGAATGAAAATTATTATAGTGTTAGAAAGGAGT
>cg19844840 
TGTTGGTTTAAGGTTTGATTTGATGATTTTGGGGATTTTAGTTTTAATGG
>cg11938080 
GATGTTTGTAGAAATTTTATGAGGAGGTATTAGTTTAGAGTTATTTAGGG
>cg06933777 
GTTGTGTTGGAAGGGATGTGAGATTAGATTGGTAAAGTTGGGATTAATAG
>cg08649436 
GGTTGTGGGGTTAGATTGATTTGGATTTGAATTTTAGGAATATAATAATA
>cg11572977 
GGATGGTTTAGAGGGATAGGAGAAAAGTTAAATAATTATAAATTGAGATG
>cg00978491 
GGATAGTATATTTTAAGGGAAGAATTAGGGGAAAAGGAATATAAGATTTT
>cg10580335 
TGTAGATGAAGTATTTGGATAGGGTAGTAGGTTTTAGAGAGAAGAGGTTG
>cg07757545 
TGTGATTTGGGTTTATTGTAAATTTTGTTTGTTGGGTTTATGTTATTTTT
>cg00327735 
GGGAGTATAGTTATAGAGGGTTTGTAGGTTGTAAAAATATTTGTTATTTT
>cg19777470 
GGGGATTAGTTTTATATTAAGATATTTATTATGGTGTGTATTATTGAGAT
>cg06234941 
TGGGTGTTTTTTGGTAGTTTTTTTGAGGTTTTTTTTATTAATTTTGATTT
>cg08301035 
GTTTTGGTTATTAAATTTATGTAGAGTAAGGTTTGAAGTTAGATAGTTTA
>cg03852963 
GGGTAAGTAAATTATTTATAGGTTTTAATTTATGAAATAATGGAATTGTA
>cg22036140 
GTTTAAGAGATGTTGTTTTAGAGTTTGGTGAATATTTATTATAAGGTTTG
>cg17244176 
GTATGTGTTTGTATGAGTGTTGTATTATTGATTATTTTATAGATTTTTGG
>cg04169830 
GTGAGATTTGTATGGGGGTTTATAGATGTTAGAGTTATAGATTAGGAAAT
>cg25115145 
GGTAAAATATAGGGAAGGGTTTAAGTTTTGATGTTTTTTTAGATTTTATG
>cg14260073 
TGTTTAAGTGATTTTGGTGTTAGTTTGGGGAAGTTATAGTATTTGTTTTG
>cg13112361 
TGTTTTGTTTTATTTTGTTTTTGGATGTGTTTATTGTGTTTGTGTTATTG
>cg25993238 
GGGATGAATAGTTAAAATGTGATATTAAGATAATATGATTTAATATTTAA
>cg10487414 
GAGAGTTAAAATTGTGGGGTTGTATTTTTAGAGAAGGTGATGATTTTGTT
>cg15256480 
GTATAAATGTTGAGTTATAGGAGTTAAGTTAGTGTTGTTATTTGTTTAAG
>cg16760684 
GTTATTATTGATGGGAAAGATTTATGTTTATGTTATGATTAAGGGAAGTA
>cg09132913 
TGGTTTGTTTGTTTATTTTGGGATTTAGTTTTAGTTTTATTTGTTGGTAT
>cg25477905 
GTGAGTTATTGTATTTGGTTAATTGTAAATTTTTTGAGGGTAGTGTATGT
>cg14317086 
GGATAATATTAAAGATATAATTGTGGTTGTTTGTGTTTTGGTTAATTATT
>cg04865046 
GTGAGTGATTATGTTTGATTTGGGGTATTATATTTTAATATGAGATTTGG
>cg12013404 
GGGGAAGTTTAGTATAGGGTTATATAGAATAAAGAATTAAATTAGTTTTT
>cg07309238 
TGGTTGGAGTTTTGTTTATGAGTATTGTTTTTTGTTTTAAGGTGTTTAGT
>cg09608199 
GAAGGGAATTTTTATTGTTTAGTTTATGATGATTATTATTTTTTGATTTG
>cg06911277 
TGTTTTAAGTTTAGTTTTGTTTTGGTTTTTGAGTTTAGTTTTGATTTATT
>cg02161940 
GATTTTGATATTTGTGGTTAGTTGTGTTGATATTTGTGTATAAGTGTTTA
>cg12477065 
GTGAATGAAGATTGTATTTTTAGATGGAAAGTTATTTGAATTTTGAAAGT
>cg07826657 
GGGTATTGTAGGAATATTAATAATATTGATTATTGTAATAAGAGTTAGTA
>cg16690037 
TGTTATTTTGGTTGAGATAATGGTTGTTATTGTGTGTTTGATTGTAGTTT
>cg04584781 
GTAATTTTAGGGTGTATAGTTTGGTTAATGGATTTTGTTTTTGTGTAAAT
>cg09655782 
TGGTATGGTTAGAATGGTGATTTTATGTGTGTTTTTAAGATTGTTAATAA
>cg19739774 
GAGGTTGAAAAGTAGTTGTTTTTTTTAATTGTGTAAGTTGTTTAATTTGA
>cg10203588 
TGATATTTGGTTGTTGTATTGTGATGTTTTTATTGATATGTGATGATGTG
>cg15163306 
GATTAGTTTTTTTTGGGAGTGGAAAGGAAGATTGGGAGGATAGTTTAGTA
>cg17179826 
GGTTATTTGATTGTAGGTATTGTTTTTGGAATTGTTTTGGGTTATTGTTT
>cg00811777 
TGTGGGGTTGTGTGGGAGGAGGTGTTTATTATGTTATTTGATTATGTTTT
>cg13710703 
GGGAGAGAAATTTTAATGTAGAGTGAGTTTTTATGGAAATTGTGTTAATT
>cg01412803 
GGGGAGTAAGTTATATAAATATTTGGGGAAAGAAAGAGTGTGTTAAAGAG
>cg13461118 
GTTAGGAGTTGTTGATTAAAAGGTTTGATGAAGAAATTTATTTTAAGATT
>cg23105820 
GGGGGTTTTTTGTTTTTAGGAATAGTAGAGATGGTAAGTTTATTAAGATT
>cg26279525 
GTGTTGGTTTTGAATAAAGTAGGATTTGTTTAGTGGTTGTTTGTGTGTAT
>cg00808121 
TGTTTTTATGTGATTGTTTTTTTGGTGTTTTTAGTTAATGGGAAGTGAGG
>cg24383891 
TGAGTGAGTTAGGGGGAGTTTGAAAGAGTTAATTATTTGTTATTTTTTGA
>cg26422488 
TGGTATTTGGTGAGTTTGGGATTGTGTTGGAATAATGGATAATTTTTTTA
>cg21741562 
TGTTGGATTTTTGTGGTGGAAGTTATTTTTATGTTTTGTTAAAGGGTAGA
>cg13696505 
GAAGTTAGAAATATTTGTGTTTTTAGGGTTTTGAAAGTGATTTGTGTAAG
>cg26772810 
GGTTGTATAGTTAGTTTATATAGTAGGATGGTTGTTGTGTTGGTAAGAAT
>cg12038708 
GGTTTTTGTAGAGTAGATGTGTAGTGTTTTTGATTGTGATTTTGTTTTTT
>cg09258150 
GATTTGGATTAGAATTTTAGGGTATGGTTATTAATTTATAATGTTTTTTT
>cg19470726 
GTGTTGATGAATTTTGGTAATTTTGTTAGGGAGATATGATTTATTAAATT
>cg02018796 
GTTAGAGAATTGGTTTTATGATTTATTTGTAGTAGAAGGGTTGTTTTGTT
>cg12609498 
GATAGGAGTTTATTTATTTTAAATGGTATGGTTTTGTTATAGTGGAATTT
>cg00566623 
GTATGTTAGTATTTATTAGATTGTGATGAGTATGTGATAGAAGTATAGAG
>cg15696968 
GTTGGTTTTTATTTTAAGAAGGTGGATTAGGGTTTGTAAGTTTAATGGTT
>cg03590418 
TGTTTGTTGTTTTTTTTTGGGAATGGAATGTTTAGAGAAGTGTAGGTTTA
>cg02913568 
GAAATGTTATAATTTTGTGAAATATTTTGTGATGTTTATAGTGGAGTAAG
>cg20282636 
GGTTAGTAGGGTGTTTTGTATGTATAGAGATTTTTGTTTTGTAGAGTTAT
>cg13320898 
TGGTTATGGTTATTATTATTTTAGTTATTGTTATTATTGTTTTTGTTTTT
>cg11717969 
GAAATGGGTATTTAGTTTTGGTTTTGTTTTTGGTTGTGTGTTATTTATAA
>cg07966482 
GTATAGATATTGATAATTGATATATAAAAAAATGGAAATATTAATTGGGA
>cg06026160 
GTTTTTGGTGATAGAATTATATTGTTATATTGAAGGGGTGTAATATTAGT
>cg15648389 
GTTGTGTTTTTTTGAGAGGTAGATTAAAATTTGGTTTTAAAATTGTTGTA
>cg06947381 
GGAATTTGTTTTTGATTTATGTTTATGGTAGAAAGTGAATTTAGTTTGTA
>cg06566847 
GAGGTTTTTAAGATTTGGTAAATTTTTTTTTAAGAGAAATTGTTAGATTT
>cg08234411 
GTGAAATGTTTAGAATAGTTAAATTTATAGTGTTAGAAAATAGAGGTTGT
>cg01395130 
GTAATGGTATGTAAGATATTTAGGATAGATATATTGAGTTAAGTGTGTAA
>cg25653839 
GTTGAATGTGGGAATTAAGTTGGTTATAGTTAGGTGTGAGAAGATTGTTA
>cg17206748 
TGTAGAGTGGTTAGTGAAGGATGTTTTTTTGATTTTTTTTGGTTTTAGTA
>cg18810506 
GGTTATTGTGAGTTGTTGTATTTTTGGTTGTTTTTGTAGTGATTTAGTTT
>cg13838713 
GTTTTGATTTGAGATGGTAGGTTTTATAGTTAGTATAATTATAGAGTGAG
>cg03251079 
GTTGTTTGGGTTGGAAGTTTTTTGAGTTTTTGTTTTAAGATTTAAGTGGG
>cg03061960 
GAGTAGGATAGGGAGTTATATTTTTTAGTATTTGTATTTTATTTATTAGT
>cg09944300 
GGTGATTGGTTTTAATGTTAATTTAGGAATTTAGATAGAGATGTTTTAGA
>cg05962950 
TGAAGTGTTATGAAATAGTTGTTGTAGTAATTATTGTTAAGATTTAGATT
>cg00390511 
GTTTTTTGGGTTTTGTTTTTAGAATTTATTTTGTAGATTGGTTTTTTAGA
>cg25554986 
GGTGTTTTTTGGTTTAGTTTTTGGGTTGAGTATTTATTGTATTTAGTTTT
>cg20374317 
GTTAGGTAAGTTATTGTTTTGGGTAAAGAAGTATTTTAAAGGGGGTATTG
>cg21513466 
GGTGAGTAGGTAAGAAGTTTTTTGAATTTTATGGGATTTTATATTGGTAA
>cg02364651 
TGGTTATTTTATTTTTAAGTTGAGGTGGGAGGATTATTTGAATTTGTGAA
>cg23120725 
GTGTTGTTTGATGTTTGATTTTTTAGTTGTGAAGTTTTTTATATGTTATT
>cg26150142 
GATAGGATTGAGTGTAAGTGTAAGGAAAGTATAGAATATTTTTAGAAATT
>cg21368651 
GTTGATAGTTGTATATATATATGTTTTTATTTGTAGAGGGTTTAGGTTGT
>cg07505629 
GAGTTGATTTGTAGGGTTTGTGTTTTTGTTTATAATAGTTTTTTGGTTTG
>cg12482123 
GTATATATATATTGGGTTATATAGTGATGTTAAAATAGATAAGGAAGGGA
>cg03798428 
GGTAAAGTTTATTATTGAATATAATGATTTTTGGGGGAGGGATATAGAAA
>cg25674027 
GGTGTGTGTGTTGAATAAGTTTAGAAAAAGTGATGTTAGGAAAGGGGTTT
>cg03337507 
TGGTGGTATGGATTGGATGAGTAATTTGTGTTATTTTTTAAATTAATTTT
>cg21792330 
GGTTAGTAGGAGTTTTGTGATATATGAAAGGTTTTGTAATTAGTAGTTTG
>cg09049978 
GGTTTTTATTGTAATTATTTAATTGTGTTGTTGTAGTGTGAGAATGGTTA
>cg08238829 
GTTGGGTAGGTAGGTAGAGGAGATTTTTTAGATAAAGGGATATTTAATTG
>cg03302009 
GTATTTGTAGAGGTATAATTTTATTGGTGATTAGGAATAGTAAGAGGTGG
>cg17109273 
GGTTATAATAGTTTTAGTGGTTATGATAGTTTTAGTTGTTAATTTATGTT
>cg25436684 
TGAAAATATTTTATTTTTGGAAGGTAGTGTTTGTTTTTGGGTGGTTTTGA
>cg12825577 
GTTGTTTTTGGGATTTTTTGGTATTGTGTGTATTTTGGTTAGTAGTTTTT
>cg19267596 
GTGGGATTGTTTAATTGTTATAGGGAGTTTTTTAAAATGTAAGTTATGTT
>cg16985113 
TGGAAGTTTGTTTTATTTTTTATTGTGTGGTTTTTATTAAATGGAAGGGG
>cg04096472 
GTTGGTAAATTTTTGAGGATTTTTAGTAAGAGGATTGAATTTATTTTTTT
>cg03675477 
GAGGTATAAGGGATTATGTATTGTTATTGTGAGAATTTTTTATATAATTT
>cg10661558 
GGTTTTTGTGTTAGTTAGGTATTATTGTTGTTGTTTAAGGTTTTATTGTT
>cg23296652 
GTATTTTATGGAAAGTATTAAGAATTAGGATGGTGTTGGTTTTAAGGGTA
>cg27260597 
GGTTATATGGGATTTTTAAATATTTGTGGTTTATAGATAGAATTTTTGAT
>cg19990651 
TGTTGTTGAAGTGTGTGAATTTTTTTTGGTTGTAGATGTATTTTTTTAGG
>cg18905676 
GGGTGGAAGTTTGATTTTATGTTGTTTATTTTATTTTGATTGTTTTTAAA
>cg13735610 
GTTTAGAATGTTAAGGTTGAGAAGTAATTTAGTTTATGGTTTTTTATGGT
>cg15504461 
GATGTTTTTAATTTTAGTTTTATTTGTGAGGTTGAAATGTTGTAGTTTTA
>cg14655855 
TGATTTGGTAGTTTTAGGATGTTGGATGTTATTAGGGAAGTGATGTTTGG
>cg11363290 
GGTGTTTATGAGATAAAATAGATAGATGATGTAGGGAAGTATAATTATTT
>cg14190975 
TGGGTATTAGTGATTTTGTGATTGTTAAGATTTTTGGTTTGAGGTTTGGA
>cg27665123 
GTATTTATTTTTAGGGAGTTTTTTGTTAGTTTTTAGATTTGGTTAGATGA
>cg11717907 
GTAATGGGTTATTTTAGATAGAGAAAGGAAGGAGATATTTATTTAGTTGG
>cg18109226 
GATGATTAAAAATATTGTGGGATTTTGGATGGGATTTTGGAATAGAAAAA
>cg06496084 
GGTAATGTAATTTGGGATATTGATTAGATGGGTTAATATTTGTTAATATA
>cg00977164 
GTTGGTTATTTTTAAATTTTTTGGTTTTGTTTGTTTTGGATAGTTGGTTT
>cg19586132 
TGTTTGTGTTTTTTGGTTGGTTTTTATTTTTAGGTTGTGTGGTTTTAGGT
>cg16918683 
GGAGGAGTTTTTAGATTTAATTTTTGGATTATTGTGGTGGTTTTATTGTT
>cg08039823 
TGAGTTTTGGTTTGATTGTTTTTTTTGTTGATATGTTTTTGTTGTTATAT
>cg00062776 
GGGAGATTAGAGATTTTGTGGTTTTATTGTATATATTTTGTTTATAAGAA
>cg19518232 
GTGTTAGGAAGGTTTTTTTTGGTGGGTTTTGTATTGTTTTTAGTATTTGA
>cg27551007 
GTGGAGTTTGTATATAAGTTTTGTATTGTGGAGAATTTGTAGTTTTTTAA
>cg05647567 
GTGAAGGAGATTGAGTGGTGTTGGTAGTTATTTTTTAGTATTTGGTGGAA
>cg12081704 
GGTGGGAGTAGTAGTAAGTTTGAAAATTTAATAGTTTGTATTTTATAGTG
>cg13558754 
TGTGGTGTAGTTAAGATGGTTGTATAGGTATAGGGATTTTTATTTTGTTT
>cg16451155 
GTGGTTTTGGTTTGATTTTATTTTGATTTTGTAGGTTGTATAAGTTTGGA
>cg17349289 
GGGTTTTGTTTAGTTTTTAGTTGTAATATTTAGTTGTAAAATTTTTGTGA
>cg07222015 
GAGATGTATGTGTTTTGTGTTAATTTTTATTATTTTAGGGTAGTGAGAAA
>cg18864914 
TGGTTTTGGTTTTGGTATTTGTTATATATTTATTTTGGTTTTTTGAGTTG
>cg22200903 
GAAGAAATGAAAGTTGTTAATTTGTTTGTTTGGTTTATGAGATTATATAT
>cg16171587 
GTTATAGTTAATTATATTAAATTGGGTAGGTTTGGGTTTAGTGAGTAGTA
>cg22985134 
GTTAATTATAGTTTTGTAAAATTTATTTGTAAATTTGAGTTGTGGGTTAG
>cg25334112 
GGAAGATGGTTTAGTTTTATTTAAGTTTTATGGATTGAGTATGTAGGAAA
>cg07830828 
GATTGGGGTAGTAGGGTTAAGATATTAAATAAGAAAATTGGTTTTGGGAT
>cg24496609 
GGTATTATGATTTTGGAGTTTTAGATTATGTTGTAGTATTTGTAGTTTAT
>cg24607181 
TGTTTTTTTGTTTTAATGAAAATTTGTTGGTTGAGATGGTTGAGAAATGG
>cg14593306 
GGTTATGTTATGGGTTTTATTATTTTATATGGTGTAGAGGTGTATTTGTG
>cg19878017 
GTTGGTGAATTATATGTGATAGAATTATTTATATATTTATAGATGGTTAA
>cg04088940 
TGGTTTATTAGTTTTTTTGTTTATTTGTTTTGAAGTTTGGTGTGTATGGA
>cg05863502 
TGGAGTTTATTTTGTTGGTTGTATTGTTTTTGGGTGTTTTTGGTTTTTTA
>cg19248797 
GAATTTTATTAGAGGTATAAAGAGGAATTGGTATTATATTTTTTGAAATT
>cg00399483 
GATTGATGTGTTATTTTTTGTTAATTTTTTAGGTATGAATTGGGGAGTTT
>cg19015997 
GAGTATTGGGTAGGTTAGTTAGTTTTAAAAGAAGGTAAAAAGGTTTAGAG
>cg19974483 
TGGTTGTGGTGGTTTAGGTTTAGTATTAGTAGGTTGTATTAATTTTTTTT
>cg26540635 
GTTTATTGAGTTGTTATTTGAAGTTAGATTAAAAATTAGGGAGTGTTTTT
>cg16848098 
GTTTTAATTTTAAGAAAGATGGTTGTTGTGTTTATTATAAATGTGGAATT
>cg25440950 
GGGTTTAGGAAATTAGTGTGTTAATTTATTGTATTAGTGTATAGAATAAT
>cg07263853 
GATTTTTATGTTGTTTTTATTTTTGGAGTTTGTGTGGGTAGAAAGGGGTT
>cg00527254 
GAAAGAGATAGATTGAATAATAAATAGTTAGAGGGTTTAGAGTTATTTTG
>cg22006408 
GTTTTGGTTTTATTTGTGTTTAATTTTGGGTAGATTGTTGTTGGGTTTTT
>cg27019122 
TGAATGAAAGTGTTTTTTTATTGTGTATTTGTGAGGTTTAGGGGATTTTG
>cg09651522 
GAAAAGTTAATATGTTGAGGGTTATTGGTATTTATATTTGTTTTTAGGAA
>cg10899301 
TGAGGTAGTTATTTTTTTGGGTTGTAGTGTTTTGGGAGTTTTATTGGTTT
>cg06228565 
GTAATATGGAAGTGGTTAGAAGGAAAATGATTGGTTTATTATTTGATTTT
>cg11059617 
TGGTTTGGTTTAGTTATTTTATTGGTTATTTTGTATTTAGAGGGAGGAGG
>cg02059176 
GATGTGTTAGGTTTAATGTTAAGTGTTTTGTGTTATTATTATATTTAATT
>cg13814708 
TGGGTTTTTGGAAGGGTTGGTATAGGTATGTTGTTTATTATTGTGAATAT
>cg17634045 
GGTTGTGGTTTTTGTTATTTAAGAGGTTGAGATTGGAGGTTTATTTGATT
>cg11813748 
GGGGTTTGGTAGTATGTTTTTAGAAAGTATTTTTAGAGTATAAATGTGTT
>cg21833837 
GGAATTTGAGTTTTGGTTTTTGAAAGTTTTTGGTTTTTGTTTGGTATTTT
>cg22457668 
TGGTGTTTTTTTGTTAGGTTTGTGTTTTGTGTTTTGTGTTTTTAAGTTTT
>cg15506264 
GGAATGAAAAGGAAGTGGGAATTTTTTTGAAAGTGAAAGTATGGGGTTTT
>cg11376173 
GTAGAGAAGGTAGTTTGGAGTTAAGTAGTTAGGTTTTATGTAATTAATAT
>cg04907523 
TGTGGTTGATATTTATTGTTGTTTTTATTTTAAAGGTGTTAAAGGTATTT
>cg07918723 
TGAAATTTTTTGATTTGTTTTGTTTGTTTAAATAAGTTTATATTTTGTAG
>cg23993073 
GGGTGATGATTTATTGTGATTTGGATAATGATTTTATGAAGTATTTAGTT
>cg15081901 
GTATATATTTGTTTTTTGTAGGTTTTTTTGGATTGTTTTGGGGGATTATG
>cg08286799 
TGGGTTTTAGGGAGGATAATGGTTTTTTTTGGTTTTGGGAATTTTGTTTT
>cg03370161 
GTGGGAATAGAATGAGGGAAATTAGTTTTATGATTTAATTGTTTTTATGT
>cg08818886 
TGGTTGTGTAAGTGTTATTTTTGTTTAAAGGTTTTGTTTTTGGTGATGTT
>cg13705119 
GTGTAAGGTAAGGGTTAAGTTAAGTTTGTAGATTATTAATTTTGTTGAAG
>cg27354051 
GGGATTTGTTGTTTTTTAGTAGATTGGAAAAATAATAGTGTTTGGGATAG
>cg04230910 
GTGAGTTAGAGGATTGTTTTTGTTTTTAGATGTAGAGTTGGAAGTAAGGG
>cg08650784 
GTTGTGAGTATTGAATAAGTTAGAATTTAGAATATTGTTTGGTATATAGT
>cg00266715 
TGGTTTTGGTTTTTTAGAGTGATGGGTTGTTTTATTTATTAAAAATTTTG
>cg21843015 
GTTTTATGGTTGTGGAAGTATAGTGATTAAGTGATTAGGGTGTAAATTAG
>cg11855117 
GTGATTTGAAGAGTTGGTATTTTGGAGTAGATGATTAATTAAGATAATGT
>cg13977581 
GTGGTGTATTTAATTTGGGTTTTTAAGAATAGGTAGGTTTTATTAAGTAA
>cg12923728 
GTTTGGATTTGTTGTTTTTTTAGTTAGTGTAAGTTGTTTTTATGAGTTTG
>cg17088073 
GGTTTTAGTTTTTATAGGGATTTTGTAAGGTTGGGGGTTTAGTTTTTGTT
>cg21261985 
GTAATATTTGGTTTATATGATTATGAGAAAGTTTTTTATGTTTGTATGAT
>cg06641959 
TGGGGTTTTTTTGGGTGTGGAGATTTAGTTTGTTTTGGTTTTTTGTTTTT
>cg21048812 
TGTGAGTTATTGAGGAGTAGGGTGGGAGGATTTTTTTAGTATAAAAGTTG
>cg14418582 
GTATAGTATTGTGAAGTTAAGAGAGAGAAGAAGAAAATGTTTTTGTTTTT
>cg11163620 
TGGGTTTGATTTGTTGTTTTTGTAAAGGTGTTTATTTTTGTTTTTAGATT
>cg01336858 
GGTGTGATTTGGATGTTTGTGATTATTTTAAAGGTGAAGGTGTAATTGTT
>cg22512670 
GGGTGATTTTAGTGTTTTAGGTTAAGATGGGTATTAGTAGTTGTTATTAT
>cg14629021 
GATTTTTTATAGAAGTTTGAGTTTATGTAGGATTTGTTTTTATGTTGTTT
>cg15060599 
TGTTTTTGTTTGTGTTTTTGTTTGTGTTGTATTTGTATTTTTGTTTTTTT
>cg06399118 
GAATGGATTTTTGGTTTGTTTGAGTAGAATTTTGTTTATTTTGAGGTTTG
>cg07452843 
GTGGTTATTTTATAGTATAGGGTTTTTAGATAGGGATTTTTTTGGGTGTT
>cg21717858 
GAGTGTTTAGTTGTTTTTTAGAGGATATTTATGAAAATTAGAAGAATGGT
>cg07804621 
GTATAAGGAGAATAAAGTTTATATGTTATTGATTTTAGTAATTGTGGTAA
>cg06995624 
TGGGAAGATATTTTTGGAATTAGTTTTTATTTTTATTGGTTGATTTGTGA
>cg25104558 
GTTAGATTTTTATAATATTTTAGTGATATTGGTAGGGTGGGGATTATTAG
>cg15900624 
GTTATTAATGTTTGTTGAATGGATTAATAAAAAATTTGAGAGGAGGAAGA
>cg10848624 
GGTAAGAAAATTGGAGTTTTAGTAGGTTAAATTTAGATTATGTAGGGTTT
>cg23777559 
GTAATATTTAGATTAATAATGTATAATAGTTATATAGGGAAATTGTATAT
>cg05649651 
GAAATAGAATTTTTTAAAGTTATATGTGATTTTGGTTTTTTTTTGGGTGA
>cg05258757 
TGGTTGTGTTTGAATGGTGGTTTTGGTAAATTTTTTTAGTATTTTTGGTA
>cg03428951 
GAATAATTTTTTTAAGGTGGTGAGTTTTTTTTAGATTTTTAATTATTGGT
>cg11412853 
GGTTTTTTTTATTTGTTTGGAGGATTTTTAGTATTTGGTTTAGAGATGAA
>cg12275410 
GAGGAATTAAGTTGGATTTTTTGTATAGTTTTTTTTTGAGATGTTTAATA
>cg01919204 
GGTTAAGTTTTGTTGGGGTAAATTTTAGTAGTTTAGGTTTTAGTTTTGTT
>cg17490932 
TGGTTGTATTGTTTGTTTGTTAGTTTTGTTTTTTGGAGTTTAGTTTATTG
>cg22804805 
GGTGGTTATTTTGTGAGGTTTATATAGTTGTAGATTAGATTATATTTTAT
>cg22441074 
TGTGTTGTTTTTGGTTGTTGTTTTTGTTATTATATTGGGGTTATAGTTAA
>cg11432630 
GATTGTGGTTAAGAGGTTGGTTTTTTTTGTTTATTTTATTATTTTGATTG
>cg11360845 
GTGTAATATAGGTGTAGTAGGGAGATTAGTGTTTAGTTTTTGTTTTGTGG
>cg13788594 
GAAGGAGTAAGATTTTTATTTTGTAGGTGAAGGAAGTTAAGGAATTAATT
>cg15716876 
GTGGAATTTAGTAGTAGTGAGTTTGTTTTTTAAATAATGATAGTTGTGTA
>cg04382191 
GTTTAGGGATTAAGTTAGTTTTTTAAGTTTAGGTAAAAGAATTTTGTTTA
>cg15772216 
GGGAGTTTTAGGGAGGGAAAGATGTTGTGAAGTTATTATAGATTGTTATA
>cg14531665 
GTATGTTGGGGAGGAGAAGTAGTTTGTAGTTTTATGATTGTTTGTTAATT
>cg24031653 
GTGATGTTTTGATAATTGTAAAGGTTTTGATAGAGTTTAGGTATGATTAT
>cg13904134 
GATATTTTATAGTGGAGAGAGAAATATTAAGGTAGTAAAGTTAGTAATAA
>cg16370869 
TGTGTGTTAGGTAATTTGGTTAATTGTGTATTTTTTTTGTTTATTGTATG
>cg01131233 
GTGTTATTGTTTTGATTTTAGTTATTTTTGTGGGTGTGAAGTGATATTTT
>cg08768517 
GTGAATTTAGGTGAGAAAGGAAGGGAAAGAAAGAAAAATAATAATAGTAA
>cg00940867 
TGAGTGAAAATAGAGAATGATTGTTATGGAGATTTTTTTTTATTGAAAGG
>cg23488636 
GTAGTAAGGTTATTGGGAGTATGAATTTTGATTAGGTTTAGAAATTGTTT
>cg26721247 
GATGGGTTTTGTTATTTATAGGATAATGTTTAGGTTTATATGAGTTTATT
>cg26947474 
GGGTGTGTTAGTAGTTTAGTTTGAAATTTTTTATATTGAATTAAGGGTTA
>cg04205195 
GAGTAGGTAAGTATTTTAGAATTTGGAATTTGGAAGTTGTTTTAGTATAA
>cg16654680 
GTGTGTTATATATAGTTAATATTTTGTAAAAGTTTGTGGGATAAATGAGA
>cg24892628 
GAGTTATATAATTATGTGTTTGGGTTAGTGTGTTTTTAGATTTTAGGGAG
>cg10304375 
GATTTTGTAGATGTAATTATGGTTATTAATTAGTAGATTTTAAGGTAGGG
>cg27308166 
GATTATTGATGTTTTTTGTTTAGGATTGGTTTAGTTGTTTTGTAGTTATT
>cg00659919 
TGTTTTGATGTTATTTGAGAGAGTTTGTGTGATTGGTTGTTTTTGTTTTT
>cg09757107 
GGGTTTAGGTTGTTTTATATGGAGTTGGGAAAGTTTTAGGTTTTTAGTTT
>cg01083135 
GTGATTGTATAAAATTTTTTAGATATGTAAGATGTTTGTGTGTTGATAAT
>cg19607792 
GGTAAATTTATTATTATTGGTTAGGAGTGTTTTTGTTGTTTTGAGATGTT
>cg06373032 
GTTATTGTTTAGATTTAAGATATTATTATTGGGGGAATGTTTGGTTTTTG
>cg14425722 
GTGTTGTTTTGGTGATTAGAAAAGAAAAAGAAAAAATTTATGGAGGAAGG
>cg14485633 
TGTTGGTTTTGAGTTTTGTGTTTGTATTTTTTGTATTTTTATTTGTTGGT
>cg07671395 
GGTTAGGGGAGTTTGAAGGAGATAAGGGTATAATTTTATAGTAAATGGGT
>cg23111246 
GGGATGTTATTTGTGAGAATTGTATTTTAGTATGTTTTATAGTGTTTTAT
>cg09597470 
GTTTGGTTGAGATTGATTATGATTGTAGTAGATGGGTTGGATTTGATAGT
>cg16130810 
GTTGGGGTTATTTGGTATTTGAAGTATTTTAAGGGTTTTTATAAAATTGT
>cg24159891 
TGTTTTTAGTTGTTTTGTTTTTAATTATTGTGGTTTTGTTTTGTTTGGGT
>cg14667837 
TGAGGGATAAAGGTTTTGTTAAATTTGGAAGTTGTTTTGTTTGTTTTATT
>cg02909592 
GTGGATTTATAGTGATTTGGTAGTGGTTTTATGGTTTTGTTTAGTTTTTT
>cg08017248 
GGGGAGGAGGTAAATTAGTTTTGTTATTGTATTGAGAGAGGTTGTAAATG
>cg26044524 
GATTTAGAAGGGTTTTATGTTTATGGATGGTTTGAGTGTGTTTTTATTTT
>cg07528075 
GAGGTTGTTGTTAAGTTGTTAGTTTAGGTTGTAGTTATTTTAGGGTTGGA
>cg16045838 
GTAGAGTTAGTTAGTGTTTGAGATGAGATTTTTGTTTAAGTTTGTTTAAT
>cg19639135 
GTTTGAGAGGTGGGGAGTATTTTTGTTTGGTAATTATTTTGTTTGAGAAG
>cg25961199 
GTTTATTTTATAGATGTGGAAATAGTATTAGGAAAGTTTGGTGATTTGTT
>cg02018101 
GGTTGGGATTATAATTTTATTTTGATTGTTTGGGGTTTTTGTTGTTTGAA
>cg10532262 
GTTTGTGATGGGGAAGAAGTGTTTGAATAGAATTTGATAATTGTTTAAAT
>cg17585615 
TGGTTATGTGGGATTTTGTTTAGTGAGGTTTTAGTTTTTGAGTTATTTGG
>cg18151134 
GGTATTTAGATGTTAAAAGTAGTAGGGGATAGGAAGAATGTATTAGAAGG
>cg17058777 
GATGGTTATTATTGTTAGTTTAGAGATTGGAAAGATGAAGTTATGTGATT
>cg05647859 
TGATGTAGTTGTTTTTGGATATTTGTTTAGTTTTGTATTGTAATTGAAGA
>cg19412031 
TGTTTTTAGTTTTTAGGGATTTTGTGTTTTTGTAGGTTTTTGTTTATTTT
>cg19599139 
GGTATTTTGTTTATTGAGGTAAATTAGTGGTAGTGTTTTTATAGTTGTAG
>cg13601997 
TGGTTTGTATTTTTTTGTTGTTAGTTTTAGTTTTAAATTTGGTGGTTTAG
>cg27535237 
TGGTTTTTTAGTTGTTTGAGATTGTTAATGGTTTGGATATTTTTTTTGGT
>cg02265177 
GAAAGAGGATGTGGGTATTTTGGTAAATTGTTGGGTATAAGTTTAGTTAT
>cg20393545 
TGGGTTTTAGAGAATTGGGGAGGGGTTTGTAGGTATTAGTGTTTTTAAAG
>cg11315362 
GAATGAAGGAATAAAGATTAAGTGAGAAGGTTTTTGTTTTTGATTTTTGG
>cg02017486 
TGTGGATTAGAGTGTGTTTATGTTATTAGAAAGGGTGTTTAGGGATAAAG
>cg21159768 
TGAGTGTGTTTATTTATTTTAAGTTTTTTTGAAATTTGGAGATTGTTTTT
>cg15931205 
TGTTAGATTTTTGATTTGGGAGAGGTTTAGGTGTTTTTATTAGGTTTTAT
>cg08103098 
GATTAAGATGGAGATTAAGAATTGATTGAATATGAATATTAGTAGATGAG
>cg04600774 
TGTGATGAGTGTGTGGTATGTAGTGGGTGTATAGGTATTGATTGAATTTT
>cg26625211 
GTTTAATAATGAAGGATTTAGAGTTTTAAAGGAGAGGTATGAATATTTAA
>cg17970727 
GATTGATTGTTTTGATTTTTATTAAGATGTAGTATGTAAGGAGTTATATG
>cg17251423 
TGTGTTTTATTTTGTTTTGTTTGTTTGGGATTTTAGGGTTATGGGTTTGG
>cg06895436 
TGTTTTTTTAGATTGTTTTAAGGTTTTTTTGTTGTTGTTTTAGTGTTGTT
>cg22816059 
GAATAATTAATTGTGTTAGGGATTGTTAGAATTTTAGGATTTTTTTTGGG
>cg19970699 
GGTTTTTAGTGTTTTAGTTATGGGGAATGTAGTGGTTTTTGATTTTTGGT
>cg20785136 
GTTTTGGTAGTTTGTTTGGGGTTTGTAAGTTTAGTGTTATTTATTAGTTG
>cg01035422 
GGTTGATTGTTATTTTAGTTTTATAGAGTTTAGGTTGTAGAGTGTTTTTT
>cg21377260 
TGTAGTTTATGTATAGATTTTGGTATGGGTGTTTATGGTAATATGATTTT
>cg09047801 
TGGAAGTAGTTTTTTTTTAGATGTAAGATTTGTTTTATTTATGTGTGTGT
>cg08108321 
TGTTGGGATTGGGTGGAGAAAGGTAAGGTAGGTTTTAAAGTTTATTTTAT
>cg17558655 
GTTTTAGTAGGATTTTGTAGAATTGTTAGATTTGGGTTGTATATATGTAT
>cg12853551 
GATGAAAAGTATGTGAGAATTATAAGAGATTATTTTTTGTTGTAATTTGT
>cg21158815 
GAGTTAGAAGTTAGAGAGAAAAATATATATTTGGGAAAAGATTTATAGAA
>cg26782150 
GTGTAGATTAGAGTTTTTTTGTATTGTTTAGTTATATGGTTATGTTTAGG
>cg18483632 
GAAATGATTAGATTTATTAGAGAAATAGATAAATTAAAGGAAGATATTAA
>cg03812562 
GAGTTAAGGATTTGTTAGTATTAATTGGGATTTTTTGTTTTGTATAATGT
>cg11587451 
GGAAGTTTTGAATTGATAGTTTATAGAGTAGTGTAAAGAAATGGTTTTTA
>cg01347573 
GTTTGGAAAATAGAAAATGTTAGATTAAAAAATGTAGAGTTAATGTTTGT
>cg05747848 
GTTAGAGTAGGTTAGTTTAATATGAGAATATATATAGATTATAATTTTGA
>cg11539783 
GGTATGTGATGAAGGTTTTTTTATATTTGTTATATTTAAAGGGTTTTTTT
>cg13563391 
GTAGGTTATAGATGGAGTGTAGTTATTTATTTTTAAGGTTATTTTTAAAT
>cg22114979 
GTAAAAGAGTATTTGAGTTAGGTATTGAAGGATAGGTAAAATTTAATTGT
>ch.17.4249285F 
AGTAGTTTTGTTTAATAGTTTTAAATTGGAAATAGGATAATTGATAAATA
>cg00178511 
TGGAGTGGTAGGTGGGAATTTAGGTATTTGTTTTTATTTATATTTTTGAG
>cg03028106 
TGAGTTGGGGTTGTTTAGGAATGGATATATAAAAAATAGTTTTGTTGTGT
>cg04985482 
GAGGTTTTTTTGTTTTGTTTTTAGTAGGGATTTTATTTGGTTATTGTTTT
>cg25545391 
GTAGTTAGTTTTGGTAAATGTTTATTATAAATGAGATTTTAGTTAGATGA
>cg16511870 
TGTTTATTTTGGTTGTTTTGAGTTTTTTGTTTGTTTGTTTGGTTTTTAGG
>cg06406532 
GTAGAGTTTTTGTGTGTTTATAAAGTGTGATTATGGGTGTTTAATTATTT
>cg11342130 
TGTAGTTTGTTTTTTGTAGTTTTTAGTTGTTTAGAGAAAGTTAGAGAAAG
>cg21211866 
GAGGTATGTTTTTTTTAAGAGGTATATGTTTATTGGTTTATAAGGGGGTA
>cg19789115 
GAAGGTTGTTATTAGATTAAAGTAGGAGGTTGTGAATGAATAAGATTTAT
>cg17099823 
GGGTTTTTTAAAGATAGTTTGTTAAGTTTATGTTAGAGTTTAGTAGAATT
>cg00401797 
TGGAGAGTTGAGGGGTTTATAATTAAGTGGTGTTTATGTATTAATTTATT
>cg11869186 
TGTTTATTTGGAATTTATGTTGATTTGTAAGTGTTATGTGTAGTTTGGGT
>cg17710617 
GTAGTTTTAGGGATTAGAAATTTATGATTGATTGGGAAATTAGAATTTAT
>cg02443506 
GGGGTTTGAATTTAGGATTAGTTGATTTTAGTTAGATTTGGAGATTTTTT
>cg18139238 
GATATAATTTTTTATGTATTTTTAAAGTAGGGAGTGGGGAAAAGTATTTT
>cg17147317 
GGGATTTATTGGAAGTTTGAGTATTGTTAAGTTTTGTTGTTGTATTTGGG
>cg25049597 
TGTTTGTTATTATGTGTTAGGTATTGGGTATGTTTGTGTTTATTTTAGTA
>cg16246200 
TGGTGATAGTAGAAGTGTGATTTAGTTATGTGTTTGTTATGATTTTGTAT
>cg03100593 
GGATTTTTGTTTTATATTTGGATTAAATAAGGATTTGATGGGTTTAGTAA
>cg18181787 
GTGGGATATATTTAGGATTTGAGTATTGAGATATTTGGGTTTATTAATAG
>cg14554892 
GGGGATATAAGAATTATATGATGGTTTTGGTAGTTATTGAAGGTTTTGAA
>cg09966455 
TGGGATGGTTGTTTTTTATTTTAGGAGGGGTTTGAGTTGGTTATTTTATA
>cg11373810 
GGAATATTATTTGTAGTTTTTGAAGGAGGAGGATTTATAAGATTTTGTAT
>cg10597379 
GTATAAAGTTAAATAAAATGAAGGTGTGAGGTTATTAGTTTTTAGAGATT
>cg16546279 
TGTGGGGTTTTTGTTAGGGAGTTAGGTTTTAGTTTTTGGGATAATAGAGA
>cg06110622 
GGAAGGAGTATTTGGATTGGTTTTAGTTAGAGGGAAATTATTTATTATAG
>cg19032951 
TGGAGTTTGTTGTAGTGATAGTTTTGTTTTTGTTTGTTTTTGGGTGTTAT
>cg17847861 
TGGTGTTATATATAAATGTATTTGTTATATATAGTTGTATATTTTTTGGT
>cg15609093 
GGAAAAATAGTATTATAGAGATTAGTGATAATGAGGATGATTTTTTGGAG
>cg23773105 
GTGAGTTATTGTGTTTATTTTGGTTTGAATTTTTTATGATTAATATGTAT
>cg16722764 
GGATTGTTAATAAGGGTATTAAGATTTTTTATGGGGAAAGAAGAATTTTT
>cg18945877 
GTAAGGGAGTTGTTATTTTGAAAAAGTTTAAAATTATTGAGTGGGTGTTT
>cg22755816 
TGTTTTTGTTAGTTTAGTTTTGTTTTTAGTTGGTTTTGTTTTGTTTTGGG
>cg01067385 
GTGAATAGTTTATTTGAGATAATTTGAAGGTTTTTTGTTATTTGGTGGAT
>cg25616264 
GTATTAAAGTTTTTTTGGTGTATTTATTATTGATGTTAAGAGTGAGTTTT
>cg18347423 
TGGTTTTGATTTTGTTTTTGTTATTGTTTGGTTTTTTTGTATTTTGGAGT
>cg15734589 
GAATATTTTTTGGTTTTTTTTGTAAATGTTGATTATTGTTGTTGATTATT
>cg02040734 
GTTGGTTTATGGTTTTGGGGGAATTTATTTTAAATTGAATATTTAGTTTT
>cg05157420 
GGTAATATTGTAGATAGGTATAGAAAAATGAGGGAAGTTTTGTGGTAAGG
>cg27390701 
GTGTTGGTTTTGAATATGGAGGAATAGGTTTTAAGTTAAGGAATGTGAGT
>cg09573237 
GTTAGTTTGGAATTATTTTTAGTTTTGTGGTTAGTTGGTAAAGATATTAG
>cg23654968 
GTGATTTTAATAGTGATATTATATTTTGATTGTTAGGGAATATTGGTAGT
>cg22907065 
TGTGTGTATTTATAGTTTATTTATTATTGTTTAGGAGTTTGTTTATGTTT
>cg20208498 
GGATGTATGGTATGATATAATGTTTAATAAGAATAAGTATATTTGTTATG
>cg11553687 
GTTAGGAGTTGTAGTGTAGGTAGTGAGATTTTTATTGAGTATTTTTTTTT
>cg27312312 
TGTGTAGTAGTTTTTAGATTTTTATTTTGGTTTTATAAATGGTTATTAGT
>cg09628838 
TGTGTTTATTTTGTATTTTTAGTTTGGTGGTGTGTGTGGTTTTTTAATGA
>cg14534163 
GGTGATATTGAGTTATAGGTAGAATTATGAAATTTTTTGTGAAATTTAAT
>cg02752958 
TGATATATTATGTTGGTGTTTATTATGTTTTAGTTGTTATTATAGATGTT
>cg00096458 
GTTTTATTTATGGAGAAGGTTAGATGATGAATATGGATTATGTTGTTAAG
>cg13516390 
TGATTTTAGTGTTTTTGAATTTTGTTAGTTTTTGTAGGTTTTGTTAGTAG
>cg19354156 
GTATTTTTTTGGGTTTGAAGAGATAGATTTTATGGAAGATGTTTTTAGGG
>cg07735013 
GAGAAGGGAGTTTTTGTTTTTTAGTGGGTTTAATTAGTTGGTATTAGTTT
>cg01967465 
GGAAGGTAGGGTTATAGTAATTTTTAGTTGATTTTTAGATTTTGTAGTAG
>cg08040094 
TGTATTTTGTTTATTTGTTGTGGGGTATTAGTTTTTTGTGTATTTGTTTG
>cg25333900 
GTTAGTTTTGATTTGTTATTGTGATAAAGTTTATGTAGTAGGTTTAGGTA
>cg23550457 
GATGAATATTTATATTTGTAGGTTTTATGTAAGGATTTTTAGGTTGTGAA
>cg08632701 
GTGAAGATATGTATAGTAGTTAGTTGTTTTAGGTATTTGAGATTTTGTTT
>cg06828043 
GTTTTTTTTATATATGTGTTTTAGGATGGAGGGTGATTTTGGTGTTTATT
>cg16743310 
TGGTTGTGTAGGTGTAGTGAGTTTAAATGTGAATTTAGGTTGTTATATAA
>cg06783686 
TGTTAGGTTTTTTAGTATATTTTGAGGTTTTATTTTGGTAATGTTATGTT
>cg07831731 
TGTTTGTATTTAAGGGGGTTATAGGTATTTGTTGTTTATAGGAAGATGTG
>cg21222178 
TGTGTATGATGTTATATAATTTTGAAGTGTGGATGGTTATTATGTTTATT
>cg07197053 
GTTGGGGTTATTTGGTTGTTATTGATTATTTATTTTTGTAATGTTATTTT
>cg15960967 
GGGTAGATTATTTGGTTATATAAGGAATTTATAGATATGTAGGGTTTGTG
>cg06135996 
GATTATTATTTGTTGTGGATTGTTTGTTTTTAAAGTTTTTTGTTTATGGT
>cg12367183 
GAATTTATTGGGATTTGAGTTGGTAATTTAGGTTTTTGTTATTGGTAATA
>cg25187648 
TGAAGAGATTTTGAATTTTTTTAAGTATGTTTGGTTTGGTGGTGGGTTTG
>ch.7.2860922A 
AGTATTTATTTAAAAAGAATTTGTTTTGGAGTAAATAGGTGAAGGTGGTG
>cg12282038 
GAATAAAGTAGATTGTATAGATGGAATATGGAAAGGTTTTTAATAGAAAT
>cg22595719 
GGTAATGGTGTATTTTAGGTTGTTTATTTGTTAATGTTTTTTTATTAGAT
>cg24008131 
GGAGTTAGTATTTTATAAATGTGAGTGGTTGGAAGTTTTTGGTTTTTTTA
>cg24703018 
TGTGTTTTTAAATTGTGTTGAGATATTAGTGAGAAAGAGGTTTTTTTAGA
>cg11783003 
GAGAATAATGAGTGTTGGTAAGGATGTGAAAAAATTGGAATTTTTATATA
>cg25678184 
GATAGTTTTGAGAAGGTTTATATATTGTAGTTATTGTGTTTGTTGAATAT
>cg10313047 
TGATATTTTTTGGTTTGGGTGTTTATTTTTTGATGTTTTTTATTTGTTTT
>cg12674192 
GTAAATTTTGGGTGTAAGAATAATTGGAGGAGATTTATATTATTTGATTG
>cg14311710 
GGGGATAGTTTGAGATAGGATGAGGGTATTGAGTTAAAAAATAAATTAAA
>cg08248790 
GGTATGGGAGGGTGTATTTTTAATTTAATTTTATTTTAGAGGAATTATTG
>cg13140621 
TGTATTATTAGTTGGGTTATAAAGTAGTTTGTGTATAGGTAGAAGTGGTT
>cg20748522 
GGAATTTATTAATTTATGAGGTGGTAGTGATGTTAAGTAGAGATAGGTAG
>cg23654404 
GAGTTATGTTAAAATGAAATATAGATTTAGGTAGGTGATGTTTGTTAATT
>cg13340085 
GAATGTTTTAAAAGATAAAATGAGAATAAGTTTTGTATTTTTAGGTTAGG
>cg17653583 
GTATTGAAATTATTAAGATTTAATGGTTTAGATTTAATTTTAAGATTTGA
>cg10625575 
GTTTGATGTTGTTGTATAGTTTATTGTGTTTTATAGAAAAAGGTGAGGAT
>cg03068646 
GGATTAGGTTAGTAGAAGATTGTAGTTTTAGGAATTGATTATTTATTAAA
>cg16739845 
TGGTGGTTGTTATTTGTTTTGAAATATGTAAGTGTTTGGTTAATTAGTAT
>cg13469471 
TGGGGAGGAGATTTGTTTTGTTGTTGATTAATATTAATATTTAGTTTTGA
>cg05990420 
GTATGTGGTTTGTATTGTATTTTTGGATAGTATTGGTTTATAGTGATTGG
>cg12190412 
GTTGTAAGGGTATTGAGAGGATTAAATATTATGATATTTGTGAAGTAATT
>cg16059175 
GTGAGTAGAGGTTAGTAGAGATATTAGAGGTTATTTGGTAAGGTTTTTTT
>cg08426200 
GATTAGTGGTATAAGTTATGTAAGTTAAGAGGTTGGAGTAATTATTTTGG
>cg23099102 
GTTTGTTTTGTATTTTTTGAGTGTTTTTTGAGATTAAGGGATTAGAGTTT
>cg14435807 
GTTTTTAGTTTGTTGTTTATTTATTTAGAGTGGGAAAGTGTTAGTTGAGT
>cg11472093 
TGTATTTGGAGTTTGGATTTTAGTGTGGATTTGGATTTGAATTTTGTTGT
>cg13523718 
GTTTTGGGGATTATTAGTTGGGGATAGTTTTATTTTAGTTTGATTTAAGT
>cg17278771 
TGGTTAAAATTGGGGTTGGTTGGGATTGTAGGTTTTAAGAGGTTTTTTTT
>cg17286200 
GGGTAGTTGTTATTTGAAGGTATTATTGTATATGTATTTGAGATTGTAAA
>cg14301678 
GTAGGAAGATTTGATTAGGAAGTATTTTTTATGGTAGGAGTTTTTAATTT
>cg11540341 
TGGGTTTTTGGTTTTTTTGTTGATATTTTTATTTGTTTTGTAGTTTGGAG
>cg27159675 
GTGTTATGAATATTTGTTAAAGGAATAAGTAAAAGTGGGGATATGTTTTT
>cg12905688 
TGAGGGTTGTTGGGAAATGTGGTTGTTAGATTATTTTGTTATTTAGGATG
>cg15212137 
GTTGATTTTGGTAATATATTTGTAGAGAATGTTTATAATTAGATGTGGAT
>cg04486778 
TGGGGAGATTTAATTGTAGGTTGTTTTTGGTTAGTGGATTTATTTATATT
>cg22796860 
TGGGTGTGTTAGTTTTGTTTTTGAGGTTTTTTGTATATTTATGATTTTGG
>cg16963144 
TGTAGTTGTATATATTATTAAGTTTTTTTTTTGGTGTATTGGGTTGGTTT
>cg14885145 
TGGGAAGTGATTTTTTTGAGGAGGAGAGTTTAAGTTTTTTTATAGATAGG
>cg03631076 
TGGTTTTTTTTGTGAGGATGGATGTTATTATTGTATTTTTTTGATAAATA
>cg07141055 
GGTTGTTATTTTGTTTATATTTTGAGTTGGGTTGATAAATTATTTGTTTA
>cg07753073 
TGTAGGGGGTAAGGAATTGAGTGTTTAATTTTTAGTTGGTTGGTTATTAG
>cg09845145 
GGTAGGTTTTTTGTTGTTATTAAGATTGTAAGGGTTTATAATTTGTTTTT
>cg23166288 
GGGAAGGAAAAAAATATATTATAAGATAATGGTAAAGTTAATAAGGTGAG
>cg05313918 
TGAGTTTGGTATTGGTGGTTTTTGTTGGTTGGATTTTATTTAGTTTAGTG
>cg22794983 
GATTTTAGAGTGGGGTAGTATTGTATTTTATGAATTAGAATTAAGAGTTT
>cg08252165 
GTGTGTTTATAAGAGGAAGGAGAGAGAGGTTTGGATATAGAGATATAGGT
>cg20673652 
GATGGAATTTAATGTTTGTTGAAGGTGTGATTAGTAAGAGTTTTAGTTTG
>cg09399498 
TGGTAGTTGTTTGTTTTTTTATTTTGTAGTTTGAGTTATGGGTATTGTTT
>cg11646485 
TGTTTTTTTTTGTTGTGTTTGAGGAGTTTTTTAGTTTGTTGTTGTATTAT
>cg01322079 
GGTTTGAAATATAGTTTTTTGTTTTAATTTTGAGGTAGGTGTTTGTGTTT
>cg23713377 
GAGGATTATAGGTTTGAGTTATTTTGTTTGGTTTATTTTAATTTTAAAGG
>cg09112054 
GGGTATTTATGTGAGGTTGTGTATATAGTATTTGTGATATTTATGTGTTA
>cg13876366 
GTAATATATATAAATTTGTAATGTAAATAGAGGTAGTTTTGGTGTAAATA
>cg15611108 
TGTTGGGTTGTTTGATTATTTTTGAGGTGTTTTTTGGAATTTTTTTTTAT
>cg22306690 
GGTAATTAGTGAATGAATGAATAAATAGAATGAAGTTAAATTTAGGGAGG
>cg14733989 
GATTTTTGTGGTGTTTTATTTGTTTTATTGTGTATGTGTTAAAGATAATT
>cg06640607 
TGGGGTTAGGGTTTTTTGAGGAGATTAGGTTATGGTATTTAGTAAGTGTT
>cg16361867 
GTTTTTGATTTTTGTATAGAAAAATTGTAGGGTGTATTTTAATTTGTGAA
>cg06651508 
GGTTATTTTTTAGGATGTTTTTTTAGGTAGTGGGGTGTAGTATTGTGGTT
>cg06510642 
GGTTGATAGATTGATTTATTTTTATAGATTTTTGTTTAAATGGGGAAAAG
>cg02592957 
GGTGTTAGATTAAAGTTTGGTATGTTTGATAGGAATTAATTTTTTATTTA
>cg14386946 
TGTTTTAGTTTTGTTAGTTTTGGTTTTGGTTTTTGGGGAATTTGGTGTTT
>cg12045277 
GTGTTTAGTGTAGGAAGTGTTTGAAGAGAAGTTTAGTTATAAGAATTTGT
>cg22972232 
GATGTATGTTTGTGATTTTAGTTATTTGTAAGGGTTGAAGTGGGAGAATA
>cg17819017 
TGTGGTTAAGATTTGGGTATTTTGATAGAGTTTGGGTTTGATTTTTGGTA
>cg04151146 
GAGGTTTTGATTGGTTAGGTTTTTAATTGATGAGATTTTGATTGGTTAGG
>cg25365565 
TGTTAGTTTTAGGATTTTGGTGGTTAGGTATTTTAGTATTGTTGTTAGAT
>cg00736707 
GTTGGTTTTTATAGTGTGTGTATATTTAGTTTTATATAAAGTTGTTAAAG
>cg01116646 
GTATAAGAGTTATTTTAAAGTTTGTTTTTTGGAGGAATTGTTTTTGATAT
>cg11332484 
TGTAGGATTTTTTAGTGTTTGTTTTAAGTGTTGGGAAGGTAAAATAGTGT
>cg25880515 
GGTTTGTATAGTTATTTTGGATTTTATTGTAGGAAGTTGTTAGAGGTTGT
>cg13489843 
GATTGTTTTAAGGGAGGTTATTTATTGATGTTTTAGGTAGTGTATGGTTA
>cg22743273 
GATGGGAATGATTGTTTAAGTAATTGAGATATTTTATAAAGGGGATAGTT
>cg05006075 
GTAATGATAATGGTTATAAAATAAGAGGTTTGGGTTAAATTTTTGAGGTT
>cg16709010 
GTGTTATGTTTGTGTGTATTTGAGTGTGGGTATGTGTAAATAGATATATG
>cg27331759 
TGTTTATTATAGTATAGTTTGGTTTAAGGAGTAGGTGGAGGTTGAGGTTA
>cg08979126 
GTTGTGTTTATAGGAAGGGTATAGGTATATAGGAATATTATTTGGATGAA
>cg26706909 
TGGTGGTTTTTTTGTTATTGAGTAGAAGTTGTTTGGTTTTTTTTGTAATT
>cg08738713 
GTTGGGGTTAGAGTTATGAGTTATTGTGTTTAGTTTTTTTATATGTTATT
>cg01772186 
GTTGTAGGGAATATTTGTTTTGAGTTTGTTTTGTATATAGATATGTTTTT
>cg19538733 
TGTTTGTTTTGGTAGTTATTTTATGGTTTGTTTGGTTTTGGAGTTTGTTT
>cg26300857 
GGTTAAGTGTTGTGGGGAGTATTTTTTATTTTGGTGGTGAATTTTTTTGT
>cg12095961 
GGTTTTTTATAGAAGTTAAAGATGGAAGATTGTAGAGATTTTATAAATAA
>cg15179060 
GGATATTTTTGTTAAATTGTGTATAGTTATATGGGAGGTATGAGAGTAAT
>cg03550223 
GGTGTTGGATTTTATTGTGGTTGTTTTAGGGGTTTAGATGTTTATAGAAA
>cg18588835 
TGGTTATGTGTTTGAAGAATGTAGATTTGTGATGGAAGTTGATTAGTTTA
>cg15078015 
GGTTTTAGATGTTGTGAAGAAAAAAATGTTATAGAGGTTAGGTATAGTGA
>cg04722283 
GATAGAGTAAGGTTTTGTTTTAGAAAAAAAGAAAATTTTAAGTTATAGAT
>cg22417589 
TGTGGTTGTTTTTGTTATTTGTTAGGTTATTTTAGGTTTAAATAGTGTAG
>cg15174294 
GTAGATTGTAGAGTTGATTGTGGGGAGGTTTAAGTTTTATTATAGTTATT
>cg01052614 
TGTGTAGAGTTTATTAGGGGTGTGGTTTGAGTTTAGAAAGGTGGTATTAT
>cg04572941 
GTAGAGGAATTTATGATTAATTTAGGTGAGGTATTGTTATTGAATTTGAA
>cg04010091 
TGTATTTATTTAATTGTGTTTTTTTTGGTTGGTAGAGGGTGTTAAAGGTG
>cg25042465 
GGGTTATAAATTTGTGTAATTGTTTTTGTTTAGTGAATTTTTTTTATTAA
>cg22082379 
GTTGTAGTTATTGTTAGTTATTTATGTTGTTTTTTATTATGGTATGGTTT
>cg17689921 
GGGGTTTTTTTAGTGTTTTTATTGATTTTAAAGTATTAGATAGTAATGGT
>cg12219334 
GTTTGTTTATAATAGGAGGTATGAGTTATGTAATGTATTTTAAATAAAAG
>cg20309240 
GGATTTTTATTTTTAGGATAGAAAAAAATTTTGTAGTAGGTAGTTTAAGG
>cg20083839 
GTAATTGTATAAGTAGTTAATTATTTATTATAGGGTATGATTAATAAAGT
>cg08871011 
TGTTTTGGGATGTTTTTGTTTTTGTGGGTGTATAGGATTTGGAAGATTTT
>cg01920232 
GTATTGTGAAGTTTATTGTGGGTTTGTTTTGAATAAGAAAAGTTGTTTTT
>cg08303228 
GATATAAAGGTAAGATGTTGGGATATTGATGATTTTGTGGTTATGTTTTT
>cg16561605 
GTTTTTAGTAGTTATATTTGTGGAATGTAAGGAAGTTAGTTTAAGATTAA
>cg09639571 
TGTTAATTATTGTGTTTGGGTTTTATATTTTGTTTTGAAAATGTTGAGAT
>cg21314106 
GTGTATAAAATTTTAGTTTTAATTTTGGTTGGTTTTAGGGTTTTATTTTT
>cg03521600 
GGTAGTAATTTTGTTATGAAAGGAGTATATAATGTAGTTATTTAGGGAAT
>cg03690814 
GATTTTATTAGGTTTGGAGGTTAAGTAGAATTTATAGAAAGGTTTGTTAT
>cg00788760 
GGATATTTTGATTTTTTTATGTAGTTGGGTTAAGTTTGTTTTTTGGTTTA
>cg19202058 
GGTTTTTTTGTGTGTTTTTGGGTTGGTATTGAAATGGTTTGTTTGTTTTT
>cg18960028 
TGGTTTGATAGATGTAATTGAGGTTATTTTTGAGTTTTTTTGTTTTTAAG
>cg17922231 
TGTTATTTTTGGTGTTTAGGTGTAAGTTATTTTTTTTGTGTGGTGGTTTT
>cg09942045 
GTTATGGGATTTTTAAGGTTAGATAGGGTTTATGTGATTGTTTAGTATAT
>cg12403482 
GATATAGGAGGTTTTTTAGGTTTAGGATTTAGTTTAGAGGTTGGTTTATT
>cg17809595 
GGTTGAAATTTGATATTTTTTAGTTGGGGAGGTTGTTTTTTATTGTTTTT
>cg03182973 
TGTTTTTTTTGAGTAAATTTTTGGTATTTATTGTAGTTTAGTGTGTGTTT
>cg26990380 
GAGTATATATAAAAAAGTGTGAAAGAATAGAGTATAGTTGGTATTAAGAA
>cg25042346 
TGTATTAAGGGTTTGGTTTTTTGGTAATTTGTTATGGTGTTTTTTTTTTG
>cg15354877 
GTTTGGTTATATTTTTATTGTAGTTTTGTATAGTATATGGAATTATATAT
>cg16335566 
GTATGTTTAAGTTATAGTAGTTGATTTTATTAAGTGGAAGAAAGGGTATT
>cg24748771 
GTGTTATTTTATGGGAAGTGTTGGATGTATTTGGGTATATTTATAGGTTG
>cg17675840 
GTGTTTTAAATGTTGTAAAGGGTATAAAAATAGATGTATAATGAGAAAGA
>cg20970380 
GGAAATTATATTAAATTAGAAATATTTTAGTAGGGGGAAAATTGTGTTTT
>cg24376021 
TGAGATTTTTTGTAGTGTTTAATTAATTTTTTAGTGTTGTTTTTTTATTG
>cg14492599 
TGGAATAAGATATTATGTGGAGGTTTTTGAGATAGGATTTTTTTGTTTTT
>cg18659362 
GTGTATAGTAGGTTTATTTTTTAGAAGATATTATTGGTTTTGAAGGGAAG
>cg23069036 
TGGTATTTTGGTTTAGTGTGAAAGGTTGTTATGTTTTTTTGTAAAATGTT
>cg22882450 
GGGGTAGGTGTTTTTTGTGATAGTTGGAAATAGGTTTATGTTTTTTATTT
>cg05474370 
GAAAGAGGTGTATAAAATAAGTTATTTTGTTAGTTGGAGATGAGGGGATT
>cg05258937 
GTATGAATGTTTTAGGTATTAGATGGTATTAATTTAAGGATTTGGATTGA
>cg01398299 
TGGTTGTTATAGTGTTAGTATTATTTGTGTTGGGTTATTATGTTGTGATT
>cg18328404 
TGTGATTGTTTGTGGTTTTGTTAATAATTTATTTTTGAGTGGGAGGGGGA
>cg21494642 
TGTGTATATGTGTAGTGAGTATTTTGTAGTTTTTGTTTTTAGTTTTAGTG
>cg02659148 
GTTGGGATAAAGAATTTTTAAGTTTTGAGGAAATTTTATTAATTTAAGAT
>cg00719332 
TGGTTTAGATGTTTATGGTGTTTGGATTTTAGGATGTTAGTTTTGTGTGT
>cg07982825 
GTGGGATTTATTTTTGTAGTATTATTTTGGATTGTTTATTTTTTAGTTAG
>cg04988370 
GGTTAAGAGGTTTTTAAAGTATTAGTTTAGAAATGATGGTAGTTTTAGAA
>cg23709117 
TGGTGTTTGTTGTGTTAGGTTTGTTGGTTGTATGTTTTTAGGTTTTTTTG
>cg27636594 
GGAAATTAATAAAGTATTGTTAGGATGTTAATAAATGTTTTTTAAATATA
>cg13982688 
GAGTTGATTTAGTTGTTTAATTTGTTTTGTATAGTAGTTAAAGTTATTTT
>cg05679760 
GTTTGTTAAAGATGATTTTAGTAGTATGAAATTAATATGTTAGATGTATA
>cg26223555 
GTTATTATTTTTTTGGTTAGATTTATGGTGTGATGGTTTTGGGTTTAGGT
>cg26877022 
TGGGAGTTATTGTGTTTGGTTATTATTAAGAATTTTATATGTGTAAATAA
>cg01397449 
GAATGTTTTTTTTTAGGATTTGTAGGTAGAAATGAGTAGTTATTGGTAAA
>cg09457766 
GATTGTTATTTTATTGGTTGGATTAGTTTTTTTATTGAGGTATAGATGTG
>ch.5.44854267F 
AGTTATTGTGTAAATAAGTATATTTGTGATTATGGTTTATATTTGGTTGG
>cg12702941 
GAAATATTTGTTTTTGGAATAAGTAGAATGAGGTTAAATATGGGTTATAT
>cg10329334 
GTTTTAATAGTGGTTATGGGATGGATAGTTTGTTTGTTATGGTTATTTTT
>cg08526541 
GGATTTAGGTGTTTTTGTTTGTTATTGTTATTAGAGTTTTGGATGAGTTT
>cg04885749 
GGTTATAAATGTGGGGGTTGTTTATGATATTTAGGTTTGGTAATTTGTTG
>cg10979469 
GAAAGGTTAGGGTAGAGAGATGTTTTTTTGTTATAATAAGATAGTATTAT
>cg24893186 
GTATTTTGAATATTATAGTTTTATTAGATATGTGATTTGAAAGTATTTTT
>cg24913110 
GGAAGTTTATTTAGATAAGTTGTATAGAGTGTGTTTTTTGGTTTAGTTGA
>cg06139341 
GGGAATTTGTTTTTGTAGTTTTTAAATTTGATTGTAATTATTTTTGGTTT
>cg10223464 
GGTAGTATTTAGAAGGGATTTGGAAGTATGATTATAATTTTAGTTTTGTT
>cg16424926 
GTATTTGTATTTATTAGGTAAAGGAGTATGAGAGATATTTTTTGAGTATT
>cg21585942 
GTGTTATTTATAAATTTTGGGGTTATAGATATTATTATGTGTAGTGTGGA
>cg20141534 
GTGAGGAATTTAGAGTTAGTTATTTTTAAGTTTTATTTAGAAGGTGGTAA
>cg10663408 
TGGGTGTGTTTTATTGATATTTTTAATTATGTTATTTATTATATTTTGGA
>cg25059792 
GTTATTTTTTTTGGGATTTGTTTGTTGTTAATTTTAGGTGTTTTTTGGTG
>cg14933152 
GGGGTTGTTTGATGTTTTTATGGAGTTATTTTGTTTTATATGTTTAAATT
>cg11761758 
GTTAGTTTTTTTGGGGAATTATATTGGAATTTATTGGAGAGTTATTTATT
>cg22741626 
GGGATGTAGGTTTGTGTTTTATTTAAGATATTGTTTATGTTTTAGTTTGA
>cg12914966 
TGGTTTATGTGTAAGTTGTGTTTTTTAGATGTAAGTGATTTTTTTGTTTT
>cg15965474 
GAGAGGGATTTTATTAATTTAAGTGATAAAGTGGTTTATTGTGGTTAAAT
>cg24327452 
GTTGGGTTGAAAGTGAGTAATTTTAAAGGGTGTTTAATATGAATTGTTTA
>cg11559446 
GTAGATGTTTTAGGGTTTAGTAGATAGTTTGAAATTTTTGTTTTAATTGT
>cg05514531 
GAAGTTATTTTTTGGGTTTGAAATTGGTTATAATGATATAATTTAGAAGG
>cg01456989 
GAGTTTTTAAGTTTTAGTTTAGAAGTATTTTTTGGTGGTTAAATAGGAAA
>cg27564137 
GTTGTTGGTATTGTTGGGATTATTGTGTTTTAATATTTAATTTATTTTGG
>ch.14.471449F 
AGGTATGAGTTATTATATTTGGTTTTGATTTGGTTTTAGAATGGATTTTT
>cg08908855 
TGTTTTTTTTAGTTATGTAGGTTTGTGTTTTTAATAGTTATTTTTGTTTT
>cg09100986 
GTGATTGTAGTTTTGTATGTTATGAGAATTTAAGGTAGTAATATTTGTTT
>cg02277530 
GGTTTTTTGTTTAGTTTTTGGTGGAGGTTGAGTTTAGTGATTTAGGATTT
>cg02878578 
GGTAAGAAAAGAGATTGGAAATGTTATGGTTTGTTGTTATAGTTTTAATT
>cg23689227 
GATTAATTGTAAGTTAGAAATATTGGGATTATGAGTTTGGTGTTATTATT
>cg09143206 
GTATTTTTGTTTTGTATTTTAGGGGATTTGGGGTGATTTATGATTTTTTT
>cg26432608 
GTTTTAATTGAGTGGAAAATGATAGTTTTATTGTAGTAAATATGAATTTT
>cg24647724 
GGGGATATTAATTTATTTTTATTTTTGAGAATAGTGTGGTTAGGTGTTTT
>cg20961280 
GTAGAAAGTTTGGGGTAGTAAGATATTAAAAAATTATTTTTTGATGGTTT
>cg04797323 
TGTATTTTTAAGGATTTAGGATTTTGTGAGTGTGTTTTTTGTGGTTTTTT
>cg08270832 
GAAGTTTAGTGTGTTGTATTGATTAAATGTAATGTTATGGATTTGGTTTT
>cg01410494 
GTTTATGGGTTGTGTATAATATGTTTAATTGTATATATAGAGTATTTGTT
>cg10881071 
TGAATATATGTATGTGTATGTATGTATAGATTTTATTTAGAGGTAATTTT
>cg00955550 
GGTTAATGGTTATTTTAGGTTTAAGTGTAGGGTTGGATAAATTTAAAGTT
>cg05689321 
GAGTTTTTAGGTTTGGAAAATTGTAATAGTTATTAAGATTATTTGGGGTT
>cg03152082 
GTTAGTTTAGTGAGATGTTTTGAAAAAGAGAAGAGGTTTTATATTAGAAT
>cg07620334 
TGGGTGGGAATTTAGATGTTTTTAAGATTTGAGATAGATTTTTGTTTTGT
>cg08333708 
TGGTAGTAAGTAATTTATTTTGTAGTGGGTGTTTGTAGGGTGTTTTTTAA
>cg05105632 
GGAATGATATGGTTTGGGATTTAAATTTTAATTTGAATTGTATTTTTTAG
>cg05200380 
GTTATTGTTTTTTTATAGATTAAAGGTGGTTGTAGGGAATTGGAAAGGTT
>cg19957905 
GTGAAGGGTTGTTAATTGAATTTTTTTTGTATTAGGTGAGTTTTTTTTGA
>cg11516720 
GTTATTTGGGTAGTAGTTAATATAGAAGTTTGGTATATAGTAGGTATTTT
>cg04357717 
GGGTATAGATTTAAAGATTTTGGAGAGAATAGTTATATGTTTAGTTAGTT
>cg07231005 
TGTTAGTGGTGTTTTTTTATTTGTATTTTGTGGGAAAAGGATTTGTGTAG
>cg04180085 
GTTTTTATTGATATATTATATGTTAGGTGTTTATGTTAGGTGTATATGTT
>cg16643840 
TGGTTTTTATAGGTTTTGGTGTTTTGTTTTGTTTTAGGTTTTGTTTTAGA
>cg18568731 
GTATTTTGAATTTTTTATTGTAAGAGTAGGTTTTTTGGGTATTTTAGAGT
>cg16579372 
TGTTTTTATAAGTTTTGTTTTTAGTTTTTTTATGGAGGGGAATTGTAGAG
>cg15886213 
GTATTTTGTTATTGATGAAGTTTAGTGTGTTATTTTGAGTTAGTTATTAG
>cg11933267 
GTGGTGGGTAGAATTTTAAAGGGATTATTTAGTTAATTTTTATGTGGTAT
>cg03021048 
TGTTTTTGGAGTGTTTTTTTTTAAGTTTAATAGTTTTTAGTTATGGGATT
>cg09108604 
GGTAGTGGGTGTTTATAGTTTATTTATGAAATTGTAATTGAAGTTGAGAG
>cg01559241 
GGTTTATGGGTAAGATGGAAAATGGGTTTTATGTTGTATATTTATTTTGA
>cg14198080 
GTTGGATTTTAATGTGGGTAGTAATATGTTATTAGAATTTAGATTGAGTT
>cg05529400 
GAAGGGGTTATAGAAATAGGAAGGAAATGTTTTATAGATATGTAATAAAT
>cg19251310 
GGTTGATATTTTGGTGTTAGTTTTTGAGATATATTTTGGTATTTTGATTT
>cg09758388 
GAAAATAAAAGTTTAGAGAAGTTAAGTGATTTGATTAAAGTTATGTAGTT
>cg11914256 
TGGTATTGATTTTTTTTGTAATAGAGGGGGTTTTTTTGTGTTTTTAATTT
>cg03698447 
GTTATAAAGTTTAGATAAAGAGTGGAAGAGATATGTTTAGGAATTTTATA
>cg07096305 
TGTAGGATTTTGGGGGAGTTTGTTTTTATTGTTAAGTTGTTTGTTTTTTT
>cg00930230 
GTTGTTTTGGGTATTTAGTGATGGGGATTTGAAGGAAGTTAGTTATTGTA
>cg16733419 
GAGGTTTGTTAATTTTTTATTGAAAAGTAAGAGGGAGAAAGGTTTTTTAT
>cg04010471 
TGTTATTTAGTTTTGTATATTGTTGAGAGAGGTTTGTGTGTTTTTGAGAG
>cg25429446 
GAGATTAGAAGAAGGGGAAATAATAATATAATTTGATTGTTAATGGTATT
>cg20339553 
TGTTTTAGGTTTAGTAGGTGATTTTTTGGTGTTATTGTTGTTGTTGGAAT
>cg04917511 
TGTTGTATTTGTGTATTTATTATGGTTTTTTGTAGTGTGGGTATTTTATT
>cg00539386 
TGTTTAGTTTGTTTTTTAGGGTGTATTTTGTTTGTGTTTTTATTTTGAAG
>cg20790496 
GAAAATATTAAGAATTTTAGTTTTTAGTAAATAGATTTTTAGGGTTTTAA
>cg02636201 
GATAAAATTATGGTTGTTGTAAGTATTTGTGTATAATATTGTTTTGTTGT
>cg05424199 
GTTTTAGTTTTAATTGGGTGGTTGGTTTTTAATTGGAAGGGTTTTTGAGT
>cg01134858 
GGGGTGTGTTTGATTGGTATGTTTTAAGAAAGATTTTAATTTAGTTAGTA
>cg24046994 
GGTTGTTATTGGTTTTTTAATGAATAAATTGTTAAGTTGTGGTAAGTGGT
>cg03066979 
GAGGAGTTAGGAAGTTGTAAGTTTGTGAAAAGTTAAGTTAATTAGGTAGA
>cg15544402 
TGTTTTGTTTAGGTTTGGTTTTTTTTTGGATATTTATTTGGGTTTTATTT
>cg24583966 
TGTTTTTAGTTTATTAAGATTATTTTTTGTTTTAGGATAGGTTAATGTAT
>cg21965697 
GATTTAGGTTAGTATTGGATGTTAGGTTTTATTTGGGTTAGGTAGTTTGT
>cg09834179 
GTGATTTGTTTAAGGTTATAATTTAATGGTGGTAGAGTTGGGATTTAATT
>cg07622457 
GTAAGTGTAGAAAGTATAGAAAGGTAAGTTGGTAAATATGATTTTATTAA
>cg13977827 
TGATTGTTTGTGATAGGTAGATAAAGTTTGGTGTTTGGATTTAGTTATGG
>cg05772560 
GATAGAGTGAGGTTTTGTTATTAAATAAATAAGAAAATAATAATAGTAGT
>cg01813215 
GATGGAGGAAGAAGGAAAGAAAAAAGATATTAATTAATATTTGTAGGTTG
>cg06288127 
GGTGTTAGTTAATTGTGTTTATTTTATAGATGAATGTTTTAGAGGTTATT
>cg21377881 
TGGGTAGTGTAAGTTGTTGTTTTATTTGTTTTGGTAAATTTTTTTATTTT
>cg06839213 
GTTTTTAGGAAATTTTTTTAGAAGTTGTTAGGTAGTTTTGGGTTGAGTTT
>cg18194292 
GTGGTTGGTATAAGTTTTAGTTTATTGGTGGTTGTAGTTTTTTATTTGTT
>cg25337069 
TGTTTTTTATTTTGTTTTTGGTGGAGGAAGTGATGTTATAGGTTTTATGT
>cg10880928 
GTTTTTTGGTTTTTGTATTTTGGTTTTTTAATTTTATGGGATAGAATTTA
>cg11082447 
GTTTATTGTTTTTAGTTTTTAGTAAAGAAGGTTATTTGTGTGGGGTAGTA
>cg15716042 
GGTGGTATTTGGTAGATGGGTAGAGAGAGTTAGGAAGGGTTATTTAATAG
>cg13121907 
GTAAAGATTAATTAGAAAGTAAGATAAGGTTTTTGAATTAAAATTTATTT
>cg14507002 
TGTTGTTAGTTTTGAGGTTGTTTGTTTTAATTTATTAGGTTTTGGTTGTG
>cg26725931 
GTTATTATTTGGAAATAGAATGGATAGTATGTTAAAGGTAAAGTATGATA
>cg15864926 
GATAGTAAGTAAAATTAAGTAATTATTAGAGAGAGAAGTTGTTTGGAATA
>cg20637249 
TGTGGTTTTAGTTTTTGTTGTTTTTGTTGTTAGAGTTTTGAGGTTATTGT
>cg10289324 
GATGTTGTATTGATATAGTTAGGAAATGTTGATGAAATTAGTTAATGAAT
>cg26456957 
GGTTGTTTAGTTGAATTTTTAATTGTTTTGGGGTAGTTTGTTATTTATTT
>cg19870801 
GTTGTAGTGTTTATTTGTAAAATGTAGATTTGTAATTAGAGGGTAATATT
>cg19723528 
GAAGTTATGATAGGTTAGGGTTTATTTTAGAATGTTATGGAGATATTTAT
>cg17383024 
TGGTGTTGTTGAGTTTTTTTATTTATAATTTGTGTTTTAGGTTGTGTAAA
>cg25460716 
GTAAGAAGTTGGAATGGGAATTTTAGAGTTTTAAAGGTATTTATTGTTAT
>cg03700135 
TGATTTAATTATAGATTTTGAGGATGATGGAGAGTTTGAGGTGGTTAAGT
>cg25677867 
GTGAGAATTTTTATTTTAGTATTATGTGTGGTAGTTAGTATTTAGGATGG
>cg22625831 
GGGAAATGAAATTTGTGGTTTAGGGATTTGGTATGTTTGGAAATTAAAAA
>cg10019095 
TGTTTGTGTTTTGGGTTTTTTTGATGTGGTTTATTTGGATTTTGAGGAGT
>cg12326700 
GGTAGTTTTTGTAGGTAGTAAGTGTTATAGTTGATTTGTTTTTTAGTTTT
>cg22991320 
TGTGGTGAAAGTATAGTGATTTTATTTTTGTTAGGTGTAGAGTTATTTTT
>cg19621579 
GTTTGTTTTTTGAGGTTTTAATTTATGTGTATGGAAAAGTTAAGAGAATT
>cg10832763 
GTTTTTTGTATTTGGAGTAGTTTTTAGGGGATTTTTTTTGTAAGTATATT
>cg02329175 
TGTGTTTTTTGGTTTTTGATTTGGTTTTTTTATGGTTAGTTGGAGTTTTT
>cg02889122 
GTAGTAGTGTGGAAGATTTTGTGAGGTTGTAATTTTTTTTATGTTGATAG
>cg12747525 
GGAATTTGTTTAGGTATGTATGTATTTTTGTGTATGTTTTAGGTATTAAT
>cg00953864 
GGAGTTTAGAGTTTGTTAGGGTTTTTAATTGGGTATTATTGTTGTATTAG
>cg08260766 
TGTTTATGTGTGTTTATTTTTGATTGGTTAGTTTTTGGTATTTGGTGGTT
>cg04241598 
GTTTAATATATAGAGTTTAGTAGAGGTGAAATTTATAGTTTATAGTTTAT
>cg19833011 
TGGTTTATGGGTTTTTGGTTTTTGTTTTGTTTTATTTTGGTTTGGTTTTG
>cg21999213 
GTTTATATTTATGAGATTTGGGAGGTTTAGTTTAAATGGATGGGTTTTGT
>cg02999696 
GGGATATTTAGTTAGGATTTATTATGTTTTTATATATAGGGTTGGTTTTG
>cg12965270 
GGAGTTTTGTAGTTATGATTATTTTTTGTTAGGGAAAAATTTTAAAGTTA
>cg15867164 
GGTTTTGTTTTGGGTATTGTTTTTAATTTTAAAGTTGGTTTTTAAATAAT
>cg01077100 
GTTTTGTTATGTTTGGAAGTTTTTATTTTTGAGGTTGTGGGGATTAGAAA
>cg23963483 
GTTTTTATGAAATTAAGGGTAGGTATTATTAGTATGATTTATTATTGATG
>cg19946085 
TGTTTAGTGTTTGAGTTGTTTTAGTTGTGAATGGGATATAATATGAGGAG
>cg26982651 
GTTTTATAAATTTAGTTAGGAGGTTTATTTTGTTTGAAATTATGAGGTAA
>cg04448648 
GAAGATTTTTTTGTGTTTATGGTAGATTGTGGTTTTTTATTTTGGGGGTA
>cg05358575 
GAGTTTAGTGTTTGTTTTAGAAGTAGGATGTTATGTTGGTTTTTTATGGG
>cg18412762 
GAGTTTTGTATGAGTTTAGGGATTTTTTTGTAAGTAGTTTTTTGGTTATT
>cg00961446 
TGTAAAGGTTTGTAGTTTTATTTTTGAGTTAATGAGATTATGAATTTATT
>cg01528287 
GTTGTTATAGTTGAGAGTTATTGAATGAGAAAGTATATTTGGTTTGATGG
>cg16278085 
GGTAGATTGTGTATATGTTAGATTTTAATTAGTAGAGGGTAGTATATATT
>cg20825532 
GGTTATTATATAAAGGAAAGAATAGGTTTTGGTTTTTTTTGTTTAGATAG
>cg25461267 
GGAGTTGTTGGGTTTATTGATTTTTATTTTTAGTGAGAGAAGTAATTGTA
>cg25711723 
GGTTTGTTTTGATTTAATTTGTGTTTTTATAAATTAATTAGTTTATTTGT
>cg17786894 
GAGGGGTATGGTGGATGTTTTGTTTTGTTAGAATTGTTAATATGTTTATT
>cg27455578 
GTTGGTTTTATAGTTGTAAATTTGTTTAGTTAGTATTATTATTGGTGGTA
>cg20213830 
GTAGTTTTTTAGATTTTTAATTTAGGAGTTGATAGGGTAGATTTGAGTTT
>cg26622440 
GTAAAAAAATTTTGATTAAAGAGAGTTTATTAGGGTATATTGTTAAAGGT
>cg06899530 
GAGAAATTGGTTTAGTTTTTGGAAAGAAAGAATGGTAGTTTTTGAAAGTT
>cg15437610 
GTAGAGTGGTTAATTATAGAGAATGAGTAAATTTTAATTTTATTTTGTTA
>cg25994584 
GATTTAGGTTTTAGTGAATTGTTGAGTAATTAGAGAGGTGTAAATTGTAA
>cg19669207 
GTATTTGGTTTAATAATTTTTTTAAGTTAGTAGAATTTAGAGATAGAAGA
>cg24612990 
GTGTGTATGAAATGTTTAGAAGAGGTAAATTTATAGAGATAGAAAGTAGA
>cg15514496 
GTATTTTTTTGTAGGGGTATTTTTTGGTTTGTTGTTGTTTGTTAGGTTGA
>cg16629637 
GTTGTTTTTTAGAGATAAGTTGTGTTAATATGAGGGTGTATATTTTTTTA
>cg15062725 
GGGGTTTAGGTAGTTTTAGTTTTATTATTGTGATATTTGTAAGATTAGTT
>cg16924658 
GTTTTTTGTAGGTTTAAGAATTTATTTTAATGGTTTTTATAGGATTAATG
>cg23968113 
GAGAGGGAAATAGATTTGAAAGGTGAATTATTTAGGATAATGATAGTGTT
>cg00371226 
GATAGGGATTTTATAAATATAGTTAGGTGGAATTTGTTTTGTAAAGTGTT
>cg04398983 
TGTTGTTGATTGGTTGTGGTTGGTAGGTGAATTTTTAGTTAATTAGTGGT
>cg05378095 
GGTTTTTTGTTTAGAGAGTTTTGTATTTTTGAAAGTTTTGTAGGGTTTTA
>cg20116804 
TGTTTAATTGTTTTTAGTTTGAGGGTGATTTGGAGTGTTTGGTTGTTTTT
>cg02679294 
TGGTAGTTTTTATTGTTTGGGTTTTATTGAAGTGGAGTTTAGTATGTGTG
>cg22356083 
GTTTTTAATTTTGTGGAAGTTAGGGTTTTTTGTAGTTGAGGGATGTTAAG
>cg26309566 
GTTTGTAAATGTAGTTTTTTGTTTTATTTGTATTGGGGAGTAGGATGTAG
>cg19033073 
TGGTATTAGTTAGAGTTAAGTGTTTTGAATATTATTTTTGTTTTTATGAA
>cg09990584 
GTTTTTGTGGAGTGATATGGTTAAAGTTTTGAAAGAAAAGAATTGTTGGT
>cg24509282 
GTTTTTTTGGAGAATTGTATGTGTTGTTATATTAGATTTAGAGGTATAGA
>cg21156771 
TGTTTGTGTATTTTTTTTGTTGTAGGGTTTTGTTTTTGGTATTTTGATTT
>cg06812990 
GTTAGGTTTTTTGTTGTATTTTTAAGAAGTTAAAAGTTGGGGTAGGGATT
>cg20643039 
TGTTTTTTTTTGAGTGGAGATGAGGATTTTAAGGTTTTTATGTTATGTGT
>cg25919345 
GATATTAGAGGTAATTTAGGAGGGTAGTTTGTGTTTTTTAGTGTAAAATT
>cg23684449 
GAATGAAGAAAGAAGTAATAGAGTTTTAGTGATAAGTTTTTGGAAAAAAG
>cg26900361 
GATGTGATTTTGTGAGATTTGGTAAGGTTTAAAGTGATAGTGTTTAATAA
>cg01603073 
TGGTTTTAGAAGGAAGGAAGTGTTGGTTATAGGTTTTAGTGTATATGATT
>cg08799865 
TGTGGGTTTGGAGATTTTTAAATGATGGAATATTGGTTTTGTTTTTTTGA
>cg25122752 
GATGAAGGTAATTTGTGATTTAGATAGAAGAGGGAGAAAGAGTTATATTT
>cg06009497 
GGATGATGGTGGAAAATGTGAGTTTTTTGTGGTGGTTTATTTTGAGTGTT
>cg03559817 
TGTTGTTGTTGTGTTTTTTTTTGTTGTAATTTTATTAGTAGTTTGGTTGT
>cg09178700 
TGTTTTTGGTTTGGTTTTGTTTATAGTATTTTTTATTTGGTTTTGTTTAT
>cg08452671 
TGGGGTATTGAAGAAGTAATTTGTATTAATATTATATGTTTTGTGATGGG
>cg02659431 
GTTTGTTGTGATTAGGATGTTATTTATTATTGGATTTTTTTTAGTGGGTG
>cg24531568 
TGGGATATAATTTTGTGGTGTGATATTTTTTAAGTTTATTGGAAAAGTGT
>cg22875533 
GATTTAGGAAGTAGAAGTTATAGGTTATTATTGGTTTGAGTGGTATATTT
>cg06977494 
GTAATATTGGTAGAATTAGGAATTTTGGAATTTTGAAGGTTGATTTTTTT
>cg24519108 
GTGTTAAGTTGGTAAAATATTTGAGGTAATAATTTTAATGTTGAAGTATA
>cg05253109 
TGGTTTGTGTGTTGTTTTGGTTTTTTTATTTGTTTTGGATGTTTTTTTGT
>cg22461615 
TGATAGTATGAATTATGATTATTTTAGTTTTGTTTGTTGATTTTGTGGTT
>cg11888066 
TGTAATTTGTGTTAGTTTTGTTTGGTTTTTGTTTTGAGTTTTTTATTAGG
>cg14405643 
GATTGTGTTGGAGATTTTGTATTAAGTTTTTGGTTAGTTGTGGTGTTTGT
>cg08866389 
GGATGAATTAGTAGGGAAATTGTTGAATGAGTGAATTAATGAAGTGAAAA
>cg19672384 
TGAATTATTTTTTTTAAGGAGGTAAGAATTGAGGTTGTTGTGGATTTGTG
>cg18400442 
GTGTTTTTTTTATGTAGGAGAATATATAAAAAATTGGAGGTTAAGATATT
>cg09572067 
TGTTGTTTAATTGGAAAAGGTGATGGGATTTTTTGTGGTTTTGATTTGGG
>cg08331572 
GTTGATTTTTATTAAGGGGAGGTTGGTTTAGGTTGTTATATTTATTAGGT
>cg16550124 
GTGTTTAAAGTTTGGTTGTTAGTTAGGTTTTTATAAATATTGGTAGGATA
>cg06024642 
GAGTAAAGTTTTTGAGTTTGGATTGTTAAAGAGTAGTTTTAGGAAGAGGT
>cg13371910 
GAGGTTATATAGATAAGAAATGATGGAGTTAGAATTTAAAATTTGGTAGT
>cg08040115 
GGTTTTAGTTTATAGGAAAGGTAGGGTGGTTTTAGATTGGAATTTTTGTT
>cg13912307 
TGGTTTAGAGAAATGTTTTGGTTATTAGGTTTGTTGAGGAGTTGGATATA
>cg14208374 
GGAAATTGTAAGGTGATTTTGGTGTGTTAAGTTGTTGATTTTGTGGTAAT
>cg01910366 
GTAGGTAAAATGATTGATTTATGAAGTAGATATAGTAAATTGGAAGTAAA
>cg18128976 
GTATATTTGTTGTGGGTGAAGTTTGGATGAGAATTTTGTGTTTTAGTTTT
>cg02231144 
GGGATTAAGGTGTAGGGAATATGGTTTATAAAGGTTTAAGTAAAAGTTTT
>cg08796252 
TGTTTTTTTGGTTAAGAGAAGAGAGGGATTTGTTGGGTAGGGTTATGTGT
>cg02317785 
TGTTTAGGTAGTTTATGTGTTAGGTGTGGGTTTAAGTTTGTAGTTAAGGT
>cg20821042 
GAGGTTTTTATAATTGTTTTATAGTTTAGAGTAGTAATTGTTGAGGTTGT
>cg09427041 
GGGATTTTTTGAAAATATTAGGGAAAGATTGTTTTTGTTATTTATATTAT
>cg07624608 
GTAGAAGTGTTATAAGTGATTTTTAGGAAGTATTTTTTAAGTTTTAAGGG
>cg08246366 
TGATGTTATTTGTTTTTTTTGGAGGTTTTGTTTTAGGTTTTAGTTTTAGA
>cg19527326 
GTAAGAATTATGAGAGATTATTTTTTATTGTGTTTGGAGAGTAGTTTATT
>cg22308926 
TGTTATTTGGTTATATGGGTTTTTGTTTGTTAGTTGGGAGTGTGGATATT
>cg27339021 
GAAAGGTAGTTAAGATTTATTTGTTGAATGAATGTTTATTAGGAGTATTG
>cg21176130 
TGGTGGTTTAGATTTTTGAGTAAAAGTTAAATGATGTTTTTGAGGTGGAG
>cg10889401 
GGTGAGAGATATGTAGTTTTTTGATTTATATATTAGGTTTTTGAGAGTTT
>cg20921684 
GGTTGGGGGGTTTTAGTTTTAGAGGAGTAGTTTAGAGATTAATTTATTTT
>cg16621700 
TGTGTGTATGTGTTGTATGTTTGTTTTGTAAGGTAAATTTTTAGTTTATT
>cg21152875 
GTTGATATTTAGTTTGGTTAGAGTTTTGTTTTTGGGGTTGATTTTTTTTA
>cg04474192 
GTATTTTTGTAGGGGTTTAGATAAGTGTTGTTTTATTTTATTGTTTGTAG
>cg18046299 
GTAGTTGATTGTTGAGGTTATGATTTAGTTTTATTGAAGTTTGTTTTATT
>cg17670640 
GAATTTTGGTTTGTATTGTATAGGTTTGTAATGAGTTTTATTTGTTTTTA
>cg04057238 
TGATGTGAGGTATTTTGGTTATTGATTTTTGTGTGTTGTTTTTGGTGTTG
>cg18899667 
GGAAGTTGTTAGTGTAAATTGATTTTTGTGTATGTTTGGAATGTGTTTTA
>cg26815815 
GAAAGTGAAATTGTTTTTAGTAGGTTTTAATTGAGTTTTTATTGGGTAGG
>cg13934606 
TGTTTGTTTGAGATTTGTTTAGTTTGTTTTGTTTAGTTGTTAGAGAAGAT
>cg03638642 
GTGATTATAGGGGTATTTGATGGGAATTATGGTAGTATTTAGGTTATTGT
>cg22080061 
TGTTTTTTGTTTGATTTTAGTGGAGTTTTTTGTTTTTAGTTAGAAGTTTG
>cg19384825 
GGTGTTGGTAAGGTTGTTAGTTTTAAGAAAATGATTAGTTTGTAAAGGTG
>cg01823925 
GGATTGTTTTATGTAGATTTAGAGGTTAGAATGAAGGTTTGTGGGTGTTA
>cg27216173 
GGGAGTTGTTTTAGGTATGTTAGGTTTTTTATTGGTTTTTTTAGTTGGGG
>cg10689859 
GTGTGTATTAAGTATTATTATGGAATTAGTTTGAAGGGTAGTGTGAGTAA
>cg13054070 
GTAATAGTAAGATTGTGGATTATGATATAATTAAGATTTGAATTTAAGGT
>cg01905102 
GTAGTATGTAGTTTTGTATTAATTTAATAAATGTTTGTTATGTGTTTTTT
>cg06634140 
GGTGGAGTTTATGTTGGAATTATGATTTTTAATTTTATTTTAGAGTTTGT
>cg27143326 
GTTATATATGATGAAGTTTGGGGATGGGATTGGATTTTGAGAGTATAAAG
>cg05615459 
GTTTTGGGGTGGGAAATGGGAGAAGTGTATAATTAGTAATTAATAGTTTT
>cg07680601 
GTTGGAGTGTAAGGATGTATGTGATTTGTTTTTAGAGTTTAAATTTAAAT
>cg07777352 
TGTGTGTGTTGTTAGTTTTTTTGGGGTTTTAATTGTTGTTTTTGTTGTTA
>cg21369350 
GTTAGTAGTTGGTTTTGGGGATTAAGATTATATATTTAAGTTTTAGGAGT
>cg06714761 
GGAGATTTTGTAGTTTTTTTAGGAGGTTTAAGAGTTATTGATTAGGATAA
>cg08828607 
TGTATGAGTTTTATTAATTATGTTTTTTGGAGTTGTTGGAGTAGGTGTAA
>cg02372113 
GGTAGTTTTAGTGGTAGTTTTTAGTAGATAATATGGTGGATTTGTAGGAT
>ch.16.2085963A 
ATTAGGTTTTGTAAATGATGTGGTTAGTTTTATTTAAAATGGGGTTTTGG
>cg17108364 
TGTTTTTGATATTGAATGTTGTTTGTTTTTTTTGGTTTGTTGTTTTTGTA
>cg08353938 
GAAATAGTATAATTGAGTAAGTTATAATTTGAAATTTAGGTAGATGTAAA
>cg12137686 
GGGGGATTTGTAATTTTTAGGAAGAATATGATTTTTTAAGGTTTTTGGAA
>cg26014813 
GATGAGAAATGTTTAGAGTGATATTGAGAATGGTTTAAATATAAATGGTG
>cg17976635 
TGTTATGTATAGGTTGTTTTGGGTTTTTTTGTGTGTTGTTTTTATTTGGT
>cg02082720 
TGTTAATTTTGTATTTAGGATGTTTTTGATTTTTAAGATGATATAAATTT
>cg00094256 
TGGGAAAATGGGAAAGGTATGTAAGTATGTTTATATATGTGTATATATGG
>cg25235094 
GAATTGTTTTATTTAGTATAGTGTTTTTGAGGTTTATTTATATTGTAGTA
>cg20539307 
GGGGTTATTGTTGTTAGTTTTAGGGTTTAGTTTATTTTATTAGTTTTAGG
>cg04839779 
GTTTTTTATTTGTTATTTGTTTAGTTGTTGTGTTTGGTTATTTTTGATTG
>cg23795962 
GGTATGTGTTTTATTTATTTGTAAAAAAGTTAGGTATTAAATGTTGGGTT
>cg01278596 
TGGGTTTGGTGTAGATATGTAGTGTAGTTATGATAGTTATTATTATTTTG
>cg25899315 
GTTATGTAAATGATTTTTATTTTTAAAAGTTGGTTGAAAATGAGGAAATT
>cg13975830 
GTATTAGGATTGTGTATTTGTGAGATTTTATGGGTGATGTTATAGTTTAG
>cg20722587 
GAGTTTAGTTATTTAAAAAGTTTTTTTTATATGGAGGGATTGGGTGTGTT
>cg18452347 
GAATTTGTTGTTTATTAAGAGGTAATAGAGGGAGTTTTGTTAAGTTTTAT
>cg16753846 
GAAGTTTGTGAGTATTAATTTTATTTTATGGGTTTGTTTTTTGGTATTTA
>cg21141297 
GTTTGGTGAAAATTATAGAGATATGTTTAAGAGTTAGAATATTTAAAGAA
>cg21620107 
TGATAAAGGGGTTTTTATGTGATAGTTTTGGAGAGTAGGTGGTTGTTTTT
>cg12890650 
TGTGTAGGATGAGTGTTTTGTTGTTTTTGGTGTTGATGGTTAGTTTATGT
>cg19906777 
GTTTATTGGTTTTTGGGGATATGGTTATTTTTGTAAGTATTAAGTATTGT
>cg24410136 
GGGTAAAAGTAGGGTGAGTATTGTTTAAGTTTTGAATATTTTTGGTTTTA
>cg00519346 
TGGTTGATAGGTGTAGTGAAAGGTAGTTTTTTGTTGTAAGGAGGAAAATT
>cg03935096 
GTGGGAAGAAATAAAAGAATTGTAGAAATTGTAGATTTATAGAAAGTGGG
>cg23960750 
GGGGATAGTTGTTTTTTTGAGTTTAGTTTTTTGAGTGTTATTTTTAGTTG
>cg23862925 
GAAGTTTAGTATTTGTTAGTGTTATTGTAGATTAAGGTTGTAGAGGAGAG
>cg05704640 
GTATATATGGTAAATATATTGATTGTAATGTTGAGGAATATTTAGGGTTT
>cg03311799 
TGTTGAGTGGTGAGAAATTGTTTTTATTGTAAATAAAAAAAGGTGATATA
>cg04789839 
TGGTTTTGGTTGTTATTAGTTTTGTGTTATATTTGTTATTTTTGAATTTT
>cg08665271 
GGATTTAGATTTGGAATTGTTTAAGTTTTTTTATTTGTGAGGTGAGTTAG
>cg14209037 
TGTAATTTTTGTGTTTATGGTGGTATTTGTTATGATTTGGAGAATGGGTT
>cg14876117 
GATTGTAGTGTAGAGATTTATTTGTTTTGTAGTTAGTTGTTTAAGATTAA
>cg20236151 
GTGGATGAATTTTGAAGTTATGATGTTGAGTGAAAGAAGTTAGTTATTAA
>cg04843555 
GTTAGTAGAAAGGAGTGGTTATGTTTTGTTTGATGTAAGTTATTTAGAAA
>cg17393702 
GATTTGTGTTTATTTGTTTTGAGGTATAGTAGTTATAATTTTTTATTAGG
>cg15649333 
GTTTAAGGTTATTTGGGTTTGAGTTTTTTAGGTAATTGTTTTTATTTTGG
>cg17468254 
TGTGTATTTTTTTTGTGGTGTATAGTTTTTAATGTTGTTTTTGTAGTTGG
>cg04773990 
GTTTTAATTTTGAATTTAAATAGGTTGTTTTGGAATTTATTATTTTGTGG
>cg12419199 
GGATAGTAAAGATGTTAGGTAGAGAGAATATATTTGAAGTAGTTGGAAAT
>cg03075552 
GGTTTGAGTATTAGGATTTTGATAAGATTTTTTGGTGATTTTATTGTGTA
>cg03962411 
GTTGTTATGTAGGTGAGATATTTAGATTTTGTATTTTAGGTTTTAGAGAG
>cg24786847 
GGTAGATGAAGATTTTATTTGGATAGGATTATAGAATTAGAAGGGTGAGT
>cg11079992 
GAGATGTTTGGTTTTGGAATGTGAGTATATTTTGATTAGTTAGTTTGTTA
>cg14038442 
GGTATTTTATGGTTTTTAGTAAGTTGAGTGTGTTTTTGTGGTTTTAAAGT
>cg13640690 
GTATTTGGTAGGAGTTTAGTAAGAAGTGTTGTTTTAGAGTTAGGTAGAAG
>cg02250442 
GATAGTATTGTGGGATGAGGATTATTAGTTTTATTTAGTTAATGAGGTAG
>cg02363657 
GTGTTTTAGGGATAGAATTTTTTGATTGAGAATTTTTGTGTTATAGGATG
>cg08130682 
GAATTTAGTTAGTTTTTGGATTTTTATGGTTTAGGGTTTTGTTGGATATT
>cg21374793 
GTTTAGTTGTTAGTGAATTATGTTTAGAGAGAAGATTAGTTTTTATTTTA
>cg16790895 
GTTGATGTAATATGGATTTAGTTGAAGGAGGTTTTTAATAAGAAGTTTTT
>cg08545132 
TGTTTTTGGGGATAGAAAATTAGTTATGGTGGTAGTAATGATGTTTTGTG
>cg03069731 
GTGGGATTTTTGTTTATTTTGGTATATTATTTTGTTTTTTGGGTTGAGTT
>cg06794398 
GGAAGAGGTGTTAGAGGGTTATATGATTTGTGTTTAGTTGATTTTTTTTA
>cg23262831 
GTTGATTTAGGTTTTAGGGGTTATTATGGAGTAGATAGTTAAGGAAATAT
>cg06327674 
GGAATTTTAATGTTTGGAGGGGAGGGATTTTTTATTTATGGTTATTTTTT
>cg18932278 
GGAGATTATAAAGTTGGGATTTTTAGGGATAATGGTTGATGATGTTTTGT
>cg17281763 
TGATTATGTATGTTTAATTTATTTATTTGTTTGTTTTGGAATAAGTGGGT
>cg10627839 
TGTTTGTAGATAGTAAATTTGAGTTTTGTAATATGTGTTTATTTGGGTGT
>cg23800199 
GGGTATAGATTAGTATAGAAATTTTAGGAATTTAAAGTATTTGTAGGTAA
>cg12516959 
GTGAGTTTTAAAGTTTGGGGTTATTATAATTTTGTTTATTTGTTTGTTTT
>cg13440296 
TGGTTTTTAGGGAATTAGTTTTTTGTATTGGGTGTTTAGTATAAAGGTTG
>cg26615813 
TGGTTGTTTGGTGTTTATTGTTTTTTTGGGTAGTTTGTTTATGTTGTTTT
>cg04458548 
GATATTAGTAAAATGGGTATAGAAATTAGATATTTAGATTTTGGGGTATA
>cg02285254 
TGTTTTTGTAGTTATTTTTTTTGTGTGTTTGGTTTTTTTTAGTGGTGGGG
>cg12017894 
GTATGAAGAGGTTATTGGGGGATGGAGTTGGTATTTATATGAATAGTTGT
>cg03754063 
GTTTGGTTTTGTATTTAGTTTTAATGATAATTTGGTAGGTAGGTGTTATT
>cg01410878 
TGTTTTTGGTTGTAGTTTGAGTTATTGTTAGTTTTTGAGTTTTTTGGTGA
>cg21258987 
GTGATTTATTATTGAATGGTAGGTTAGTTATTGTGTAGGTATTTGTATAT
>cg17091652 
GTGTAAAGTTTAGGAGGTAGGAAGTAGTATTATGTATTTGAGGAATTGAA
>cg14237550 
GGTAGAAGTTTTTTTGAAGGTTTTTAAGTAGGTGTTGTATTTAGTTTTAG
>cg22852858 
GGTAAATTAGGAAGAGGGAGTTTGGGTAGTGAGAGAGTGTTTAGTATTTA
>cg06008401 
TGTGGGAATTTTGGTTTTGGTATTGATTTTTTGGAAAAATTATAGGGTTT
>cg01786306 
TGATATTTTTTTTTGTAAATGAGGATTTGGGTTTGGTTTTTTGATGTTGT
>cg21873359 
GTTTAATATTTGTTTAGGGTGTGTTAATGGTTGAGGAATTTTAGAGAATT
>cg24154650 
GTTTGGGTTTTTTTATGAGTGTTAGTTTAGATATTAAATTGTTTGGGTTT
>cg03055499 
GTGTTTTAGTTGTTTGTATTAGTTTGAGGTTTTATTTGGTTAAAATGTTA
>cg10973967 
GAAGGGAGAAAAGTAATAATTAAATAAATTATTTTTAGATAGAGATTAGT
>cg05593020 
GTTTGTAAATATTGTAGATAAAGTGAGTTTTGGTATTAGTTTTTTGTTTG
>cg07145229 
TGAGAGGATGGTGTTTATATGAGTTTATATGTGTTTTTATTAGGGAGGGA
>cg23371050 
GGTAGAGTTTTTGGAAGTTGAAATTTGGATAGTAGGGATGTTTTTAGTAT
>cg12253071 
GTTATTTTGTGTAAGGTAAAGAGGGTTTATATATATTTAGTTTTTTATAG
>cg17386466 
TGGGTGATAGGTGAGATAGGGAGTGTTTTTGTTGTTAGTGTTTTTGTTGT
>cg16289723 
GAAAGTAAAGAAATTTGATTGGTTATAGTTAAGTGTTTGTTTTATTTGGG
>cg26630175 
GGGTTTAGTGATTTATTAGGAGGATTTATAGGATTTAGTATATGGTTGTA
>cg08319417 
TGAAGTTTGTTGTAGAGTTTATTTGTATATGTGTGAATTTGAGTGTTTGT
>cg26570476 
GTAGAATGGGTTAGATAGATGGTAAATTATGTTTGTTGATTATAATGTAA
>cg21404851 
GTGATGTTTTATATTAAGTGGGATATAGTATATAGAATAGGTAGTTTTAT
>cg01894905 
GAAAGTTATGAGTTTTTTATTGGTGTTTTAGTGTGATATTTTGAATGGTT
>cg05640318 
GTTTAATAAATTTTGGTTAGATTAGTTGTTTGTTTAAATTTGTTTTTTGA
>cg22232164 
GTTTTTTAGTTAGTTTTTTTAGGTTGAATTATTGTGGTTTTGATTTGTAT
>cg17837894 
GTTTAAGTGATTTGAAATTTTGTTAAGTTTAAGTGGGTAAAGTAGTAGTA
>cg05397739 
GTTTATATTATATAAATAAAAAGTGATGGGGGAATTTTGATGATTTTTGA
>cg11185978 
TGGATTATGGTTGTTATTGAAGGTTGTTTTTGTTGTTGTTATTGTTGTTT
>cg00370227 
GATTGTTGAGGAATAGTTTTTAGATTATTTAGGTTAAGGTTATTTTTTTT
>cg13337716 
GATGAAGGGTTAATGTTTTAGTTGTAATTGTTAAGAATATGTGTTTTTTT
>cg05555455 
TGGTGTTGGTGTTTTGTTTGATTTTTTGTTTTAAATGGAGGGAAATGATT
>cg13741289 
TGAATGTGGGTGTATTTTTGAGTTTTTTTTATAATTGTGGTTTGATTTTA
>cg16616330 
GTTTGGTTGTGATGTTTTGATTGATTATAGGATTTTTTTGGTTATTTTAG
>cg02167193 
TGGTAGGGAGATAAAGTTTTATTGAGTTTGGTTTTGATTAGTTGATGTTG
>cg07210017 
GAAGAGTATATGGGAGTTTTTTAGAAGTTTTTTTTATTTGGTAATTTTTT
>cg08813349 
GTTTGTGGTAGTGTTAGGGTTGTAGGATTTATAATTGTTTTTATTTGGTA
>cg09383846 
GTGAGGATTTATAGTAAAGGATATTTTTAGGGTGGAATTTAAGTTAAAAA
>cg16441919 
TGTTTGTTTTTGTTGTTTGTTGGGATTTTGAGAAAGAAGATGTTGGTTGT
>cg25408172 
GAGTTGTTTTTTGTGAATATGATTTTGGGTAATATAGGTTAATTTTGGGG
>cg06845943 
TGTTATTTTGTGGTTAGTATTTGTTTTTTAGAGTTTTATAGTTGGGGGAT
>cg22346702 
GGTTTTAAAAAGTAGTTGGTTAATGTTTTTTAGTGGGTGATTTTTATTTA
>cg09548932 
GTTGTGTTAAGTTTTGGAGATTATAGTGAGAATTTTGGTTTGTATTATTT
>cg24137412 
GGTTATAGAGATATTATTGTAAGATTGGTATAGGATATAAGGGTTTTAGG
>cg14772684 
GTGTAATTTGGTAGAGTAGTTGTTTTTTAGATGAAATAATGTATGGATTG
>cg03354590 
TGGTTATATTTTTGTTTTAGTTTGGTGATAGGGTATTGAGTGTAATTTTT
>cg27113548 
TGGTTATTGATTTGGTTATTATTTAGTGATTTTTGTGGTTGTTTAGTGGT
>cg04578828 
GGATATAAATAAAAAGGATTGTTTGGTGTATTGATTTTTAAGAATTATGA
>cg25102742 
GTAGGTAAGAGTAGTGAGTTTTTTGTTGGAGAAAGTTTTGGATAAGTAGT
>cg11801991 
GATAATAATAAAAGGGAAGGAAGGGTTTGATAATTAGATTTAAAAGTTTT
>cg11683242 
GGATATATATTTAGTTTATGGTGAGAGGTAAATAGTATTTTAGTATTATT
>cg03241493 
GAAGTAGGGAAGATTGAGTAATGAAGGTTAATTTGTGTAATAGTTTTGTT
>cg04423700 
GGGTAGGTAAGTATTTTTGGGTTTTTTAGTTTTAGGGAAAAGATTTTGTT
>cg20439892 
TGGTGTAGTTGTTATTTGTGTTTGGTTATTAGTTTTTTGTTGTTTTGAGT
>cg03433597 
GGTGATATTTTTTGGAGTTTTTATTGTTATTATTTTGTTGTTAAGTTTGT
>cg20077343 
TGGATTTTATTTTAGTTGAGTGTTTTTTTTTGTTGGTTGTTGTGTTAGTT
>cg17585507 
GATATTTTTTTGATATTAAAGTTAGATAAGGATATTATATGAAAAGAAAA
>cg08000459 
TGTTTTATTGGTTGTTTTTTTAGTGTTTATTAGTATATTTTTGTGTGGTT
>cg00629941 
TGTGTTTGTGTTGTTATTGTTTGTAGTAGTTATTTTTGTGAGATTTTTGT
>cg20264529 
TGTTATTATTTGTTTTTATGTTTTTTGAAGGTTGTTTGTTTTTTTTAAGG
>cg00275181 
TGTTTATTGTTATGGAGTGGATTTTTGTTTAATTAGATTTGGGTGATGTT
>cg22083798 
GGGGTTTAATTTATATTTGTTGGGTTGTTTATATTTTTAGGGGTTTATAA
>cg23275258 
GGATTTAAGTTTTATAAGGAGATGTTTAGTTAGGTATGGTGGTTGATATT
>cg23761114 
TGAGTGTAGATGGGATTTTTGTAGTGAGATTTTAGTGATTTTTAAAGTTA
>cg15620488 
GTAAGTATAGTTATGTTATATGGATATATTGTAGTAATGGTGAAGTTTGG
>cg24520968 
GGTTTTTTTGGTATTTTTGGTTTTTAGTAGTAGTTTATTATAGTTTTTAA
>cg25339380 
GATAAGTATATTTTGTTGTTAAGGTTTTAATTATGTTTTTTTGGTTGTTT
>cg06224178 
GATTGTATTTTGGTATTAATTATTATAGAAAGTAGAGTTGGTTAAGTTAA
>cg15033600 
GTGTTATGGAGTTATTGAAGGTTTTTAAGGATAAATAGGTTTTTAAATTT
>cg17988623 
GGTGGTGGATTATTTAAGTTTGGGAAGTTAAGGTTGTAGTAATGGTGTAA
>cg23120739 
GGTGATTTGTTAGAAGTGGGTTAGAGTTTGATTAGGTTTGGTGTTTTATG
>cg26105472 
GTTTGTAGTTTGGGTTGGATTTGATTGGTGTTATTTTTGGTTATATTTAG
>cg14019746 
GTTTTTAATTTATTATATTTTGATGTTGGTTTGAATTTAGTTGGTAGGTA
>cg21550785 
GATTATGGTTATGAGAAGAATAGTTGGGTTTGAGGAAGTGTTGTATTTTA
>cg23163386 
TGTAGGGTGTAGTTTTGGTTTTTGTTTGTGTTTTTTGTATATTTTTTTGT
>cg13649383 
TGTTGGTGTTATTATGGTTTATTGTAGTTTTGAATTTTTATTTTTAAGGG
>cg12071008 
GAGGTTATTAATAAGGTAGGTGAAGGTAGTTTAGTGTGTTTTTAGGAAGG
>cg05343289 
GTTTAATATAGTTGGTAGGTGGTGGAGTTAGGTAGTTTGATTTTAGGGTT
>cg24002653 
GGTTTTGGTGGATGTTAATGTGTTATTGAATATTAATGTATTAAATTGAT
>cg14326893 
GGGTTTATTAGAGGATTGAGATTTAATTTTAGGTTTATAGAATGTTTTTT
>cg15213057 
GGAATGTGGGAGGATATTTTATTAGTTGGAAAATTTTTTGGGAAAATATT
>cg13377564 
GTGTTATTATTGTGTTGTGAAATAATTAGGATTTAGTGGTATATAGTTTT
>cg26684238 
GGGAAAATGGGGGGTAAAAGAGGTTAAGTTTTAATTAAGATTTAAATTTA
>cg18199664 
GGTGTTGTATTAAGATTTGAAGGGTGAGAGAGTTGTAAAATTATGAATAT
>cg02305353 
TGTAGGGTTTTTGAGGTATGAATGAGTTTATTTAGTTGAGATTTAGAGAG
>cg21619971 
GGAATTAAGGGATTATGGATATTTTATTAAATTATATTTAGTTAGGGAGT
>cg11266940 
GGTGTTATGTTAGGTTATTAAAGTTATTTTTATTTGGTTTTTATGTTGTG
>cg25030467 
TGAGTTTGTGTTTTGTAATGATTTGGAGGTTATGTAGATTTTGGTGAGTG
>cg07659535 
GTGTAGAGGTTTGTTTGTTAGTTAATAGTTTAGTTTTGGTTGAATTGTTA
>cg10469112 
GGAGATTTAGATTGTTGGTTAAAGGTTAGAAATTTGTGTTTAAGAAATGT
>cg00609283 
GGGTGTGGGATTTTTTGATGTTAGGGATTTTTATTTTGAATATTTTATGT
>cg14429811 
GTTTGTTTGTGTTTAGTAGTAATTTTTGGAGGTAGAGATTGGAAATTATA
>cg17876453 
GTTGAAAGAAATTTTGAGAAGTTATTTTTGTTGGTTGGAAGAATTTGTTG
>cg16588073 
TGTTTGTTTGGTGGGAGTATGAATAGTTTTGTTTTTATTTTTGATTTTTA
>cg05522083 
GTAGAAGAAAGAGAAGATTGGAAAGTAGTAGTGTGATTATGGTTTATTGG
>cg19959921 
GTTAGGATTGATTAAATATAGATGGTTTTATTGTATAGTAGTTAGAAGTT
>cg09538573 
GTAAAGATTTATGGGAGAATAGAAATGGAGGTATGTAGATTAAAATTAAA
>cg19639635 
GTGGGAGTTTTTGGAGGATAGAGTATTTTATTAGTTAGTTTTTTTAGTTT
>cg18809077 
GGTATTGGGAGAATGATTTGTTTAATTTGGTGTAGTATTATTAGGTTATT
>cg20209836 
GTAATTTATATTATAGTTATTAGGGTGATTGTTTAGGTTGTATTTTTGTT
>cg13117590 
GTGGGGATTTTAATTTTAATTTTAATTTAAGATGAGATTTGGGTGGGGTT
>cg13170704 
GTTTGAGAAGATAGAAGGTGGTAATTTTGGTATTTTTTAGGTGAGTGAAT
>cg25202298 
TGAGGATAGAGTTGATTTATTTATTATATTTTTTGTTTTGAATTGTTTTT
>cg27638288 
GTATATATGTATTTGTATGTATTTTTAAGGGTTTTTGGGTATGATTAGTA
>cg18511407 
GAGTTTTTTTGGAAAAGTGTAAGGTTTTATATAAATGGAAAGTGATTTGA
>cg00589864 
TGTTTTTTTAGTTTGTTATTTTATTGGTTTTTTTGTTTGGGGAAGTTTTA
>cg07574710 
TGTTTTTATTTATAGAGGTTTGTTTTGTTAGTGGTGGGGAGTTTTTTAGA
>cg05795390 
GATTATTGTGTTTATTTATTTTGGGTTGGAGAGTTGGTTTTAGGTTTTTA
>cg10325383 
GGTATATATTTTATGTATGTGTGTTGTTGTTAGTTAATAGGGAGTAAAGG
>cg15803122 
TGTTTGTAGTTTTGTATTTTTAGTTTTTTGTGTTGGTGTTAATGGTTGGT
>cg17225340 
GAAAATTGGGAAGTAAATTAGGAGTAAGTTTTGTTTGGTTTTATTTAGTT
>cg15070710 
GAATAGGTTTATTATTAAAAAGGTTAGGTTAGTTTAGAAAGAATTGGTTT
>cg07276249 
GTTTGATTAGGGGTGTAATTTTTGTAGAATTTTGAGTTTAGGTTTAAGTG
>cg15012572 
TGTTTAGGTTGTAGTTTGGTTTTTGTGTTGTTTATTTTGGTATTAGTTTT
>cg15385397 
TGTTTTAAGTGTGGGGTTTGTTGAGTTTATGTTTATTTGGTATTTGTATT
>cg11265516 
TGTAGTTTGAGGAGTTTTTTTTGTTGTTGGAGTTTTTAGATAATTGGTTT
>cg18725681 
GTATTTTATAGATGAGAAAATTAAGATTTAGATGGTAGAGGTGTTTTTGA
>cg05867750 
GTTAGAGATTTTAATGAGAAGAGAAAATATTAGGAGAAAAAAATAAGGGT
>cg06344916 
GTTTGTTTTATGTAGTTTAGTGTGATTTTTGTTATTGGTATATTGTGTTT
>cg14609207 
GTATATTATTAGTTAATGGTTGTTTTTTTTGGAGAATTTAGTTTATTTAT
>cg14475802 
GGTGATTGTTAAGTTGAGATTTGAATTTAGATTTGTATAATTTTGAATTT
>cg12025258 
TGAGTTTATAGGTTTTGTTATTTTTTATATTTTGAGTGATTTGGTGGTTG
>cg14298183 
GTTTAGTTATAGTTTTGATATTTTGATATTGGATATTTTTGGGTGGGTTA
>cg01425709 
GTAGTTTTATTTAGATTTATGGGGTGTTTAGTTTAGTAGGATATAGGATT
>cg17541810 
TGTGGTTATTTAAGAAGTTTTTTTTAGTATTTTTTTTGGTAGTTGTTTTG
>cg23657143 
GTAGAGAGAGAGAGAGAAGTAAAAATAAAAAGTTTAAAAGTATAATATAG
>cg10739979 
GATTATTTATGAGTTGGGTGAATTTAGGTAAGTTATAATTTGTGTATTTT
>cg02113971 
GGAGGAATGTAAAGAATATAGGAAGTTAGTATTTTTAGAAATAGTTTTTG
>cg17520051 
GAATATGTATTAGATTTAGAGAGGAGGATTTGTTTAATTTTGTTTTTAAG
>cg02816367 
TGTATTGTTTGGAGGAGGAAATTTTTTAATTGTTTTTATATTTTTGTTTG
>cg00116628 
TGAGTTTATTATGGGTGGTTGTGTGTAGTTAAGTTTAAGTTTTTTTTTTG
>cg19062245 
GATTTGAGGGAAAATAAGTTTAGTGATTTAAGATTTGTTAGTTAGTATAA
>cg12383159 
GGTTTTAGGTATTATTATTTGTTAGTTTTGGTGTTAGTGGATAGAGTGGT
>cg02964211 
GAGTTTTTTAGGTTTGGTTTTGTTTGTTAGATATAGAGTTTTTATGTTAT
>cg25824226 
GAGTTGTTTTGATTGTTTATTTTTGGAGTGTTTGTTTTTGTTAGATGTTT
>cg02774542 
TGGTGTTTTGAGTATGGAATTTAGTATATAGTTGGTTATGGTGTTGAATT
>cg25059590 
TGTGTTTTTGGTTTGTGAGTTTTGAGAGTTAATTTGGGGTTTTTTTTTAA
>cg14258341 
GTATTAAAGTGTATATGTAAGTTATGAATTATTAATTGAAAGGAGTTAAT
>cg15956720 
GGTGAGTTATATAGATATGAATAGTGGTTGAAGGTTAAATATTAGTTTTA
>cg16730084 
GTTAGTGTTGTTTTATTTAGATAATTGTTGTTTGTAATTGTGTGGAAAGG
>cg05695858 
GTGTGTGTATTTGGTTTTGTATAGATTAGTGTAGATTATATTTTAGATGG
>cg21503377 
GGTGGGTAAGATGAGTTTGGTGGTGAGTTATATTATTAATGGTTATTTTA
>cg21534623 
TGGAGATTTTGTGTTTTTGGTTTATTTGTTTTGTTTTTATTTGGTTTTGT
>cg13133747 
GTAGGTTTATTTTTGGGTTTTAGTTTTGTAGATTAATTTTTGGTTGTTGT
>cg10297165 
TGTGTTTTGAGGGAGGAGTTAGGAGTTATTTGTTTTTTTATTGGTTGGGA
>cg03881382 
GTAATTTTTTGAGATTTAGGTTAATTAGTATGTGTTTTGGTTTTAGTTTT
>cg13340457 
TGTTTTTGTTTAGTTAAGTTGATTTGGATTTTTGTTTAGTTGTAGTTATT
>cg12019806 
TGAGTTGGATTTGAATATGATTTGTTTTTATTTTGGAGGTGAGTTGGAGA
>cg00028598 
TGTTTATAATATGATTATGTTTAATAAGTTGTTGTGGTTGGAGGATGATG
>cg23467947 
GTGGTTGTAATAAGAAGTAATTATAAGTATTGATAATGGTTAGGGTATTT
>cg00301677 
GATGATTTATTATGTGATGTTAGGGTTTGTGTGGTAAGTAAGTTATGTAT
>cg22235233 
GGTGGAATTATTTATGATAGTTAATAGGTGGAAGTAATTTAAGTGTTTAT
>cg02434860 
GGGGGTTGTTATAGTTAATAGGTGTTATTGTTATGAATTTTTGTAATTAA
>cg04947024 
GTTTAAATGTGATTGTTTTTATTTTGTGATGTTGGTATTGAAGTAAGAGT
>cg17122582 
GAGATGTTAAAAAAATGATTGTGTATGTATGTATGTGATATGTGTAAGGG
>cg10523696 
GGAGTTGGTTAGTGATTTTTTTGATTGTTTAATGGTATAAATATATGTAT
>cg10839745 
GTAAAATAGTTTATTGTAAAGGGATTAAGAGAAATTTAGGGGAATTATTA
>cg22938407 
GGTTTTTTTAGGTATTGGTTATGTGATTTTAGTTTTTGTTTTAGATAGTT
>cg26269966 
GGTAGATGTTAGATTTTGAAGATATTTTTTAAAGTATAGTTTATTGGAAT
>cg26262746 
TGTTGTTGTTTATTGTGTAAGTTAGTGTGAAGTAGTAGTTTTAGTTTTGG
>cg14231704 
TGTTTATATTATGGATATTATGGAGTAGGATTATTATTGTGGGGAGATGG
>cg16418885 
GGATTTATAGAAAAGTTGTGGGAAGAGTATAAAGAATTTTTGTATAGTTT
>cg04286878 
TGTGAATTTGTTGAAGTTTATGTTGGTTTTGTTTTTATGGTTAAATATGG
>cg19623054 
TGTTTTAAGAATGTAGTTTTGGGTTTTGGGAGGGTTTAGTTTAGTGAGTT
>cg17425014 
GTGTTTAATATTTTGTTTGGTATAAAGGAGTTTTAAATAAATGTTAATAT
>cg26081259 
GATGGTTTTAGAAATTAAATAGTTTGTTTTAGGGGAAGAGGGAGATGGAG
>cg11750789 
TGATTTTGTTTTAGGTTTTTGATTTTGTTTTTGTTGGTTGAAGATTTTGT
>cg27341236 
GTGAGAAATTTAAATGAATTTTATATAAGTATTTAGAATTGTTGTGGATT
>cg16682935 
GAGTTGGTTGTAAGTATGATGAATAGAAAGGGTTTTAATTTTTTGGAATG
>cg18154686 
GGTTAATATAATTGTTATGAGTATTTTTGTATAGGTTTTTGTGTGGATAT
>cg00691266 
TGGTGAAGTTGGGATGTGGTTTTTTTGTTATAGTGAAGAAATTTTTTTTA
>cg12234330 
GTGGTGTGAAAGTTTTAGTATATAATAGGTATTTAGTAAGGGTTTATTGT
>cg13606420 
GTTGTGGGATTAGGGAATTTGAGGTTGGATTTTGAAGGATTTTATTAATA
>cg12718307 
GGATAATTTGTTGTGTGTTAAGTGGTTGGTTTTTTATGATGATTTTAATT
>cg07166190 
GGTTTAATTGAGTAGATTAGGGTTGGATAATTAAATAATGATGTTAGAAA
>cg27644672 
GGTATTAGTAGGATTTGTTGAATGAGTGGTGTTGGGTTTATTTATTTTTG
>cg01418188 
GAGGTATATGTTGGATTTTGGTTAGTTGATAGGTTTTTAGGGATTTAGGT
>cg18039556 
TGTTTTTGGGTTTTTATAGTTTTGTTTATTGTTTATTTATTTAGTATTGT
>cg08889044 
TGGGTTTTATTTTTAAGTTGTTTTGTTTTGTTTTATTTTAGGTAGGTTTT
>cg09095196 
GAGTATTTAGTGTGGATTGTTTTTTTGATTTGATTTTAATTGAGTTATTA
>cg04056966 
TGAGTAGGAATTTGGGTTATATATGGTGTTTGTGGGTTAGTTGGAGTTTT
>cg13227833 
GTATTTGGTTTTGTTTGAGGGTTAGTTTTTTATAGATAGTTTGATTAGAA
>cg13009662 
TGGGGAGAAAGATTTTTTTATTTGGTTTTGTGGTTGTGGTTATTGTTGGT
>cg17449018 
TGTTTTGTTTTTTTATAGGTTTGTAGTATTTTTAGTTGTGTGTGAGGTTT
>cg06816517 
GGTTAGTGGTTTATTTGATAGATTTGGTAATATTATTAAGAGAAGAGTTT
>cg22249338 
TGTGTTTATGTTGGTTTATGGGGGTTGTTTGTTTTTTTAATTGGTATGTA
>cg20213491 
GTGAATAATTGGGTAATGGGATTAAAGTGTTTGAAGATATAATTTTTTTT
>cg20554636 
GGATTAGGAGATTGATTTTTTTAGTGTTTAAATTTTTTTGATTGTTAGTT
>cg01175550 
GAGTTTTTAATGTGAATTTGTTTTTATATTATGGTTTTTGAGGGGAAGTG
>cg15737177 
TGTTTAAAGTATGTATTTAATGTTTAATTTTGGTGTTGTGTTTTGTTGTT
>cg17107068 
GTTTTTGATGTAGGTTGTATATTTGAGTATATTTTGAAATGTGTATTTGT
>cg02459787 
GGATAAGGAAATTTATAATGTGTTTAGTGAATGGTGAGTTAATTTGTTTT
>cg06839900 
TGTGGTTTATTTGTTTTTTGGGGAGTGTTTATTGTGTTTGTGTTAATTTA
>cg10508883 
GTTTATTTTTAGGTTATAGTAATGTAGGTGGATTTAGGGTTTTTTTGTGT
>cg05394010 
TGAGTGTTTTGAGAAGGTTTGTTGTATTTTGGTTTGTAATGATTTTGGTA
>cg07908422 
TGTGGTGTTGTAATTTTGTTGAGTTTTTTTAAAATTTTGTTGTTAAAATG
>cg07261308 
GTTTTAGATGAATTAGATTTAGTTGATTGATGGTGTTGTTGAATTTAATT
>cg25806677 
GTGTTTGTTGATGATAATGAGTATATTTTTATAATGTTTTTTATGGAGTT
>cg01021385 
TGTATGTGTAGTTGAATTATATTTGTGTTTTTTGTTTGTTTTTTGGTGGA
>cg19550490 
TGATTTATATTTGTTTTTAATAAAATTGAAGGAAGTTTGTATAAAATTTT
>cg22259545 
GTATTGAAAATAATGGTGTAGATTTTTATAATTAATAGGTGGTTTTTAGA
>cg05143078 
TGTTTGTAGTATGTGGTTTTTTGTTTATTTGATGAAGTTTTTAGTTTTTG
>cg19706446 
TGGTTAGTTGGGGTGGATGAGTGTTTTTTATTTTGTAAAGTTATTGTGTG
>cg01021742 
TGGTAGTTTTGTGTGGTATTTATTTTGGAGTTTTGTTTGTTAAAAATGAT
>cg04512003 
GTGTTTTTTTAGAAATGGTTTTTTAGTGTTTTTTGGTGTTTAGTTAAGGT
>cg05827944 
GGATTTTTGTTTTTGGGATTTTTTTGTTAGATAGGTAGTTTGAAGGGTAG
>cg17865114 
GGATAGAGTTTTTTTTATGTAGTGTATGAAAAAGAAAGGGGTAGGGGTAT
>cg23255964 
GGTAATAAGAGTTATTTTTATAAAGTATTTGGTGGGAGAGGAGGGGTATA
>cg03508643 
TGTGTTGATTTAATAAGTTTAGTGAGAATTTGGGTTTTGTATGTGGTAGG
>cg17198762 
TGTGGTGATATTGTTTATATGGTTAATTGTATGTTTATGTTGTTTTATGT
>cg01310875 
GTTTGTTAGTTTTTGGGGAATAGATGTTATTTTAGTTGAGATTTTGATTT
>cg22736383 
TGGGTTTTTTTGGGTGTTATTTGATGTTTTTTTGTTTTAGGATTTTATTT
>cg08754095 
TGGGTGGTTTTTTTATATTTTAGGATTTTAGGTTTTGTAGATGTAAGATT
>cg27098462 
GGGGAAGTTATTTGTGATAGAGTTGGGATTTGAAGTAGTTTTGTAGTTTT
>cg05757376 
GTGTTGTTGTGAAAATGATATTGTTTTTAAGTAAGTTTGTAAGGTTGGTT
>cg06699286 
TGATTTTTTTGGTTTTTTGGAGTAGGAGGGAGTTTATAGTGTTTTGTGTT
>cg14542196 
TGGTTTTGTTTTGTTGTATTTAATAGTGTTTTGTTATTGGTTGATGTGTT
>cg21260072 
TGTATTTATTGGTTTTTTTGATTTTGTTGGTGTTTTGGTTTTATGTGATT
>cg15469871 
TGTTTTTGAGGTTATTGTATATTATTTTGTTAATGGTTGAGGGTTTTGGT
>cg13383235 
TGGGATTTGGATAGGGGTGGAATTTGAGATTATTTTTTTGTGATTATAGG
>cg27289462 
TGTTGATTTTAATTGTGATGTTATTAGTTTTTTGTTTGTGGTTATTTGTT
>cg19028357 
TGTGATATTTTTTATTGTTGTGTTTTGTTAGGGATTTAGTTATTAGTAGT
>cg23936596 
GTTTTTGTTTTATAAAGGTAGTGAAGGAGGAGATATAGTTGTTAATAAAG
>cg15140775 
GTGTGATTTTTATAGTTGTTAGTAATTTTTAGAGTTGATTATAGTTTTTT
>cg25363336 
TGTATTTGGTTTGAGGTAATTTTTTTTTATGTGTGTTTTAGTTGTATTTA
>cg10995637 
GTGGAATAGTATATTTTTTTAGGTGAGTATTTGATAGTATAAAATAGTAT
>cg21240214 
TGATTTTTATTAGTTTTTAGTTATTGGTGTTGGTGTTTTTGGGTTATTTT
>cg23146259 
GTTGATGTTGGATAGATTGTTTTGTGAATTTTATGGTAATTTATGTGGTT
>cg08914627 
GATTTGATTTAGAGAATTTTATTTGAGATGGGATTTTATTATGTTGTTTA
>cg12481912 
GTAGGTTGTAATTGTGTTATTTGGTATAGAATGAATTTATTATTTGTTGT
>cg02284889 
GGAAGTGTGTAATAGTATTTATATAAAGGAAGTTGGGTAATAGAGTATGA
>cg27091836 
GGATGGTAAGTGTTTATTATTAAGGTTTAGTTTAGTTTGATTAGTATATT
>cg16915794 
GATTAGAAATTTTAGAAGAGAAATTTTAGAGGGATTAGGGGAAGAGAATT
>cg13919506 
GATGTTTGGTTTAAGTAATGTATTAATATGAGAGTTTTTATTTAGTTATA
>cg16542345 
GATATTGATAATATGTGATTTGGTAGAGAAAGGAAGTTAGTATTTATTTG
>cg12616833 
GAGAGGTTAAGTGGAGTGATTTAAAGTTTTTAGTTTGAGTAATATTAATA
>cg25426908 
GTGAATTTAATTTGAAGTGTATTTTATTTGGATTATTTGAGTGTAAGTTT
>cg13372743 
TGTTTGTTTTTTAGAATTTTGGTATAATGATTTGGTGTTTTTGTGTTTTT
>cg08239440 
GTTGAATTTGTGAGTAAAAAGATTTGAAATGTTAGTGAAAATTTTAGGGA
>cg08375300 
GGATAGTTTAGAGGTTTTAGAGTTTTTGTTGATTGAGTGTTTTAGAGTGT
>cg03641858 
TGGTATTAAGAGGTATTTTGTTTTTATAGTTTGTGAGATGTTAGTGTTAT
>cg05684773 
TGTTTTTTTTAGAGTAGGTAATTTTAGGTGGTGGAGTTGGAATAGTTTGG
>ch.11.1111744F 
AGGTATTTTTAGTTTGGGGAGGGTTTATTTTATGAGTAATATATATATAT
>cg16780406 
GTTGAATTAATTAGAGTGGTTAATTTTATTAGATTTTAAAGGGGGTTTAA
>cg14404746 
TGGTTTTTTTGTAGTTAGTGTTTTGGTTAGTTGTTTTTTTTGGGTGTTTT
>cg25214531 
GATTTTGGAAGGTTAGTATAAAAGATATATTGTTGGTTTTTGATAATTAT
>cg03953500 
TGAGTTTGTGGAGTTGGTGAGTTTTTTAAAGAGTGGTTTTATAATTTTTG
>cg10277950 
GATGTTATTTTTAGATTTTTTAGTGGTATTTTAGGATTTTATAATGTAGT
>cg02114107 
GTTGTTTTTAGAAATTGATTTGGTGTTTTGGGGAGTTTTAAAGTTTTTTT
>cg18572609 
GTGAATTATTGTGTTTGGTTGAAGGATTTTTTTTAGTATTTTTGGTATGG
>cg14350064 
GGTTAGGTTTATATTTAGTGGTTATAGTTGGTGTTTTATGGTTAGGTTTG
>cg00020340 
TGATGTTTATATAGGGAAGTGGAAAAGGGAAAGAAATATTTAGTGAGAGG
>cg10255879 
TGATTGGGGTGGTTTGTAGGAAAGTAATTTTATATTTGGTGTTTATTTTA
>cg25748712 
TGTTTTTTGTGTTATTGATTGATTTAGTGATTTTGGGGTTGTTAGGTTTT
>cg12019650 
GGAATTTGTTGTTGGTTTTTAGGGTTATTTTATAAAGGGTTTTTATTTTA
>cg18453965 
GAATTTTTTTGTAAAGGTATTGAAAGTTTTTAAAATGGTTAGATTATATG
>cg02204521 
GTTATTTGTAGAGTATTTGGGTAAATTATTGATGTTAGTTGTATTTTTTT
>cg18905249 
GTAATATGTTAAGTGAAATTTATATTAATTTGTAGGTGGTAGTGGATTTT
>cg09546755 
GGGAGTAATTTTTTGGATGTTTAGTAGATATATATGTAATAGGTTGTGAA
>cg10299086 
GGTTGGGTTATTGATATTTGTATGTGATTGATTAATTTATGAGAGAGAAA
>cg08323893 
TGGATGTTTGTTAGTAATTTTAATTTTATTTAGTGTTGTGGGGTGAAATT
>cg18697813 
GTGTGATTTAATTTTTTAATTATTGTAAATTGGGGTTTGGTGAGTAGATT
>cg05611007 
TGGATGAGTTTTGTTTTTTAGGTTTGTATTTTTTGGGGTTTTTGTAGTAT
>cg02826233 
GGTTGAAAAAATAGATTTAATTAGTTTATATTTTAGTTAGTGTTTTGTTT
>cg06417635 
GGTTTATTAGTTGGGAAGTTATTGTAATAGTTTAGGTAAGATATTGGTAG
>cg14417407 
TGAGAAAATATGTTTATGTTTTGTGTGTGTTGTGTTGATTATTTTTTTAG
>cg06088084 
TGATTTGTGATTTTTTTAGTTTATTTTAGTTTGTGGTATTTAATTTGTTT
>cg21893448 
GTTAATTAGAGGTTTGGTTTTAAGTTTTGTAGGAGGTAGGTTTTATTTTT
>cg04335562 
TGGGAAGTGGAGATTTTGATTGGATAGTGTTGTTGATTTTGTATTTTTGA
>cg22212430 
GTATTAGGAGAAGAGGGAATTTTGTAGTTTGTTTAATATTGTATTATATT
>cg15521792 
TGTTTTGTAATTTTAGTTATTATTTTGGAAGTTAAAGTATGAGAATTGTT
>cg19540286 
GTGGTGGTTTTAGAGGTAAGTTGATTATTATTTAAAGGTATTTGTTTTAG
>cg14695947 
GTAATGATATAAGGATGTTTTTAAGAGGAGGTAATAAAGTGTATGGTAAT
>cg00963090 
GTTAATAATTTTTAAGATTTTTAGTAAATTGATTTGATTTGTTTGGGTTT
>cg04686264 
TGTGAGGATTTGATGTGGATGTAGATTAATTGATATTTTGAGTTAAGGAG
>ch.11.61132480F 
ATATGATATATTGTTTATTTTTTATGGGGAGTTATTGGAGGTAGAGAGTA
>cg25122603 
GTGTATGAATGTATGGTATATTTGTGGGAAATAAATATTATTGTTTTGTG
>cg23039201 
TGTATGGGTAGAGAAATTTTTGTAATGTTTTGGGTTGTGAATGAAAATTA
>cg13165063 
GGGTAGGAAGATTTATGTTATGGTGTTTAGTTATTTAGTTGGTTATTTTT
>cg10432987 
TGAGGAAGTTTATTTTAGGTAGGGAAGTGAGTGGTTATTTTTGGGTTTTG
>cg25047056 
TGGATTTTATTTTAGAGTTGATAGTTGTTGTGTTGGGTTTTTGAGGTTTT
>cg06680826 
GTAGAGGGTTAGTTTAGTGAAAAGTAATAATTTTAAGATTGTGAAAGATT
>cg24071719 
TGGTTTTGATAGGTTTTGTATTGGGAGGGGTGGATAAGTTTTTTATTATT
>cg15880211 
TGTTTTAGGTGAAGGTTGTGTTGTAATGTTAGTTAGTTTTTTATTTTATT
>cg21288684 
GTATTAGGAAAATTAAAATTTAATGTAGTTAGTTAGTGATATTTTGTGAT
>cg27338957 
TGGAAGTTTTTGAGAGTTGAATTTGGAATTGGATGTGGTTGTTTTTTGTT
>cg18655113 
TGTTAGATTTGGATTTGGGAAATAATTTGATGGATTTTTGATTTTTGTGG
>cg02888048 
TGTTTTATTTTTTGATTTTATTAAAGGTGGTATAGTTTTATTATAGATTT
>cg19101754 
GTGGGTAGGAATTTTAGGTGGGTTTAGTTTTTTTATGGTAAGTTTTTTTT
>cg00169354 
GGTGTGTGTTTTTAGTTATGTTGTTATGTATGAATAATTATATTTGGTTG
>cg12312176 
GTATGAATATGTTTGTATTTTTAATTTTGGGTTTTTAGAGATTGGTTTGA
>cg03672021 
GTGGGTTAATTAGGGAAGTTATTTTTTGGATATTTATTTTTAGATGTTAG
>cg04557544 
TGTTAGTAGTAATATGTTGTTTAGTTGTGTTAGTTGTTTGTGTTTTGTTT
>cg10693616 
TGTATATAGAGGTTTAGTGGTAGTGTTGTTTGTAGTTTAGGTATTTGGAT
>cg16717723 
GGAGTTTTTATAATATAAGAAGAGGAATGTTTTTTTTAGGTTTTTTATTG
>cg14321492 
GGTTATTTGGGGTAGAAGTTTTAGGTTTAGAAGTTATAATTTTTGTTATT
>cg20783319 
GTATTTAAAGTTTTGGGTTATTTTTGTGTTGTAAGGATTTTAGAATTGAA
>cg13836422 
TGTAGTTTGTGGTGATTTTTGTTGTTTTTTTGAGAAGTTAGGTTTTTTTA
>cg11521318 
GAATTTTTGAGATGGTTAGGAAAAGATGAATAGAATTATTTAAAGAAGTT
>cg07649742 
GAATTTTTGAAATTAGTTTTTGTTTATGTAGTAGGAGTATTGTTTGAGGT
>cg03370193 
TGGGTTTAGTTGTTGTGTTTGTTTAAGTTTTGATTGTTTTAGTTTGTTTT
>cg07138500 
GTGAAGAGAATTGTAGTGGATAAGAATAAGGAAAATTTAAGGTTTATTAG
>cg15831060 
TGTTTGAGTGTAGTAATGGGATTTTTTTGTGTTTTTTAGGGGTAGTTTTT
>cg05360265 
TGGTTGTTGTTTTTGTTGTTGTAGTATTTTTTGTTTGGATTATTTTTTGT
>cg11501139 
GTAGTTAGTGTAGGAAGTGATGTATGTTTGATAATATTTTTGATTTATTT
>cg06012695 
GAATTGAGGTTTTATATATGTAAAGTATGTGTTTTATTATTGAGTTATAT
>cg03673295 
TGAGTATTATAGGTGTGAGTTATTATAGTTAGTTTATTTAGTTTTTTTAG
>cg12537064 
GGATGTTTTGTTTATTAAGGGTGATAGAAAATAGTTTTAGAGTATTTTTA
>cg22177795 
TGTTTTTGATTTTTGTTTTTGGGTTTTTTTTTGGGGAGGGGTTGTTTTTT
>cg22685935 
GAGGAATGGAGGGTTTTATTTTAGATATTAGTGTTGTAAAGGATATATAT
>cg01847380 
GAGTTATTTAAGAGGGGGTTATTTTATGGGTGGTTAAAGTTTTGTTTTTG
>cg04776099 
GTGTTTTAAATTTTATATTTAAGGTGGGAATGGGTGTATTTTGTGTTTTA
>cg09205945 
GATTATAAAATAAGATTGTGGGGATAGTTAATATTTATAAGGGTTGGGAA
>cg24178926 
GGTTGTGGTTGTTTTTTATAGGTTTATGTTTTTGAGTATTATTGTAATTT
>cg11322687 
GTGTTTGGTATATGTGGTATTATTGTTGTATATTGAATAATATTGAATAT
>cg05860475 
GGAGGTTAAAGATATAGGAAGAGTTTAGAAGTTTAGGAAAATAAAAGTAG
>cg14811616 
GGAGGAATGTATGAATGTATTTATTAGAAATAAAATAGATTGTTGTAGGT
>cg00081439 
GTGGTTTTTTAAGGAGTTTAGATTTTAGGAAAAAGTAGTTGTGTAAAAAA
>cg01653419 
GTGTAGTATATTGTTTATTTAGTTAGTATTGTTTATTAGGTTTTTGTGAG
>cg17116402 
GAAGTTAATTGAGTGGTTTGATTTTTTTGGATTAGTAATTTAGAGTTAGG
>cg12266551 
TGTTTTTGATTTAGTTTTAGTAAATTTGTATTTGGTTTTGGTTTTGGTTT
>cg19458659 
GTTAAGATGAGGGATTAGGTTTTTAAGTTATAGTTTAGTTAAGTTTTTTA
>cg07718254 
GTATTGTTGTTTGGGTTATTGGAGTGTAATGGTATAATTTTGGATTATTG
>cg00858015 
TGGTAGTTTATTTTTAGTTTTTGTTTTGAGGTATTGAGAAATGAGGAGGT
>cg26774156 
GTTATATTTGTAGTGTTGTATATAGATAGGAGATTAGTATTATAGTAATA
>cg03441835 
GGTTTTATAAAATTAGTTTTGTAGGGATTTTGGTTGAAAGAAGTGTTAAA
>cg26117912 
GAAAGTGAAATTTTTGGAATGATGATTAAATAGGAGGGAATGTGGTTTGA
>cg23003534 
TGTGTAGTTGTGGTAGTTATTGTGTTTTTTTGTTTTTATTTTTGGATGTT
>cg13513766 
GTTTGGAAATGGTAGGAAAATGGTTAAATATAATGATTGTATAAATTTTT
>cg21377340 
GTATGAAGATATATAGAAGGTGTTTATGAGGAATGGGTTATTATTAGATA
>cg02994066 
GGGGGTAGGTTTATATTTTATGTTATGTTTTGGTTTTTAGTTTTGTTTTG
>cg19366986 
GGTTGTGATTTTTGTTTTTATATGGGGAAGTTAAGGTTTAGGAAGGTTTA
>cg25598786 
GTGTTGGGTGAGATATAGTAGTTATGTAGTTTTTATTATTGTAGTTTTTA
>cg12314510 
TGTTTTTATTTATTGTTTATTTTTATGGAGGTGAGTTTGTATTGGGTTTT
>cg20320494 
GTTTTATTTAGTGTTGTGTATGGTTGTAATTTTTGTTATTTAAGGTTTGA
>cg04107646 
GGTTTAGGTTTTTGGGAAGAAAAAGAATTATATTTTAAGGAATTTATGGT
>cg22645159 
GGTTTGTTGTTTTGTAAATGATTATATTTTATGAAAGAAAGTTAGGGTTA
>cg20828084 
GGGAGGAAATAGTATTAGTAGGAAAAGTTTATTATAATATATTTTTAGGG
>cg01623879 
GTTTGGGGTATATTTTTGTTAGTTTTTTATATAAAAGTATGATTGTTGAG
>cg06331674 
GGATATTATAGGTTTTGTAAGTTTAGTTGTTTGGGTTATGTAAGTTTTAT
>cg12464869 
GGTGGTGGATTTTTAAATAAAAGTTTGTTAGTTTAATAAGATTTTAGTAT
>cg04414913 
GAGTGATGGAGATATTTGGGTAGGATGTTTTGGAAAGATATTTATGGGAT
>cg08521178 
TGTAGTTTTTTTGAGTTTTGAAGTAGTATTGGGTTGTGGTTTAGAGGGGT
>cg11018723 
TGTTATTTTGTGGAGGAGGTTTTAGTGTTATAGTTTAGGGTTTTTGAGAG
>cg23774896 
TGTTAGTTGTTGTTATAAAAATGTGTTTGGTGGTAAAGTTGTAGAAGGGG
>cg22031032 
GTATAATTTTATTATTGGAAATTAGTAAGATTTGGGGGTTATTTGTTAGT
>cg10178263 
TGTAGATTTTTTAGTTTGAGATTATGTGGGTGTTTTGGTTTTTGTTTATG
>cg27156542 
TGTGTTTAGTAGTTTGATGTTTGTTAAGGTGGTTTTTGTTATTAATAATG
>cg20921554 
GAAGAAATATTGGATGGTATGTTTTAAATTAGGGGTGTTTGATTTTTTGG
>cg24489403 
GGTATATAAGTTATAGAAATTTTATGATTTATGGTAAATTGAAATTTTAT
>cg20533952 
TGGTTATTGTTGTTTGGGAATTAGGATGTTTTAGTTTTTAATTGGTGGTT
>cg01466615 
GGATTAATTTTTATAATGTATTAGGTTTGTAGGAGGTTAAAGTTGGTAGG
>cg09678829 
GTTTGTGTTGTTAGGGTAGGGTTTATATTTATAGATTGTAATTTGGATTT
>cg03876073 
GTGTATGTTAATATTTTGAGGATATATGATGAGTAGTTTTAGATGGAGAA
>cg07927120 
GGAATTTGTTTTTGGGAATTGAGATTTATGAATTTGTATTGTAATAAGTT
>cg15201536 
TGGTATGGTGGGTGAAGTTTTTATTTTTAGTGTTGTTTTTTTATGTTTTT
>cg26166004 
GTAATGGTTTTGAGTTATGTATAAGTTGTTTGATTATGTATGGAGAATTT
>cg00332951 
GGTAAAGTTTGGTTTATTTTTGGATTTTAATAAAAATAGTAGAGTGAGGT
>cg08515884 
GATGGTTTTTAGTGATGTTTGGGTTATATATTTATTTGTAATAGTGTATA
>cg00149117 
GGATTTTAATTTAGTAGGTTTGAGATGGAATTTAGGAATTTGTATTTTTA
>cg01271835 
GGGTTGTGTTTTTAGGATTTTTTTTAGTAGTTATAGTAGTGTATTTTAGT
>cg21536328 
GTATTTAGTTGGTGATTGATTTTTAAAATGTTAAGAAGTTAAAGTTGTTT
>cg14587704 
GTGTTTAGAAGAGTTTTTGTTAAAGATATGTTGTGGTAATATATTATTAT
>cg25971402 
GATAAGATAAGTAATATAAGTTAGATAATTATTTAAAGGGAGGTAGTGGA
>cg06797617 
TGTATGTGGTGGGGTTTTTTGTTTTGTTAGTTTGAGTTTGGTTTGTTTTT
>cg05116792 
GTAATTGATGTAAAGATGAAGATATTATATAGAAGAGAAGAGAATTGAGG
>cg25662857 
GTTTTTTTTATTGGGTTTATAGTATTATTTTGGTTTGAGGTATTGTTTTT
>cg19967717 
TGATTTTTGTGGTAGTTGTAGTGTTTTGGTATTTGTAGTTTTTGTATTTA
>cg10557739 
GTATAAATTAGAGGGGAGATTTGTTTATTATTATGTATATAGTAGGTAAG
>cg07511070 
GGTGTAGATAAAGTGTTAATTGATTTTAGAGGAGAGAGAATAATTTTATT
>cg01079768 
GTTTGAGATGGTGTTATTTTATTGAGTTGTTTTGTTGGGTTTGATTTTTT
>cg08080515 
GAAGTTATTAAGAGTTAAGGAGTGGATAAAATGTTTTAAAGGGTTTATGT
>cg23391090 
TGGTGGTAGTGATTTGTGGTTTATTTTGGTTTTATGAGTTGTGATTTTTT
>cg04537941 
GTTAGAGAGGATTAAGGGGTTATATTGGATTATGTGAATAGTTATTTTGA
>cg12824929 
GTATTTTATGTTAGATATTAAGGAGGTATAGATGAAGTTGTATATTATTT
>cg15344596 
GTTTAATATATAGGGTTTATTAATTATTAGTGTTGGTTGGGGTAGTGTTT
>cg20152424 
TGGGTTTTTTTGTTTTGTTTGTTGATTGGAATTATTGAGATTAGAGTGGG
>cg02234529 
GTGTTTTGTTGGTTATTTTGGGTTTGTGAGAATATTGATTGAGGTTTTAG
>cg27212023 
GTAAGTAGGTATGTGTTATTGTGAAGGTATGTGAATTATTTGGAGAGAAT
>cg21539842 
GGATTGGGAATGAGTTTTTATTGTTAATTTTTTATTAGTTTAGTTTTTAT
>cg13076785 
GATTTAGATGAGAGTATTGTAGGAAGAAGAAAAATAAGTTTTTAGATTTT
>cg07780114 
GATGTTTTTGTGTATTAGTTTAAAGGTGTTAATGAATAGTTTTATTTAGT
>cg20031327 
GAAGGGATGATTGTATATGTTTTGGATTAAGTTGTGTGGTAAATTAATTT
>cg12004762 
GTTTTGTGGTGTGTATTTGTTGATAGTTTTATTATTTTTGTTGGTTTAAT
>cg23949969 
TGTTATTATTGTTGGGTGTTGGGTTAGGTTTTTTGGTAGTTTTGTTTTTT
>cg05106231 
GAAATTTTATTTTAGGGTTTGGGGAGAGATAGGGATTTTTGTTTGGGTGG
>cg03877919 
TGGATTTTTAATTTTTTTGGTGTTTTTGGAAGATTTGAGGTTTAGGATTG
>cg19704726 
TGGATGGTGAATGATTATATGTATGTTTTGTTTTGTTATGATTTTTTGGG
>cg17930583 
GAAGTGAAGATTTTAGTGGTTTGTTGGATGGTAGTAATTTTTTTTTAGTT
>cg22589360 
GGTTTGGAGTTGTTGTAAAGTTTTAAGTAAGGTTGATATGTAAAAGGTTG
>cg01697159 
GGATGGATAGTATTTGATTTTTGTTTTTGAGGAATTAGTTAGTTAGTAGG
>cg14997446 
GGTATGTAAGTGGAATTATATAGTATTTGTTTTTTTGTGATTGGTATATT
>ch.10.2676717A 
AGTAGTTATTATAAATTATTTTAAATTTAGTGGTTTAAAGTAATAGAAGT
>cg06461713 
GTTGAGTTTTTTGTATTTGTAGAGTAAATTTGTATTTTTGTAGTTAGGTT
>cg05382293 
GGGAAGGTGAATATATAGTTGTAGTAGTAGGATAAGATTATTTTGTGTGG
>cg03695431 
GTAGATGTTTTTATTTGGTTAGTGGAAGTAGTTATTTATTTGGAAAGAAA
>cg01471066 
GGTAGGATTAATTAAGGGTAGTTGAAAGGTTTATTTGTATTTATATATTT
>cg00171052 
GGTGGTTTATTTTTAAGATAAAGTGTTTTGAATTGGTTTAGGTTTGTAAA
>cg12532966 
GATTTTTATGGGGGAGGTAGAAAGGATTTAGTAGTTTTAAGTAGGAGTAG
>cg17194927 
GGGGTTGTTATGTAAAGTTTTAATGTATGGAATTAGAGTTAATTATTTAT
>cg10939691 
GTGATTTTTTAAAAAGAAAAATTTAAAAGATGTTAGGTGTTGGGTTGGAG
>cg14353539 
GAGGTTTTTTTAGGGGTTAGTTTTGGAATTTGTAGAAATTTAATTTTAGA
>cg11711880 
GGTTAGGATTTGGATGTAGATTGTTGAGATTGAAATTTGGTTTAGATTTT
>cg09693765 
GGAGAGAATATAAATAGGATAAGGTATGGTGGATGAGAATTGTTTTTTTT
>cg19634247 
GGAGATGTTTTTAAATTTTATGGTTATGAGGTGTTTTTTAGATAGTTTTT
>cg06181173 
GGGGGAGTTTTTGTAAGTTTTATTTTTAGGAGTTTTAAATTGGTGTTTAT
>cg09373364 
TGTGAGTAAGTGTATAGGTTTTAGTTTATAGTAAAGATGGTTATTGGGAA
>cg13847265 
GATTTTTAGTGTAGAGAGGGGATTTGGGTTATTAGAAAGTTTTTTAATAT
>cg15348033 
GTTTTATTTTAGTGTTGTAATATGTTTATTATAGAGGAGAGGTAGGTTAT
>cg20708990 
GTAAGTATTGTTGTTTTTGAGGTTTTGTGTGTAAATGTGGGTGTTTAATA
>cg18912981 
GAGTAGTAGATTTTGTTGTATTTTTTTTGTGGTTTGTGTTTGTTATTTTT
>cg15621651 
GTTATTATTGTGAGATGAAGTTAAGAGTTTGATTTATTAAGTTTTATATA
>cg11685223 
GGGTATTAGGTTTTGGTTTATGTTTTAATTAGTTATTGATTGTTATTTTG
>cg22820587 
GTGTATTGTTTGTTATTAAATTGTATGTTATTAGTAAGATTTTGAGGGAT
>cg13087969 
GTAAGATGAGGGATATAGGTTTTATTTTATAAGGAGGTTGAGTTGGTTAA
>cg00225902 
TGTTAGTTTTGTATGTGGAGTATATTTGTAGTTAAATTTGGGTATTAGAG
>cg24340507 
GGAATTTGGGGTTAGTTTTGAAGTATATTTAGGATTTTGGTTTATAGGTA
>cg23719091 
TGGGATTTTGGTAGGTTAGGATTTGGTTTATTTTTTGTTTGATAGGTTTT
>cg27159303 
GATATGTATTTGTTTAGTGTTTTTGTGATTTTAGAATTTTTTGAAGGAAG
>cg09036952 
GTGGTGGAAAATTTTTTGGGATTGAGTTTTTAATTTGTAGGATTTGATAT
>cg13085895 
TGTAGGTAGTGATGTATTTATTATGTTGTGTTTAAGTTTGTGTTTTTTTT
>cg21793496 
GGTGTATAAAGTGATGGTGTTGATGATGTTGATGATAAAATATATGTTTA
>cg13574363 
GTAGTAGTAATAATAGTAGTTAGGTTTTGTGTTAAGTATTGAATATGTGT
>cg02623400 
TGGTGAGATTTTGTGGATGTTTTTTTGTTTGTTGTGTTTTGTTTTATTTA
>cg27567922 
GTTAGTTTTTTTAAATGTTTTGATTTGTGAGATGTAGAGATTTTGAGTTT
>cg26839961 
GATGTGTAGTTAGATTGTTTGGATTGGAATGGGGTTTTATTATTTATTAG
>cg02873997 
TGTATAGTTATTATTGGAGTGTGTTGGTTTTTTATTTGGGAAATAAAGTA
>cg05852523 
GATTTAGATTTTAGTTTTGGTGTTAGATGTATATTTGAGGAGTAGGTGGT
>cg10769570 
GTGATTTAATGGTTATTTTTGGGTAAGTGTTGGGGTTTTGTAATATTTTT
>cg04377282 
GTGTATGGTGGGTTGGTTAGGTTTGAAAGTAGTATTTTTAGTTTTTATAT
>cg09338148 
GAGATTTTGTTTTTTATAGATTGGAGATGTATTTTGATTTTTTAGGTTAT
>cg12924548 
GGTTAATATGTGTGATTTAAAATGGAAAAATATTGTTGTAGGTAGAGTGA
>cg13374297 
GTTGTTTGGTATAGAGTTAGGGATTAATAGGGTTTATATTTGGTGAATGA
>cg08724517 
GGGTTTTGTTTTTTAGGTAATAGTATATGTATATAAGTGATTAATAATGA
>cg15322963 
TGGTATGTTAGTTAGTGGGGGTGTTTTAGAAAATATAGTTTTGTGTGTTT
>cg12708864 
TGATAGTTTAGTTTGAGTGGTAATAAATATGGATTAGAAGAGTGTAGTTG
>cg25094467 
GGTTTATGTATATAATGGTGTTTTTTAGTTTTGGGAGGTTTGTTTTAGAG
>cg27567933 
GTGATGAGGTTTTTTTAGGGTTAGAAGTGTAAAAGTAATAGGATTTTTAA
>cg07635693 
GATTTTGTGTTAATTTTGAGTTTAAGTTTTAAGAGGTTTTGTGTGTTTTA
>cg11145296 
GAATGTATAATTGAGATAATGTTTAGGAGAGAATGTATATTGGGTTTGTG
>cg05777536 
GTTAGTTTATTTAGGTAGTTTGAGTTTATGGTTATTTAAGATTAGGAGTT
>cg08187089 
GGTAGAATTAATTTTTAAGAGTAGTTAAGGATATGTGTTGAATGTTTTGT
>cg06128920 
TGTAGTTAGATGTTTTGTTGTTTTTGTTTTGTTGGTTTTTAAAGTTTGTT
>cg25749583 
GAGATGTTTTTTGGTGATTTTATATGATTTTTTGATAGTGGTAGTGTTTG
>cg22872812 
TGTTTTTTGTTAGGAGATGTTTTGTTTTTTTAGGGTTTGAAATGGTTTTG
>cg02725211 
GTTTGGTTTTTTTTGGGTAATTTTAAAGATGTATATTGTTGGGTATTAGA
>cg06492013 
GGGGTTTAAATGGGTTTGTGTTTATGTTTGTATTTGTATAGAAATGTTTA
>cg15341808 
GGTAAATAAGGAAAATGGAATTAGTTTTTTAGAAATGATGAGATTAAGAT
>cg19675684 
GGTTTAGAAGGAGGTTTTTGGAGTTATTAGATTTTTATGGTTTTTTATTA
>cg23363775 
GGGAGTGAGAAAAGAGAGAAGAATTTATAGGGAAAGAAATAAAAATTAAT
>cg03679755 
TGGTTTTTGAATTTTTGTTTGTATTGGGGTTGTTTTGTATTTTTTGTTAA
>cg00593897 
GTTTTAATTAGTTAAGTTATGGAGTTATTATGTTTGTGGTGGTATAAATG
>cg25147601 
TGTTTTATTTGGTGTTTGTAGTGTTTTGTGTGTTTTTTGTTGTTTTTGTG
>cg26945349 
GTTAGTTTTGTGGGGAAATAGATATTTAGGAGAATGTTTAATATATGTAG
>cg00501035 
GGGGTTGTTATAGTGAGATTTTATTTTATGAGTTAATGTGTAAAATTTTT
>cg14236735 
TGGTGTTTTGTTTTGAGTGGGGTAATAATTAGAAATTAGTTAATTTTGGG
>cg12848098 
TGTGGTTTTTTTGTGTTTTTTTGTTTGTGTGTTGATTAGTTTTTTTGTTT
>cg09267776 
TGTTTTTTTGAAGATGTTTTTGAGGGTGTTGTTTAGTAGGAGGTAGAGTT
>cg19454397 
GGTGGGTTTTTTAGGGAAGAGAATTTTTAGTATTTTTTTTAGTTTGTAAT
>cg05211926 
GGAGGTGGTTGGTTGAATAATTGGTTTTAAATTTAATTTTTGGAATTTAT
>cg16494916 
TGAATTATAAGTTTTAGTAGTTTTTGTTGTGGTTTTTGGTTGGTTTTTTT
>cg22235936 
GGATTTTATAGGATATATGTGTTTTGGTGGATTATATAGGATATATGTGT
>cg02844688 
GTTTAAGGAGTAATTAGGGAAAAATAATAAGATTGAATTTTGGTATGTGG
>cg13055312 
GGATTTATAGTGAAGTGAATAGTAATATTTTTAGTAGGGATTGAGTTATA
>cg16439672 
GAATGAGATATGGTTTTTGAATTTGTGTAGAAAATTGTTTTATGAAGATT
>cg09387587 
GTTTTGATTTTTTGATTGTAGTAAGGTTTTGTGTTTTTGGATTTTGGAGT
>cg18238366 
TGTTGATTTGGATGTAGAGAAGTTAGAGATTTTTGTTTTTGGTTGTTGTA
>cg22576265 
GGTTGATTTTTAGGAGTTTTTGAGGTTTATTGGAATTTATAGTTTTTTAA
>cg25695068 
TGTTGTTTGATAGTATTATTGTTTTTATAGTGATAGTGTTTTTTTTGGTG
>cg08421940 
GGAATTTTAGGTTTTATTTAGATTTATTGAGTTAGAATTTGTAGTGTGAT
>cg15302744 
GTTTAGGATGAAAGTTAGGAGGATTTTTTTGAGGTTTTGAGAAATGTAGT
>cg20143530 
GGAATATAGTAAAAGTATTGGATTGATTTAAGAGTTTGTTTTTGTATTTT
>cg24659527 
GAAGTGTTAGTGGTTATAGAGTTATATTTGTGGTTAATAGTGATTTATTT
>cg26378453 
TGTGTATTAGTTATATGGATAGTAGTTTTGATTTTTTTGATTGTTTTTTT
>cg17833435 
GGGTATTTAGGAATGTTGAAAAATGATTTGTATAATTTAGAAGATGTAGT
>cg13813744 
GGATATAAAGTTTGTGTATTTTTTATAGAAAGAGTGTAGTTTTGGAGTTG
>cg05335806 
GAGGGTTTAAGAAGAGTTGGTTGGTTAGGTATGATGATTTATATTTGTAA
>cg24988451 
GTTTTATTGTTTATTATTTTTTGGGGTTAGTGGTTTGTGAGGTATAGGTT
>cg10469980 
GGTAATGAAAAATTATTAAGAGGGGTGATTAGAGAATTTAGGTTTAGATT
>cg07623795 
GTTTGGTGGAGATTTAATTATAAGGGGTTTATAGATAATATTTAATTTTT
>cg09721469 
GTTATTTGTATATAAGTTGTGGTTGAAATTGGTTTGGAGTAATTTGATTT
>cg23015983 
TGGATATTTTAATGTATTATTTTGTTTTGTTTTGTGTTTAATGTTGGTTG
>cg02336491 
GGGATTTTTATAGTTTTTTATGAAATTTTTAGGTTTGTTGTGATTTTTAT
>cg19690306 
GTTTTTGTAATTTATTTGGTTTTAGGTTAAGTGTTATTTTTTTAGAGAGG
>cg09493833 
GTAGTTTTAGTAAAGTTTGTTATGAATATTTATTGGGTAGTGGAAGAATA
>cg17399280 
GTTAGTATTTGTTAAGGTAAGATTAGAAATGAGGTTAGTTGGTTTTTAAT
>cg13352750 
TGTGTTGGGAGGTTTTTTAGTTAATATGAGTTATATTGGTGATTATGTGT
>cg08887025 
GTATTAAAGTTGGGTATAGTGTTTGAGGTATTTATTAAAGTTGGGTATAG
>cg16153547 
GGGTTTTGGTGTTATTAAGGAATTGTAAATTGAATGTTTGATTTGATTTA
>cg16839726 
GATTATTTAAATAGTGTGATTAGATGTAGTATTATGTGAAATTAAATAGA
>cg12538435 
TGGTTGGTGGAGAGTAGGAGAAGGGATTGTTATGATTAATTTGGAAAAGT
>cg23426912 
GGTTTATTTGATGGAGTAGTAGAATTTTGGTATGGGTTAGATTTTTTTTT
>cg05711609 
GTTTATATTTGTTTTTAAATATAGGAAGGGTTATGTTATGGTAAGATGTG
>cg26424817 
TGTTTTTTTGATGGGTTTATGAAATGATGTATTAGTAGATTATATTTTGT
>cg10922823 
GGTATGGTTAGTATATGTTTTGGTTATAGAAGGGTTGTAGTTTATTTTAT
>cg26668508 
GTTAAGTTGTTTTAAATGTTTTAGGGTTTAGGGAATAAATTTTTTAGATG
>cg15287126 
GGTTTTATTTAATTTTTGTTTTAGGATTTTGTAGTTTTGAGGGGTTAGAG
>cg12998491 
TGTGTATTAGTGAATAATAGTTGTTTGTGATATTTTTGTTGATATTGTTT
>cg13183008 
GATGTATAGGATAGTTTTTATGATAAGGAATTATTTAGATTGAAATGTTA
>cg01690366 
TGTTTTATTTAAGTGTGGATTTGTTTATTTTGTTGGGTTTTGGGTGTGTT
>cg02461691 
TGGGATTTTGGTTTTAGTTGTTTTGTTTTGTTTTGAGGTTTTTAGGTTTT
>cg20154144 
GATAGTAGTAGTAGTAGTTAGTATTTGGGAAAGGTAGATAGGTATTGATT
>cg24786232 
TGGGGTTTGTTTTTTTTTAGAAGAGGTTGTTTTTTATTGGATTTTTTGAT
>cg05750884 
GGAAAAAGTGAAAAGTAAGTATTTTTTTAATTGGATATGTTGAATATTTA
>cg17510997 
TGAATTTTTTTTGGGTTTTTAGGTTGTGTTTTTTTGGTTTTGTTATTTTG
>cg05773599 
TGGGGTAGTTGAATTTGGTGTTTTTTTTGTTTGTTGGTTTTATTTTTATT
>cg23318768 
GAAAATTGGATGTATAAATGAGGGTGTTAGATGTGTAGGTAAATATTATA
>cg07045581 
GAAGTAAAATGTATTGTGTGGTATTTAATGAAAATGTATTAGGTATGTAA
>cg03946671 
TGAATTTTAGTAATGGTTTTTTTTAGATGTTATGTTTAGTTATTGTGTGT
>cg00326440 
GAAGTGATGGATTAATGAGTTAGAGGTAAGATAATTGAAAGTTTTTGTTT
>cg08189615 
TGTTTTAGTTTTGGATTAGTTTTTATTGTTTATAGTTTTTAATGGTGTTG
>cg19979773 
GTATATTAGTAGTTGTTTTTTAAGTTTTATGGGATTTAAGGTTGAGTATG
>cg19423485 
GATTATTTTTAGGATAATTATTTTGTGTTAAGTTGAGTTTTTGAGGTTGG
>cg00876725 
GTAGATTTAATTTGAGGTTTTTGGTTAGTTTTAAGTTGGATTTAGTTATT
>cg01012273 
GAAAGTTGAAGTTGAAGGGTTTTAGATGTTTTTGTTTTTGTTTATAGAAG
>cg09431847 
GTTATAGTGAAGGTTATGGAATAAGTTGTGTTAGGTATTAAAGGAAAATT
>cg23754431 
TGGGTTATTATTGTGTTTTGTTAGTTTTATTATGGTTGTTGTGTTTTTTG
>cg20635393 
GTTGAGGTTGTTGTTTAGGTTATTGTTGATGTAAATATTATTGTTATTTG
>cg20355606 
GGGAGTTTTTAGAATGAAGGTTTAGTTATTTAGTGTGGTATAGAAGTTTA
>cg17490306 
GGTGTTTTTAGTTAAATTTTAGGTTTTATAGGGAATAAGTAGTAGTTTTT
>cg24007907 
GTGGAAGGTATGGGTAATGTTAGTTTTAAAATAAGGAAGTAAATTATATT
>cg00894219 
GAGGAGTTATAATGATGGATTATGTATTTTAAGTTAAGTAAGGTGGAAAA
>cg08493959 
TGAGTTGTTTTTGTTTGTGGTATTGAGATTTTTTATTTTTGATGTAGATG
>cg20301722 
TGGTTTGGTTATTTTAGGAGTATGTTGTTTTTTTTTGATGTGTAGTTTGG
>cg02324558 
GTGTATGTGGTTTTAAAAGAAAAGTTTATTTGGAAATATTTGGATAGGAG
>cg15119683 
GTTAAGGTTGAGAAATTTTGTTTAGGAAAAGGATGTAGTAATGTGATTAG
>cg04788627 
GAAATAATAGTTTTTATATATTGGGTGATGGGTAGTATAGGTTTATGATT
>cg22888055 
TGGTGAATTGTTTTGTATTGTGGGGTTTTAGTTTTAAGTTGGTATGTATA
>cg24874173 
GGTTAGAGGTTAAAATGTTATTTTTGGTATTAGTAAATTTAAATTATTAG
>cg27127643 
GGTTTAAAAGATGAAGGAGAGTTAAATAAATTAGAAAGAAAAGAAAGAAA
>cg16569430 
TGTTAGGTAGTTGTTTTTTATGGTGTTTGGTTTGTTTGGTATTGATTTTT
>cg06754916 
TGTTTTTTAGTAGTTTTTTGTAGGTGGTGATTTTGATGTTTAGGATTAGT
>cg20681975 
GTTTTTGGTTAGTAAGAGAGTAGATGGTGGTTTTAGTGATTTATGGTAAA
>cg15665825 
GGAGATAAAGAGAAAGAGGATATTTGTTTTTTGTGGATAGGTTGATTTTT
>cg11112791 
TGGTGTTGGTTGTTAGTGTTAGTAGAGTTAGGGTGGGTATATTTATTTAT
>cg25046748 
GTGGATAGTAGTTTAGGGGATTTTGAAAGATTTAAGATTTTTAAGGGTTA
>cg17324160 
GGTTGAGGTTGTTATTTTTGTATAGAGGTAGATATTTTGTATTTTAGGAG
>cg21047465 
GTTAATGATTTTATAGGGATAAGATGATTAAAAGTTTTATGTTTGTATTT
>cg01189112 
GAGTTTTGTTTTTTAGTTTGTAAAATTGAGGTTTGGTTTTTGGGTTTTTT
>cg19201725 
GAATTTATTGGAAGGAAGGAATAATTTTAGATGTATTGTTTTTAAAAGTT
>cg13910860 
GTTAATTGATTTAGATTGATTGGTTTTTTGTTGTTAATGTTAATTAAATT
>cg02452146 
GATGTAGGTTGTGTTTTTTAGGAAATAGATGTTAAGATGTAGATTAGTAA
>cg08869133 
GTGTTTGGATTTTGGTATTTGATTGGATTTTGGTATTTTGGATTTAATAT
>cg19628958 
GTGGTAGTATATTTAGAAGATTAGGAAATTGTTGTAGAGGTTTGGTTTTT
>cg21216010 
GTGATTTAGTATTTAAGAATTATTTTAGGAAGTTTGGTAGTTTAGTTTAT
>cg02671421 
TGGAGTTGGTTTTTGTTTTAGTTAGTTTAGAGAAGGGTTTTTGTGGTGTA
>cg14188064 
GGGATAAGTGGTATTGAATTGGTAGTTATTTTTAATTTATTTTAATATTT
>cg22802687 
GGGGAATGTTTTTTGATTTGGGGTTTTTTAGAGTTTTAATAAGTTTAGTA
>cg11377665 
GAGGGATAGTTTTAAGTTGTTTGTAGGTATTTAAAATAAATGTTAGTAAA
>cg12247200 
GTATATTAAAAAGATATTTATGTTGGTTGTAGTGGTTTGTGTTTGTAATT
>cg24778858 
GATTATTATTAAGTATAGAGTTTAAGTGTATATGGTTATGGAGTGGGAAA
>cg05275406 
TGGTGTTGGTTTATTTTTTTGTAGTTTATTTTGTGAGGTTGGATAGTTTT
>cg16984019 
GAGATTGTGTTATTGTATATTAGTTTTTGTAATAGTGTGAGATTTTATTT
>cg07061359 
GATGAAGATGTTTAAGTTGAGGTGGTTGAGAAAGTGTAGAAATTATTTGT
>cg16246915 
TGTGTTTTTTATTTTGGTTTAGGGAGAAGGGTGTTTTTTTTATATTGTGT
>cg17978562 
TGGGAAATGAGAGAAAGGAAAAATAGTAGTTGTGGAAGTATTTTTTTTTT
>cg05672174 
GTAGAATTGTAGGGTATAGGTGTATAGGATGTTGGTAATGTAGAGAAGTT
>cg21304062 
TGGTTTTTATTTGAGTTTAGTTTAGAGATGAATGGGGAGTTGTTTTTTTG
>cg06465788 
GAGTTTGGGTTTATTTTGTGAGTAGTGGAGATTTATAGAAGTTTTTTGAG
>cg07428430 
GTATGGTTATATGGATTTAGTTTTAGTTATGGGGTTGAATGTAAGATTTT
>cg11090176 
GTTTTTTATAGGTGATTTTTAGTAATAATTGTATAGTAATATAAGTAGAG
>cg07193972 
GTAAGTGGTGTTTTGTGTGATAATTTATGATTTATTTATTAAATAGAAAA
>cg11761729 
TGTAGGATTTTTTTGGTTGTTGTTGTTTGTGGTAAAAGTTGGTTTTTATG
>cg14219854 
GTGTTGAAATGTGATTTTGTTTAGTAATTTTAATGGTGTTTGGGGTATAG
>cg12891049 
GTTTTTAGTTGATTTTATGAGGAGTTTTGGAGTGTGATTTGTATTTTAGA
>cg25794571 
TGAGGTTTTTATGTTTGTAATTTTAAGGGATTTAGGGTTAAGGGTGTAGT
>cg03783575 
GATGGTAGGTTGTTAAATAGTATGTGTGTTTAGGGTAGTAATTTATTTAT
>cg00195749 
GTTTGGTTTTTGTAGTTGTGGTGGATTTTTAGGGATTTTGTTTAGGAAAT
>cg00358442 
TGGGTTTTGTTATGTGTTGTTTGTAGTTTTGGTTTGTTTTTTTTGTTTTG
>cg09071407 
GGATAGAGAGTTTAGTGTTTATGAGGGGATGTGTAGAGTTATTTGTTTGT
>cg13384837 
GTAGGGTAGATAGAGTATTAGGGTATTGAATTTTAAATTTGTTTAAATAT
>cg11474464 
TGTTTTTTTTGTTATGGGTTATGTTTTTTGAGTTATAGATTATGTTTTTT
>cg04519403 
GATATTATTAAGAGAGGGATATAGGAGAGGTTTTAGTAATTTGTAGTTTG
>cg02876466 
GTTTTAGAGAGGATAGAGGAGATGGGTTATTAGTGGTAAAGTTTTTATTA
>cg17910918 
GAAGGTGAAATTATGATTTTAAAGTTTGAAAGAATTTGTTATTGTTGATT
>cg13255083 
GATTTAGTGGTTTGTTATAGGGGTTTTTGGTATTAAATGTTTGATAGGTA
>cg25815543 
GGTTTTTTGAATTTTGATGTTGAGGTTGTTAATAATAGTTAATAGTTAGT
>cg18160291 
TGTAGGTTGTGTTTTGGTTTGTTTTTTGTAGTAGTATGGTTTGTTTGTTA
>cg15798530 
GTATTGATTTGGATGTATAATTAGTGTTTAGTTGTTTTATTTATAAAGTA
>cg18715075 
GGTGAGAGTAAATGTTGATAATTAAGTTTATGTGTTTTATTAAATAGGAT
>cg17432627 
GGAATAGAGAGAAATTATATAGTTTAAGGGTAGTGTTATTTTTTGTTATG
>cg18185028 
TGTTGTTGTTGTTTTTTTTGGAGTTTTGGTTATTTTTATGATTTTTTGTT
>cg13289788 
TGGAAGTTGTATTTTAAGTAGGTTTTTTTTTTGAAGAATATGGTTTGTGT
>cg13330050 
GTTAAGTAGAAATTTAGAAAGTGGATGTATATTAGGTAAAAATATGTATA
>cg10810819 
GGGGATGGTTATTGGATAGTATTTATAAGTAAGTTGTTTATTATTTATAG
>cg25266170 
GGGAATTTAAGGTGTATAAAGGTTAATTTGAATTTGTGGTTGATTTTATA
>cg23195256 
GATGTTAGTTGTATATATGTGTAAGTTGGTATTTAGTATTTTTAGATTGA
>cg03585453 
GTTAATATGTATAGGGAGGAGAGTTTTATGGAGTTTTTTAGAAGTTTTGT
>cg09705456 
TGATAGTAAAATAAATGTATTATTGATTGTTGTGTGTATTAAATTTTTTT
>cg07079560 
GGTTAAGTTAATGTTTTGTAGAAGGAAGGGAAAGAAATAAATATTTAAGT
>cg12345609 
GGAGAAGTTAAGTAAAAGTTAGAGTGGGTTGTTTTAGAGTTATTTTTATT
>cg02898059 
GGTAGAAATTATAGTAGGATGTGTTGAGAATTATTTGTGAGTTTTAATTT
>cg18224653 
TGTGGTATGGTATTTATTTGTGGGTTTAGTGTGTATAGTGTTGTTTAGTT
>cg23735003 
GGGGGTGGGGGTTTAGAATTTTTATTATAGAAGGTAATGATTTAGAGGAG
>cg06062378 
GGATGTAAAAAGTAAGAGTTAGTATTTATAAGAAGTAGAAATAATAATGT
>cg01489441 
TGAATTATTGTATTGAGTGGAAGATGTTAGAGGAAATTATGTATGTATTG
>cg21980045 
GATGAGATGAAATATTGAGTAAAGGGTATAAAGTAGGTGTTTAGAAATAA
>cg02068166 
GGGAGTTTATTATGAATAAATGAAAAATAAAAGTTTTAAGATTAAGAATT
>cg14843608 
GGTATTTAGTATATATTAGGTGGGTAGTTATTTTATGAAATTTTGTAGTT
>cg24999679 
TGGGTTAGTAGTTATGGTGGGTGTATTGGGTTTTTTAGTAGTTTTAGTTT
>cg11018432 
TGATATAGTTTTTATTATTTTAAAGAGTAGTATTATATTTGTGGGTTTAT
>cg11851753 
GGTAGTTTTTATAGTAGTTTTGAAGGGTGAGAATTTGTTTTTTTATGGAT
>cg08258245 
GTTTAGTTGTTGTTATATAATGTTAAAAGTTGAGGATTTAGGGGAAAGTA
>cg14186135 
GTTTGGTATTATTTATATGTTTAGTAAATGTTTAGGAGGATTGTTGTGAT
>cg27125293 
GAATTTTTGTTATTTAGAAAGTTGTATTTTGGAGGATGGGAATATATAAT
>cg14611555 
GTATGTGTGTATATGTTATATGAATGTGTAAGTGTGTGTAAATGTGTAAG
>cg10252804 
GTGTTTTTAGAATTTTGATATGTGTGTTTTGGTAGTTGATTTGTAAGGAG
>cg07969984 
TGGTGTTTTAGTTTTTTGGATTTGTAGGGTGAGTTTTAGTTTTGATTGGA
>cg14730192 
GTTAATGAGAAGTGAATTGGGAAATGAAGGTATTTAAGTTGATTGATAAG
>cg14996520 
TGATTTTAGTTTTGATTTGGTGGTTTAGTTTTGTGGTTTGTAGTTAATTA
>cg23621222 
GTAGGTTAAGTTTTTGTTTATGGAGTAGTTTTAGGTGATTTAGAGTTTTT
>cg09797337 
TGTGTTTTGTATTGATATTGAGGGTTGGTATGTTTTTATTGTTTTTTGAT
>cg15624109 
GTGAGTTATTGTGTTAGGTTTTTTTTATTGGAGATTTAAATGGAGATGTT
>cg07902263 
GATTTAGTTTTTTATTGGGAGGTAGTTTTATTTGGGTATGGGGTAAATAT
>cg02333884 
GTATATAGTTTTGGGAAATAATTGTATAGATTGTTATTTATTGTAGTATA
>cg05347757 
GGGTTTAGTTATTTTATAGGTTTGAATAAAGATTAAATGAAATATGAAAG
>cg06613783 
GTTTTTGTTTAGTTTTATATTGTGGAGGTTTGTTAGGGTTTTTGGGTAGT
>cg18249968 
GGTGATTTAATTAGGGTTATATATTATTTTAGAGTGTTGGTTAGTTTTTT
>cg09158696 
GTGAATTATTGTATATGGTTAGGTATTTTAATAGAGAGAGAGAATAAATA
>cg17916948 
GGGGTGAATGATTTGATTTGGTAAATAAATTTAATATTTGGTATGAAAAT
>cg23451821 
GTTTATAGGTTTTATGTATTAAGTTTGTGTTGAGTAATTTTTAATATGGT
>cg13071386 
TGGAGGTAGAGGAGTTAAGTTATTTTTTGATTTAGAGAGTGAAGTTGAGT
>cg06071479 
GGGATATATATTTATTTGTATTGAGATTGGTTGTTGTTGTTGATATTTGG
>cg11712896 
GGGAATTTTAGGGTGGGGTTTATTTTTATAGTAATTAGAAATAGTTTTAG
>cg17108355 
GTTGTGTTAGAGTTAAGTTTAGGTTTTTAGAGGTTTTTTGTGTTTTTGTT
>cg02647381 
GTTGTTTGGATATAAAGAGTTATAGTAGGAAATGAAATAATGTATGTTGA
>cg19790884 
TGGTGTGTTTTGAAATATGTGTGTGTTTTAAAATATTTGTATATTGTGTG
>cg08307107 
GGTTTTTGGTGGGTATTTAGGAATGGAAGTTATAATTATTATTGTGATAG
>cg08165971 
TGGTTTTTGTTTGGAGTTTTTTTTAGTGTTTTTGTTTTGGGTGTTTTGGT
>cg06726213 
GTATTAAAAAAGATATTATTGATTATAATGGGAGAGTTTAGGTATTTGTT
>cg10475564 
GAAAGTGAAATTTAGTTAAATTTGAGTGGTGTTGAGTAAATTATTATATT
>cg15147534 
GTGTTATAGAAATTTAAAGAAGAAATTTGGATTATTTGGGTAATTTATAA
>cg14803539 
GTATATGGTAGTATATATAAGTTGGAATATATAATGTGTGTTTGGTGTTT
>cg00973947 
GGTGTAGAATATTTTAGAAGAATTAGGAAAGGTTTAAGGGTTTGTGAATA
>cg13819249 
GTTTAGGTTGTAGATTGAATAAGTAAATATTGAAAGATAGTGGAGTTAGG
>cg13020457 
GAGTTTTATTAATGGTAGTTTTTTTTAGTTAGTAGTTTTAGAGTAGGTAG
>cg00795341 
TGATTGTTTATTTTTGTTTTTATTTTTGTGTGTTGGGGTTGTGTTTATAT
>cg07829712 
GTTTAATAATTGTGTTGGAGAAAGGATATTAAATGATGTTTAGAAATGTG
>cg13684521 
GAATAAGAATGAATTTGGGTGATAAGAGAAGGAGATATTATTAGTAGTAT
>cg16996571 
TGTTGAGATGATTTAGAAGTTGGTGGATGTTATTATGGTATAGGTGTAAT
>cg22835950 
GAGGAGGGGTTTTTGTTATAAGGAGTTATTTAGTTTAAATTGTTAGTAGT
>cg05352517 
GGGGTTATAAATTTGAGGAGTTTAGTTTAAAAGATTTAAGGGTAGGTTTT
>cg01550893 
GGAGAAGGTTTTTTAGGTTTTGGTATAGGTTTAGGTTTGGGAATTTTTAG
>cg06279781 
GGTATTTTAGGGTGTTAATGTAGGAGGTTAGGATGTTAAGATTTGAGGTT
>cg17783593 
GAGTTTTATGAGGTGATTATGTTTGGGGTTATTTTAGGTTGTTTATTTTT
>cg02575937 
GTTTGTTGGTAATTATTATGTTTTTGAGGTTGATTTTGAAATTTTAGTTT
>cg12739682 
TGGAAGTGTAGTTGTAGGAATGATTTTTTTTGTTGGTGTTAAATATTAAT
>cg12744916 
GTGAAAAGTAAAGTTTTATAAAGATATTAATATATTAGATGGAGAATAGT
>cg18553979 
GGAAGTGATTAATATTAGAATTGAGTGTGTTTTAGTAAGATTTGTTGAAT
>cg01002891 
TGGTTGTTGGTTTTAGTTTTATGTTTTGGGAGTTTGGTTAGAGTTATGAG
>cg15903421 
GTTGTAAAGTTGATTTGATTGTTTTGTTATATTATGTTTGGGGTTTTTTT
>cg12786907 
GTTTTTGGGATTGTATTTTAGATGGAGTGAAATGTATATGAATTTGGTTT
>cg05385477 
GATAATAAAATAGATTATTTTGAAGGGATTAGAAGGAGGATATAGGGTTT
>cg10123035 
GAATTGAAGAGATTAGGGTTAAATTATGTGTTTTTTTTGAGTTTTTTTGT
>cg24850585 
GTAGAAAATAAAAGTTTTTTGTGGGATTTGGGTTTTTGTTTTGGGTGAGG
>cg21187554 
TGGGTGGTGGGTGTTTGAGAAGTTGTTATTATGAGGAAGTTTTTTAGTTT
>cg27063617 
GAGAGGTAGTTTTTTATGTGTTGATGTAGGGATTTAAGTGTTTTTTATTT
>cg02890368 
TGATTTTTTGGGGGAGGGGGGATTGAAGAAGGATTTTATTATTTTAGGAT
>cg05390151 
GATAGGGTTATTGATAGTTTATATTAATGATGTTAATGATGGAAAAAGGA
>cg04334429 
TGTATATATTATTTGTTAATATTTGGTTATTTTGTTTTAATGTTGGTTGG
>cg03264550 
TGTTGTTTTTGTTGTTTGAGTTTGTGTTTTAGTTAGTTTAGGTTTTATTT
>cg22376583 
GTTTGGTAGGATTTAGGTGTAGGATTTGGGGAAGTTTAAGTAGGTTTTTG
>cg11236296 
GTGTGGAATAGTTTTGATATTTTAAAGTTAGGGTTTATGATAATTAATTT
>cg01151642 
GAGAATTTATAGTTAATGAGGTAGATTTTTTTTAGGGGTGAGGTTGTATT
>cg00816177 
GATTTTTAAGGATAGAGTTAGGAATTAGGTTTTTAGTTTGGGTGTAAGTG
>cg11889769 
TGTTTTTGTGATATTTGGAGTTTTTATTTTGTAATAGGTTTTGAGTTTTT
>cg05806054 
GGTGGTTGTAGTAGATTGGATTTGGATTTTTAAATGGTAATTTATTGATA
>cg05299479 
GGGTGGGGATAGATAATGATAAGAGGTAAGATAGTTGTTTAGTTATTTTG
>cg09660810 
GTGGTTTATGGGGAATTGGTTGTTATTGATTATGTGAAGTAGTTTTAGTT
>cg13600716 
GTGTTTTTTGTTTAGGATTATTAGTATTTTTGAGTTTGGGTTTATGTATG
>cg03944691 
GAGAAAGGAATTGAGTATTTAGAGAGATAGATTTTTAATATATTTTTATG
>cg12148263 
GTTTGGTTAATATTTTTTTATTATGTAATAGGATTTAGAAATGTTGTTTT
>cg06149604 
TGGTGGTAGTGATTTTGTTTGAAGTTTTTTTTGGAATTTTTTGGGGATAA
>cg10003032 
TGTTTGGGAATAAGTTTTATATGTTGTTGTTTGTTTTTAATTTATTAATT
>cg06964191 
GGTAGGTAGAGGTATTTTGTATATTGTAGAGATTTGATTTTTTTTGTTAT
>cg08266106 
GGAATGGTTTAGTATTGTTTGGTATATAATAAATGTTAAATGTTTTTTTT
>cg10158697 
GGTATTATGTTTTTGATTGGTAAAGGTATTGTGTTGTAGATATTAGTTTT
>cg22006449 
GTTTAATAAATAGATTTATGGTTTGTTTGTAATTTTTGTGGTGTTTTTAT
>cg26489415 
GGTAGATTTTGGGTATTATTTTTATTAGTGTTTTTATGTATTGTAGGATT
>cg00566635 
TGTTTTTTTTAGGAAAAGTGGAATTAATTGGGTGTAAGGTTGATTTGGTT
>cg12267107 
GGTTGATTTTGTAGGAAATTTTGGATTATTTTTGGTTTTTTATAGATTTT
>cg00760992 
GTATTTTTTTGTAGAATTTAGGTGAGAATTTATATTTTTGGGGTAGTTAT
>cg12578563 
TGTGTTAGGAGGTTGATTGGGTTTTATTTTAGGTTTGTTTATATTGTAGT
>cg03869253 
GAGGATGTAGTTATGGTTTTATTGATTTTGTGTATTTTAGATGTATTTGG
>cg16264526 
GAGTTGTTTTAGATAGGTTTTGTTTAAATTGTAGATTGATAAGTAGAGTA
>cg01061283 
GTTGATGATTTATTTTAGTGGGTATTTTAAATGTTTTAGGTAATGGGTGT
>cg20278383 
TGTTTTGGATATGTTGTGTTGTTTTTTTTAGTGATATTGTTTGGTTAGAA
>cg17971330 
GGAAATGGTGTTGGTTGTTAGATTTATGTTTATTTTGTTTAATTATGATT
>cg16997203 
TGTGTTGTTTAGGATGATTTTTTTGGTAAGTTTTGTAGATGGTGTTTTTT
>cg22771602 
GAATGTTGTGGGAAGTTTTGTTTTTTAGTTGTATTTAGGGAAATTTTATA
>cg14022645 
TGGAATTGTGTTTTTTTTTGGTTAATATTTGTAATATTTGAGTTTTAGAT
>cg18468498 
GAAGTGGTTGTTTTGATATTTAGAAGTGATAGAAGGTTTGTATTTATTAG
>cg26538164 
GTTTTTTGTAAAGGGGGAAGTTTTAGGTTGATTTTTAGTAAGTAAGTTTT
>cg02854676 
GGGTATTAATGATTTAATTGTTAAAATTATGATTTATTTTAGTAAAGGGG
>cg24011501 
TGTTTATTTTTTAGATGTTTGTTTTTTTGTTGTATATTATGGTTATGTTG
>cg16242498 
GTTGGGTGTTTTATTTTTGATTAAAATTGTAAATTAGTGGGAGTGTGATT
>cg22955140 
GAATTATAAAAGAAATTATTGAGGGTATTTGTTTTGTTGAATTGATGAGA
>cg10684486 
GAAGTATTAGATAAGTTTTGTGGTGGAAGAGAGTTATGATTTTTAGTTTA
>cg02094681 
GTGTTTATGTGGGTTTTAGGGTAGTATTATATATATTAAATGTTGTTTAA
>cg21510712 
TGTGTTTTGTTTTTTGTTTGTTTTTGTAGATTTAGTATTGTTTATTTTTG
>cg08877293 
TGTTTTTTTGATGTAGTTGTTTATATATGGTGTAATTTTTTTGTTGTGTT
>cg24368491 
GGTTTTAATTTTATATGAAAGTTTTATGAGTATGTTTTTGTTATTGAGGT
>cg16249454 
GTTTGGGTTTGATTGTTTTGTGTAATTTTTGTTAATTGTGGGATGTTTTT
>cg01240823 
GGGATTGAATAAGATAAAAAGGGTTTTTGTTTATAGGAAAGTTGTATTTT
>cg12273426 
GTTTTGATGTTTTTAATAGTAGTTTTTAGGATTTTGGATTGTGGGTTTTA
>cg15244183 
TGTGTTTGAATTTGAATTTTAATGTTGTTATAAGAGTTTTAGGGAGATTT
>cg09504080 
TGGTGGTGGGTAGTTATTTTATGTTTTTGTTTGATGGTTTGTAATTTTGA
>cg27219574 
GGTTAAGTTTGAAATGATGGGGTGTGTTTTGGATGTTTTAGATAATAGAT
>cg20482462 
GAAATTTTTGGTGATAGAAGATGTTTTTGTAAATGGGTATTGTATGATAT
>cg16400150 
GTTTTTATGTAATTGAGTTTGGGTAAAGTAGGGTTGTAGAAAGTAGAAAT
>cg24918062 
GGTTTTTATGGAGAGGAAAAGAAGGGATGAATAAATATAATATTTTTAAT
>cg13182809 
TGTTATTATGTTTGGTTAATTGTTGTATTTTTGGTAGAGATAGGGTTTTG
>cg00570575 
GTTAAGAGTAGTTTTGATAAGTGGTAATGTTATAAGAGTGATAGGATTTT
>cg21211977 
GATAATTGTTATGAGTTTGGAGTTGAAGTAATAAAATATGTTGTATTTAG
>cg07689252 
TGTTATTTTTTTTAGTTGATATTGTAGGTGGGTGGGTAAGTTTAGGGTTA
>cg15281205 
GATAGGTGTGTAATAGTATGTTTAGATAATTTTTTGTATTTTAGTAGAGA
>cg10039089 
GTGAGATTGGAGAAATAGGTATGGATTTAATTATTTAAGGTTTTATAGAT
>cg24938752 
TGGTTATGAGTTTAGAATAATGTGAGTTTTATATATTGTAGGTGTGTGTG
>cg17936721 
GGGAAAATGGTTTAGTAAAGTTGTGTATAGTTTATGTATTGTTTTTTGAG
>cg21767373 
TGTGGATTTTTGGTGAAGAATATAGTTGGAGAATTTATGATATAGTTATT
>cg04707967 
GTAGGTAAAATATTGTTGTTTATTGTGGGTTTTTTGTGTGTTAGATTTTT
>cg18065464 
GTTTTTTGTGATATGGAGGTTGAATTTTTTAGGTTGGATTTTTTTGGTTA
>cg21179618 
GGGGTTAGGTTTTTTGGTTTAAATAGTTGTTGTTGGTATTTTTAGTTTTT
>cg24534135 
TGGTGTTTTTGTTGGGTTTTTTAGTAGTGGTTTAGTGGAAAAGTAAAAGA
>cg03538480 
TGAGTGAGGAGGGTAGGGAAAGTTATTTTGGTTGTTGTTTTTATTTTGTT
>cg00748188 
GTTATTTTAGAAGGTTGATAAATTAGTATTGTTATTTGGAGGATAGTATG
>cg15034599 
GTTTTTAGGTAGGTTTTTTGGTTTTTTAGTGTTTTGATTATTATAGTTGT
>cg09967373 
GAAGGGAAATAGAAGTAGTAAAGAAAATTAGTAAGAATAAGGTGAAGTTT
>cg27077132 
TGGGTTTTTTAGTATTGTTAGTTTATTTATGTTGTGTTTGAATTTTTGTA
>cg24360747 
GATGGGGTTATTATTTATTAATATAAGGTGAGAAAATAAGTAGTTTGAGG
>cg09064713 
GTAGTTTATTGATGGTATTTTATTAGGTAATTGAATATAAAGGATTGGTT
>cg10083889 
GGTTTATGAAAGTTGTATGTATTTATGGTGAGTTGAGTGATAAAATGATA
>cg27408262 
GTGAGTTATTGTATTTGGTTTATTGTGGAGTATTTGATAAGGATGATTTT
>cg02903680 
GATTTTTGAAGTATTTAGTAGAATAAAGTTAATTTTTTATTAAGTTGATT
>cg27180066 
GGTTTTTTAGTTATAATAGTTATGTTTTGTGGGTTTTGAAGTTATAGAGG
>cg22677755 
GGGAGAGTAATATTTTTATAATTTGATAGATGTAGTTGAGATGTTTTTTA
>cg24152251 
GGGAAGGTTTTATATTGAGGATTTTAGATTTGGTATAATTAATTTTTAAG
>cg25721648 
GTAAGATTTTGTAAGTTTATGTTGGATTGGGTAGTATTTGTATAAATTTG
>cg20730280 
TGGGAATATTTAGGTGTTGGTTTTGTTTGTTGTGTTTTTTGTTTTAGATT
>cg02121330 
GTAGGTTAAAAAGGAAAGGGTTTGTGGTTTAGTTTGAGTAAATATTTGAG
>cg19536227 
GGTTTTTAGTTAAGGTATTTTTTTTGTGTTGTTAGTTTGTTGGGAGTTTT
>cg24338341 
GTTTTTTAGTTTTGTTAGGAAGGTAGTTGAATTAAAGAGTTTTTATTTTT
>cg24330906 
GGGTTTTTTTTAAATGGGATTTTATATTTTTTGTTGGTTTAAGTTTTGTT
>cg23562117 
GTTATTGTTTTAATGTTATTTTTAATTTGTAAGGTTGTTTTTGGGAATGG
>cg16152636 
GTGATATTATAAAAGTATGATTAGAAGAGGTTTAGGAATTAGTGAGAATT
>cg25892137 
GGTGATATGGTTTGTTGATTTAGGTGTTATGATTGTTTTTGTGTTTATAG
>cg22013210 
TGGGGGTTGTGTGTAGATAAAATTAGTTGTTGTGTTGATGTTTTTTAGTT
>cg27310647 
GTTTTGTGGTATTTTATAGGTTATTGGTTATTAAGTTGTTTATGGTTATG
>cg13575271 
TGTTTGGATTATTTTAATTTTGAGTGTTTTGGTAATAAGATTTTTTTTTA
>cg22164720 
GTTTGTTGTTGTAATTTATTGAGATTTGGTGTTTGTTAGTTATTTTAATA
>cg04955914 
GAATTTGGAATGGGTTTTTTGTTTTAGTGTGTGAGAATTTGATTTTTATT
>cg26062037 
GTGAGATTGTGAAGAGTAGATATAGAGGTAAGAAGAGGTAAATTTGTTTA
>cg13083260 
GGTGGTTTAGGTAGGAGAGGGTTTTTTTAGTTTTATATATAGTAGTTTTT
>cg01201151 
GTAAGTATTTTATTTAGATTTGTTTTGTTGTATTTGTTGAAGGTGATGGT
>cg12232021 
GATTTAGAAAATTAATGAGGTTTTATGTTTATTAGAATTGTAAATGTAAA
>cg25658728 
GAGATATTGTGGAGAATTGGTTAGTAGAAGAATAAGTAATGGAAATGGAT
>cg26348172 
GGTTTTTTAGTTTGTAAGTTTGTTGTAGGTATTAGAAAAATATTGATGAA
>cg22851356 
GGAAAGAAAGAATTTGAAATAATGTTAAAAGTATAAATTATTTAAAGTTG
>cg02090418 
TGGAGTATTTGGGTTTTGTGTGTTATTTTTTTGAGTTTGGGGTTTTTTTT
>cg13040733 
GTTATATTTAGGATTATATAGGGTTTTTAATTGGGTTTTGGGAGTTAATG
>cg16318833 
GGAGATTTTATTAGAAATTGATTTTGATGGTGTTTTTATTTTGGATTTTT
>cg05898729 
TGTTTTGTTGGTTTTAGTTGATTTGTTATTTTAGGTGGAGGGGGTTGTTT
>cg05239790 
GTATGGATAATAGTTGTAGTTATGTTAGAATTGTATAAAGAGGGGAGAGT
>cg25042075 
GGGTGGTTATTTTTAGTTGTAGTTGTTGGTGTTATTTGTAGTTTTTTATA
>cg23433249 
GTTGGATTTGTATTAAAGATATTAAAGAATTTAAGTAATGTGAGAATAGA
>cg20561457 
GGGAGGTTGTAGAATTGGTTGATTGTTTAAGTTGATTAAATTTTTATAAT
>cg03623178 
GTTATTTGAAAGTTATTGGAGATATTGAGAGAGTTTTTTAATTGTTTATT
>cg13464323 
GTATAGTAATGTAAATTATGTATAAAGTTATGAGTTGTGTAGGAGTTTGG
>cg11574580 
GAGTATAGAATGATTATGTTAATATATTTAGATGAGTTTTAAAGAAGTTA
>cg25398315 
GAAAATTAGGGTTATTGGAATTATAGGTTTAGTTATGTTTTTGAGGGTTG
>cg10115320 
GGTAGTAGTTGAGATAAATTTTTATTTAGAATAAAGTTGAAATGATTTTT
>cg11651174 
GGGTGGTTTGGGTTATTATTAGTTATATTGTAATAGAGTAGAATTAATGG
>cg06879405 
TGTGTATAAGTTAATTGTTTTTTAAATTAAATAGTTGGATTTAAGAATTT
>cg19926611 
GATTTGAGGTTTGAAGTTGTGTTTTTTTTTAAGTTTAGGTTTATTAAATA
>cg08167129 
GGGGTTGTTTTGGATTTGTTGGTTTTGTAATAATATTTTGTTGGTTTTTT
>cg02373485 
GGATGGGATGGATAAATAATAAATTAGGTTAAGAGATGATGGAAAGAATA
>cg22776687 
TGTTGTATGTGTATGTGTTGTTGTGTTTGTATGTATGTGTTTGTGTTGTG
>cg01673780 
GGTTAGATGAGAGGATAATTTATTTAATGTAGTTTTTAAAGTTATTAGTT
>cg04845319 
GGTTTTGTAGTTGAGGATTATAGGAGGTTAGGGATATGTAAGTTTAGTGT
>cg24873202 
GGTGTAAATAAAGTTAAGGTGTGTTTAGGGATTTTTATAAGGTTATATAG
>cg03921149 
TGGTTTTTTTTAATTTTTATTGTGTTTTGGAGTTGGTGTTTTTATAGGTA
>cg04944537 
GGGGATTAATTTTTTAGAGAAGGATAAGTTTGTATTTATTAAAGGGGTAG
>cg08277679 
TGGGGATATGTAGGAGATTGGTAAGAAGTAGGGTTTTTTAAAAGTAATGT
>cg01785722 
GGGTTTTAAGAGAGTTATGTAGGAAGATAATTTGGTATATGTTTAATAGT
>cg01793945 
GGTTTTAGAATTATTTGAGTTTTTAATTAGTGTTGTGTAGTTTTTTGTTG
>cg17088007 
TGGTTTTTTTTGTTTGTATTTGTGGGGTTGTGATTTATTTTTGTTTTTAG
>cg03593896 
GTTTAGTTTAGTATTGTTGAGTGGTTGTTTAGTTATATTTTAGTGAGTTA
>cg01354923 
GGATTATAATTGTTTGTAGAGATTTGATTGTAATAGTTTTTGTTTAGAGA
>cg27066829 
TGAGGTGAATAATTGTTTTTTGGGTGGTGTTTATTTTAGTGGGGAGATTT
>cg06951451 
GTATAGTGGATGTGTGTATAGTATGAGAGAAATAAATTTGTTATTTTAAG
>cg24438311 
GATTTGATTAGAGAGAAGTGGTGATGTTGTTAAAATTATTAGATGTAGTG
>cg10122047 
GGTAAATAGTTTGATATGATATAGGTGTTGGAAATGGATTTGTTTAATGA
>cg26796379 
GAATAAGTAATATGTAGTATTAGTGTAAAAAGTGTAATGTGGTTTTTTTT
>cg27636612 
GTTTTTTAGATAGATTTAGGAGTTTATTTTAAGAAGTTTTTTTAATTTTA
>cg21626364 
GTTATGTTGAATTATTTATATGTGTTGTTTATTAAGGTAATGATATGTTT
>cg21707607 
TGGGTTTTGTGGGAAGAAGTTTTTAGAGTAGGGTGGGTTGTTTTATTTTT
>cg01413796 
GTGAATGTATAATATGATGTTAGGTGTTTTGAGTGTAGTGATAATAAGGA
>cg18813148 
GGTAATTTTAGGTTTTGGTTTGGTGGAAGATATGAAGAGAAATGTAATTG
>cg15852891 
GATTTTTAGGTTATGTTAGGGTTATGGTTTGTTTTGATTTTTGTTTTGTT
>cg09329137 
GGATGATTTATTTGTGTTGTTTAATGAAGGTAGGTTGTTTTTTATATGTT
>cg02927618 
GTTTATTATTTGATTGAGATTTGGAGTATGTATATTGATAGTTGTAAGAA
>cg26785451 
GAGTGGTTAAGTAAAATTGAGAAGTTGAAGAATAGATATGAAATTTTGAT
>cg07372023 
GGAAAGGGGATTGGGTTGTTTTAATTGGTTTAATTATTATTTGTTTATTT
>cg06242146 
GTTATTAATTTTGTGGTTTTTGTGTTGGAAAGAGAGGGAGAGTTTTTGTG
>cg21752201 
TGTTGGTGGTTTTTGTTGTGTTTAGTTTTATTGATAGTGTTTTTATTTTT
>cg14674634 
GGATTAGAGATGAATGTTTAAAATATAGAGTGGTTGATTGGGTAGATATG
>cg19300389 
GATTTGTATTTGTTGTTGATTTAAAAGAGTAGAGGAGGAGAGAATTTTTT
>cg14663510 
TGTAGTTGAGTTTTGTTTATGGTTTGATTTTTGGTTTTTTGTTTGTTTGT
>cg11890740 
TGGTTGTTTTTTTTAGTTTTTAGTAGTGGTAGGTATAATTTTAATTAATT
>cg02213287 
GTGATTGTTGTTAAATTTAAAGTAGAAAGGTGTTAAATGGTTTTTGTAGG
>cg02164185 
GAGTTTGAGATATGTGAAATATTATTTGTGTGATTGTTGTTATTTAAGAA
>cg14876896 
GTAGGATTTTGTAGTGGTAGGAATGTTTTAATGTTTGATAAAATAAATAA
>cg03108139 
TGTGGGTTTGTGATTAGTTGGTTTAGGAATGAAAATTTTGGAATTAAAAA
>cg20644426 
TGTTTGGTTTTGGTTTTATTTTGTTATTTTTTGGTTTTGGTTGATTTGTT
>cg10052389 
GGTAATATGATATATTTGTGTTGTTTTAAGTTATTTAGTTTGTGGTAATT
>cg09564132 
GGTTTAGGTTGTGTATTTTTTATGAGAATATAATGATAAATATAGTGTGT
>cg19350747 
GTGGTTTTGTTGGGGTTTTTTAGGTATTTGGATTTTGTAGTGGTATTTTT
>cg19259802 
GAGTTAGTGATGTTTTGGAGTAAAATTTAAAAAGAAATAAAAATTTATTT
>cg23570378 
TGTTAATTTTTAAATATTTTTTGGTGATGTTTGATTGTTTTTGGTTTTGT
>cg14814999 
GTTTATTGTTTTGTTGTTTGGATTATAAGATTGATGTTTAGGTAAGTTTT
>cg16847969 
GATGTTGTGTTGTGATAGATTATTGAGTAATTAATGTTTGTTTGAGTATT
>cg00192701 
GTGTTAGATTGAGGTAATTGTAGGTTTTAATTTTGAATTTGTTTTGGTAA
>cg08549810 
GTTTATAGGGGTTGGAATTTAGAGGAATTTTGGAGAAGGAATTATTTTTT
>cg11308991 
GTTAGTTTTTGTTGGTATAGAAAAGTGTTTAGTAGTTGTTGTTGTTAGTT
>cg04453648 
GGTTGTTGGTATGTTTATTGTGTGAATTTTTATATTATGAAGGATATTGT
>cg04248234 
GTGTGTGGTGTTTGTTAGTTGTTATTTGTTTTGTGGTTTTAGATTATTAG
>cg26785234 
GATTGTGAGTTGTAGATAAGGTTATTAGTTATTAAAGAGTAATGAATAAT
>cg01802121 
GAGGGAAAAGTTTTTGGGTTTGAAATTTGAGTTAGTAGTGTTTAGGGTAA
>cg22175303 
TGTTTAGTTTTTTTGTTAGTAAGTGTGGGTAGGAGTTGGTTGTTGGTTTT
>cg08339105 
GTTAGTTGATTGATTTATTTGTTAATTTTAGTTTAGAGTTGTGGGGAAAG
>cg18313396 
GGTTGGTTTAGTATAAGTTTATAGTTTATTTATTGTTGTTGTTTAGGAGT
>cg07333924 
TGTTGTGGTATTGTTTTTTTAGTTGTTTGTTTTTGTTTAGTGTTTTTTAG
>cg08999764 
TGTTTTGTTTGGAGTTAGTTTGGGGGTGAGTTAGGGTTTTTTAATTTTTG
>cg14784868 
GTTTGGTGGTTGTAGTTATATTATAGGATTAGTGTAGGAGTTTTAAATTA
>cg00014118 
GGGTGTATGATGGTTTGGAGTTGTTTGTTAATTTAAAAAATTAGGAGGTT
>cg20987132 
GTGTTTGTTGTTTTGAGTGATTTATGTTTGTTGTTGTTTGATGTTTTTGA
>cg15039509 
GAGATTGTGAATAAGGTAGGTAGGTTTTAAAAGTTATTGTGTAGGAAATA
>cg21080506 
TGGTATTTGTGTATGTTGTATTTGGTGTTTTTTTGATGAGTTTTTTTTTA
>cg01351822 
TGTGGTTTGAGGTATTGGGGAATTGGAATTTTTTATTGGTTTAATTATGT
>cg19376823 
GTGTATATATAGTTTTTTAGTGTAAGTATTTTGGGAAGTTTTGGTTAAGA
>cg08155444 
GGGAGTGTTTTAATAGTTTGAAGGTTAATTTGAAAGAGGAAGAAGAATTT
>cg19502457 
GTGTTGATTGAGAATGTGGTTTTGTTTTGAGGTATAATTATTTGGGATTT
>cg06875488 
TGGGTAGGAAGTTTTTTTTGTGTGTTTTTTTGTTGTGGAGATTAGGTTGT
>cg11353790 
GGTATTTGAAATATTGGGTATTTTAATATGTAAGAGGTAGAATTGAAAAT
>cg16372807 
GTTATTAATATTTTATTGTTTTGGGAAGGGATAGTTATTTTGGAAATGGT
>cg23878202 
GATAGGTTTTTAAAGAAATAGGTAATGATTAGGTTGGATTTTAAGAAGAA
>cg20351160 
GTGTGGTTTGTGGATAGTATTATGATTTTTTTATAGTGAGTTGAATTTGG
>cg02429656 
TGTTGGGTATAGATATTTTTTTAGGTTGTTTTTGTTTAGGAAGGGTTGTA
>cg11755367 
GTTGAAAGTAGGTTTGGAGGATGGTTATTTTATTTTGGGTTTTTTTTATT
>cg12766383 
GATAAAGTTTTGAAAATTTTTTAGGAGGAGTTTATGTTAGTGGAGATTTT
>cg10735632 
TGAGGTTTTTTGGTTATTTAGAGGGAGGATTTGTTGGATTTTAGTGTTGG
>cg04330811 
GTAAGTAGAAGAAAAAAGGTGTGAATTTATTTTTTTATTAGGAATTTATT
>cg10574024 
GGGTTTTGGGTTATTTTGTGTATTTTATAGTTAATTTGTAGTAGTTTTGT
>cg03826446 
GGTATAATATATATATTTGGTGGAATGGGGATTTAAGTTTTGTTGAATTA
>cg25597760 
TGTGGTTTTTGGTTTTTGTTTATTTATTTTTTAGGTTAGTGTTGTAAGAG
>cg05420668 
TGAGTTTTTTAAGTTTTTGAAGTTGTGAGGGTGGTTTAGTTTTGGTGTTT
>cg12960296 
GTTTAGAAAATTGTAGTTTTGATGATGGGATTAAAGTTGGTTGTGATTTT
>cg26539301 
GTTAAAGATTATGTGTTAATATGTAGTAGAGTTGGATTTGAATTTAGGTT
>cg11844800 
GTAGTTTTGGTGTTGTGTTTTGGGTGTTTTGTTTGTGTTTTTATTTTTAT
>cg24918386 
GGGGGTAGGAAGTGTTTTATTTGATATTATTTAGAATAGATTAGATAAAT
>cg01966756 
GAAAGTTGTGAGTTTTTTGTTAGGGGAATATTTGTGAAAGGTTTTAATAG
>cg09528415 
GTTTTTTTAAGGTTTGGTATAGGTTTTTTTGGTTGGTTAGTTTTTGTTAT
>cg19904783 
GTTGAGTTTTTTTTAGTTGTAGGGAGTTATTTTGAATAGTGTTTAGTTTT
>cg20029003 
TGGGGTTGTTAGTTTTGTTTGAGTTTTATTAGTGTTTGATTTGGGTTTAG
>cg15766571 
TGGAAAGTGGATTTTGGTTTTGATTTTTTTTTATGGGTTTTGATTTTTGT
>cg23453570 
GTATTAAGTAATATAGTGGTGGTTTAGTAGAAGGTATTAAAATTATTTGG
>cg17656267 
GAGTTGATAGTAGGTTTTTAGAAGTGTTTTAATAGGATTGATTAGTAGTT
>cg16780401 
GTTTATTAAGAGTTTTTGTAGTATTATGAGTGTTGTGATGTTTGAAGATG
>cg20620147 
TGTTTTGGGGTGTTTTTGGGTTTTGGTTTTATTTTTGTTTTTGTTTAGTT
>cg02735557 
GAGTTTTTTGTTTAAGAAGTAGTTAGTGGTTTAGTGTGGTTTGGAGAAGA
>cg27529346 
GATGATTATAATTGTTAGGATAGTTAGGTTAGTAATAATGTTTATGATGG
>cg20253172 
TGAAGTTTATTTGTTTGGAGGAAATTATTTGTGAGTGTATTTGTTTGTTG
>cg20016411 
TGTTTTAGATAGGGATAGGGAAGTGTTTTGTTTGGTGTTTAGAGGTGTTT
>cg06270206 
GTTTTGTTTGTTAAATTTTTAAGGGGGTTTTTGGTTTATTGTAGGGTTTT
>cg15666516 
GTTGGTTTAAGTGTAGTTTGTTAATTAGAGTAGTTTTTGAGGTTTTGTTT
>cg25436974 
GATTATTGAAGAGTTAGAAGATGAGTAGAATAGTTTTGTGATAGATTTTT
>cg06600420 
TGTGTTTTTTTTAAGTTGTTTTTTTGTGGGAGGATTTTGGTTGTGTTTTA
>cg14194950 
GGGTTAGTGATATTTTAAGATTTTAAGAGTTAAGGAGTTAGAGGGGTGGG
>cg13364154 
GGTTGTGGTTTAATTAGTTTTAAGGTTGTGTTTAAATATTTTGAGTTAGT
>cg03564061 
GGTTGATTTTTGTGGTATTATTTAGGGTAATTTTTTTAAATATTTAGGAG
>cg25251543 
GGTGTTGTGAGTTTTGTATATTTATGGAGTTTTTTAGATGAAATTATATG
>cg18482098 
TGTTGTGGATATTGTAGATAGTTTTATTTTTAGTGGTGATAGTAATTTTT
>cg02537902 
TGGTGTTGGATTGTGATTTTTTTTGGTTGGTTTTGTATTTTGGTTTTTTG
>cg19476368 
GTATTTGTATGGTGTATTTTATGGTTTATTTGGATTTTTGAAGTTTTTTT
>cg21220708 
TGTTATTTTGTTTTTATTTTTTGTGGGGTTTTTGGGGAGGTTTGATTTAG
>cg04843628 
GTTTATTGTTGTTTAGTTTTTGTAGATGGGAAATGGATGTGAAATGGTTT
>cg14333068 
GTGTGGTTATTGGGTTTGTTTTGTTTTAGATTTTTAGGTTATATTTTTTG
>cg08784966 
GTGGAAGTTGTTTTTGTAAATTTTTTAGTAGTGTTGGTTGGTTGATAGTT
>cg05452521 
GTTGAAATTTGATGGGAATTGATTTAGTTAAATAGGAGGAGATTAATTGT
>cg05098664 
GGTTTTTAAAAATGTAGAATTTGGGAGTAGTAGAGATAGATTTTGAGATG
>cg15115803 
GATTTAAAATAATAAATGTTATTTTATAGTTTTGAGGGTTAGGAATTAGA
>cg18692955 
TGTGTTAGGGTTTTAGGTTGGTTTAGGTTTTGTAGGAGATATTATATGTT
>cg16931770 
TGGTTTTTTGTTTAGTTTTTTTGTGTTAGATTGGAGTTTTGGGGAGGTTA
>cg10677712 
GTTTTTGGTTAAATTATTAATTGTTTAGGAATGAATAAGTGATGTATTTT
>cg05773155 
GGTTTTTGAAATTTGAGATAAGGATAAGAGTTTTATTGAATTGTTGGTTA
>cg17654893 
GTGTTAGGTTATATTTGTGGAATTTTAAGGAGATATTGAGTTTATTTAGG
>cg12129912 
GGGATTTTATAAATGTGTTAGAAATTTGTATGTATGTAGGTATTTAATTT
>cg22692868 
GAGAATAGGAGTAAGAGATATATGATAAAGTTATTTTAGTGGTTTTTTAA
>cg08694786 
TGTGTTTGTTTATTGGTTTTATTTGGTGTTTTTATTTGGGTTTTGTTGGT
>cg23422659 
TGATTTAATTTATTTTGTAGTTGGAGTTTGTGTTTTGAGTTTGGTTTTTA
>cg09131844 
TGGGTTTTGTTTATTTAGAATGTTATTTAATGGAAATTTGTTGGTGGTGT
>cg01451920 
TGAGTTTTTTTTATGTTTTTTTGAAAATTTTGAGGTTTGTGGTTTGGAAA
>cg11459590 
TGTTTTTTTTGTTGGTTTTTGGTGGTTTAATTTTTGTTTGTTTGATTTTG
>cg27098807 
GTGTTTATGTTTGTTAATAAAGAAATTTAGATTTTTTTGGGTTGTTGTTT
>cg15864387 
GTAATATATTTAGTTGATAGGAGGGATATTATGATTATGTAGGTAGTTTT
>cg16173410 
GGTGAAAGTATTAATAAGATTTTGAGGAGAAGTTAGAAATTATGATTTTT
>cg14726668 
GTTTGTGGGTTATTATTGTTTTTTGGTATTTGGTTGTTTTTGGAATTTAG
>cg00628816 
GTTGTAGTTTTTATTTTGTTTGGGTTTTTTATAGGGAAAGTGGTTTTTGG
>cg04875088 
GTTTGTATAGTAGGGGATGGGAATTTTATGAGTTATTTTAGAATTTTATT
>cg02996933 
GTTAAAATTGTTTTGGAATAATTGAAGGGTAGTATATTGAAATAAGGAGT
>cg04939200 
GGAGTTTGTTTTTGTTTTGTTGTTTGTTTTGTTGTGTGTATTGGAATATT
>cg22697572 
TGTAGGTGTTGAGAGGTGTATGGGAGATTTTAGGTTTAGATTTTATTTTT
>cg07823935 
GGTATTAGTATTATTATGTTGTGTTTAGTGTTGTAGTTTAGTTAGTAGAA
>cg19248893 
GATAGGAAGTAGAGGTTGGTTGGGGATTATATTTTTGGTATATGTTAATT
>cg04680247 
GAGGTTGAAGTGATGTTGTTATAATTTAAGGAATGTTAAAGATTGTTGGA
>cg01370179 
TGGAAAAGGGATTAGGAGTGGTTTTATGTTTGGTATAAGAGTGATATTTG
>cg10140452 
GGGTGTGTGTTGTATAGGAAAAGAAGAATAAATAAAATATTTAGTGTTTA
>cg19987296 
GTTGTTTAAAGTTAAGGGATTAGATGAAGTTATTTAGAAGTAAAGTATAG
>cg11903177 
TGATAAGGTTAGGTATTTTTTATATTTTTGGGTTAGTTTTTTAAGTTTTT
>cg10626792 
GTTAGGGTTTTTAGTAGTTTAATTTTTATTGTTTGTTTTGAATGTAGATG
>cg22376057 
GATGTTATGTGAGAGATGTTTGTGGAATATATAGTAAGGTTTTTATATAT
>cg02571819 
GGTTTTTGAATATATATATGTGTGTATTTATAGTTGTTTAATGTGGAAGA
>cg12797807 
GATTTGGGTTTTTATTTTGGTGTGATTTTTTGGGAGATTTTAAGTTTTAG
>cg23279756 
TGGTTGTTGTTTTTAATTATTTGTGATGGGGGGAGAAATTGTGGGAGTTT
>cg13024068 
GGAGTTTGAGTTTTGGTTATTAATAGAGGGTAAGGAGGAGTTTTTTAAAG
>cg15813052 
GTTTTATATTGATTTGTGTTTTGGAGGATGTGTAGTTTTTGTTATATGTG
>cg22824552 
GAGTTTGTTTTTTTTAATAGTTAAAGGTTAAGTGTTTTAAGTTTGGGTGT
>cg22988655 
TGAGTTTTTGGGTTTGAGATTTATTTTGAAATTGTGGGATTTTGAGATTT
>cg15343958 
GTTTGGATATATAGAAGGGTGGATATAATTTGTTTTATTTGAATTATTTG
>cg23913483 
GTTAGGGTTTTTAGTAGTTTGGTTTATAGTTTGAAGAAGTATTGAGGTTG
>cg02813442 
GTTTATTTTGTGTTGGTTTTTGATATATAGGTTTTTGTTTAGTTTTTAGT
>cg24641276 
GATGGTTTTTGTAGAAAGTTGGAGGTTGTGTTTTTTTATTGTTATTTTAG
>cg12624197 
GTTTATTTTTATAGAAGATTTTGTAGTAGTTTTTTTAGTTAGTGTTGGGG
>cg00282529 
GTGAGTAAATGATGATTTTGGGATATTGTGATTTGTATAGTTTAAGTTAT
>cg24760452 
GGGTTTAAGGTTATTTTGTATTATGGTGTTGTTGTTATTTTTAGATTTTT
>cg04788442 
GTTTTGGGAGTTTTATATATTAGTGTAAATATAGTGGGATGAATTAATTA
>cg17991604 
TGTTGTTATGTGGAGATTAAGGATTTGGGTAGTTTTTTGTTTTGTAATTT
>cg05163012 
GTTGTTGATTATTTAGGAAATTATTTATTTGAATTTTGGTTTTTGGGTTT
>cg01525597 
GGTTTATTTTTGAGTTGGTTTTGTATGATAAAGGGGAAGGAGTAAGTGTT
>cg20226218 
TGGTTTTTTTTAGTTATAAATATTGTTTGTTGTGTTGTATTTTATTATGT
>cg06147863 
GGTAGGTTTTTTGATAAAATTAGGAATTTGTGTTGGTTTTGTAATGTTAA
>cg20897667 
GTAATTGTTTGTTTAAGTTTTATTTATTGGGTGTTATTTTTTATGAGGGT
>cg08611470 
TGTTTTTGTTTGTATGTTAAGTTTTTAATTGAAAGGTGTGTGATTTTTGT
>cg09206774 
GGTTGTTTTGTATGGTAATAAATTATTGGTTGTTTTTTATTTGGAAGGTT
>cg16773043 
TGGTATTTGGGTAATTTTGTGGAGGTATAGTTATAGTTGGATAGATGTTT
>cg17359064 
TGTTTTTATGTTTTATTTGGGAAGTTTTGTTTTATGTTGAGTGTTTTGTT
>cg01083131 
GGTAGTTTGTTGGATTTTTAGATTTTATTTAGTTAGGGGATTGTAGGTTA
>cg15432125 
TGAAAAAAGTTTTTGATGTTATTTGTAGTTAATTAGTGTGTGTGGTTTGG
>ch.2.2008119A 
AGTATATTAGAGATTTTTAAAATATTGTTTAGGATTTTTGGTTGTTAATT
>cg00083193 
GTGGTTAAATATTGATGATATTGGGTAATAGAGATTTGGAGTGGGTATAT
>cg08040972 
GGTTAGTTAGTGTTATAGTTAATAAATAATTAGGTTTTATAATTTTTGTT
>cg19099034 
GTAGGTTTGGAGTTTTATTTGTTTTATTTGTGTAGTGTTGATAGTTTATA
>cg12595084 
GTGGTTTTGTTGGTTTAATTAGGTTAAAGGGAGTTTTGAAATTTTTTTTT
>cg25397191 
GGTGTTTTGAGAATAGGATTGAGTGATGGTTTTTAATTTTAGTGATGGTG
>As10796216 
GAGGGTTAGTGGGTATTTAGTGTAGAGTTAGTATTGTTGTTTTTTAGTTA
>cg26604720 
GGTTGAGGTAGTAATTTTTTGGTGAGTTATAGTTTTGATTAGGTATAGAG
>cg25093471 
GTTTTTTTTATAATGAGGAGTGGAATTGTTTATTATTAAAGTGTTTAGAA
>cg26992952 
GTGAAAATTGATAAAGAAAATTTGATTTAAAAGGTGTTTTTTGATAAATT
>cg01031370 
GGTAGTGGGTTTTTGGGAGTTAGTTTTAGTATAGTATTGGTTAATTTTTT
>cg19940584 
GAGATTTTAATTAGTTAGTTGATTTTATAGAGATGATGGTAATAGTTTAA
>cg19138865 
TGGGGTTTGGGTAATAATTTTTTTTTAGGGAATTTATATTTTTATATGGT
>cg18349660 
GTTTTGTGAAATTAGGGATTGTTTGGTTTATTGTTGTATATTTAGTGTTT
>cg09254264 
GGGTTTTGAGTTTAGGTGGTTTAGTGTTTTAGTTATATTTTAATTATAAG
>cg08363339 
TGTGTTTTTGGATTGTATTTTTTGTAGGGGTATTATTTATGGGTAGGTTT
>cg04656534 
TGTGATTGGGGATTTTAGTGGGTTGGAGGAATTTTTAATGTTTTTGAGGT
>cg10905171 
GGTATTTTAAATTATGGGGGAAAGATGGATTGTTTATGAAATGGTATTAG
>cg00483432 
GGGAAGAAGGTAATTTAGTTTAATTTGAAATTGTATGAATAGGAGTATTT
>cg07865391 
TGTTTTTATAGTGGGGTAGTTGTGGGTTTAGAGTTTAAGGATTTGTGTTT
>cg26460647 
GGAAAGATAAAAAGGTAGAAGGAGAGATATTTGGTGTTGGTTGAAAATTA
>cg12875538 
GGAATTTGTAAATGTTATTTTTTTGAATAAAGGTAGTTTTGTTAGGGAAA
>cg13798431 
TGTGTTTATATAGAGTTTTTTATGTTGGTATAGGTGGGTAATGTTAATAT
>cg26030244 
GTAGGGTTTTTTTGGGTTTTTTGTTTTTGGATGAGGAGAGTAATAGTGTT
>cg24932662 
TGGTTGGTTATATTGGTTGTTTAGTTTTTTGTTATTATTTAGTGAGGGTT
>cg21673079 
GTGAGGTTAAGAGGGAATTTTGTTATGTAGTTTTAAAAGAAAAATGTTTA
>cg06677660 
GTTTAGTTTTGTTAGTTTTTATGGGTATGTAATTTAGTTGTGTGTTTTTT
>cg10896152 
GGTTGTTATTTTAGTGAATTGTAGTATGTTTGGTTTGGTAATTTGTAGAG
>cg24859012 
GATGTTATAGGAGTAGATATTTGATTGGAAATTGAATGGGTTGTTATTTT
>cg04607261 
TGTTGTTTTTTGTTTGTTTTTGGTGTGTATTGTATTTGGAATTGTTTTTT
>cg25336498 
GAAAATGAAAATAATGGTGGTGGTTTTAGTATTTAAATTTTGAAAGTAAA
>cg13326063 
GATATTATTAATATAGAAGATTTTTGTGAGTAAATGTAGAGTTGGGGTTT
>cg11850549 
GTTTAGATTGAGATTATTTTATTTTTGGGTGATTAAATAAATATGTTTTT
>cg00422578 
GGTTAGTGGGAAGGAGTAGGAATTTGAGTTTAAGTTTTGTGATTTTAGAT
>cg01863335 
GTTTGATAAGAGTTTTAGGTTGTTGTTTGTTTTTAGGGGTTTTTTATTTA
>ch.21.40017320F 
TGGAGGTAGGGATTATTGAGATTATTTGAGAGTTTGTTTTTAAGAAGGAA
>cg20526365 
GTTTTTTATGTAGTAGTTTTAATAAGGGGATGAAAAGTTGAAGTATAGAG
>cg14790250 
GTATTATAGGTTTGGAAGTAGATATGTTTAGTTTAAGTTTTATTTTAGTT
>cg15982613 
GTAAGTGGAGATGTTGGGTTAGGTATATTAGTTTATGTTTGTAATTTTAA
>cg14461969 
GTGATAGAAGAAAATAAATTTTGGAGAATTTTAGTGGGAAAAAAAGAGAA
>cg14445507 
TGGGGTTTTTTGTTATTTTTGTGGTTTATGTGTTATTTTGTGGGTTTTGT
>cg05578649 
GGGGATTTTTATGGATTTTTTTGTGTTTTGTAATGGGAGGTTTTTGTTTT
>cg16865442 
GTTGTTAGGTAAAATTTTGTGTGGTTTTATGTAATTTTTTTGGTATAGAT
>cg23227355 
TGAGTGGGTTGTTTTTGTTTTTGTTTTTGGTTTTTTGAGTGTTTATTGTG
>cg08721018 
GGGTTATTTAGTAGAAGAATTTATATTATTGTTGAGAAGTTGGTAATTTA
>cg02956194 
GGTTTTTGATTGTTTTTAAAAGATTTTTTAGTTTTTAGTGTGTTTGGAAT
>cg09336988 
TGGGAGTATATTTATAGAGGTGAAGGAAGGGTGTAAGATTATGAGAATTA
>cg23463205 
TGTGTGGAATTTGATGGAATTGTTATGGTGAGTTGGGAATATGTTTTTTA
>cg03511983 
GTGTATGAGTTTGTTAGTATATTTTTTAGAAGTTGAGGGGAAAGAATTTA
>cg15217375 
GATTTTATTTTAGATTTGAGAAAAATAAGGGTTAGAAAGGTTAGGTAATA
>cg23333337 
TGTTGTTTTTTGATTTTGTTTTGGATTGGGTTGTATTTTGGAATGTTTTT
>cg01369328 
TGGTTGGTTTTAGTTGTTGTTGTTAGTTTTTGTATTTTGTTTTTTTGTTG
>cg19736214 
GGATATGTTAGGGTTTTGTTGATGATATTAGTTTTATTGTTATAAAGTAG
>cg21056841 
GTTTGGTGTAGATTTTTTAAATATTAGATTTAGGGATGGAGTTTTAGATT
>cg06751597 
GGAAAGTGATTTTTGTTTAATTTTGAGGAAGGGTTTAGAGAATTATTATT
>cg16279576 
GGGTGGGGATTTTGGAGTTTAGTTTTGAAGGATAAGGTTATTGAGGATTA
>cg14211977 
GTTATTTTAATTAAAGTTTTTGAGTTTTTAAGGAGGTGATAAAATTTGTA
>cg01439078 
GAAGATAGTAGTTTTATTTGTTATATTTTTTTGTGTAATTTTAGTGTTAG
>cg06584218 
GATAGAGATATTTTTAGTTGGTTATTAAGATATATTTGTTTTGGGAATGT
>cg03275864 
GTTATTTGGGTAATGAGGATTAGGAGTAGGAAAGTAAAGTATTGGGGATA
>cg07507057 
TGGGTAAGTTTATTTTGGTGTGTTTTAGTGTGGTGGGGAGTTGGTTATAT
>cg14853515 
GGAAGTGTGTTTTTTAAAGTTGTTTTATTATTAATGAAGGTAGGTTATTT
>cg23463531 
GGTTTTGATATTTTTAGGAAGAGTTATTTATAAAATAGTTTTAGGAGAAA
>cg05944369 
TGTTAGAATTAATTAGATTAGTGGGGATGTGGTTTGTGGTTTAGTTTGTT
>cg19635671 
GATGTTAGGTTGTATTTATTTTTTATAATGTTTTTAAGGTTTATTTATGT
>cg20792107 
TGGAGGTTTTGGGTTTGGTGTTTTGTATGTTTTAAATTGTTTGTTTTTGA
>cg12170654 
GAATTAGTTTTGGGAAGGAATTTATAGTTTAAAGGGAAAGTGTTTTTTTA
>cg03660876 
GGAGGTTTTTGGTAATAAAAGGTATTGTGGGAGTTATAGTTATGTTAGTT
>cg17647273 
GTTTTTTATGGTAAGGAATTTAGGTTTGTAGTTAAGAGGTTAAGTTAATG
>cg25593573 
GTTTTATTTTTAGGGGGATGTTTTTATTGTTGATTTTTTTTGTTGTAGAT
>cg14571130 
TGATGTGTATTATTTGTTTGTGTTGTTGTTTTTTTTGGTTTTGTTTTTGT
>cg18139254 
TGTGGGGATTTTATATTTAGGGATTTTGGATAGTTTTTATTGTGTTTTGG
>cg09861496 
GTGGTAGTTATGTATTATAGTTATTATATGTTATTGGATGGTATTTATTG
>cg05361262 
GAAGTTTTAGATAGTTTTGATTTTGATTTTATTTTTTGGTAGTTAGAAGG
>cg16864444 
GGTTTTATTTAGTAGAGGAGGAGTTTAGGATTTTAATGTTTTTTAAAGGT
>cg24272254 
TGGGATTTTTGTTGTGTGTTAGTTTTGGGAGGGTAAAGGTTTTTGGAATT
>cg04314218 
TGGGTTTTAGTTTTTGGTTTGGATATTTTTTTGTTTGTGTTTTGGTATTT
>cg08093470 
GGAGTTTTGGTTTTATTGAGGATTATTAAAGTTAGAGTGAGAATATATTA
>cg26322231 
TGGGGTGGGTAGGTTTTTTTTAGTTATGTTTATGATTTTTAGTGAATAGT
>cg09648631 
GGTTTATATAGATGTTAATGATGTATTGATTATAGAGGTTTTTTATTGTT
>cg06157837 
GGGAGTTAGGTTTAGAGTTTTAATTAGATTTAGGTTTAGATTATTTATTT
>cg17930365 
GGTATTATGTTTTTATTATTAAAGTGGGAGTAAGTGTTATATTGTTGGAA
>cg09760200 
TGGTTGTTTTTGATGGAGGAGTTTTTAGTTTTTATATTTGTATGGTATAG
>cg16600501 
TGTTTTTTGAGAGTTTTTAGGAAGTGTTTATTATTTTTTGTAGTTTTTGT
>cg09327411 
GTTAAGAATGTTAAATTTATAAAAATAGAAAGTAAAATGGTGGTTATTAG
>cg24972816 
GGTTAGTGTGGTTAGTGTTATGATAGAAAGATATGTTTTAGGAATGTGTT
>cg09093534 
GGTGGATTATTATTAGGGTGATGTTTTAGGAATAGTAAATAAATAGGAAG
>cg22283195 
GTAGTTTTTTAGGGTTAATTGTTTTGGTTGGGAGTTAGATTTTTTATTGT
>cg09120290 
TGGAGATTTATTTTAGGTATTTATTTTAATTTTATTTAGTTGAAATGAAT
>cg09531137 
GAGTGTTATAAGGTTTTAGAATGGTGTTTAGATGATTGGTATTTTTTTGA
>cg27149629 
GTAGGATTTGGAGAGTTGAGTTGAAGTTTAGTTGTTTGAATAATTAATAT
>cg01721313 
GAAAGTGGGTATTTTAGTTTGGTATATTGTTTTTTTGTATAAAATTTGGG
>cg11895418 
TGATGATGTTTGGTTGTTTTTGTTGAAAATTTGTTTAATGTTTGGGAATA
>cg21701521 
GTTTAGGTTTTGTATGTATTTTAGATTATGGAGGTTTTTGTTTAGTTAGT
>cg23959474 
GTTTTGATTGATGAAGTATTTTAGAATTGGAAAGGTTGGTATTATTTAGG
>cg10675213 
GGGTTGGGTTAGGTAATAGGGAGGTTTTGAAAAGTTAGTATGTATTTGTT
>cg10783948 
GTGATGTTTAAAGTTTATTGTGTTGTTGAGGAGATAGGTTATTTTTTTTA
>cg23088551 
GGGAGTTTGAGTTTTTTTATTGAGTTTTGTTATGTTTTATATATAGGGGT
>cg23765633 
GGGAGTTTAGTAGTAAAGAGTATATTTGTTGGGAGAGGGTTTTTAAATGG
>cg22748394 
GGTTAATAGTTTTTATTTTAGGGTAGGAGAATGTTGTTGTTATTGTGTTG
>cg27138838 
GTTTTTATTTGAGGAAATGTTTTTGTGTTTTTGTGGATAAGAATTATTTG
>cg04762043 
GGAAAGTAGGATGTATTTGTTATTGAGTTGTTATTTTTAGGGTAATTTTG
>cg05351887 
TGTTTTTAGTTTTTGATTTATTTTTGGAAATTGTTTGGATTTTTGTAGTT
>cg15538009 
TGTGAGTTATTGTATTTGGTTTTAGTATATATTATTTTAATATTTAGAAA
>cg21970554 
TGATGTTTTTTTGATTGGTTTTTTATAGATTTATATTTTTGGTTATATTT
>cg00960308 
GAATAAGTTTTTGAGTTTGAGTTAATTTTTTTATTGAGATGATGTAGTAG
>cg05386689 
GTTTAGTTTATGTTTAGATTTTAATGTTAGAGTTTGATAGTTTTAATAAT
>cg07217341 
GTAAGAGTTGGGAATTTTAGTAAATTAAATTGTATAATATGAAGTGTTGT
>cg24418746 
GTTGTTTTTGAGTATTGGTATATTTTATTTGGGTTTGTGTTTTTGTTGTT
>cg08966655 
GAGGATTAATTGTTAGAAGTTATATGGTGGTAGAGTTTAGTTTAATATAG
>cg26965012 
GGTAGAGTGTAGGATATATAAGTTTATTTTTTAGTTGAATTAAGAAAAGA
>cg13531394 
GTAGTTTTGTTGTGTTATTAGAGTAAGTTTGAAAAAGTTTGTAGTATAAT
>cg19848140 
GATGATAATTATTTTGGAATTGGTGTTTTGGGGTGTATTTGATATGTGTG
>cg07290865 
GATATTGGTGAAAAGATGATTGTTATGGGTTGAATGTTTGTGTTTTTTAA
>cg03391533 
GGGAGGTATTTTTTAGTGTAGTGTTGGTGAATTTTAAGAAAGTTGTTTTG
>cg05506446 
TGTATATTGGGTGGTGTTTTAGTTGGAGTTTTTATTATAGGTTTTTTTTT
>cg17370322 
TGGGGATATTTATTAGAAGAATATGTGTGAGTAGAGGTTTGTGTTTTGTA
>cg21454231 
GTTTTTTATTTAGTAGTTTTATTTTTATGGGTGATGGTTAGGTTGGTGGA
>cg21674328 
TGGTTTTTGGGTTGTTTTTTTTGTGGTAGTTGTTGTTTTTTGATTTATTT
>cg17050984 
GAAGTGAGTTAATGATGTTATGTATTTTAGTATGTTGGAAGGTAAAGGAT
>cg07027430 
GAATATTTTAAAATTGTTTGATGTTTAGTTTGGGTATTGGAAGTTTGAAA
>cg20136738 
TGTTGTTTATTTTTATTTAATTGTAGTTTAGAATTTTTGATTTTGTGGAG
>cg20522299 
GGAGTTTTAGAAATTAGAAATAGAAATAGAGAAGGTATTTGTGAGAGAGT
>cg10282899 
TGGATGTGTTTATTATAGTTTAGTTTAGGAGATTAGGGTGTTAGGAAGGG
>cg04481596 
TGTGTTTTTAGGGAGTATTTTTTTTGGATTTGGGGTTGTGGTTGTTTATG
>cg03201748 
GGTATTTTGTAAGTGTTTATTGGATTAGGTATATTGTGGAATTTAGATAT
>cg02182476 
GAGGATTTTGTTGTTTTAATAGAGGGTTTTTTATTATAAGGGGATTAGGT
>cg09300216 
GGTTATGTAGAGTGTGTAGTATAGATTTTAGTATAGTATTTTTTATAGGG
>cg24960960 
TGTGGTATTTTATTTGTTGTGGTTTTTGTTTTTTAAAGTTTGATTTTGGT
>cg16201061 
GTTGTGTTGTGTAGAGTTAGTAATGGAAGATTAAGTTAGAGATAGTTTTG
>cg16789540 
GATTTGTGGTTGTTGTTTTTTAAATATAAATTATGTTTAGGTTGATATTT
>cg20808089 
GTTATTTTAAGATGTGGTTTGTTTTTTATGGTATGAAATAGGTTTTAAAT
>cg13586794 
GATTTGATTTTTTATAAAGAAGTTTTGATAGGGTTTGTTTTTTTATTGAA
>cg16177573 
GAGGTATTTTGGTATATTTGATTGTTTTAGAATTTTGTTAGATTATATGA
>cg11112161 
GGGGGTATTTAAATTTTTTATTAGGAAATTGAGATTGATGTTGAGGTTTT
>cg02606218 
GGATGATGTTTTAGTTGTTAGTTTTAGTTGTTAAGGTATTAATTATTTTG
>cg23491236 
GTTTTGGAAATTATTTGGTGTTTTTTGTTGATGGTATGAGGTATATGTTA
>cg10513808 
GTGAATTTAGGGTGGTTGATGTTATTTTGTAAAGTTTTTAAGAGTATTAA
>cg19164917 
TGAGATTGAGGTTGTAAAGAGAGTTGTTTTTTATTGGTTAATTGGTGAGT
>cg06369785 
GGTTTTTATAGATATTATTAGTGTAGGGAAAGATGAGGTAGTTAGTAAAT
>cg16191389 
GTAGTGAAAAGAGTATGTGTTTTAGAGATAAATTTGGGTTTTAGTTATTT
>cg18232130 
GTGAGTTATTATGGTTGGTTTGTTTGAGATTTTGGAGATGGGGGTTTATT
>cg15646967 
TGTTTTAAAAAAAGAAAAAAAGGGGTAGGTGTGGTGGTTTATATTTGTAA
>cg05360770 
GGTGAATTTAGGTAGGTTTTAGGGTTTTTGAGTAATTATTGTTATAAGTG
>cg01784548 
GTATTTGAGAATTATATAGGAGAGTAAGTGTTTGTATTTTTTAATTGTAG
>cg25282174 
GGTTTGTATGTGGATGGATATTATGTGTGTATTGAGTTTAAATTTTTTGT
>cg18897992 
GAGTGGATATAATTTTTATTTGAGTTTTGTTAGTTTTGTTAAAATTAGTT
>cg05499189 
TGGTTGGTGATTTTTATTTTTTAGTAATAGTTGGTGTAGAAATTTTGGTT
>cg04496920 
GTTGGATTTTATTAGGTTAGTTGGGTTTTTAGTTGAGATAGGGAGAAGGT
>cg01409552 
GTGAGTTATTGAGTTTGGTTATAGTGATATAATTTTTAAATTGTATATGA
>cg02602508 
GATTGGAAATGAAGTAAGAAGAAGAATATGTTGAAAAATGTATGTGAAAG
>cg02941397 
GAGGGTTTATTTGGTATTATTGAATTTTTGTTTAGAGAGAAAAAGGAAGG
>cg07649992 
GAATTGATTTTATATTTAATTAGGTTGTGTTGAAGAGGTTGTTTATGAGT
>cg12700033 
TGGTGGTGGTGGTTATTTATAGTAGGTGATGTTATTTTGAAATAGATTGT
>cg23481184 
GGTTATTGATTTGTAGTTTTTATTTTTGATGTGTTTTATTTTTATAGAAT
>cg04396850 
GGGTTTAGTTGGTTAAAAATATTAGGTTGAAGTTAGAGTTTAAATTTTTT
>cg11961495 
TGGATTTTTATTTTTGATTTTTTTTGAGGGTAGTGTTGTTTTTTTGATTG
>cg00239751 
GTATTAGTGGTTGGTTATATATGAGAAGGTTGTAGAGATTATGATATTTA
>cg05300054 
GTTTTTTGAAAAGAGGTTGAGGTTTTAAGTTTTGGTATTTGTGATTGTAA
>cg01111217 
GTTATTTGGTAAGAGAAATTGGAAAATATTGTTGGTTGTGTTAAAATAGT
>cg25085950 
GTTATTGTATGTTTAAAAATAAAGAAGTTTGGAAAGTTTGGATGGAATTT
>cg11395488 
GATGATTGATTTGGTGATTTTGGTTATGTTAATAGGTTGGGAGTTGGAGA
>cg07315706 
TGTTTATTTTAGTTTGGTTTTGTTTTGGTTTAGTTATATTTTTGGGTTAG
>cg22238558 
GGATGATTTGTTTTGGAATTATTTGTGGGATTATTGTTTGTTGATGAAAA
>cg23505604 
GAATATATAAGAGAGTGTGTTAGAATAAAGAAGAAAAGATATGTTGGAGT
>cg02090638 
GTTTTTATGGAGTGGTGTTTATTATTAGTAAGTTTTTAAATTGTGAAGAA
>cg16327072 
GTGATTATATAGTTGGTTTAATAGTAAGGTTAGAATGAGAATTTAGGTTT
>cg24310741 
GGGTTTGGTGGTGTTTGTATAAATTGTTATTAGAGAGTTAATTAATAATA
>cg12307787 
TGGATTTTAGTATTGGTGGGAGGGATAGTGATTATTTGTTTTATTTTATT
>cg27454001 
GTGTAAAAGTTGGGATTGTTTGTATTTTAGAGAGATTTATGAGGTTTTTG
>cg02243437 
TGGGGTGTTTTGTAAAGAGAGATAAGGGAGAAAAAGATAGTAGGGAAAAT
>cg07986019 
GAAGGAATATATTTTTGTTGGGTAAGAGGTTTAAGTTAGTTTAATTTTGA
>cg19603195 
GGTGGTTTATTTTTATAATTTATTAATTTGGGAGATTTAGGTAGGAGGAT
>cg26520677 
GGGATTTATGTTTTGGAGGGGTGATAGGAGTAGTGTTTAGAGTATAGTAT
>cg27540783 
GGTAGTGTTTATGTTTTTAATTATTATGTTATTAAAGTTTTTTTGTTGAA
>cg11730023 
GGGATAATGTGTTTGAAGTTTTATTATATATTTTTAATAAGGGATAATGT
>cg26349484 
GGGATTTTTGTGGAGTTTTTATTTGTAGTATTTTTTTGGTTTGAAGTTAA
>cg19156170 
GTTTTTATATGGGTTTAGTTAGATTTATATAGTGTTGAGGTAGGTGTAAA
>cg01443102 
GTTTTAGATTATAGTATTTTGGTAGGTTAAGGTGAGTAAATTAGTTTGAG
>cg19028804 
GTATTGTTGTATTTTGTGTGAGATGAATGGTGTTTTAGAATTATAGTTTA
>cg11795526 
GTTGTGATTTTTAATTTTGGGTGTATAGAATTTTTAGGGAGAGTTTTTAA
>cg13231382 
GTGGTTATATGGAATAAGATATTTGAGAAAGATATTAGAAAGGGGATATA
>cg00482310 
GTAAATATGTTTTTTGAGGTTGAAGTGAATATGATTGATTTTTAGTGTGA
>cg10138313 
GTGAGTTATTTTGTTTAGTTGGATTTTTAAAATTATTGAGTTGTAAGAGT
>cg01975461 
TGAAGAGGATTTGATTTTATAGGTTTTTGTTTTTGTTGTTTTTTAATTTT
>cg00479908 
TGTGGTAGATGAGTGTATTTTTTTTGGTAAGGATGGTATTAAGAATGTGA
>cg14689623 
TGTTTGTTAGTAAGTTTGGTGGTTTTAAGTTAGGTGTGTTTTAGGATTTA
>cg11191350 
TGGTATTGTTAGTTATTGTAGTGTTTGTTAAATGTGGGTTGGTTATTTAT
>cg13284646 
GTGTTTGGTATTAAAGGTTTTGGAAGGATAATAAATGAAGATGTATGTAA
>cg08173919 
GGATGTTTAGTAAATATTAAATAGATGTAGAAATGGAGAGATAGTTTTTG
>cg16631544 
TGGATTTAGGTGAATAAGTTTGAATTTATTTGAAGTTTTTTGAGTTTAAT
>cg23902076 
GTTATATTATAGAATGTGTATTTTGTTAGGGTAAGTAGTTTTTAGTTTTT
>cg09503707 
GGATAAGAATTTTGGGATGTTGAGTTTTAAAGTATTTAAAGTAATTTTTT
>cg07286771 
GTTTTTTATATTGTTGGGTTTAGGGTTTTTTAGGGATTTGGTATAGGAGA
>cg23699737 
GAATAGATTGAGAATAGAAATAAGGAAAAGGTTGTTGGAGATTAAATGAT
>cg23031881 
GAATTGGTTATGGGAAGGAAATGGTAAAAGTTTTTTATATTTAGTGAGAT
>cg18942715 
GTTATTTTTTTGGGTGAGTGTTTTTTGGTTTTTGTGTTGGGATTTTGTGT
>cg17583307 
GGATGAGGTATGAATGATAGTTATTAAGTTTAATTTTGGAGATAATTGGG
>cg05350058 
GGTGATTTTGTAGTATTTTTGGTTAGTAGTTTTTAAGGGTTTTATGTTTG
>cg24448326 
TGGGAAGTTGTGAATTATTAGTTTGAGGGTTAATGGTGTGATTTTTTAGG
>cg02317299 
TGGTTTTGGTAGAATTTTTTTTGTTTGGTTTTGTGGGTATTATTTTTTTT
>cg16093535 
GGGGTAATAGGTTATATTAAGTATTTAAGTGTGTAGTAGGTTATATTATT
>cg27073262 
GATAAATTATTTTTGAGGATTGTATATAGTGATGTGTTAGAATTTTTTAG
>cg24135615 
GGGTTTGTTTTTAGAAGTAAAGGTATGAGAATATTAGTGTTGTATTTTTT
>cg19265221 
GAAAATGATTTATTTAGTAAATGTTAAAATTAGGATGGTAATGAGTGGTT
>cg18793548 
GAATAAAATAGATATTGTTTTGATTGGGATGGTAGTTGTGTTGGATTAAA
>cg00651497 
GTTGTTTTGTATGTTAATTTTAAGGGTAATGTGTAATAAAATAGAATTTG
>cg01051545 
GATTAGAAAGTTTGGTTTTTTTGGTTTTAGATAGTGGTTTTTGGGGGAAT
>cg20011978 
GATTAATTTTTTTGATTGTAGGTAATTGTGAGATTTTGAGTAAAAAGTTT
>cg08480903 
GGTGTAAATTGGAGGATGGAGTAATAGATATTTATTTTTAATGGTTTAGG
>cg08485869 
GTGGATTAGTGGTTATTTATTTGTAAGGTGGTATTAGTTATTGATATTTG
>cg10556064 
TGGGTTTGAGTGTGGGGGATTTTGAGTGTTAGTGTTTTTTTTTATTTGTG
>cg10026229 
GTAAGTTTTTTGGTTTATTTTTAGGTTTTGTATAAGTAGGAAGTGAAAGT
>cg12236505 
TGTAGTTAGAAGTTTTTATTTGGTAGTTGTTTATGTGTGTGTTTTTATTT
>cg01471648 
GAGGTTTTAGGTTATAATATTAGTATTTGTTGGGATTTTGTGAGAGATGT
>cg15418589 
GTGAAGAAGGTTGTAATTTAGAAGGGTTATTATTTAGAAAAGAAAGTGTA
>cg17310037 
TGTTTTGTTGTTAGGTTGGAGTGTATTGGTGTTATTTAGGTTTATTATAA
>cg16106804 
TGGAAAGTGGAATAAAATTGAAAAATATTGTTAGGGTAAGGGGGAGGGGA
>cg01263075 
GTTAGTAGGATTGGTATTATTGTTTTTTTTTGGGGTTAGGGTTATTTTGT
>cg24091982 
GAAAAAGTTATTGTAATTTGTTATTTTAATGTTATAGTATATGTTGGGTT
>cg02168806 
GTTAGTTTTAGTGTAATGGTAATTATTTATGGTATGTATTTTATGGAGGT
>cg15222421 
GGTTTGGGTTGTTTAGTTGTTTAGATTTAGTGTTATTTTTTGATTATATG
>cg10992419 
GTTTTTATTGTTTGTTTTTGAAGTGGTTTAGTAGTTATTGGTGAGGTAAG
>cg05825720 
TGTTTGTTTGATATATTGTAGAGGTTTTTTTGGTTGTTGTTGTGTTAGTT
>cg19704554 
TGGGAGGTTTTTGGGAATGGATTTTTTAGTATTTTTTTTAAATATTTGGA
>cg16115072 
GGGAATGGGGAAGGAATAGGGAGGTATAAATAAGAAAATATTTATTTTTA
>cg07931069 
GTTAATTGGAGGTTGTAGTTTAGTTTTTTGATAATTTGAGTTAATTAGAG
>cg00462240 
GGAGGTTGTTGGATTTTTTAGTTGTAGAGTTAAAGGTATTTTGGGGAAGT
>cg03837077 
GTTTAGTTGAGGGTTGAGATTTTATTATTAGGAAGTTTTTTAATTTGTTA
>cg18438042 
GTTTTGATTAATTTTAGATTGAATATGGTTGTGAGGAAAGGAAGTTAGAG
>cg03752060 
GGTTGTTAATAGTTTTTTTTAAGGAATTATTTGTTATAGTTAGTTTTAGG
>cg14580502 
TGTTTGTTTGTATTGGTTTGTTTGTTTGAGTAATTTTGTTTTGGGGGTTG
>cg10810521 
GTGGAGATTTGGAGTATAAGGAGGGTTGTTGTATTATAGTGATTAGTAAA
>cg15360771 
GGGGTTTGGTTTATTTGGTATTATTTGTAATGTGATAAAGTTATTTAGTA
>cg08235978 
GTTTTGATGTGTTTTTAGGGTTGGATGGAATTTTTGGAGATTTTTTTTGG
>cg23280418 
GGTTATTAATTTGTTGTGTTTGTTAAGGGTTTAAAGGGATTTTGTTTTTT
>cg14473123 
GGTTGGTTTGATTTATTTTTGGTGTTGGAGGTTGATATTTGTTTATTTTG
>cg21681396 
TGTGTATTGGGATTTTTTTTGAGTAGAAAAAAGTTTTAGAGTTTTTTTGA
>cg21327483 
GATGTTTGTATTTTTTAGAATTTATAAGTGGAAATGTTAATGTGAGTGAT
>cg00128560 
GAAGAAAGAAAAGTATGTTAGAGAAATAAGGGAAATGGTTGGTATTTTAG
>cg24123563 
TGGTGTTATTAGTTTTGGAGTAGTTGTAGTTATAGTTTTAGGATTGTTTA
>cg01912854 
GATTGATAAATAATTTATTGATTTTATATGTGGGTGTTGGTTTAGTTGGT
>cg18386310 
TGTGTTATTTAATTATTTAATAGATTTGTTTTGTTTGTTTGTAGATATTT
>cg14006405 
GGTGTTGGGTTTTTTTGATATATTGATTTTAGGGTTAAAGTATGTTGTAA
>cg13891644 
GTTGTAATGAGGAATTTGTGGGTATTTTGTTGTTTGTATTTTGTTAAATG
>cg22637493 
GATATATTTTTAATATGATGTTGGTAATATGTAGGTTGATGTGGGATATA
>cg05247875 
GGTTTTTATATTAGTTTTTTGGAAGGGAGTAGATGTTAAGTTAGGTTTTG
>cg14747956 
GAGGTTATTGATATAGAGATTGGTAGTGTTTATGTTGTTAAAGTTATTTT
>cg24226528 
TGTTTTTTGTGTTTGTTTTTTGTTGTAAATTTGGGTTTGGAGGAGGTTGG
>cg10914591 
TGGATTAATGGGTGTTGGTTTTGTTGTTATGATGTTTTTGTAGAGTTGTT
>cg15647631 
GTGGGTTGGAAATTATTTTTGGGTTTGTTTGGATAGTATTATTTTGTTTT
>cg22491067 
GTTATTATAGGGAATGTATTAGAAGATAAAGTTTAAGAGAAAATTATGTT
>cg09453685 
GGTATGTAATTGTAATAATGGTAGTTTATATTTTTTGAGTATGTATAGGT
>cg17465837 
GTGAGGAAATTGAGGATATAGAATAAGTATTTAGGTTTTGTGTAGTTAGG
>cg23230629 
TGTGAGTAATTTTTTTTTGTAGTTAGTTTGTAGTTGGGATTTTAGAGTAT
>cg02366959 
TGATTGTTTTAGGGTTATATAATTAGTTGGTATGTTAGAGTTTTGTTTGT
>cg10302973 
TGTTTGTATGTTTTAAAGGGTGAGAAATAATAGTTGGATTTAGGGAGATG
>cg01089001 
GTTAGTTTGTAATTTGAGTTTTTTGTTATAGATTAGTGAGGAAGTGGGGG
>cg26898908 
GAGAAGGTTTAGGGAGTTTTAGTTAATAGTTTTAGAAGTATTTATTTAGA
>cg12989557 
GAAGTTGTAATAGAAAGTGTTAGAGGTAGAGAAAAATTAGAGTAAAGATT
>cg04433354 
TGTTTTTGATTTTTGTTTTGTTTTTGGTTTTGATTTTGATTTTGATTTTG
>cg23663318 
TGGTTTGAATTGTTGTAGGAATTATGTGAAGAAGGGTATTTTTTTTTTAT
>cg10835686 
GTAGGGAAATTAGAAAATATTTTAAGATAAAAATGATAGGTAGAGGAGTT
>cg09904497 
GTTGGAGGGTTAGAGTTTTGGTTGAAGGTGTTTTAGTTTTTATGATTTGG
>cg04464727 
GTGTGTTTTTGTTGGGTAGTTATGTGTTAGTTTGTGTATATGTTTGTATT
>cg16987101 
TGTTTAAGTTTTGTTTAAAAAAGGGAGTTTTGAGTTTGTGTTTTTTGTTT
>cg18346412 
GATGGTAATTTGTTAGTATAGTTATGGGTTGATAGGGGTTTAGATGATTT
>cg08289412 
TGGGATATTGATTATTTTATTGTTTTTGGTAATTTAGGGTATTTGTGGAA
>cg16329050 
GTTTGTATATATTTTGAAGAGTTATTAGGATTGAATATAGGTTATGAGAA
>cg04101755 
GAATTTGATTAAGTGTATAGTGGGAAGTAGGATATATTTGATATTAATTT
>cg14676811 
GTTTAGGTTTGATTTTTTTATAGGAAAGGATTGGTGTATTGGTTTTTTTG
>cg25758699 
GATTTAGGTATGTGTGGAAATTTGTATAGTTGTAATTATAGTTATAGTGA
>cg24540710 
TGATGATGGGTAGGTGGGAGGTTTTGGTGGTTTTGTATTTAATTATTGTT
>cg10227572 
GTGATGTTATAGGGTATAGATTTTAGAGATATAGATTAAAATGGGTTGTT
>cg13900773 
TGTTGTGTATGTGGGAATTATTATTGTGTTATATGTTTAAAAATTGTTGA
>cg02203737 
GTAGGAAGTGAGTGATTTATTTTTGTTGTAGAAATTAGGTAGAAAGATAG
>cg23241950 
TGTTTTTTGGGTTTAAGTGATTTTATTGTTTTAGTTGTATGATTAGTTGG
>cg25134567 
TGGTGGTTTTGTGGGATTTTGTGGTTTTAGAGTTAGGTGGATTTGGATTA
>cg21086902 
GTTGTTTGGAATTAAAAAAAGGATAATTTTTGGAGTAGGGAAAATTTTTT
>cg08352983 
GATGAATATTAATGGTTTGTTTTATGATTAAAGAAGTTTGAATGGTTTTT
>cg18422632 
GAGGTAAGATAAGGTATAAATATGAGAAGTTTAGGAATATATGGAGGTTT
>cg22738936 
GTTGTAGTTAGAAATTGAATTTAGAAAGGTTAAGTAATTTGTTTAAGGAT
>cg19205136 
GAAGAGGAAAAAATTTTGAGGGATATTTTATGGTAGGTATATATTAGTTT
>cg25714012 
GAGAGGTTGTATAATGTTAGAGTTATGATAATGGTTTTTGAAGATTTTTA
>cg07563020 
GTGGGTTTAGTAAAGTTTTTGGGGATTTGATGTAATTTTGAGTTTTTGAT
>cg00110656 
GAGTTAGATGTTGATTATTTATTGTGAGTTTTTTATTGTGGAGTTTGTTT
>cg11465913 
GTGAGTTATTGTAGTTTTAAATGGTTAATGAGGATTAGGAAATTTATTAA
>cg26489682 
TGTTTTTTTTTATTGGGGAATGTGTTTTTATATTATTTGTTATTTGGTAT
>cg08227896 
GGAAAGTTTAGTAGATGAAATTTTTAATTGGTAAAGTAAATATATTTGGG
>cg03299182 
GGTATGTATATATGGAGGTTGTTATTTTTTGAGAGTTTAGTTTTATTGTA
>cg24312042 
GTTTGTTTATTGAGTGTTGTTTAGGTTTTATAGAGGTTATTATGAAATTT
>cg01672886 
GGGAGGTTGAAAGTTGGTGTTAAGATTTTGAGTTTTTGTAGTGAGAATAG
>cg06821147 
GGGTTTAGTTTTGGTTTTATAGTGGATTTTTTATGTTTAGTTAGTTTTTG
>cg06631347 
GGTAGTTTTTTTAGGTTAGAAGAGTAGATAGAGTTTTTATTTGTGTATAA
>cg03546505 
TGTTTTAATTTGGTTGGTTTAGTGTTGTTTGTTGTTTGTTTTGTTTTAGA
>cg27586401 
GTTTGTATAGTTTTTGGTGTTAGGTTTTAGTTAGGTTTTGGTTTTGGTTT
>cg01173508 
GGGTTTGTTGTTTAGTATTAATTTTGGTTGTTAATGGGGAGAAATAAATT
>cg11093660 
GTAATGAGGTGAGAGGTTAGAGTAAATAGTTTTTATATATTTAGTTGTGT
>cg07206001 
GTATATAGGGAGGTTTTAAAATTTTGAGGTGATTTATTTTTTAGGTTTTT
>cg09780768 
TGTTATATTTTTTTTGTGGATGTAGATTGTGTTTTTTGTAATGATTGTTT
>cg16978871 
TGGAGAAGGATAGGATAATGGTGGTTTTAGGGTTTTTGTTGTATATTTTT
>cg01538397 
GGTGAATATGAAATTAAAGATGAGGAAGATATTGATTAGGGTTATTATTA
>cg09830037 
TGTTTTTGGGTTTTTAGAAAGTGGTGGGGTGTTTATGTTGTATTTTTGTT
>cg18813322 
GGGGTTAATTTGTGGTTATTTATTTAAATAGTAGAGATTTTAGTAGTAGT
>cg13914373 
GTAATAGTTTTTGGATATTATGGTTATTAATTATTTGAAATGTGGTTAGT
>cg05553511 
GTTGGTTTTTTGGTTTAGTGTTATTGGAATTTGGGGTTTATTAGTTTTTT
>cg26835222 
TGATTTTGGTTTATTGTATGTTTTATTTTTAGGGTTTATGTTATTTTTTT
>cg00165535 
GTAAGGAGGGTAAAATTGGGTTTATTAAAGTGAAAGTTGGAGAATTTAGG
>cg09097697 
TGGAAGATGGGATTAAGATATTGATTAATTAGGATTATTGGTAGGATGTT
>cg01990323 
GTTTTATTGTGTGTTTTTAGGATGGTTTGTTATGTTATATAATTTGAGGA
>cg25690016 
GGTTGTATTGATTATGGTTATTATGAGGGTGTGGTTTATTAGGTATTTAT
>cg07609535 
GTTTATATTTTAGTTGGAGGATAGATAGTTTAGGGTTATAAAGGTAATAG
>cg25745746 
GTTGTTTTGGTAGTTGGTTTGATTAATGTTTATATTGTGATAGTTGTTTA
>cg13747097 
GTTTGAAAGTGTGTTAGATATTATTAGGTGTAATTGTTTTATGTTATAGA
>cg22457323 
GGATTATTGTTTTGAGGATGAATGTGATATATAGTTTTAAAGTAGGAGTT
>cg24067267 
GTTTATGTTAAAGTTAGGGTTTATGTTGTATATTTAGGGTTTTTAATATT
>cg13050802 
GAGTTGTTGGTTAAGTGTTGTTAGATGTTTTAAGTGATTTAGAGAAATGG
>cg25017988 
GTTTTTTGTAGGAATTTTTAAAGAGAGTTTTTAGAAGGGAGTAGTGGAGA
>cg27590748 
TGTTTGAATTTGTTAGTGATGATTTAATTTTTGTTGGGTTAATTAGTGTA
>cg24318598 
GTTTTTATTAGGGTTTGGTGGGTTTTGGGTTTTTTGTAAATATGGAGGAT
>cg22578860 
GGTATGAGATGTATAGTAAATTGGTTTATGGGAAGGTAGTTATTTTTAAT
>cg03446008 
GAAAGTGAGATTTAGAGAGATGGAGTTATATAAAGTTGTAAAGTAAGTAA
>cg09116501 
GTTTTTTTTAAAATGGGGTTGAGGAGGGGTATATTTGGTGGATTTTTTTT
>cg20609063 
TGTGTTTTGTTGGTAGAGTGTTTAGTTTTTAAAGGATTTGTTTTGTTTTG
>cg05323532 
GGTTTTTGTTTTTTGATATTGGTTTTTGGTTTTATTAATGATAGGGTGTT
>cg01177100 
GTAGAAGAGGAGTGGTAATATTATTAGTTTTATAGGATGTTATGATAATT
>cg22190754 
GGGGGGTGTAGTTAGTTTTAAATATAAATAATTAGTATTATTAGTTATTA
>cg15369601 
GGAATTTTAATTGTATTTTTAAATAGAGGGATGGGAATATATTTGTTTTT
>cg01533228 
GAGGTGATAAGTTTAGATTATGTAATGGGATTAATTTAATTATGAGTTTT
>cg19380664 
TGTTTGTTGGGTTTTTATTTTTGAGTTATATTTTGTTGTGTTTAGTATTG
>cg12269355 
TGGTTTGGATATTTTATGTAAATTAGTTTGGTGGATTTTGGAAGTAGTGT
>cg09044139 
GGTGGAGTAATTTATGTGTAGAAAATAAGTTTTAGTTTAGTTGGGTTTTT
>cg08030477 
GTTAATTTTTAGTTAAGTTTGGTTTTAGGGAGTATTAGTTAGAGGTTTGT
>cg18232597 
GTGTGTATTTTTTGTTATAAATTTGAGTTAGTATTAGTGATAGTTTTGTA
>cg23133305 
GTAGAAAGTTATTAAATAGGAATATTAGTTTATTTGAGTTGAGTTTGTGG
>cg26617938 
TGATGTTGTATGTAGGATTTTGTGTTTTTAGATGGTTGTGTTATTTTTAA
>cg23496358 
TGTAGAGGTAGTATATTATTTTTTGTTTTGTGATATTGTTTTTAATATTT
>cg12876537 
GGTTATTTTATGGTTAGTAGATGTTTTTATTATAGATTTTAAGAAGAATT
>cg24822696 
TGTTATAGGTTTTTTGATTTTTTGATTATTGTTTTTGGGTTGTGTGTTTG
>cg25336785 
GAAGAGAATGGTAGATTATTAGATATGGAAAGGATTTTGATTTTTTGTGT
>cg00500936 
GGAATGGGTTGGAAATTTATTTAGTTAATTAGAGGGTTTTGAATTTTTTA
>cg13648127 
GGGTGGGATTTTTATATATTTGAAAGAGTGAATATATGTTATATGGTATG
>cg01811930 
GGTTTTTTTGATAATTTTAGTAGGGAGAAAGGTTTTTTATAGTTGTAGTG
>cg15906052 
TGGGTTGAAGATGGTAGTATTTTTAGGTTGTAGTTTGATGTTTAGGTTTT
>cg04087102 
GGAATATTGTTTGAATGTTTGTTGTGAAATAAAGTGGTAAATAAAAGTGT
>cg04381474 
GGTAGTTTATTTAGGTGATGAATAGGTTGAAATTAGTATTTTAGGTTTAG
>cg01620781 
GTTAAGTTTTATAGAATAAAGAGTATTGTTATTTTAGTGATGGTTGTTAG
>cg23936147 
GTGTATTTTTGTGATATTGTGTGATTATAGGTGATTGTGAAGTGATTTAG
>cg20988759 
GGTTGTTTGGGGTGATGAATTTTTTATTTTAGAATTATAGTTTAATTTGT
>cg26776327 
GTTTGTAATAGTGGTTGAGTTTTGATTAATTTTAGTAGTTATATGTTAAT
>cg25198830 
GTTTGAAAGGTGGGATTTTTTTTGAATATAGTTGGTGTTTTTGAAATGAT
>cg03439990 
TGAGTAATAGTTGTTTATTGGTGAATAAGTTTTTTGATGAAGATTTTTGG
>cg14328497 
TGTTGGTTTAAGGTTTGATTTGATGATTTTAGGGATTTTTGTTTTAATTG
>cg12109958 
GGTAGTTAGTTTTTTGAAAGTTTTTTGAAAAATGTTGGGATATAGTATTT
>cg00947528 
GGGAAATTTTTAGAAGGTAATTTGGGAAAGGAATTATAGGAAATGAATAT
>cg13202527 
GAGATTTTGAGAATATTTAAATAGAAGGTTTAGGTGAAATTTTAGGATTT
>cg10095198 
GTTTTGGTGTTTGATATTGAATAATGTTGTAGTTTTTAAATTATGAGTAA
>cg16273152 
GTTTTTTAGGGAAATTGTTTGGGTATTTTATATTAGGTTAGGAGTTGGTG
>cg23633802 
GATTTTATAGGTTATAATGGTATTGGTGGAAAGTTTATTTATGGAGAGAA
>cg09865676 
TGTAGTTTATTTGGGTTTTTATTTTGTGTAAGGTGATGTTTATGGTTTTT
>cg00997411 
TGGGTTTAGGGTGTTTATAATAATTTGGAATGTTGTGTTTTATTGTGTGT
>cg11459648 
TGGGGTTATTGGGTATGGGTAATGGGTTTATTTTGTTTAGTTTTAATATT
>cg09475256 
GGAAGTGGTTTAGTAAAGTTGTTTTTTGTGGGGAAAATTTGTATTTGTAG
>cg19387066 
GGTATTTGTGTTTATATTTTGTAGGTTAGGTTTAATTTGTGGATTATTAG
>cg08894273 
GATTTGAATAGTAGATTATTAGGATTTAGTAATTGATTGTGGTTTTTATT
>cg04267284 
GGGATTTATTTTTGTATTATGTTTTAGGGATTTTGGAGTTAATAAGATTG
>cg14487383 
GGAGTTTATTATTTTGTTTGGGGTTAAATTAATAGGTTAAGTTATTTGTT
>cg12233463 
GTTGTAAAGATTAGTAAAATTGTATAGGAAAGGTTTATTATAGTGTATAG
>cg16686175 
GTTATAGTGGTTTTTGTAGGTTATTTTGTTTTTATATATTTGATATGATG
>cg27277486 
GTTTTAAAAAGGGTAGGAAGAAATTGAGGAAAAGATGATGAATAATTTAG
>cg05367173 
GGGGGTTAGTGTATATATTTTTGTTTTAGGTTTTTTATGAAGAGTTGTAG
>cg19606731 
TGGTTTGGGATTTGTGTTTTTAGTTTTTGTTTATTGTAGTTATGTTTATG
>cg15830544 
TGAGGAGGTGAGGTTTGGTTGTTTTGGTTTTTTTAATGTTGTTATGAGTT
>cg20756284 
GTATGGTGGTTATTTTATGTTGTTGTTGTTTTTGTTGTTGTTTTGTGGAA
>cg18769770 
GGGATGGGGTGTTTATGTATTATATTTTATAGGTGAAAAAATAGGTTTAG
>cg04607323 
TGTAATTGTTTGGTGGGAAATTATGGTTTTGTTGTTTTGTTTTTTTGTGG
>cg04538517 
GAAAGATAGGATGTATTTTTTTTGGATTTGTTGTAATATAATATTTTAGT
>cg13474639 
GGTTGTATTATGTGTAATTGTTTGAAGGTAAATTTAATTTGATTTAGATA
>cg10177799 
GTTGTGTATGTGTGATTGTATATGTATGTATAATGTTTGTGTTTTTATGA
>cg26510150 
GGATGTAAAGTTTTGAGTATATTTTGTGGGATATATTAAATTTTTAGTAG
>cg08982986 
GGATAATTGAAGAATATGTTTTTGATTATTAGAGGTATTAAGAAGGGTTG
>cg27123613 
TGTATAGGGGTTGATTATTTTTAGTGGAAGAAGGTGAGTTGTAGGAGTGT
>cg08942716 
GGTGTTATTTGTTGTAGTGTAGATATATTTTATTTTGGTTAAATAGGTAT
>cg07142088 
GTTTGTTTTAGGATATTAGATGATTATAGGTTTTAGTTTAGGTTGGAAGT
>cg21524398 
GAGAGGTGTATTGGTATTTTGATAAGGTTTTGGGAATTTTATATAGTTAT
>cg16906300 
GATAGTTTTTAATGTTGGGTATTTATTTTTTAAGTTTATGAGATGATAAT
>cg17616192 
GGAGGGTTTATTTTGTTAGTTAAGTTTTGTTTTTTATTAGTTTTTTATAT
>cg24230893 
GTTAAAGTTGTGTATTTAATTTAGAAGAAAGAAATTTTTGTATTAATATA
>cg03495498 
GGAATTTTTTTTTAGTGTAGTTTATAGTTTTTTGGGGTAATTTATTTTAA
>cg08456140 
GATATATATTAAAAATTGGGGTTTTTTGGTATTTTATAGTATAGTTATTT
>cg01934790 
GAAAATAAGTGATTGTATGGATTAGTTTAGATAGTGATAGTGAAAGTATT
>cg26630424 
GGATGGTTTAGTTATATTTATTTGTGATTATAATGTTTAGGGGGTTATTG
>cg09080318 
GGATTAAAGTGTAGAGAGGTAAGTGATTTGTTTAAATTTGTATAAATTAG
>cg03331229 
GGTATTTGTATTATGATGTAGGAGTTTTAGGATTTATAGTTTTTTTTGGA
>cg15512736 
GGGTTAGTAATTTGTTTAAAGTTTTATAGTTAGTGATTATTATTGATGGA
>cg00982641 
TGTGAGTTAGTTGTAATTTGGTATTTAGAATTTTTTTTGTAGGGGTTTTG
>cg05638699 
GTTATTATTTATTTGATTTTTGAGTTTGGGGAAATTTATGGGTGTAGTAA
>cg22758021 
TGTTGTTGTATGAATTTTTGTATTATGGTTGTTTTTTGTGTGTAGTGTAT
>cg11592230 
GTTTTTGTTATTTGGTTAGAATGGGTTTTAGGGGAGAAAATTAGGATTGT
>cg26946235 
GTTTTTTGTGGGGATTATTTTTTGTATTGTGGAAAGGGGAGAAGTTAGTG
>cg11698788 
GGGTTGTGTTTTGAGGAAAGTTTGTTGTTTTTAAAAAAAAGTAGTTTTAG
>cg00489473 
GAAATTTTTTTTAATTATTTAGGTGTAGTTAGAATTATGATAGTTGGAAT
>cg26271390 
GTATTAGTTAATGAATTGGGTTTTTTAGAAATATGAGATGGAAGATATGA
>cg06977381 
GGTTTTATTGGTTGTGTTTGAGGAGTTTTTTAGTTTGTAGTTGTATTATG
>cg04652844 
GGATTTGGGATGTATTTAGTATTTTTTAGTGGTGTTATTGAAGAGTTTTA
>cg04378830 
GTATAGATATTGAATTAAGAAAATAGAAGGAGAAGTAGGTGTTTGTTTTT
>cg18629013 
GTAAGTTTTTGTATTTGGTTGTAATTTTTATAAGGAGGAGAAGTTTTTTA
>cg17989497 
TGTGTGTTAGTAGATGATGTTTGTTGTGTATATTAATTTGTATTTGGATT
>cg16251902 
GGTTTTTGTAGTTGTTTGATGTTATATTAATGAGATTTTATTTGTGTTAG
>cg25948173 
GTTAGGAATGGAGTTTAGATTGTTTGATTTTGGAATTTGTGTTAAATTTA
>cg18188598 
GGGTTTTTGTTTTTGAAGTTTTGGTTTTTGAGAGGATTTTTGGGATTTTA
>cg02924954 
GATTTTGTTTGTGTAGGATATGGTGATTAGTTGTTTTTTTAGTAGGATGT
>cg00455327 
GGATTAATTTAATTAAAGGTTTAAATTTAGTTTTGGAGTTAATGGGTAAT
>cg06748468 
TGTATTATGGAATATATGTATAAAAATGGTGGTGATTTGGTTTATAGGGG
>cg15759988 
GTTATTGTGTTGGTTTATTGATTTTTGGTAGATATTATTTATTGTTAGAA
>cg16456980 
GGGTGGATTTGTTGGTAATTTTATTTAATTATTTGTTTAGAATTGATATT
>cg10266068 
TGTTTTTGTTTTTGGTTGTTGTTGTTATAGTTTTTATTAGTTAGTGTATT
>cg19509514 
TGGTTGGGAAATTTTATTGTATAGGTTTTGTTTTTTTATGGATAGTTTAT
>cg11863058 
GTTTTTTTTTTGAAAAGTAAGTTGAGTTTTATATAGGTTTGGGATTTTGT
>cg16851705 
GTTAGTGAATGGGTAAGTAAATTGTGATGAGTATATGTAGTGGAATATTA
>cg00869330 
GGTTATTTGAGTATTTATAAGGTAGTTGTGAAATAATTAAGATATTTTGT
>cg09961381 
GAGGTTGTTTATATATTGTTGGGGAGATAAATTGATATGATTATTATAAA
>cg13567310 
TGGTTGTGTATATTTATATTTGTATGTATATGTTTTTTTGGTTTTGTTAT
>cg00686826 
GTTTGGAGAAGTAGGTTAGGGTTTGTTATTTTTTGTATGGAGTATTGGAT
>cg11646505 
GAGTTTAAATAGAGTTTAGGGTTGGTTTTGGTTTTAGTTTTTTTTGTTAT
>cg13887370 
GTTTATTAAATAGTTTGGTATGTAGATGAGATGTTAAGTAGTAGGTAGAT
>cg10818781 
GATTTTTTTTGGGTTTATTTAATTAGTTTTAATGGGTAAGAGAAAGGAGG
>cg20462999 
GTGTTTTATAAGTGTTTAGTTGTGGTTATTTTTTAGTTATGTAAGGAAAT
>cg06578063 
GGTATTAGGGTTTGTTGGTAATGGGTTATTGAAATAGAAATTGGTTAGTT
>cg02225639 
GGGGTTAGGTATGAGTAATAGGTTGTTTTGTATTTAAGATGTATATTTAG
>cg24634055 
GGTGAAATGGTTTAGATAATTTTATTGTAAAAATATTTTGGTTTTGGAAT
>cg10378904 
GTTATAATTGTAGTTATAGTTTAGTTATTTGGTGGTTAATGTTTGTTTAT
>cg17654763 
GGGATATATTAAGAAGGAAATTTTGAGTGAGTTGTATATTGTTAGTATTT
>cg00528918 
GGATTTGGTTATTTTGAAGGATAGTAAAGGTAAGTTTTATGTTATTTTGA
>cg24794322 
TGGGTTTTGGGTATTTAGGTGTGTGTTGTTTTTTAGTTATTTTTATGTTT
>cg00884093 
TGGTTGTGTAGTATTTGGTGTTTGTAGTTTTGATTATTTTATTTGTTTGT
>cg27205326 
GTTAGAAGTTTTATTTGAAAATTTAGATTTGGTTTGGGATTAGTTTAAAT
>cg15725238 
GGTTTTAAATTTGTAATATAGAAAATATATGTTTTGGGGAAGTTTAAAAT
>cg07398577 
GAAATTAGATGGATGTGTTGGTTGTATAATATTGTGAATATGTTAATAGT
>cg18502863 
GTTTGTAAAGTATTTAGTATAGAGGAAGTATTTGGTATAGAGGAAGTTTT
>cg24629311 
GAGAGTATTTAAATATTTGATTATTTAAGAGTTAGGATAAAGGATGATTT
>cg10243953 
GTTGAGTGTTAAGATTTTGTGTGTTTGAATTTTGAGAATTTTTATAGTTT
>cg15500320 
TGTTTATTATAAAAATTGTTTTTTTGAGGTAAAGTTGTGAATTTTTGTGT
>cg05937630 
TGTTGAGGAGTGTTAAAATTTTTAAGATGTGAGTTATTGGTATGAAGTTA
>cg13141061 
GTTGTGTTTTGAGAGGAGGTTTTATTGTTTTGGTTTGTATTTGTTTTTTT
>cg04590366 
TGTTAGATTTTTATAAGGATTATTGTTTATTTAGATTTTTTGTATGTGTA
>cg13434106 
GATGTGGGGATAGTTATGTTTGTTATATTATAGTGTTGTTAAGATTGAAT
>cg24145109 
TGTTTTTGTGTTTTGATTTTTTTGGGAAGGTGGGTTATAGTGTATATTGT
>cg10542336 
TGTTTTTGTTTTTGTTTATAAAGATTTGTTTGTTTAGTGATTTGTGGTTA
>cg27213231 
TGAGTGTTTGTAATTTTAGATATTTTAGAGGTTGAGGTGGGAGAATTATT
>cg11297341 
GTGTTTGAATTGAATTGGTAAGTTATTTTTTGTTATTAGGATGTAGAAAA
>cg16046525 
GGTTTTTTTGTTTGAATTGTTGAGAGGATAGTGGGTAGTTTATTTAGAAG
>cg10894540 
GTTATTGAGGATATAGATTTAAGTTTATGGTTTGGATTTTGTTTGTTATA
>cg25522738 
GTGTTTTTGATATTTAGGATTTTGTTTAGTAAGTGATATAGTTATGGTTG
>cg25339966 
GTGGGTTTTTTGTGGTTTAGGTTTTAGTTGTTAAGTGTTTTTAGAAATAA
>cg22821013 
GGGTTTGTATAGGGTTGATTGGTATTTTTGGAGTTTGTTTATTTTTGGAA
>cg16526120 
GGTGAGGGTGGGGAGTTTTGTAGTATTATTATAATTTATTATGTATATTG
>cg01298194 
GGTTTAGTAGTTGTTTAGTTTGTGGTTTGTTTTATGATTTTTAGTTTTTA
>cg16219302 
TGGGGTTTGGTTTTATGTGTGTAGTTATGTTTTTATTAATAAATTTGGTG
>cg21331947 
GAGAGTTGATATTGATAGAATATTTGGTATGTGTTAGTTTTGTATGTATG
>cg00671804 
GGATTTTAGATGTTTTTATTAGAAAGTGTATGGGTTTAAGGTGTTTTTAT
>cg25112999 
GTGATTTTGGAGTTATATATGTGTATATTATATGTTGGGTTATATGTGTT
>cg02375255 
TGTTTGGTGTTTTTTTTGGTTGAATTTTGATTGTAGGTTTTAAGAGAGTT
>cg06851336 
TGAGATTGTAATGGAGTGTTTGTGGTTAGTGTTTAGTAGTTTGTTTTTTT
>cg20809737 
GGTTTTTTGTAGTGTTTTTGATTTATTTGTTGTTAGGTATTAAATGGTTA
>cg13529020 
GGGTTGATATATTTTATAGTGTGTTTAGATGAGGAAATTGAGATTTATAG
>cg27412613 
TGTTTGTTTTTTGGAGTGGTTTGATTTTTGTTTAGTGTTTGTTTTTTTGA
>cg26977633 
GGTTAGAGAAAAATGTTTTGTTTAGGAAGTGGGAGGTTTAGAATTTTTTT
>cg22817719 
TGTTGTTGTTGTTTTTGTAGTTGTTTATATTGTTGTAGATTTAGAAGAGG
>cg27313482 
GGAAGGAAGGAGGAAAGAAAGAGATATTTTTATTAGAGATAAGTGTGGAT
>cg21498905 
GGAATAGAGTTTTAGTTATATTATGAAGGATATGTAAAGTGAGAAGTAAA
>cg19827557 
GAGTGTTAGTTTAAATTAGGAATTAAAGGGTTTGTTGGGAAATATGAAAT
>cg16936281 
GGTTTTGGGTGATTTTTTATTTGTAGAGTTAGTATAGGTAGGGTTTTTTT
>cg14353728 
GGGAGTAAAATAAAAGTAGTAGAATGTGGAGGAGTTGATATATGGAATGA
>cg09408023 
GAATGTTTATAGAAGTATTATTTATAATAGTTAAAAGGTGGAAATGTGGA
>cg14778169 
GTGGGATTGTTGGTATAAAGGGTATTTAGTTTTGGTAGAGGTTTTAATTT
>cg03751973 
TGATATTAGTTTAGGTAATATAGTGGAATTTTGTTTTTATTAAGGGGGGG
>cg24222175 
GGTGAAGATTTATGTTTATGATAGAAAGTTTGTGGTTTTGGTGGTTAGAA
>cg12316865 
TGAGGTTTTTTTAATTGTGTTAATAAAAGGTTGTTTTGATTTGTTTTTGT
>cg14046892 
GTATTTGGTAGGGTGTTTTTTGTGTTTTTGATTTAGTAAGGTATTTATTG
>cg26193555 
TGTTTTAGTTTTGTTTGGGTTTTGTTTTAGTTTTGTTTAGGTTTTGTTTT
>cg06921176 
GTGTTTGGTTTATTTTTAGAGATGAAGTTTTGTTATGTTGTATAGGTTGG
>cg17316107 
GTGGTTTTATTTTTTTAAAGATTTAATTAGTGTTTAGTGGGTAAGTTTTT
>cg18440314 
GAATAAAGGTAATTTTATTAAAAGGTTATTTGTTGGGAGGATTAGATAAT
>cg05999377 
GGTAGATATGATGAAGTGATGTTTTTAAAGTAGATAGTATTTTTTGAGGT
>cg25231957 
GGTTAGTGTATTGGGGTGGAGTTTTAGGAAATGTGTGTTTTTTGTAGTAA
>cg26184812 
GGGGTTAGAATGTGGTTAAGTTTTTATTTGTTTTTTAATGGTTTTTTGTT
>cg12506775 
GGAGTTTGTAGTGGGTAGGGATTTTATATATTAGGGAATTTTATAGAATT
>cg22358235 
GATAAAGGAAATAGTGAGTATGTAGTAGAGATTGGTTAGTTATTTTTTAG
>cg08464140 
GTTGTTGTTATTTGGTTTTAGAGTATAGTGATTTTGTGATTTTGTGTTGT
>cg01649597 
TGTATTTATTATGTGGTTTGTGGTTTGTGAGATTTTGGTTTTTATTTTTT
>cg21385304 
GTATATTTTTAATTTTAGTTATTTAGATGGTTGATGTAGGAGAATTTTTT
>cg02216060 
GGATTGATTAGTTTTGAATTTTGGTTTTGTTATTGAATTGTGTAGTTATG
>cg19747632 
GTAGAGATTTTGTTTGAGAATTTAGTAATTAGTTTTATTTTTGTATATTT
>cg02749265 
GTATAGTTTATTGATGATTTAGGGTAGTTTTAGTTGTAAGTAGTTTGTGA
>cg05871614 
GGAGATAATGGTTTAGTAGGAATATTTATTATAGTGTTTGTTTTGGTAGT
>cg26149678 
GGTTAATTTAGGAATTGGTATATAAGTTTGAGAGTTAATTTTAATAGGAG
>cg21097640 
GAGATGAGTTATTATAGAATATGAAGGTTGAAGGTGGTATTTGTTTTATT
>cg25584415 
GTTAAATAGATTTTTTGTGTGTGGTTGAAGTTTATATTTAGGAATTTATG
>cg27386684 
GTTTTAGTGTAATTTTTATATATTAGAAAGAGGGGGAGTAAAATAAAAAG
>cg18061259 
TGGAGTTTTGGTTTTTATTTTTTAGGTGTAGTGTGAAGTTGTTATTTTTT
>cg22645496 
GAATTTGTTAGGTTGAGGAGTTTTTAGAGTATAAATGATTTGTTATTTTT
>cg08471158 
GTTTATTTTTATGTAAATGTTAGTGTTAATGTTGGTGTTTTAGGAGTTAT
>cg05298702 
GGTTATGATTAATAATGGGATGAGTATTTATTGTTTGTTTTGTAATTTTT
>cg06904000 
GAAGTTGAAGTATTTAGGTATTAGTTGTTTTTTTAGGTTGATGGTTTTTT
>cg08214342 
GTATTATATTTGGTTGATGTTTGTATTTTTGTAGATTTAGGGTTTTATTA
>cg00303026 
GTGAAGTAAGGTAATAGTTTAGGTAAGGAGTTTTGTGTTAAATTAAAAAA
>cg21472198 
GTTGTAAGTATTATAGGTTGATTTAGGAAGATAAATTGAGGTTTAAGGAA
>cg26960647 
GTGTATTATTTGAAAGGAATAGTTGGTTGGAGGTATTTAGGGTTGTTATT
>cg18096251 
TGTGGTTTTTGTATATGTGTTATTTTTTATTGATGTTTTGGTATGGTGTT
>cg22642710 
GTGTAATAGAAAATATTGTTATAGAAATGGAAAGAATTAGGGTTTGTTTT
>cg05082708 
GTTTTAGTTGTTGGTTGATTTGTAGATAATTGTTTGGGGTAATATTATTT
>cg04362902 
GGGGGGATTTGAGAAAATATTTAAATTAGGGGTTTTTATTAATAGATTAG
>cg24619605 
GGTTGTGTGATTTTGATTAAGGTTTTTGAGGTTTTTTAGTTTGTTTTTTT
>cg23868672 
TGGGTGGATTTTGGAGTTGTTTTGTTTTGTTTTTGGTTTGTTTTTATTTT
>cg24095837 
GTAGATGGGAAAAAGATTTGGAAAATAAGATTATAGTATTTTTGTAGGAG
>cg22018262 
GAGAATGGGGATTAGTGTTGTGAGAATGTATTTGTTTTGTTTTAGTTTTT
>cg26019444 
GGGTTGTATTAGAGGTTAGAAAGAGGTAAGGTAGGATTGTGTTTTAAAGT
>cg03514530 
GTAGATAATGTGGTAGAGAAGGGAATGTTAGTTAGGGTAATATTTTAAAA
>cg25647277 
GTATATTTGTGTAATGAGTGAATGAATAAATGTTTTTTGTAAGTTGTGTA
>cg19490609 
GTTGTATTTGTATTTTTGAAGGGTTAAGTTGGAAATGAGGAGTAAGAGGA
>cg00828556 
TGGTAGGTGTTAGTTATTATTATTGTATGTTGATAATTTTATTTTTTAGA
>cg06112092 
GGGGTGTTTGGTTTTTGTTGTAGTTAGAGTTTTAGGTTTTGTTTTTATTT
>cg26053881 
GGTGTTGGTTATAGATGTTTGGTGTTGAGGTAATAATGAGTTTTTTTTGA
>cg00421032 
GTTTAAAGGATTTTGAGGATTTTTGTTGAAGGTAGTATGGGATGATTAGA
>cg25117822 
TGTTGTTATATTTGATTGTTTTTTATATTTTTTGGTGGAGATGGGGTTTT
>cg08031769 
GTTTTATAAAGAATAGGTTTTTTTTGATGAAAGGATATTGGGAATTTTAG
>cg12575478 
GTATTTGTAATTGATTATATATATTATGTGTTTTGATTAATGGGAAATTT
>cg04466995 
GTTATTTTTTTAGGAGTTGATTTGATTTAGTAGGGTTGAGAAGTTTATGT
>cg25074794 
TGGTTTGAGTGTTAGTAGTTTGTATAGGTTTTATGAGTTGGAGAGTTGTG
>cg22989813 
GAGAAGAAAAGGAAAGAGTGTATGATAAGTAAGAAAAATATATTTTTTTT
>cg02873315 
TGTTTTTTTATTTTTGTGTTTATGTTGTATTTAGGTGAGTAATGTGGAGG
>cg27105094 
GGGAGGATTTTTATTGTATTTATATGGGTGTATTGTTTTTGTTGTTTTTA
>cg23347273 
TGGGGGGTGATATTAAAAGTTTGTTGTTTTTATTTGTGTTGGTTTTTGTT
>cg07833852 
GTTGGTGTGTTTAGTAGTTTTATATGGTAGGAAGAATGTTTATGTTTAAT
>cg26937267 
GAGGAAGGGGTGATGGTGTAGTTGTGTTTATTATATTATGAAGTTTTTGA
>cg01968676 
GATTTTTTGATGGGTTTAAAAAATGGTATATTATGAGATTATATTTTGTA
>cg23048256 
GGTTTTAGGGTGGTTGGATTTTTTATATAGTAGTTTGGATTTTTAAGTAT
>cg10667457 
GTTGTAAAAATAAATGGGAAGTTTAGAGTTTGGGAAGTTTGTAATTATGG
>cg12165240 
TGAAGATTTTTGTTTAGGGTATTTTTGGGTTTTGGTGTTTTTTTTGATTT
>cg20744756 
GGTGATTAAGATTAGGATATGAAAAGAGAAGATAAGATTTGGTAGATAGG
>cg20932762 
GTGAGTTATTATGTTTGGTTTAAAATGAGTATAATTATTTTAGGGGTTTA
>cg05586701 
TGGTTATTTTTGTTTTAGAATTTTTGTTTTTTGGGGGTTTTATTTATTGG
>cg17549075 
GTTTTGTGGAGTTTTGTTGATATAGTTTTGTTTGTTTTTGAGTTGTTTTA
>cg19225755 
GTTTGGTTTATTAGGGGAGAAGATTTTTTATAAATTATGGATTTAATGTG
>cg23995231 
GTTTTTTAGTAAGGATTTGTAGGGATTTTGTTTATGGAGTGTTTTTGGGG
>cg09992653 
GTTTTTAATTGTTATATGTTTTTTAGGGATGATAGTATGTTATAAAAGTG
>cg06993041 
TGTTTATTGGTTTTTGAGTTAGTGGATGAGTGTAGTTTTTTTTGGGAGTT
>cg10277044 
GGATTTTATATTATTTGTTATAATTGGAGATTGAGTGTTTGTTGGAAGTT
>cg01695023 
GAGATAGAAGTTTTAGTTATGTATTAGAGAGTTAGTGTTTTTAGATAATT
>cg20132063 
GGTTTAGGTTTGTAAGTGGGAGTTGGGTTGGGGTTTTTATGTTTTATATA
>cg06142621 
GAGTGGTATAAAGGGGATGTGTTTAGAGTGGAGAAATTATGTTAATTGTT
>cg00236302 
TGTTGTTGTGGTTTTTTTTAGTGGTTATGTATTTATTTTGTGAATTTTTT
>cg13074835 
TGTTTTTAGTTTAGTTTTTTGGTTTTAGATGGTTTTTTTAATTTAAGTTT
>cg20485361 
TGAGATTATGTTATTGTGTTTTAGTTTGGGTTATAATGTTAAATTTTATT
>cg22124221 
GTATTAGTAGTTTGGATAAGTTGTTGTTTTTTAGGTATTTAAAGTGTTTT
>cg05996795 
TGTTTTATTTGGAGGTTTTATTTGGATTGAAATTTGTATTTGTTTTGTTT
>cg22402988 
GTTTAGAAGATTTTATATGTATGTGTTTTAGAGAATGAGTTAGTAGTTTT
>cg09634154 
GTATGATATGATGTATTTAAAGTTTGGGTTTATTTAGAGGGGATAAAATT
>cg01529154 
GGTAGTATTTGGTTTATTGTAGGTAATGAATATAAATAAATAGAGTGGTA
>cg07709606 
GGTGTATATTGAAAGTTTTTTTGTTATGTAGGTTTGTTTTAGATTTTTTT
>cg18024113 
TGGGGTGAGATGGGGGTATTTTTTGTATTATAAAGGATTTAGATGTTAGT
>cg08217024 
TGGTGTTGAATTTTAGGTGTTTAGTTGTTTAATTAGGGTATTTTTGTTGT
>cg00242443 
GAAGGGGAGGGTTAGTTTTTTTTAGTAAGTATTTATTGTTGGTTTAGTTT
>cg19933495 
GATTATTGTTTTTATTTTGATGATTTTGAGTGGGGGTTTTAATGATTTGA
>cg17162475 
TGAAGAGGTTGGTTGTGGTTTTTTTTGAGGTTATAAAAGTTTTGAAGTTT
>cg15299775 
GAATTAAAGATTTGTATATTTATATTGTGTAATGGTTTAGAAGATGTAGG
>cg00770265 
GGTGGAAGGGTTTTTTTGTATTATTGATTTGTTAATTTAATAGATATTTA
>cg09417586 
GGGTTTTTAGGTATTTTTTTGGGGGGAAATGAGGGAGAATATATTTTTGT
>cg10023040 
GTAATTGAATTTTGTTAGTAGTTTTTATAGGATTGGAAGTGGATTTATGT
>cg14988239 
GTTAGTTATTTTAGATTTGGATTGAGTTATTTATTGGAAAATATAGTTTT
>cg10453419 
TGAATTGTATTTGTGTTTGTAGTTATGTTTATTGGAGAGTTGAGTGGGTG
>cg26523478 
GGAGTTTAGTATATAAGTTATTGTTTAGATTTTTTTTTAGGGTAGAAAAT
>cg13176979 
GAAATAATGAAATTTTAGGATTGTGTGGTTTGGAGGTTATTAGTTGAATT
>cg04232447 
GGTTTTAGTTATTAAGATTAGAGTAGAATTAGGTTTGAGATTTAGTGAGG
>cg20211506 
GGGAAGTAGTGTTAGGGTAGAAAAATTTGAATTGTAATTTATTAATTGTT
>cg08839186 
GTAGTTTTGTTGTATATATGTGGTATAGTAGGTATTTGGTTTTAGTGTTT
>cg12213457 
GGTTTTGTTATGTATTTGTTTTAGAGATTTATTATTGTGGATTTAGAGAT
>cg16544024 
GATTTTTATATGATGGGTAGGATAGTATGTGTTAGTTAATGTTTTTAGTG
>cg11440716 
GGTTGAGTTTGTTTTGTGTGTTTTGTAAGATAGTGGTTTTTATTAAATAT
>cg12670945 
GATAGAGTATAGTTAGTAAGTGATATAGATATGTTTTTAATTAAATTAGT
>cg16353833 
GATGGGTAGTTTTTGTTTTAATTAGATTTTTAGATGATTTTTATGTATAT
>cg24997271 
GGGTTGAGTAATATTTTTGTTTGAGTATTTTAGTATAAAGTTTTGTTTGG
>cg09872278 
GGTTAAATTGTTTTAAGAAGAAAATGAAGGTTTTTATGGTTTATGTTGTA
>cg16774853 
GGGTGTTATTTTTTGTTGAGATTAGGTTGTTTATATTTATGTTGTTTAGT
>cg19803131 
GGTTATTTATATGTGTGGATATATGTGTTTGTGTTATAGTTGTGGTTTGT
>cg01644481 
GAGAGGAATTTGTGTTTATGTATGTGGTTTTTAGTATGATTGTAAAGTTT
>cg19559984 
TGGTTTTGTTTTAGAAATTTTTGTTGTTTTTTGTTTGGATTTTTGTTTAT
>cg05084746 
GTTTATGTATATTTGTATAGATTGTGTATTGTATAATTTTAGGGGTAGTT
>cg26229043 
GTGAGGATGTTTGAAGAGAAATGAATTTATTTTTTGAAGTTTTTTGTAGT
>cg16933977 
GTAAGGTGTAGAATAATGTATTTAGTGTGTTATTAAGTGTGTTAAAAGAG
>cg04844207 
GGTTAGAGTAGGATGTTTATATTTTAGTGTTTATTGAGATTTTTAGTGTG
>cg11132908 
GAGTTTGAATGTGTAGGTAGATTTATTGTATTGTGTTAATGTTTATATAT
>cg13094583 
GATTTTTGGAGATTATTTTGTTAATATTTTGGTTAGGATTGGTTTTAGTT
>cg00193524 
GGGTTTTATTGGTTAGTGTAAGATTTTAGTGTTGTTAATTAGATAGTTTA
>cg23210676 
GGTGTTGGTTGAAATTAAAAGTGTTTAAGATTTTGATAGATAAGAGATTT
>cg04254198 
TGAAGTTGTTTTATAGAAGTTGTAGTTGATTGAAAGTTATTGTTGTATGG
>cg22495726 
GTTATTTAGATTGTATGTTGTAGGATGATTTTTTTGTTTGTTTTGTGTTG
>cg07617163 
GGTTTATAGGGGAGAGTTAGGAGTTTGGTTTTTGTATAGAGAATTTTTTT
>cg16501308 
GATGATAAGTTGTTGATTAGTTTTTGGGTTATTAATAATTTGGTGTTGTA
>cg21574675 
GTAGTTATTGTGGTATTTGGTGTTTTTGTAGTTTATTATTATTGAGGTGT
>cg22414151 
GGGGTTTGGTTTAGAAATTTTGTTAAAAAGAATTAAATGTGTGGGATATT
>cg07353303 
GTTTGTTGGTTGTTGTTTTGTATTGTTTGTAAAGTGGTTTAGAGGATTTG
>cg09922723 
GTTGTTAATTGAGGGTTTAATTTGTTAGTTATAAAAAAGGTTTTTGGGAG
>cg02965681 
GTATAGTAAAGGGATTGGGAAAATGTTGAGAATTTTTGAAAGTAAAATTA
>cg23513095 
GATTTTAGGTTGGATTTAGAATGGAAGTTTATTGGTTTTGGTTTTAAAAT
>cg11470848 
GATGTTTAGTAATAGGGTTTAGTGAGTTTTGGTTTTTAGAGTTTATTTAT
>cg17369032 
GTGGAGAGTTTGTGTAGTGAGTTTATTGTTATATTTTTGGTGTGAGTTTA
>cg12326440 
GTTTTTTAGGGTATTTTTGTTTTTAGGATTTAGTGGGATGTGGTTTTTTT
>cg05302542 
TGTAGAGTTGTTTTTTGATTTTAGTAGTTATGTGATTTATGGGGTAATTT
>cg20126505 
GGTTAAGGTATTTTTGGGTGGTTATTAATTAAGTATATGTTTAATTAATG
>cg09685173 
GTTTAGAGTATAATTATTTTGAAGTTTTGAAGGTGTTTTGTGTAAGTGTG
>cg14639919 
GGATTGAAGAATTTGAATTTGATGAGTATTTAGGAAGGAGGGTTGGGGTT
>cg19955311 
GTGAGGATTTAGGGTAAAGGTATTATTTTTGAAGTAGAGAATTTTTATTA
>cg21454656 
TGTGATTATGTTTTTTAAAGGGGTTGTTGTAGGTTGTTTTATTTGTGAAT
>cg08107112 
GGTTAGGATATATTGAAGTTTTTTTGTATAGTTTAAGGGATTTTAGTTTT
>cg24687639 
GAGTGTTATTGATTGATGTGTATTTTAATTAATTTATGATGTAAGGAGAG
>cg09196146 
GATGGAATTTGTTTTTGTGAGATTTTGTGTAAAAATTAAAGATTTGATTT
>cg15576342 
GTGTTTTTGTTGGTTTTGGTTTGAGGTTGTTTTTTAGATAGTTGTTGTTT
>cg06083340 
GTTGGGAGTAGGGGTATTTTGAGTTTGGATGTTGTTTTTTTAGTTTGTTT
>cg27308386 
GGGTTTTATTTAGGTTTTGTGGTTTTTTGGTTTTGTGATTTTATGTAGTA
>cg27108424 
GAAAGGAATGGGGAGTGAAGATTTAATGTGAATTTTAGGTAAAAATTTTT
>cg18022005 
GTGTTGTGAAATTGGATTTTGATTTAATTTTTGTGAGAGGAAATTTTGAT
>cg26516680 
GTATATATGAAATTATTTTTAGTTTATGGGTTATAGATAAATAAGTGGTT
>cg07686139 
GTGTTTTTGGTGTTTTAGTAATTAAGAATGGTATTTTTTTAGGATGGGGT
>cg22249789 
TGATTTTGTGTTTAGATTGGGTGAGGGGGTTAGTTTTGTGTTTTTGTTTA
>cg16118839 
GTTTAATTTTTATAGATGAGGGTTTAGATTTGTGGGTGTTTTTAATTATT
>cg04269569 
TGTGGATATAAAGGTTTTGTTTGGGTTATTTTTGTTTTGTTTGTTTTTAT
>cg14703482 
GTTTTATAGTTATTTTTAGTGTTGGTTTATTTGGAGATGGGGTGTGTGTG
>cg16181383 
GGAGTTTTAGGGGTTTATTTATTATTTAGATATTGTGTGTTTTTTAAAAT
>cg13240763 
TGAATAATTTTTTGTGATTTGTATTTTTATTTGTTTTGTGTTTTGGTTTT
>cg14930586 
TGGGAGGGATTGTAGGGTTTGTTTTTTGTTGGTGTTTATTTAGGTAATTT
>cg17302850 
GTATGAGTTTGGTTTGAGAATTAGATGAGGTTAAGTAGTAATGATAAATA
>cg08923680 
GGTTAGTTTTGGGAAGTTTTTATTTGTGATTTATTTTTGGTAATTGTGTT
>cg07142961 
TGGATGTTTAAAGTTGTATTTTATTTGGTAGTTTTTTATGATAGTTGATA
>cg19673484 
GTGATAAGTGTTTTGATTTATTTTTTGTAGATAGTTTTTGGATGTTTATT
>cg26042108 
GTTTTGGTTTTGGAATTATTGATATAGTTTGAAGGTTGTGGTAGGATTTG
>cg14800792 
GGATGAGGTTGTGATATAGAGTTGTGAAATTATAATTATTTGTTTGGGAA
>cg02472525 
GATTTATTGTAATAGAGAAAGGATTTGTGTTGTTTGTTATTAGGTTTAGA
>cg04330513 
TGGGATAAGTAAATAGATTTTAAATTATGTTGATTGTAGATGGTGAGGAG
>cg09398762 
GGAAATTAATAGTTGGGGTTTATGAGGTATTTATAAGATTGATAAGTGAA
>cg14298777 
GATGTGTATGTTTGTTTTGGGTTTAGGGATATATGAAGAAAATTTTTTAT
>cg08169020 
TGGTGTTTGTAAGTATGGGGATAAGTGTTAGTTTGTATATGGTATTTATG
>cg02830545 
GGGGGTATTTTTTTAGTTTTTGTATTGTAATTGTGGGAGGAAATATTGTT
>cg20540942 
TGTTTTGTGAATTTATTTTGGGTTTTGTATTGATTTGGTAATTGTAGATT
>cg18455776 
GTAGAAGATTAGAGTAGGAATTGTATATTTGATTTTGATGAAAAGTTATT
>cg24550343 
GTTAGTATAATTTTAGTATATGAGTTATTGGTGTTTAAAGTTGGTGTTTA
>cg09742915 
TGTTGGGTGTTTTATTTTGTTTTTTTGTTTGTTTTGGAAGTATAGGTATG
>cg03461704 
GGGGTGTGGGATGTTTTTAATTTTTAATTATAATTGAAGAATATGTTTTT
>cg24399405 
GAGGTAGTGATATTAAAGGTAGGAGTGATTATAGAAGAATAAATTAAATT
>cg10606698 
GTTGTATTTATTGATAATTTAGTTGTTTAGGAATTGAGTAAAGTTGGTTT
>cg03928408 
GGTAGATTTGTTATAATTGAATATTTGGTTTAGTTGTTGTTAGTATGTTA
>cg10657739 
GTATTAGTATTTTTGATGAGGTGTTTATGATGTTTTTAGATTTGGAAAAG
>cg05965902 
GTGATGTTTGTGGAATGTTAATAATGTAGTGAATGTTTTATTTGGGTTTG
>cg11697978 
GTTTGAAAGAGTTATTGTTTTGTAATTAATAGAAAGGAGTATTTTGGATA
>cg12048345 
GTTAGGTAATTAAAATTGTTGGTATTAGGTGGTTATATTATTATTGTAAG
>cg09212407 
GGTATAGTTAGAGGTTATATAGTTTTTTAGGAGGAGTATTAGTGGGGTAT
>cg05214293 
TGTTGTTATTTGTGTTGTTATGGTTTAATGAGTTTAGGTTTTGTGGGTAA
>cg11820028 
GAGAAAGTTTAAGGGTTGTTTTTGTATTTGTTGTTGTTGTTGATTAATTA
>cg25520302 
GTTAATTTTGGTTGTATTAGATAAATAGTAATTTTATAAGGGTGTGAGAT
>cg20078074 
GTTTTTGTTATTGTGGAATGAGTAGAGAGAATTTTTGTAGGGTATTTTTT
>cg15548427 
GTTTAATATGATTGTTTTATAGTGGTAGAGTGGAAGATTAAGAGAATAAT
>cg12783520 
GATTTTTTAAAAGTAGTTTTTGAGAAGGAGAGAAGTTGGGTGTTTATGTT
>cg20303561 
GTTAATGGAATTTAGTAATTTTTAGGGTTTAATAGAATGAGGGGAGAGTG
>cg20251973 
TGTTTTTAAAATTAAATTAATTGGTTTTGGTGTGTTTTGTGATTTTGTTG
>cg21013248 
GAGAAAGTTATTTGTATGATTTTGATAGGTGTTTTGTTATTATTTTAATG
>cg10474337 
GTTTGGTATTTTTTATAAATAGTGTTGTTTAATTGTTTAGAGTAGTGGGT
>cg11593913 
GGGTTTTTGAAAGTATAGGTTTTTTTGGGGAATAATAAATATATTGATGG
>cg24374159 
TGAGTATTTGATGTAGGTTTTGAGTGTTTTAAGTGTTTTAATTTTATTTA
>cg23983167 
GATGTTAGAGTTTGAAAAGAGTAAAGATAGTAGAAATTGTTTAGAGAAAG
>cg04068042 
TGTGTTTTTTGTTTTGTTTGTAGTGTTAATTATGATTGTTGTTAGTATGG
>cg08707555 
GAAGATATGTGGGAAATAGAAGAGTATTTTAAAATAAGAGTAGTAATAGT
>cg15971980 
TGTTGTTAGATTTGTTTGTGTTAAGATTATTTTTATTATTTGTTTTTGTT
>cg05996615 
GTGGGTGTTTTTATTTGGATTTGGTTTAGTTAAGTATGTGTTGATATATT
>cg20276693 
GGTATAGTGTAGTTGAGGTGAATATAGGTAAGAAGGTTTAGGAAGTTTAT
>cg09308088 
GTGTAATGGAAGTATTTTGGAATGTAGGTTAGTTTGGTTGTGAATTTTTT
>cg25919980 
GTAATATGTAAAGTATTAAGGAGATATATTGTGTAAGTAATAAGTAAGGA
>cg13595195 
GTTATGGAGTTAGATTATTTGGGATAAAATTTTAGTTATTATATATAGGT
>cg09731958 
TGATTGTTTTGAATTTTTTTATTGAAGGTAATTTTTGTTATTTTGTGGTT
>cg20143258 
TGTTTTAAGTTGTTTTTATTGTATGGATGAAGGAATTGAAGTTATGAGTT
>cg10884288 
TGTTTTATTTATGTTGTTAGTGTAGTATTGATTTTATTTTTTGTATTTGT
>cg11858641 
GTTATATATTTTTGGATGTTTATTTTTGGTGAATTTTTATATAGATTTTT
>cg20237291 
TGGTGTGTATGTGTATATTTGAGGTGTTTTGGTGTTATGTATAAATATAT
>cg15091407 
GGATAGTTTTTAAGGTAGTTTGTGATGTGAATGGTTTAGTATTGTAGATA
>cg05524529 
TGTTGGTTTTAGGTATAGTTTTTTTATTTTGTTATGGGTGGGAGAGTTTT
>cg25652672 
GTTTGGTAGTAATTGATTTTTAAGGGAAATGAGTTTTTGAGAAAGTTGGA
>cg15425325 
TGGTTAGTAGGTTTTAGTTGTTTAGTTTTGTTTGTTGTTTTGAGTTTTTT
>cg20327258 
TGGGTAAGTTATGTAGTTATGTTTGTTTGTTTAGAGAATTTGGTAGGGTT
>cg17071063 
GTTGTGGTTTATTATTTATTTATTGTGATTGTTTTGATTGTTGATATTAG
>cg26240885 
GATTATTTTTAGAGTTAGATTGGTTAGGAGTTAGTAAGAAGAGAGGAAAG
>cg23356562 
TGGGGGAGTAGGGAGGGAGTTAATTTGTTTTAAATTAGATTATTTTGGTT
>cg20694105 
GTTAGGTTATATATTGTTATTAGTTTATGTGGAGATAAGGGGTTTATGTT
>cg14736373 
GTAATTTGGGGGAAGTTATTTATTAAGTATGAAGATATATAAGTAGTTTT
>cg05759182 
GATGAGGATTTTGTGGTTTTTTATTTAGGGGATGAGGTGTTGTTTTTGTT
>cg07376838 
TGTATATTTATATTTGTATGTATATGTTTTTTTGGTTTTGTTATGTTTTG
>cg06427857 
GATTGTAATGTTATTTGGATTTTTTAGTTGATTTGGGGTGATGTAAATTT
>cg00573880 
TGTGTTTGTTTGGTGTTAGGTTATTTTGTTAAATATTTGAGGTTTTAAAG
>cg25054189 
GTGGTTAGGTTTGTATTTTTTTGTTAGTTGTAGTTGGTTATATGTTTATT
>cg10349879 
TGAGATTTTTGTATGTTTGGTTTGAAGTTAGTTTGATATTTTTAGTTGAG
>cg14435059 
TGTTTTGTGGTGTGTATTTGTTTTTATTGTGATGGTGGTTTTAAGAGTTA
>cg18374697 
TGGGTTTTTTTAGTGGAGTTGGGTTTTGGTTTTTGTAGTTTAGTAGTTTG
>cg07656596 
GTTTTTATTAGGTATTTTGGGTTAGTTGTTGTTGGTTTATTAAATTGGTG
>cg05473599 
GTTTGGTTTATTGTATTGAGATGATGTTTTGATAAAATTTAGTTGAGTTG
>cg13864660 
GGGAATTTGTGTTTTTTGTAGTAGTTTAATTTAGAAGTAGGGGGGAATTT
>cg07737820 
GGTTGTGTAGGGTGTATATGGTTTAAAGTATTTATTTGGTTTGTATAAGG
>cg20225570 
GGGTTAGTTTGTATGTATGTTAAGATGGAGTTTTAGGTTAGTTTATAGAA
>cg20015269 
TGAGTTTATATTTGGTATTTTTATTTAGTTGAGATGAGGGGAGGTTTGTT
>cg06357305 
TGGTTTTATTTATAATAGGATAAATATTTGTGTTAAGTTGAATGTATTTA
>cg16725304 
TGGTGTGGTTTATAGTTTATGATTTAAATGTTAGTTTTATTTAAAAATAT
>cg06134630 
GTTTTTGATTTGGGTATAGAAGGAAGTTATTTGTTTTAGTTAAGGTTTTA
>cg13910493 
TGGGTTTTTGTTTTTGGTGGGTGTTTGTTTATTTATTTGTTTTGGTAATT
>cg20012719 
GTAGTTTTTGGAGGGTGAAGGTTTTTTGAAGTTTTGGTTGTATTTTTTTT
>cg13963210 
GAGGTAATTTATTATAGATAGTAAAGAGATTATGGTGTAATTTTAGGGAA
>cg19397703 
TGGTTTTGGTGTAGATGTTTATGTTTGGTGTGTATTTTATTGTTTTTATT
>cg11801282 
TGGATTTGTTTTTGTTTATGTGATTTTGGGGTTGTTTTTGTTGTTGTTTT
>cg07359488 
GAGGTAGGGATGTAGGTAGTATGGGAGATTTTTATTTTTAGTAAAAAAGA
>cg10531637 
GAGTTAGAGTTTAGAGTTTGGTTTGTGGTTTGAGTGTTTTGTTTGGTATG
>cg17617387 
GTAGAGATTGTTGAGGAGTTTTATAGTTGTATTTTTAGTTTTGTTAAGAG
>cg13399872 
GAGTGTTAATAGTTGAGTATTAATTAGGTTAGAGGATTTAGTTGTGAAAT
>ch.7.54635456F 
AGTTTGTGAAGTGTAAATTTTGTAATTATTTTGGTATGTTTTGGTAGAGA
>cg21664854 
TGAGATGATGATTGTGTGTTTTAGTAGGATTAGATAGTGTGGTGTTTAGA
>cg15920396 
GTATTTATTATTATAAGAAGAGTAGTATGGGGGTGATTATATTTATGATT
>cg20114455 
GGGTGAAGGTGGGGATTTGGGTTTTTTTGAAATTTAAGGTTGTTTTTTTA
>cg17357286 
TGGATTTAGTGTGTTTTTTGTTAGTTTTTGTGTTTGTTGTTTTTGTTATT
>cg04120839 
TGGAAAAGTAGTTTGGTGTATGTGTAAAGGAAGTTTTTTTTATTATTATT
>cg08487985 
GGTTTTGGTTTGAATTTTGTTTTAAGTTTTATATTTGAGTGTTGTTTGAG
>cg05549181 
GGATATTTGGGTTTTGTGGTATGATGTTGAGAATTAAATAGTAGTGAAAT
>cg06952173 
GATTTTTTAAAGGGTTATTTGTAGTTTTAAAGTAGGTTAGGTGTGTTATA
>cg23827657 
TGTTTGAGGTTTTTTATTTAGTTGATTGGTTTTGGGGATTTTTTTTTGTT
>cg05529120 
GTGTAGTTTATATTTATGGGTTGGTAGTATTGGATGTAGTTTTAATTAGA
>cg03650154 
TGGGGTGGATGTAAGTATTATTGAAGGATTTGAAATAGGAAAATTTTGTG
>cg10568813 
GTTTTTTAGGTAGGTGAGGAGGGATTTAAGTATTATGTATGTTTAATTTT
>cg10695868 
GAGGGAATTGTTTTTGTTTTGGTTTTGAAGTAAGAAATTAGTTAAAGGGG
>cg16551669 
GGTTATATTTATTTTTGTTTTAGGAGGTTATTGGTTAGTTTTTATTTTTT
>cg24997298 
TGGTTTTGTAGGGATTGATTTTTTTTTGAGGTGTATTTAAGGTTAAGTGA
>cg15441396 
GTATTTTAAGTTAGGGAAGTTGGGTGTATGAGAGTTTTATTTGTTAATAT
>cg08743514 
GAGTAAGATTGTTTTAGTTTGTGATAGGATTTTTTTGAGTGTTTTTGTAG
>cg18753994 
GATTATTGGTTGTTTAGGGTTAGGGGTAGTGGTGGAATTGAAAGTAATTG
>cg10316474 
GGAATTGTAAAAAGAAGAGAAAGAGAAAGAGAAAGGTATTGTAGTTTGAG
>cg02464979 
TGTATGAAAGTAGGGATTTAGAGTGTATTGTATGGTGTTTTTAGGTTTTG
>cg11071202 
GAGTGATTATATGTTTAGTTTTTTTTGTGTTTGTGGATTAGGGTTAGTGA
>cg20645074 
TGAGTGTTGGATTTAGGAGTTTTTGATTTTATTGTTTTTATGATTTTTTT
>cg22950223 
TGTTTATTAGGGGTAGGGTTTTAGTTTGGGAAGGTGAGAATGAGAATGTT
>cg08057138 
TGGTAGATTTATATTTAAATAAGTTAATTAAATTGGTTGTTTTAAAGGTT
>cg16852685 
TGTTTTTTTTTTGTAGAGTTTTTTGTTGGGAGTTTAAGGAGTTTGAAGTT
>cg01031956 
GTTTGTTTTTTATATTTAGGTAGAGGGTGAATTAGAGTTTTAAGATGTTA
>cg21587837 
TGAGAAGTAGAGGGATTTTGTTGATTTTTATGTGTTGAGGGTTTTAGTTA
>cg04022376 
GTTTAGTATTTTTATTGGTTAGAAAGATAGTTTATGGTTAAGTGTGGTTA
>cg00451901 
GTTTTTGTAAGGTTGGTTTTTGTTATTTGTGTTTGAGTTTGTTTTTGTAT
>cg06477487 
GATTTAGAAGAGATTATTGTGTTTTTAGATTTTGATTAGTTGTTTTTTTT
>cg26034538 
GGGATTTTAGTATGGATTAGTTTTTGTTAGGAGTTTAAGGGAGGTTTTAG
>cg11175627 
GGTTGGAATTTAGTGAGATGGTTTATGTTATTGTTTTTTAGTATATAGTT
>cg08373800 
GTTTAGTGAGATTATTATAAAGATAATTAAGAGAATATGTGTAAAGATGT
>cg09295016 
GATATTTAAGTTGTTAATAGTAATGAGGAATGTTAGATTTGTTGTTAGTT
>cg04053723 
TGTTTTTGGTTTTTGTGGTTGTGTTGTGTTGTGTATTTTTAGATTATTTG
>cg15167433 
GATGGAGTTATTGTTTATATTGAAGTTGAGAAAGTAAATTTTTTTGTTGT
>cg23740135 
TGATTTGTTTTGTGATTTGGATTGTGGTATTTTGGATGTTTGTTGTGAGT
>cg17460558 
TGTTATGTTTTTTGGAGAGTTTAGTTTTGTTTTTATGTAGAGTTTTGTTT
>cg00046913 
TGTTTTGAGGTAGTTGGTTTTTTTTGGGATGTTGTAGGTATTAGTTGATT
>cg22128067 
GGTTAAGATGTTTATTATTAGGAAGTGTTATTTTATGTTTAAGTATAAGT
>cg00109451 
TGAGGTTTTTGATTTTGGTTTTTTGTGGGTTAGTTTGAGGGTTAAGATTA
>cg20747266 
TGTAGGTGAGTAGTAGTAGTAAGTTTTTGGTTGTTAGGTTAGAGATGAAG
>cg22314684 
GTATGTTTAAGTAATAAAGTAAATTATTGATTGTAGAATTTAGGTGGTGG
>cg02768790 
GGTGGTTATGGAAAGGTGTATAGTTATTTTGTAGTAATTTGGTAGTTTTT
>cg17031787 
TGGTTTGGATTTTGATTGGAAGTATAAGATGAATTTTTATGGGTTTTGTG
>cg04490207 
GGTGTTTTGGTTTTATGTGGTTTGTGGTGTTTTGTTTTGTTTTTGTTTAT
>cg23499929 
GTTTTATAGGTTTTTGGGTGTGATTATTTGGGAGTTTTTTGAGTTGGGTA
>cg21891490 
TGTTTATTATTTAAGTGAATTTGGGTTTGTTGTGTAATGTAAGTGATGAA
>cg15547276 
TGGGGGAAAGTGAATTTTTGAAGTTAGGTAGATGGGTATTTTTATGTGAG
>cg17211261 
TGATAAGGATATTAAATTGGGTTTTTTGAAGTTGAGTGATATTGGTGTGG
>cg26599002 
GTGTATATATATATGTGTTTGTGTATGTGTGTGTGTATGTGTGTGTGTAA
>cg07412254 
GTTTTGTTGGATTTATTAAGAGATTTATGGGGAGGAAAGAGTTTGTAAGG
>cg08775122 
GTAAAATTTAATTATATTAATGAGGTTTAGGATTTTTAAGTGATATTTTT
>cg15237002 
GTGTATGTTAAAGTTTGAGAAGTATTGAGGTATATTTTTAAAAGGTGATG
>cg03817671 
TGTTTTTTAGATTTGTGGGGATTTTATGTTAGAGAGGATATGTTGATATG
>cg18050194 
TGGAAGTTGGTGTTTGTTAGTTATTTGTTGTTTTTTTAGTAATTTTAGTT
>cg24188526 
TGGGTTTTGTTATTTATTGGGTTTTTATTTTTGGTGGTTTTTGTATTTTT
>cg23813082 
GGAAGTTTTTATTGGGTTTTAGTGTTTTTTGTTATATTTTTTGGGAGGAA
>cg05568454 
GTTGTAAGGGTTAAATGAAAGTGATTTATGTAAAGTGTTTTGTATAGTGT
>cg05715201 
GAATGTATTTGGGGGTAAGTGGGGTGTTTTAAAAAGGAAATTTTTTTTAG
>cg12395789 
TGTGATTTTTTGTGGAGGGATTTTGTATTTTTTTTATGGATTTTAAAAAA
>cg23521916 
TGTTTTTTAGGTTGTTTAGTTTGTGTGTGTAGTTTTTAGGATGAGTTAAT
>cg08179795 
GGAAGAAGGATAATGGAATTGTTGTTTTAATTTGTGGTGAAAGTGTTTTA
>cg05988548 
GTTTAGGGTTAGTTTTTGTATTTATGTAGTTGTTGAGTTATGTTTTGTTT
>cg14147184 
TGTGGTTTGGTTATTTTTATGTTTAGTGTGGGTTTTAGGGTGTTTTTTAT
>cg27301645 
GAGTTTTTTGTATATTTTGTAGAGAGGGGGTTTTTATTATGTTGTTTAGG
>cg17407455 
GGTTAGAGTTGTAGAATTTGAAGATGTGTTATTGATGATAAAGATTTTGT
>cg06602857 
GAATTTAAGTTTTTGTGGGTTTTAAGTTTTTGTGTTAATGAGTGTATTAG
>cg23451443 
GGTTTAGTAGTAAAGGAGGAAATAGAAAAATTATAAATAGGAGTATAATA
>cg20322884 
GATAGTAAATATTTTATTGGAGATGGGGTTTTGTATATATTGTGGTTTTT
>cg13523561 
GGATAATTATTTTATTAGTGAGGAAATTGAGATTTAGGGAGTTAAGTTTT
>cg25876024 
GTTTATTTTAGTTGTATATATTTTTTTGTTGTATGAGGGGTTGGGGAGAG
>cg17421890 
GTTTGTTTTTTGGAGTTTTATGTTAGGATTTTAGTAAATATTTTTTGAAG
>cg26328502 
TGGAGTTTATTGTAATAATGGTAGGTATTGTTTTATTAAATTTTTTTTAG
>cg09225792 
GTTGGGTAGAGTTTAGTGAATAGAGTAAGGATTGGATTATATATTTTTTT
>cg02187962 
GGTAAAATAGTGTGATTTGTTTTATGTGGTGATTATTGTTGATATATTGG
>cg16140258 
GTTTGTAGGTTTTTGGTTATAAGGGTTTTTGGTTTTGTAGTTAGTTTTTT
>cg09096054 
TGGTGAGGTAATAGAGTTGTTAAAAAGTGTGTGGAATTTTATGTTGAATT
>cg01818492 
TGGTGTGTGTTTGTATTGTTAAGGATTTTAATATTTATAAAGTATTTTTG
>cg25406442 
GAGAGTTGGATATAAATATGTATTAGATTTTTGGATTTTTATGTGGTAAA
>cg23930711 
TGGGGTTGTAATGGTGGTGTTTTTTGTTTGTTTAGATTATATTTGGTTGT
>cg06503415 
GGAGAAGAAAGAAGAAATAAATTTATGAAGGTTAGGAAGTTATGGTAATG
>cg00796793 
GTTTTGGAGAGGTTGATGGTTTTTTTGATTGTTTTTTATTGTTATTGTGA
>cg12329405 
TGAAATTTTTTTTGATTTTGTATTATTTTGTATGTTTTTTATGTAGGGAG
>cg24197588 
GTAGAAAGTTAAATTTTAAAGATGTGAGTTGGTGTTTAAGGGATTATAAT
>cg20064106 
GGGTGGGTGGAAGGTATTTTGGTTTTTGAAAGTAGGGATTTATTTTTTTT
>cg13888505 
GGAATTTTTGGTTTTTATTGGATTTTTAAAGATATATGTGTTTTTTAAGG
>cg09179999 
GTTTATTGTAAATGTAGGTTAAGGGTTATTGTTTTTATTTATAGATGAGA
>cg05960182 
GATTAGGATTTGATGGTTTTTAGATGAAAGAAATATTTGAGAAGAGGTTT
>cg12850396 
GTATTTATGTGTTATAATATTTAAAAGGTATAATATAGTAAAGAGTGGAA
>cg02871300 
GGTTGATGGTGATTTTGGAGTTTATATATAATTTTGGATTTAGTATTTAG
>cg02422689 
TGGATTGTGTAGTGGGGTTGATTTGTTTTTTTTATGAATATTTAGTGAGA
>cg19099864 
GTGGGGGTAGATTTTATTTATAAGAAAAAGTAATAATTTGTAATGGTTTT
>cg08737152 
TGGATTAGTAAATAATTTTGGGTTTGTGAATTGGTTTTGTTAGTATTAGT
>cg21501616 
TGGTGGTATTTAAGAAAATTTGTTATTTTTGTGGAGAGGTTGTTTAGAAA
>cg06538544 
GGTTGGTATAGAAAGTTGGAAAGAAGTTTATGATAGATTGTATGAAAGAG
>cg14848772 
TGTTGTAATTTGGTATTGTTTTAAATTATTAATTGATGGGGGATTGATGA
>cg14881209 
TGTGATTTTAAAGTGTTTAGATTTTTTGTTTTGTGGTGTGGTTTTATTTT
>cg10870083 
GAAAGTGGTAGTTTTTTTTAGTTAAAATTGTTTAATAAAGTTTGGGTATG
>cg00058290 
GTATTGTTTGATTTGTTTTTAGATAGTGTGTTGAAGTAGAGAATTGAGAT
>cg04560229 
GATTTTAATATATTGTGTAGAAAGGTTTTTATTTATGGAGGGTGTAAAGT
>cg26125690 
GATTTTTATAGTTTTAGGTATAGTTATTAAATGAGGTTATGTGTGTTGAT
>cg01662673 
GTATAGGTTGGTGTTGGTTGAAAGTTAAGTTTTAGTATTTGTTTATTTTT
>cg02942461 
GTTTTTTTTTGATTGTGGTTTGGATTTAGGGTTTAGTGAGGTTGTTTGTG
>cg18815539 
GGGAGTATTAGTTTTATATGTTAGATATATGATGGAATTAGAATGTAATT
>cg25090972 
GAGAGGGAGATTTAGGGGGTTGAAATTTGAATTTTGGTTTTTTTAAAATT
>cg10535725 
GTTAATTTTAGGGTTTATGTAGTGATGTTATTTATAGGAATAATTGGGGA
>cg01048272 
GATTTTTTTATAGAAGTAGAATAGGTAAAAAGTTAAAAGATAAATGGTTA
>cg20177502 
GATTTTTGTATTGATAATAGTGGTTGTATTTTTGGTGTTAGGTGTATGGT
>cg20325547 
GGGAGGATTTTTTTTATTTATGGTTAAGTTTTGAGAGTTTGTTATTTGTT
>cg13700448 
TGTGTTTTTAGGAAGTGTGTTTTTGTTTTTGTTTTGGTTAATTTTGGTTT
>cg12890430 
GATGTGTTAGATTTTAAATGAAATTTTTTTTTTGAGGAGTTGTGAGGTTT
>cg09545579 
GTTTTATAAGTGATAGAGTTAGATATTAAAGTTGTTGTGAGTTTAAAGGA
>cg27635450 
GATATTGGTATTTTTTATTATTGATTTGGTTATTATAGGAATGGTGTTTT
>cg07307802 
GATTTAGTAGTAATTGGATAAATTAGAATATTGGTTATAGAGAAGAATTA
>cg19123249 
GGTATGTTGTTAAAGGGTTTTTGGGATTTATTTTAGATAGATAGAATTTT
>cg27641141 
TGTGTTTGGTTTTTTTTGGGAGAATTTGGAGAAATGTTTTTTTGTTGTTT
>cg08961258 
TGATTTAGTTTAAAAGTTTGTGTTGTTGAAGAGGAGTTGAATTTTAGGTA
>cg09467645 
GTTAATTTGTTTATTTTGAGGTGGTTTTTTGATAAGTAGTTGAGTTGTAT
>cg22629373 
GATTGAAAGGGGAGTAGTTGTATATTTTTTATTAGATGGTTTTGTTGATT
>cg22774340 
GTTTGAGTTAGATTTTTTGTGGTTGGGTTTTTGATGTTGTTTGTTATTTT
>cg24259463 
GTAGTTATGATATAGAATATGTGAAGAGAATTTTTTGTTTTGGAAGGTGT
>cg12462471 
GATGTTTTTGGTTTTAGTTGGTTAATAATATTTTGTATGTGGGTTAAAAT
>cg21725959 
GTGTAAGGTAGTTATTATTTTTATAGATTATGGAGTATTAATGAGGTAGT
>cg03899909 
TGTTTGAGAATTTTTTTTAAATATTGTTTTGGTGTTTGAGTGTGTTTTTT
>cg04545972 
GTTTAAGTAAAATTTTTAGTTTAGTATGGTTAAATTGGTTATTGATTTTT
>cg10305974 
GTGTTAATGGTTTGTTGGTTTTTGAAGATTATTTTGATTTTTGTTGAGTT
>cg18656132 
TGGTTTAGTTGTGATGGGAGTTGAGTGTATTTGTTTTATAAGTGAGGGTA
>cg16123202 
TGTGGGGGTGGTTTTGTTTTGGTTTTATTAGTTTTTTTGGAGTTTTTGTT
>cg04751028 
GTTTTTTGTTGTTAGATAGGTTAAGGTAGTTTATTATTTAGGTGGGTTTT
>cg03940643 
TGGTTTTTTGTAGTGTATAGAAGGTTTAAGTTTTATGATGGTTTAGGGAT
>cg25417842 
TGTTTTTATTTTGTTTTAGATTGTTTTTTGTTTTGTTGTGTGTAGTTGGT
>cg09715768 
GTTTGGGTTTTTTGTTTTGTGTGTGTTTAATTTTGTGTGGGTTTAGTTTT
>cg13953375 
GTGTTATGTGATTTTGAATATATGAGATTAAGTAAATTTGTTGTGTAGGT
>cg05736633 
GTATTAATTTTGTTTAGGAGTGTTAGGGAAGATTTTTTTAGAGAGGGTAT
>cg21829634 
TGTTTTATGGTGTTTAGGTTGTTGTTGTTTTATTTGGTTAATTATATGTT
>cg02452418 
GGGTATGTTTGTTAGGAGTTTGGTTATTGTTATTTTTTTGGTGTTTTTTA
>cg02758706 
TGTATAAAATGAAAATTTTAAGAGATATTAATAGGAAATAAGTTAAATAA
>cg15709989 
TGGGGGTTTTTTTATTTTAGTTTTGTTGATTTTATTTTTGAAGGGTTTTA
>cg16333036 
GTTTTTTAGTTTTAGGGATTAGAATGGGTTTTTTATTGTGTAGAAGTTTG
>cg17440836 
TGTATTGTTTTTTTTATAGATTTTGTTTATTAGGGGAGTATTATGTATTT
>cg18565809 
GTGAGTTATTGTATTTGGTTTTAAGTTGGGTTTTTAAATATTTATGGTAT
>cg05087193 
GAATGGTAGTTATTATGAAGTTAATGTTAATTATAATTTGGTGTTTAGGA
>cg22516213 
TGGTTGTTGAGATGAATGTTTTATTGGGGTAGTTTTTGTATATTATGGGG
>cg18999535 
GTTAAGGTGTAATTTGTTGGTTTAGAAGGTATTGGTAAAGATATAGGGTT
>cg00364753 
GGGAGAGAAGTTTTATAAATGTAATGAATGTGGGAAATTTTATTATTGAA
>cg19205631 
GGATTTGTAATTTTTGTTTTAGTAGTAGTAGTGAGAGAATTTTGTTTTTT
>cg13557947 
GATAGTTTAGGAGATTTAATTAGATATTTGGTTTGTTTTGTTTAGGTGTA
>cg22325332 
GTTGGTTTAGTTGTTAGAGAAAAAGAATTTTTTTGGTTGGTAGTTTTTGG
>cg27436767 
GTGAGTGAGTTTTATAGATATAGTGTTAATAGAGAGAATTTAGATATAAA
>cg04936213 
GTAAGGGAGTTTTTGTTATATTGTTGTTTGGTATTTGTTTTATATTGTTT
>cg10703338 
TGATGTTTGTGTATTTAGGTTTTTGTTTAATGTTAGAGTGGAGTTTTTGG
>cg27499860 
GTTATGTGTATTGTAGTGGATTTTTGTATTGTTTGGAGATATTTATTTAG
>cg20464175 
GTTAAGTGTGGGGTTTTGTAATTTAGTAGAGGAAATTTTTTAAGGAGAAG
>cg21925748 
GGGAATATGTTTTATGATTTGTGTGATGATGAGTAGATGTTGGATTGTTT
>cg18464790 
TGGTTTTTTTTTGATTTATTTGGTTGTTTTAGATGGATTTTTTTTGATTT
>cg06968497 
GTGGATTTTAAATAGTATATTATATATTTGGAGAAATTATTTGTGGGGTA
>cg16941656 
GTTTATTAGTTTGGTTTTAGTTAGGTATGTAATTGAGGAAGATTTTATTT
>cg24298026 
GTTAGGTTGTATTTTGTGATTAATTTGGGAGTTTAAAAATATTGGTATTT
>cg07153123 
GTTTTATAGTAGTTTGTGGGGTATTAGTTTTGGTTGATTTGAGGTTTTTA
>cg10863207 
GTTAGTTATTTTTTGAAAGATGAGGTATTTGGTGATTTGTTGTTGAGTTA
>cg06434634 
GTGTTTTTGGTATATAGTGATTAGATGGTTAAGTTTATTAAGGAGTTTTT
>cg21311488 
GGTTGATTGTAAGTAAGTAGAATTTGATTTAATTGTGGTTGTTATTGATT
>cg11793005 
GGAAGAATATTGTATATAAATATGTTTTATGTGTATGTATGAATTTATAT
>cg16042568 
GAGGTTGTTATGTAGAGGTATTTATTAGTTTTTGTTTGATTGTGTTTGTA
>cg08817473 
GAGTTTTAGAGATTAGGATATGGATGTTTTGGGGTTATTATTTTGTTTAT
>cg23300509 
GGTTTAGAGATAGTATAGGTTTGTGGATTTTTATTTTGTATTTGGGATTT
>cg23283335 
GTAGGGAGTTATTTTGTAAGGGGAGTGTATATAGAATTTAGGATAGGTAT
>cg11398790 
GGTTTGTTATAGTTGATATTTTTTTAGTTTGTAAATGAAAAAAATTTATT
>cg19741457 
GTATTTTAGGATTTAGTAGTTTTGTTAGGATAAGATTTTTGGAGGGTGTT
>cg09294347 
TGGTGTTATTGTGAGTGATGTTTGGTGGGATTTTGTAGATATTGTTTTTG
>cg10955958 
TGTTTTTGTTTTGTTGTTTTGTGTTTAGTTTTGTGTATGTGTTGGTGAGT
>cg16561756 
GGTAGAATAGGTTGTTAATGAGTTTTTATTAGGAGGAATTGTTATTTTTT
>cg01214260 
GAGTTTAGTGTTTATGATGAGAATTTAGTATTTGTGTTGAGTAAAGAAAT
>cg19932913 
GGTTAGATTTTGGGATGGAATTGGTAGGTGAATGTTAAGTATATTATTTG
>cg07654862 
GGAGGTTTTATTTAATAGTATTAGTAGTGTTTGTTTTATTTGTAGATAGA
>cg26434964 
GTAATTGTTATTTGTTATTGTTAAGTTTTATGGTGATAGAGTGTATGTTA
>cg15068642 
GTGTTGAGTTATTGAAGAGTATTTTTATGTTGTTATTATAGAGTTGATAT
>cg06302025 
TGTGGATTTTAATGTGGTGATTATTATTATTATATTTTTGGTGTTGTTAT
>cg09701700 
GATTTTTTAGAATTTGATTTTTGTTGTATAGAGTTGGGATTTTTTAGAGT
>cg00044372 
GTGATTTATAAGTAGATGATTTAGTGGTAAAAGTGATTAATGAGTTAGGG
>cg26716451 
GTGTTTTATAGTTAGGTAGTAAAGTAGGGATTTAGAGTTTAGTAAATAGA
>cg13341402 
TGTAAATAAGGGTTGAGATTGGGTTTAGTTAGGGGTATTAGAGAGGTTGA
>cg25610200 
GTGGATTTAATGGTGTAATGGATATGAATGTATATTGTAAGTTGTTAAGT
>cg04289454 
GTAGATTAATATAGTTATTATAGGAAATAGTATAGAGGGTTTTTAAAAAA
>cg08199653 
GTTTGATTTAAATGGGATAATTTTATTTTTGTAGGGGAGGATAGTTTAGG
>cg00026401 
GGTTTGTTGTGTTTGTGTTATATTTGGTGTGTATGTAAATAATATTTTGT
>cg05712456 
GATTAGTTGAGATTTAGTAGTGAGGAATAATTTTAGTGAGGTAAGATTAT
>cg06422471 
TGTTTTTGGTTTATGTTGATTTTTTTAGTAGAAGTTGTTGTAGTTTTGGA
>ch.8.31295111A 
AGTTTATGGGTTAAATTTAGTTTGTTGTTTGTTGTTGTAAATAAAGTTTT
>cg26644052 
GGGGATTTTTTTTAGTAAAGGGAGTATAGAAGGGTGATAGAAAGAATGTA
>cg08227501 
GGGAAATGATAAGTGTTTTTTTTATAATAGTTAAGGGATTTAGTAAGTAT
>cg15720343 
TGTTTTTTAGTTTAGGTTTAGAGTGAGTGAGGATTTGTGTTGTTTAATTT
>cg24874191 
GAAATGGTATGGTGTTAGTTATTATGAAGTATAAAAGTATTTTTAAGGTT
>cg24751934 
TGTTTTAGAGTTGTAGTTTTTTTGTGAGAGGGTTTTTGTGGTGGAATAAA
>cg19179092 
GTTTGGGTATGTTAATTTTGTGTAATAGATATTAGTAATATAGTTAATTA
>cg02638052 
GTAGTAAGGGTGTGATTTTGGTTGTTTTTAGGTATGTTTGATATTTATAT
>cg01985396 
GGTTGTAAATTAATTTTATGTTTTGATTTTATTAGGTGTTGGGATTTTGA
>cg16445728 
GGTGATAGTTAGGAATGTTGTGTTTTTTTGGATGTGTTGTTTTTTAAATA
>cg05983323 
GTAGAAGATAGTTGTAGTATAGGGTGATAGGTTGGTGAAAGTTATATAAA
>cg10155261 
GTATGTATATTAGGAAGATATAGAGGTTTTTTTATTGAAAATGTTAGTGG
>cg03220187 
GTTTGAGGAAGTTTTTTATAATTGGTAGGAATTTATGTTTGTTATTTTGT
>cg15289328 
GTTTAGTTTAGTTATTAAGTTTTTTATTTGGATAAGTTGTGTTAGGTGAG
>cg15937691 
GAAGGTTAGGTATTGTGATTTTTATTTAGGGGATAGATTTGTTTTTAGTT
>cg14427437 
TGTTTAGAAAATTTTGAATGTGTTTTTTTTGTTTGTGATTTTGTTTTTTT
>cg25442666 
GTGGTAGGAATTTGAGAATTTTTATTAGTGAAGGATAGTTTTTGATATTT
>cg02643433 
GGGATGATATTATATAAGGAAAAAATATGGAGTTTGTTTAAAATTAAATG
>cg08312707 
GTTTTTTGGGTTTTAATTTTATAGTAGTGTGTAGGATTGAGTGTTTATAG
>cg10370729 
GTTTAGTTAAATTTGTATTGTTAGTAGAGATAGGATTTTATTGTGTTGGT
>cg06122871 
TGGTGTTTGTTTTTGGTTAAGTTTTAGAAATGGGATTTGTGTTTTTTTTT
>cg19251500 
GTATATGTTTTTATGGTTTTTGTTTATATTTTGGATGATTAGTGTATTAT
>cg24923412 
GGTGTAATTTGTTTAGAGTTGATTAAGAGTTTTTATTAGATTTATTGATT
>cg15186638 
TGTTTTGTGTGTTTTTTTTGGTTTAGTATAGTTTGAATAATAGGAATTTG
>cg09963138 
GATTTTATGTTTTTGAAGTTAGGTGTGATTATGTTATTTGTTTTGGTTAT
>cg18407864 
GAGGGTGAGAATTTAATTTTGATATGTATTTTTAATAGGATGATAAGTTT
>cg10313151 
GTTAGTTTTAAGTAAGGATAGGGTAGGGGTTTTTTTGTTTTGTTTTTGTT
>cg23895495 
GAGAGTTATTTTTAGGAAATGTTTGTTGAATTGGTTGGTTTAAAAATTAA
>cg26046904 
GGTAAAAGGTAGTATGGTAAGTTTTGTAAATTGTAGATAGGTTTGAAAAT
>cg03466007 
GTAAGAAGTTATTTTAAGATGATTTGAAATAAATGGAAAAAATTTTAAGA
>cg16491185 
TGTTTATTTAATGGTGTTGTGTTTTTTTGGTAGTTTAGTGGGGATTTTTT
>cg11583106 
GGTTTTTTTTGATTTTAAGGAGTTGTGTTGTTTTTTGAAGGTGTGTAGAG
>cg16133153 
GTTTTTGGTTTATTTATAGTAATTTTAAATAGGAAGTAGTTTTAGTAGTT
>cg25541385 
GAAATTTGGGGATTAATAAAGTATGAAAATAAATAATTGGTAGGGTTTTG
>cg16955823 
TGTGTTGGTGTTATAGATGTGAGTTATTGTATTTGGTTATTATTTTTTAA
>cg15117081 
GGAAATTATTTTTTGGTATGTGGTAAGTATTGTGTTAGTGTTTGTTATTA
>cg11155673 
GGGGGTTTTATATTGTTATTGAGGTTGAAGTGTAATGGTATGATTATGGT
>cg07061914 
TGGGATTTGTGTATTTATGTGAGGATGTTTTTGGGTTAGTTAGTGGTTTT
>cg09967973 
TGGTGTGTGTGGAAGAAATTTTTGGTTTTTTAAGATGAGTAAGATGTTGT
>cg02176428 
GAATTTGTTAGAGTGGTTTATAAAATATAGGGAAATATTTTATATAGATT
>cg02275016 
GTTTAGGTTTTTTGTTTTTATAGATTATAGATGATTTAAGTTATGTTAGA
>cg04300873 
GTGGGTTTTTTTATATAGGAGTTTTTTATGTTAGGGTTTTTTAGTGTATT
>cg00143977 
GAGTGATAGAATTTATATATATTGGGTTTGTTTAGTGGTTAGATATTGTG
>cg01491926 
GGAGGGTGTTGAAAGTAGTAATTTAGTAGTAATTTTGGTTTTGTTTTTTT
>cg21601493 
GTGGTGGTTTTAATTAGGGGTATTAGTTTTTGGTGTTTGGTGTTTGAAAG
>cg16809865 
GTATGGTATTTTATTGTTTAAAAGTTATGATTTGTTAAGTTTTAATTTTT
>cg06181587 
GAGAGTAGGTAGATAGTTTTATTGTGGATATTAATAAAAGGAAAATATTG
>cg06258356 
GTTATATGATATTATGTGTTAGTTGGTTAGGATGTTTTAGATTAATGAGA
>cg25811766 
GAAGTGAAGGAGTATTTTTTGTTGAAGAAGTTGAATTTTAAGTGGGTGGG
>cg24541021 
TGGAGATGTTTGTTAGGTTTTTTGGTATTTAGAAGGTTTGGTTGGAGGAT
>cg23196538 
GTTTAGTGTTGTTTGGTTGTAGTTTTTTTGTTTATAGAATTTAGAGTTTA
>cg12706964 
TGTGTATGGTTTGTAAAATTTTTTTTGATATTTTTGTGATTAGTTTTTTT
>cg05901765 
TGGTATGTTGTGGTAATGATTATATATTGGGTTTTTTTGGAAAGAGTTTA
>cg09625781 
GGGGTTAGGATTGATTGTAGAATGGAAGATTTTTTTTGATTTTGGTTTTT
>cg00497809 
GGAGGATTTGTTGTTTGTTAGGTTTTTTAATTGTTATTTTTATGAGTTTT
>cg24763126 
GGAAGTTTTTATTGAGGAAAGTTATGAGGATATTTTGTTTGTAAGTTTTT
>cg14623858 
GTTTGAGGTTTATAGTAAGTTTTAGAGGATTTAGGTGAAAAGGATTTTAT
>cg15101980 
TGGGTTGGTTTGGTGATGTATATTTTTATTGGTTTTTTTTTGGTTAGTTT
>cg22773241 
GTTTTAGGTAGGTTGTAGTTAAAATGGTTTTTAATGTTTAGTTTGAGTTG
>cg04210796 
GTGTTTTTGATTATAGTTTTGAGGTAGATTGTTTTGGTTATTTTTGGGTT
>cg23941787 
TGGTATGGTTTTTTATTATTTTTAGTGTGGTTTTTTGGTTATTTTGGTTT
>cg13209475 
GGATTTTAGAGTATTAAGGAAAGTTGATTAGTTTTTATTGGGTTGAATTA
>cg21813101 
GGTTGATTAAGTTTTAAAGTTAGTTGTTGTTTTTGGTTTTATAATGATTA
>cg13869180 
GGGGGTGTTATTTATTTGGTTATTATTATAGTTGTTGGTGTGGATTATTG
>cg06456125 
GGTTTAGTGATTTAGTTTGAGTTATGTATTAATTAGGAGTGATAGTAGGG
>cg23712522 
TGTTTTTGGGGTTAGAGTTGTTGGGGGATTGAGTTTGTATATTTTTTATT
>cg10810799 
GGGGTTTGATTGGTAGTTTTTATTTTATTGTTATTTGATATTAAATATAG
>cg16181505 
GTTGTTAGGTTAGGGTAAGTTTAATTTATTTAGGAGTAATTGGATTTATA
>cg20241801 
TGTTTGGATTTGATAGTTTTTGGATAAAAATTGGTGTGTAGTTTTGTTTT
>cg00573606 
GTAGTGAGTGGGAAAAGTATGTATTTTATTTAAATTTAATTGAATTGAGG
>cg21113886 
GGGTTGTTTTTTTTAATTGTTTTTTGTTGTGTTTAGGAAGTGAAAATTAA
>cg22208012 
TGAGGTTGGTTTTTTATTTGATGTTTTTTTGAAGTAGTTGTGTGTTTATT
>cg25807487 
TGTTTATAAGTGTTTTTTGTTTATTTTGAGAGAAATAGATTTTTATATTA
>cg03828109 
TGGAGTGTGGGTTTTTAAATTTGTAGTAGTTGTTGTAGTAGAAATGTGTA
>cg21534774 
GTGAGTTATTATGTATGGTTTTGTGAATTATTTAGATTTGTTTTTATTTT
>cg14332086 
GTTAAGGATGTATTTTTATTGGTTAATTGAGTTTTTGTTATTTGTTTATT
>cg06648455 
GAGAGTTGTTGGGGTTTATGTTTTGAAATATAATGGATGTGAGTGTTTTT
>cg00876781 
GGAAAAAAGGTTGTTGGAATTTGGAGTATTTTTTTGTAATTAAGAATGTT
>cg26457962 
GTATGTGAAATGGGAATAAAAGTTAGTGTTTATTTTTAATGGATTTGGTT
>cg20335590 
TGTATTAGGAGTTTGAGATTAGTTTTTGTAATATGGTGAAATTTTGTTTG
>cg25142308 
TGTTGTTGTTTTTTGTTGTGTTTAGTTTTTTTGTTGTTATTTGTTTTTGT
>cg17103243 
GGGTTTATAATTTTAATTATTATTATGTAGGTAGGGTAGGGTTTGAGGTT
>cg14876320 
GGAGGATTTTTGTTGGTATAGTTATTAATTATTTTGGAATAGGTAGGTTT
>cg20336016 
GAGATTTTTATTTTAGGAAGGAGATTTGTTTTTTTGTAAGATTTTTATTT
>cg09545197 
TGAAAGAGTTTTTATGTTGTATTTTGGTGTTTTGTGGGAATGTTTATTTA
>cg22086828 
TGTTTTTTTGGTTTTGTAGATTATTAAGTAGTTTTTTTGGGTTTGTGGTT
>cg05774127 
GTAGGTTTAGATTTATAATTTAGAAAGAAAAGATTTATTTGTAGGTAGGT
>cg21292473 
GAGTTTTTAATTTGTGGGGTTTATGTTAATTTGAGGTAGTATTTTGTGTT
>cg12447405 
GTGGATTTTATTGTTTTTGAGATAATAATAGTAGATTGTTAAAGATGTTT
>cg19429488 
GTTGAGGTTGTTTTAATTAGAGGTTTATTTTAGAAAGGGTTTTAGAAAAG
>cg18653451 
TGAAGTGGTAGTGGTTTATGTTAGTATTTTTTTTGAAAGGTAGTGGTTTT
>cg25316261 
GGAATGTTTTGTGGGTTGTGGTTATAGTATTATTTTAGTTTGTAGAATTT
>cg03196588 
GGGTTATTTAGTAAGTTGAAGATATGTAGATTTATTTTAATAGAAATGGA
>cg22082347 
TGTAAGGAGGTGGGAGTTTTGGAAGTTTTTGTTTTTGATATTTATGTTTA
>cg17338258 
GTTTGTTGTTGTTGTTGTTGTTGTTATTATTGTGTTATATTTGTTAGGGA
>cg06745944 
GAGTTTTTTATGGTTTATAAAATTAGGGAAGGAGTAGAGTTTTTTAGTTT
>cg06144418 
GTGTTTTATATTATATAGAGGTTTTTGTGAGTGAGTATTGGTTATAGGTT
>cg01163848 
GGTAAGAATTGAGGTTGTTATAGATGTGTATGGATTTATTATTGGGAAGT
>cg23672363 
GTTGGTAGAGTATGTGGTTTTTAATTTATATTATTGGGAAATTTTTTGAT
>cg26105015 
TGGTTAATGGAATTGGGATTGAGGGTTTGGAAGTTTGTTTGTGTTTAGAT
>cg10060903 
GTTTTATAGTATTAATTTTAGGAGTTTTATTTGGTGTATTTAATGTAATT
>cg16750801 
TGGATGGAGATTGTGTTGGATTTGATTTAAATTTTTTTTAGGTATGTAAA
>cg04434896 
GTTAGGAGAAAATTAGGAGTATGGAAGGGGTGTAAGTTTATGGTAAGATG
>cg04523826 
GTATTGATTTTTGTTGTTTAATTTTTAAGTAGAAAGTTGATATTTGGTTT
>cg19391498 
GATTTTGGGAAAAAATTAGATTTTAATTTTTTGATATAGGGGGTAAGAAG
>cg01402170 
GAGAATGTGTTTTTTTGGAAAATTAATATTTGTTTTATTGATTGGAATTA
>cg26542130 
GTATTTTTTGATTTTGGAAGTGTTTGTTGTGTAGGATTTTTTGAAAAAAA
>cg01534629 
GAGATTTAGTATATGTTTGGATGTATATAATTGGAGTTTTAAGGATAGGA
>cg00966405 
GGAGATAAGTAGTTATGTGATTTAGGTAAGTTTATGTATTTTTTGGGTTT
>cg05988805 
GGATTAGTTTATGATTTTTTTGGTGTGTTATTATTTTGTTGATATGTAGG
>cg16068096 
GGTATTTTAGTAGTTATTGGAGGTAGTGAGATAATGGAGGAAGAATGTAG
>cg04391800 
GTTTTATTTTTTTAGTGTTATTGTTGTTTTTTAGTTTTAGGGTGTGGTTT
>cg12395929 
TGGAGTTATAGGTTGGAGGAGATAAGTAGTTGTTTTTGTGTTTATTGTTT
>cg20229014 
GTTTTTAGTAATATAGTGGTTGGATAGTTTTATGGATGAGGGTTAGTAAG
>cg25035485 
GGTATAGGTTTTATTTTTTAGGAGGGAGGTAGGTTTTGGAGATTTTTTTT
>cg00119057 
GTTTTAGTTATTGATTTGTTAAATTTTTAGAAGGTGTTTATTGGTTTGTA
>cg13452062 
GGGAGAAGGATATGTTTTTAAGTTTTTATGGTTGTTAGTAGAATTTAGTT
>cg23028436 
TGTTTGGTGAAGGTTAGATTGGTTTTGAGGGAGTTGATTGAATTGTTGTT
>cg00871578 
TGTGTGTTTATGTTTTGTTTTGTGTTTTTTTAATAGTGGTGTGTTTTTTT
>cg09516265 
GAAAGGTGAAGATAAAGAAGTGTAAGTGTTTTAAAATTTTAATAAGTGAT
>cg21044833 
TGTATTGTGAATTTAGTGTGAGGGGGTTAGTTGTAGTAGATGGAGTTGTT
>cg02555663 
GTTTTGTTTTTTGAATTGAAAGGAGGTTGATGTTAGAGTTTTGTTGAGTA
>cg23714660 
TGTAGTTAGTTTTTTTATTTTGGTGTTTTTTAATTATGTTATGAGTATGT
>cg12943255 
TGAGTTTTTTAGAGGGGTGTTGTTTTTTGTTTTGTTGTATTTGGTTTTAT
>cg11115825 
GGTGTTTAGATTATATTTTTTAGATATAGGAGTAGGGTTTTTTGGGGAAA
>cg02832687 
GTATTTGTATGTGGTGTGGATTTTTTTTTGGATAAGGGAAAGATAATAAT
>cg11259289 
GTTGTTTGAAGTGTTAATTTTTGGTAGAGTTATGGAAATAAGTAATTAAT
>cg23645639 
GGTTTTTTGTTTAGTGTTTTTGATTGGATAATATTTAAATTTTTGTTTTT
>cg00565263 
GGAAATTTGTTTTATTTAGTTTTTAGTTGTTTTTGGAGGGTTGGGTATAT
>cg24828603 
TGAAGTATATTGTGGGTTTTTATAGGTTATTATAGTTTTTTTGTTTTATG
>cg13162692 
TGTTTTTGTTTTTGTGTATTTTGTTGTTTTTGTTTTTGTTTTGGTTTTTG
>cg13317817 
GTAATAAGTATTTATTGAGTGTTTATTATGTATGATGTATGTATGGTAAG
>cg13963604 
GTGGAGATTAGAGGTAAGTATAAGTATTTATTTGTAAAAGTGTTTTTAAT
>cg00484083 
GTGTGTATGGGAATAGAAGTGGGGAGGAGAATAGAAGTTTATTAAATATT
>cg12553864 
GTGGTTGATTGAGTTAGTGTATTTGTTTGTAATAGTAGTTTGATTATAGT
>cg23592645 
GGTTTAGAGTTGTTATTAGTGTTTAGTTTTAATTAGATTATTTTAATTTA
>cg17661045 
GTTGTATGTAAAGAGTTTATTATATTATTTAGTATAAAGTAAGATTTTGA
>cg12351212 
GGATGAGTTTAAGAGTAGTGATATAGTTTGGTGTTGTAGTATATGTTTGT
>cg27635983 
TGTTAATTTTTGATTGTTTTTGAGAGAGGTGTTGTGAGGAAATATTATTT
>cg16145294 
GGTTATATAGTTTGGTTATTTATTGGTGTATTATAGTTTTTGAGTGTTGG
>cg04470688 
GGTTATTGGGAAGTTGTTATTGTAAATTGTTATGTAAATAGTTTTGTTAT
>cg20593599 
TGATTTGTTGTTTGTGAGGTAGAAAGTGGTTTATTTGGGGAGAAAATAGA
>cg11810135 
GTTTAATTTTTATGTTTAGGGTTTTTAGGGTTTAGGTTGTAGTGGAGGAT
>cg15399466 
GTGTTAGATAGAAAGAGAGAGATTGGAATAGAATAGGTATTATTGTTTTT
>cg15579971 
GGATTTTGGAGGAGATAAGGATATTAGTTGTGGTTTTAGTTAATATTGTT
>cg14978307 
TGGTTGGGGGTGTAGATTTGTGAATGAATTTTGGAGTTTTTTGTAGTTTA
>cg05965188 
GGAGGTGAGGTTTTTAGTAAAGATTGTTTATTTGAATGTAGTTTTTTTTA
>cg20949644 
GGTTTTAGTATTTGTTTTTGTTTAGGGTTTTGTTTGATGGTTTGTTGTTG
>cg17865045 
GTGGTATTTTTGTAGTGTTTTTTAAGTAGTGGGTTTTTGGTTTATAGATA
>cg18000566 
GTTTTAATTAATAATGTTTTTTATTTGGATATTGGTAATGGTTTGGTTTT
>cg00250525 
GAGTAAAGGTATAGGGGGAAAAGGTTAAGTAATTGTATTGATATTATTTT
>cg20797216 
GTTTAGGATTTGTAGTTTTTAAGGTTTTGTTTTAGTGGTTTTGGTTATTT
>cg08614659 
TGAGTATGAGTTTTTAGTTATTATTGGAAGGAAGATAGGGTTTTTGGAAT
>cg21896938 
TGTTTTGTAGTTTTTTTAGGGTTGTTTTGATTGGTTGTTTTGTAATTTTT
>cg08190112 
GTATATTATTTAGGGAGGAAAAGAAGGTTTAATTGTATAGTTTTTTAGTT
>cg07381502 
TGTTTTTGTTGGGATAGTTGTTGTTTTTTTTATTAATTATTAGTTATGTT
>cg26588514 
GGAGGGAATATTTGTTTTATTTTTGGAGTTTTAGGGAGTTATGTAGATTA
>cg24939980 
TGTAGAGTTTTGGTATGGATAGTTTGGTGGTTAATTGTTTTTTGTTTTTT
>cg00052651 
GTTATAGTGGAGTTAGTAGATTTATTTATTAGATTTTGTTGTTATGAGTA
>cg05589027 
GTGTATATGATAATGTGTGAGTGATGAGAAGTTTGTTATTTGTAAAATTT
>cg26901641 
GGAAAATTAATGGTGGGTGTTTTATTTGTAAGTAGTTTATTGTTTTTTGT
>cg07445299 
GTTATTTTTGATGATTTGGGTTATGGAAAGGGGAAATGTTTTAAGTAGAG
>cg22218316 
GGATTTATTTTAGTATTGGTTTTGGAGATATATGAAAGTATGTTTTAGAT
>cg20238328 
GGGAAGAATAATTAGTTAGAAAGAAGAATTTATTTGGTATGATTGAGAGT
>cg05022301 
TGGTAATTAATAGTGTTTTTTGAGGGTTTATGTTTATTTTTTTGTATTAG
>cg09450657 
GGGTTTGTGGTTGAAATGGTTTTTTGTGTTGGTTTTTAGTTTTGTTTATT
>cg01325426 
GGTTTAATTGGATTATGTTGAGTTTTTGTAGTGTTGGAATTTTAAGTTTG
>cg23812264 
GATTATGTTTATTAGATTTTTTTTGTTGGTGGAAAGTTTTATTTAGTTTT
>cg18072687 
GAAGTTGTGTTTTTAGAAGTGTATTTTTAGGATTTATTAAAGTTAGGATT
>cg04543480 
GGTGGGGAGTTGGAAATAGTGTTTTATATATAGAGTTTGATGGTAGAAAT
>cg06431099 
GAGTATAGAATTAGGAGGTTTTTAGATAATAGATGTTAGAGTTATTAAGT
>cg15133748 
TGTTTTTATTATGTAATGTAGAATTTGAAATGGTGTTAAATTGTTATATA
>cg27326469 
TGGGTTTTAGGTTTATGGTGTAGTGTTGTTGTTTTATTTATAGTATGGAT
>cg22674613 
TGGTTGTTGGTTTTTTTGTTTGTTATTTTTTGGTTTTTTGGTTATTGGTA
>cg12371954 
GTAGGGTTTTGAGTTTTTATTATAGATTTTATGATTTTAGTAGTTGAAGG
>cg22367250 
GTAGAGGTGGAGTTGGTAGGTGTTGGGGAGATTAGATATTTATTTTATAT
>cg18382926 
GAGTTTTTTTAAATTTTTGAAAGTTTTTATTTAAGTTGGGTATAGTGGTT
>cg05192618 
GGGTTTGGATATTAGATTTGGATTTTAGTTTGATAAGTGAATTTTAATTT
>cg26807233 
GAGAATGAATAGTGTTATAAAAGGTTAAATTTTTGAGTATGTGTAATGGA
>cg25544761 
GATTATAGGTTGGGAGTTTTGGTTAGATGGATTATATTAGATTTAGTAGG
>cg02799090 
GGTAAGGTTTTTAGTGATTATGTTAATTGATTGTGAAAATGTATAGAGGA
>cg16654435 
GTATAATTATTGGTTGATTTGGATGTTGTGAGGTTATAAGAGATGAAATA
>cg10576032 
TGGTGTTAGAGGTTTTTTAAATTTTGTGTGTTATTTATGGTTATAGAGGT
>cg24175580 
TGTTATGTATTATTGTTTTATGGTTATGTATTGTTGTTTGGAATGGAATT
>cg17776209 
GGGTTTTTTGGGAGTTGGAAGATTTTAGATGTAAAGTGTATAGATTATGT
>cg02295574 
GGTTTATTTTGTTTTTGTTTGGTTAAGGGTTAAAGGATAAGTATTTTTAT
>cg23762435 
GTAATGGTATGTATAAATTTGAATAGGTTGTATTTATGAGGATAAATATG
>cg26804772 
GTTTTTGATGTTGAAAGTAAAATTAAGTAAATAAGGTTGTGTTGTGGATT
>cg21144434 
GTGATTGGATTTGAATGGTTGATAGTTTTTTTGAATATGTAGTATGATGT
>cg02403899 
GAGTATGGATATTAATAGATTTGGATTTAAATTTTGATTTAGGTTTTTGA
>cg07748249 
GGAAATGTTAAGTAGGTAGTTAGAAATGTTAGAATGAATATTGGAAAATA
>cg05934090 
GTTTTGAGTTTGTGGTTTTTGAGGAGAAGAGTTATTATAAGGTGGATTAT
>cg12546355 
TGTTTTTTGTTTTGGTTGAGTGTGAGAGTAAGGTTTTGTTTTTTGTGAAA
>cg22342925 
TGTTTTGGTAGGTGTAATTGTGGTGAGTGTTGTTTTTATATTTATGATTT
>cg09826759 
GTTGTTGTTTGGGTTTGTGTTGAAGGTAAGGAATATTTGTGTTTATTTTT
>cg04321154 
GGAAGATTGTTGGTTTTTTTGTTGTAAGAAATTTGTTAGGAATAAAAAGG
>cg12639324 
TGAATTGTGGAGTTGTTAGTGGAGTTTAGTTTGAGTTTTTTTGATTTTGT
>cg22595521 
GTTTAATTTTGTGAGGTATTAGGTAGGGGTGATTTATTTAGATATGTTTA
>cg19545472 
GTTTTTTTTTTAGTGTTTTTGGAGTAGGAGTATAGTGAAAATTTAGTTGT
>cg14159747 
GGAATGATAAGTTATTTGTATATAGGGAAGTTTTTTAGTTTGTTTTTGTT
>cg04994405 
GTAGAGAGTTTTGGGGTTTGTGTTGTTGTATGTTTTATTTAAAGAATTTA
>cg14746884 
GGTAGAGTAATTTTAGGTTGAGTTATGAGGAGTGTGGATTTTGTTAGATT
>cg19875329 
GTTTTTTTTTAGTGTGTATAATTTTATGTTGAATAAGGTGGGAATTATAT
>cg21243658 
GGTTTTATGATTGTTTTTGTATAGTGTTGTGTTATAGTTTGGAGGGTGAG
>cg14376917 
TGATTTTGGTTTGAAGGAAGTGTTTGATGTTTTTGTATGTAATGTTATTT
>cg09919618 
GTTTTGGGTATTAGAAGGTAAGTTTTGGTTAAAGTTTTGGATATTTGATG
>cg06284898 
GAGTTTTTAGAGAATATGTGAAGTTTTGTAAGGTTGTTGTTTTTGTTGAT
>cg24644373 
GTTGAAATTAATTATTTGTGTGTTTGTTTTGTTAGTTGTAGTAAGATTTT
>cg10004563 
TGTTTTGTATTTTTTTAGTATATTTTTGTAGGGTGATTTGTGTTTTTTGT
>cg11879623 
GTTGTGAGTTATTGGGTTTTGTTTGGATAATTTGTTTTTGTTATTTGTTT
>cg00472908 
GTTTATGTTTATTATGTTTATGTAATTATTGTTTTAGAGGATAAAGGTTT
>cg24445687 
GTTGATATAGTTGATTTGGAATGTGATTTGAGTATTGGGTTTTTAAATTT
>cg26661132 
GTTTTTTAGATATAGGGTTAAAATTGTTTTGATGATGAGATGGTATAATA
>cg03125400 
GGTTGTATTTTGAGGATTTTTAGGTTTTTTTTTGGTTATTAGGGGTGATT
>cg09025621 
GGTTTTATTAGTTTAATTGTTTAGGAGGAAAAGAATGTTATTGGATTTTT
>cg07438751 
GGTTGAGTTATGGGAGGGTTTTATTTAATATATAGAAGAAATGTGTTAAG
>cg22911113 
GTTTTAATATAGTTTTTTTTTGTAGTTGGGGTTATATGAGGGGTGGGTTT
>cg03459953 
TGGTTTTGTTTAGTTTGTTGTTTTTTTTGTGTTTGTTGTTGGTTTTTGGG
>cg23204707 
GGATTTATTGTTTTGTGTATTTGTGATGTTTATTAAAGAATTTGTATGGT
>cg02294285 
GGGTTTGAGGTATTGAGTGTTTTTTTATGTATTGAATTTATAAATAAATA
>cg10564075 
TGTTTTGTGGATTATGTGGTTGAGTTGTTTTAGTTTTTGGTTGTTGTATT
>cg17808727 
GAATTTGAGTTTTGGTTATAGTGTTTTTTTAATATTAGTATGGGAAGGTA
>cg06606575 
GTTAATTTTATTTGTTTATGATTTTTTAGTTTGGTATAGTAGAAAGGGGT
>cg04876396 
GAATGTATTATATTTTGAAGGTTTGTTTGTTTTGGGTATAATGTTTTGGT
>cg09865348 
TGAGGTTAGTTTTTGGTTTTTTTATTTGGTATTGATGGATGTTTAGGTGG
>cg24881330 
TGTTTGAGGTTTTTGTTTTTTGTTGAGTGAATGTGTTTTTGGAAATTTGT
>cg03895671 
GTTTTTTATAATTATTGGTAGGATGTGAGAGTATTTAGTGGTTAAAATTA
>cg19497572 
TGGAGTTGAGAGGAAGAATGAATGTGATGATGAATGTAAAGTGTTTAATA
>cg14338779 
GTGGTTTTGTTTGTTTGATATTTGTGTTTTTGTTATAGTAAATTGTTTTA
>cg21007846 
GTTTTTTGTTGGTAGGTATAGTTGATGAGTTTGATTTTATATAGAGTTTT
>cg25456249 
GGTTGTTTTATGGGATTAAATGTTTTTTATATTTGTGTGTAAGTAAGATT
>cg27565109 
GTTTTTAGGATTTGTGATAGGAGTGTGGTTTATTTATTTAGTTATTGTGT
>cg07102958 
GATTTTAAGGTGTTTAAGATTTTAGTTGGGGAAGGAATTGTAAGTGTTGT
>cg01964947 
GTGGAAGTGTTTGGTATATATTATATGTTTAATTAGTAGTGATTTTTTTT
>cg24313526 
GTTTGGTGGAAAAATTAGAGTTTTGATTTAAATTTTTATATAGATGTATG
>cg17024482 
GTGGGAGAGGTAGTTATGTTTAGTTTTTTTGGATAAAGTTAGGGTTTTTT
>cg10412130 
GAAGATGAGAGAAGAGAGATTTTTAAGAGTTAGATTAAGATAATTAGTTT
>cg20582529 
GTATAATATGTATGTATAAAAGTGAATGAATTATAAGTGTTTGGTATAAA
>cg06903592 
GGAGGTGTTGTTTAGTTAGTGTTATAATGTTTATATGGTGTTTGAGGATG
>cg18820044 
GATTATTATTAGAGAAATGTTTTGAAGTTATTATTAGTGGGGTTGTTTTG
>cg11057604 
GGTTTTATTTAAGTGATGTGTTATGATGAGGATAATGTTTATGGAGATTG
>cg19624420 
GAGATATTTTAAGTTAAGGGATTAGTATTTGGGTGGAAAGTTTTTTGGAG
>cg05106421 
GGAGTTTATATATTGTGAAATATTGATTATGTAGTTTTTTTAATAAGATA
>cg14404980 
GGTTATTTTTTAAGTTGGTATGAATAGTTTGGGATATTAGTTTATGTTTT
>cg01820004 
GTTTTTGGGGTTTATGTTATTTTTGAGGTGATATTGAATTGTGAATTTTG
>cg26139133 
TGAGGAAATGGTTTTTTGGTGTATATTTTGTTGTTGTTGTTAGTTATTGT
>cg02446647 
TGGAGAGTTATTGTTGATTTTTATTTGTTTTTGTGGGGTAGTTTTTGGAA
>cg26472225 
GGTAGGTTTTTTAAAGAAGGAGTATTTTGATGGAGAGGTTTTTGTTATTT
>cg07083384 
GGGTAGTGGTAGATAGTGTATTTTGGTTTTTATATATATTTGGATTTTTT
>cg15205204 
TGGTTGAGATGTTTTTGTTAATTTTTGGTGTTTTGTGTTTGGGGTTAGTT
>cg20434881 
GGGATAAGGTTTTTTTGTGGAGTTATTTTGGGTGAATGTATTATTGTTAT
>cg15867759 
GTTATATGTATAGATTAGGGGAAAGAAGGAAATTTTAAAGAGATATTTAG
>cg17635294 
TGGGGTTTTTTTTGGTTTGTATTTTAGTTTTGTTGTTTTTTTGGGTGTTT
>cg06476228 
GAATTAGTTATAAGTTGAGATAATTAGTTTTGGTAGGAAATAGTTTTTTT
>cg26354439 
GTATAGTGAAGGTGTTATTTTTGGTTTAATTTTATATTGTTTTGAAGGTT
>cg04385466 
GGATTTGAATGTAGATTAGGTAAAAATTTAGGTGGTTTTTGATTGGTATG
>cg07297954 
GTTGGTATAGGTTTATGGAATATTTTTTTGTTAGTTTATTTAGTTTGAGG
>cg01982968 
GATGAGAGGTTGGATTATTTTATGTTTAAGTATTATGATTAAGTTGGAGG
>cg07487971 
GGGTTATTTAAGTGTTTATGGTATTGATAGAAATAGTAGTATTTAGGTAT
>cg20648992 
TGTTAGGTTTTTGGTTTTTGGTGTGAGTTTAGTATTTATTTTTTTTGTTA
>cg12182937 
TGTTTTTGTTTTATGTTGAGATTTTGTTGTTGAATATGAAGTAAATGTTT
>cg03822217 
GGTGTATATTTTATTAATTATGGAGAGTTATGTAGGGAAATAGATTGGTT
>cg11617965 
TGTTTGGGAATTGAGTAGTGTTTTTATTTTGTTGTTATTTTGTTTGGGAG
>cg21521117 
GGTAGGTGTATTTTGGTTTATATGTATATTATAGGTGATAAGGAGAATTT
>cg14306254 
GGTATATTTAAAAGGAAATGGGAATGAGTAATTATTTTTAATTGTTTTTT
>cg00895517 
GGAAGGAAATAGGTGTGGAATTAGTAGGTTTTGTTATTTATTAATTTTTA
>cg06216157 
GTATGTGTGGAATTGGGGGGATTGATTTTAAGATAAGGTGTTTATTTTAT
>cg14511665 
TGGTTTTTAGTTTTGTTTGTTGGGTGTTGTTTTTTATTTTGGTTATAAGG
>cg19548524 
TGTTTGGTTTAGAAGTATATAATTTTAAGTAAATATTAGTTTTTTATTTT
>cg10157938 
GTGTAAGAGTGATTGTAAGTGTAAAGTGTAGATGTTTTTGATATTATATG
>cg27547363 
GAGGAGGTATTTTTGTTGGGGAATTGGTGTGGATATTATTTGTTATTATT
>cg25050566 
GGGTATTGTTATTTTATATATTTGGGATAAGTTGTTTGTTTTTTAGTATT
>cg04355617 
GTTGATATTTTGAGATATTGTGAAGTTGTTTGATTTATTTGGGTATTAGT
>cg23963153 
TGTTTAGTAATTTAGGTTATAAGTGGGGTGAAGGAAGTTGTATATTGTGG
>cg00992586 
TGTTTTTTGTTTTGTGTTTTTTTGTTAGTGTGTTTTTTTTGATGTTTTTT
>cg21792156 
GATTATGTAGGATATTTATTTTGATTGGGTAAAATTGGTATTTGTTGTTA
>cg09993119 
GAGTGTTTTAATTATGTTAATTTTTTGATTTTATTGGATGTTATTTTTTT
>cg04487857 
GTGATAAGGTTTGGTTGTTAAATAGAGATAGTTAAGTAAAATAGTTGTTG
>cg27036730 
TGTAGATTGAGTAGATTGTTGTAGTGATTTATTTTATTGATAAGGTTTAG
>cg02894086 
GTTTGGTTGAAAAAGTTTTTTAATATGTGTTGTTTGTATATATATGGGAG
>cg02350790 
TGAGTTTTTTTTTAATTGTGGTTTTTTGGTAGTTTTTGTTTTTGAATAGT
>cg14962813 
GTAGTTAGTTATTGGTGAAGTTGGAATTTAAAGTTAGTTTTGTTAGATAT
>cg10143823 
GAAGTGTTTGGTTTAAAAGATAAGTATTTGGAAGAAAGATTATTAGTAGA
>cg21725158 
GGGGAGATTTTTTTTGATTTGGTGGTTTAGATGATTGATGAGATTAAGAT
>cg01141572 
TGGTTATTTGTTTAAGATTGTTAATAAGTTTATTGAGTATGTGTGTGTTT
>cg26903210 
GATTATGAAGTTATGGAAGTGTTGTGATATGGTAAGTAGAAGGGTTTTTA
>cg21920560 
GTGATAGTGAGGTTTTGAAAAGGAAGGTTAGTTGTAGGAATATAGTTTGG
>cg16171487 
GTAGTTTTTGTTGTTATTATTATTGTTATTTTTTTAGGTATAGGAAGGTA
>cg14973661 
GGAGTTTTAGAGAGATAATATTTGGTTTATTTAAAGGGTATTAGGTATTG
>cg05365824 
TGTGTGGATTTATGTTTTTTTGAAAGGGAAAAGTGAAGAGGAGTTAGAGG
>cg12159166 
GAGAGTTTTTAGGGTATAGTATTGAAGAAGATAGAATTGTATATAGAGAA
>cg15817495 
GGTTTTGTTTTAGGTTTTGGGAGAGGTTTTAGTAATATGTATATATAATT
>cg10099415 
TGTGGGAAGTTAGATTAGTTTTTTTTGTTATATAGGTTTGTTTTTTGTAT
>cg02379317 
GTATTTAGTGATAAGAAGTTTTTATGGAGAAGTTTTTAGATGGTTTTATG
>cg05311516 
GGTTTTATGGTTTTTGTGGTTATGTTGAATGTTTTTAGTTTTAGGTTTAT
>cg22860917 
GGTAAATAGGTATAATATGTAGGTTTGATTTAAGTATGGATAGGTAGGAG
>cg14246963 
GATTTATTAAAGATTTTATTTAGTAAGTGTTGAGTGATGAGTATTTTATT
>cg26235205 
GGTTAAGGGAAGGATGAGGTTGATATTGTTTTTATTATATATATTTTTAT
>cg03818793 
TGGGTGAGGTGTTTTATTAAGTTGGAGTTGAAGTTTTTTTAAGGTTTATT
>cg00816676 
GGTTTTTTAGAGTTTAGTATTAGTGTTTTTGGTGTAGATTTTATTGTTGA
>cg23387168 
GGTAATTTTGAGGTAAGAATTGTTATTTATTAGATGAGGAAATTGAGGTT
>cg24694702 
GGGAGAGAAGTTTTTTGTAAAGATAATTTTGTAGGTTGTATTTTTGAGTT
>cg12313947 
GTTTTAAATTAAAGTGTTAGTGGGGGAAATTTATTTGGGAGAAATTTTTT
>cg05834878 
GAGGATTTTGTTTAGTAGGTTATGTTTAGGTTTTTGTTTTTGGTTTATGG
>cg00703830 
GGGGAAATGGTTTGTATAGTAAGTTAGTAGTAGAGATTTGATTTAATTTT
>cg26020459 
GAGGATTTATTGATTTGTTGAGGTAAGAAGAATTGATATTAGTATAATAG
>cg21129859 
GGTTTAGTATAAGTATTGTTTGTGTTAGTGTGTATATGGAAAGATGAGAT
>cg27169819 
TGGGATTTAGGGAATATATAGGATTTTTTAGTGTAGTGTGGTAGTGATTA
>cg18170879 
TGGTTGGTGATTGGGTTATTTGTGTTTTAAATTTTTTTATTATTATTTTA
>cg19549279 
GTATTTATAGGTGTTATTTGTTTGTTTTGTGGTTGGTTATGGTTTTTTAG
>cg19786033 
GTTTGGTTTTATTTTAGAATTTTTTAATTAAAGAGATGAGGAAAAGTATA
>cg08645153 
GAGAATTTATTTTAAGGTATTATTATGAGGAATGATGATGAAGTAGTTAA
>cg21653826 
GATTGAAGGGTAGTTTTTGGATTTTTGATGGGAGAAGGTTAATGTTGTTT
>cg13849525 
GTTTAGAGATTTTTTTAAGTAAAGGTGGAGTTTAGGATTTAAAGGGTTTA
>cg14219111 
GGAAGATTTTTAAGGAGATTATTTGTTGTTGTGGTTTTAGGATTGTTTGT
>cg09585410 
GTTTAGTTATTGTATAAGTGATATGAGTAATGGAAGAAAATTTAGGTGTA
>cg10581811 
GTTTATTGATTGGATGAGATGTTAAATAGGGGAGTAGATTGGAATTTTAG
>cg00974107 
TGGATTTATTATTGTATTTTATTTTAGTGTTAGAGAGAGTTTAAATTTTA
>cg13374701 
TGGTAGTAGTTATTTTTTATTTTTAGGTAGAAGATTTGGTTTTTGGTGTT
>cg04540199 
GTTGTGAAGGTGTTTTTATTTGGAAATAGGGTTTTTGTAGGTATAATTAA
>cg13425069 
GTATGTGAATATATTATTGGGTGGTTTTGATTTAGTTTTTTGTAAAATGG
>cg23149302 
GGATGAAATTATAGGTTGAGATATAGATAGAATTTTAATTTTTTAGTGTT
>cg02075877 
TGGAGAATATTTGGATAGTGAGGGGGAGGAGGTATTTTAGTTTATGTTGA
>cg25400574 
GAGTTTTAAAATGTTTAGTAAATGTTATAGTGAGAAGAGTTAGGGTGTGG
>cg02054390 
GTAGTTTGGAATTGGTTATATTTGGTGTATTTATATTATGGAAATTGGAA
>cg17274953 
TGTTTTTTGGTTATGGTTATGTTTTTGATTGGATAGTTAGTATGGTTTTT
>cg01796104 
TGTGTGTGTTTGGGTTGTAAAGTTTTAGTTTTGGTTGTTGTAAATTGAAT
>cg08810238 
GTTTTATTAATATGGGGGTAATTTAATTATTTAGTTAGATGGTTGTAAAG
>cg00401101 
TGTTTAGTTATTTGGTAAAAAGATTTTTTATTTAAAAAGGTTTAAAATAA
>cg20384200 
GGTTATTGTATTATTTTTATTGGTGTGTATTTTTGAGTTGATGAGAAGTG
>cg27339255 
GTGTAGTAAATGGGTTATGGGGAGAGTTTTTTTAGTTATAAAATTAGAAT
>cg17967071 
TGTTTTTTGTTTGGTGGTAAGGAGTTTTTTTTGGGGTTTGGTTTTTGTTT
>cg14641891 
GATTGTGGTATTGTTTAGTGGAGTTATGAGAATAGGGTTAGATTTTAGTA
>cg01716959 
GAGGGTTGTAGGGATTTTTAAATGTGTTTGTAATTTGAAAAATAAAATTT
>cg21992844 
GTAATGTTATTAGTAATTGTGAGTAAAGTGGAATTAATTAAAATGGTTAA
>cg24424710 
GTTTGGTGTTTAGGTTTATTTTAGGTTGTTTTTGTAGTTTTTGAGTTTTT
>cg04347230 
GGTAGATTAAAAAGGATTAGGGTTATTATTTGATTGGGTATTGTGGTTTA
>cg07234616 
GGTGGTATTTGGTATTGTGGTTTAATATAATTAGGGTTAATGATTTTTTT
>cg03835061 
GTGTAATTTGAGTTTAGTTAGTTTGTGGTTTAAGTTTAAATAGTATTTGT
>cg15266969 
GGAGTTAAGTAGAGGGTTGGTAAGGTTAGTTTGTTTTTTTGGGTTTGATT
>cg07835289 
TGTTGTTGTGTATTTTTTATTTTTGTTTGTTTAGGTAATTTAGGAAATTG
>cg16354620 
GAATTATTTGTTTTTGATATTTGGTATAAGGGTTGAAAGGTAGGGTTGTT
>cg05467676 
TGTTTTTTTTTGTTGTGGTTTTTGTGGTTAATTTTGTTGTATTGAATATT
>cg15639469 
GTATATGGTTGGGGTGTGAAGGTTTTAAATATGATTTAAGTTATTTTTTT
>cg26838691 
TGTTTGGTTTTTTATTTTTATTGAAGGGTGAAGGTGTTATAGGTGGATTT
>cg27167562 
GTATTTTTGGTTTGTAGGGTTTGTTTGTTTTTTGTTGAATTGGTTGTTGG
>cg18924262 
GATTGGATTATAATTGTTAGAATTATGTAGGTTATATTGAGGGAATAAAT
>cg01804944 
GGTTATTAATATGGATTATTATTTTTATATTGATTTTAAAGGTTTTGTTG
>cg07588006 
GTATTTTTTTTAGAGTAATAGTATTGATTGAATGGGTAGGTGAGTGAATG
>cg06060835 
TGTTTGTTTTATTTATATTATTTTTTTGGAATATTTAAGTGGGAGGGTTT
>cg16775971 
GGGTAGTTTGTTAGATTGGTAATTTGAAATGTATTGTTTGTGATGGTTGT
>cg03158888 
GTATAAGTGTATAAGAGTATTTATAAGTGTGTAAGAGTATTTATAGGTGT
>cg12135835 
GTTTTAAAATTTTAGATGGTTTGTTGAAAGATTAGAAGTTGGGAAGGTTA
>cg22526477 
GTTTAGTTAGTTTTGGGGGTTGTATAGTTTAGTTTTTTTGTTTAGGGTTT
>cg26024178 
GGATTTTGGATTTGGATTTGGATATTTTTTATATTTGTTTTGGTTTGATG
>cg22983092 
GTGTTGTAGAGTTGTATTTGTGAAAGTTAGAATGGAGTGTTTTTTTGTTT
>cg19246801 
GTTGAAGGAAGAAAGGAAATGGAGAAAGTGTTTTTTTAGTAGATAGTAGT
>cg00505997 
GTTGTTGTAGATAAATTTTTTGTTTTGGAAATTTTTTGAGTGGGTGTGGT
>cg19020299 
GGATGGAGAGTTTGATTTTGTGATATAAAGGGAAATATGTTTGATTAATT
>cg24050307 
GGAATGTTATAGTATATATGGTAATGTAAAAGATTTGTAGGATAGAGAGG
>cg15877502 
GAATTTATATTGTTAATTAGTTTGAGAAATATGTATTATGTTTAAGGGGA
>cg27266176 
TGTTTTTTTAAGTTAGAAAGGTATGTTTTGAATTTTTTATTATAATTTGG
>cg06691005 
GAAAGAGTAGTGGTTTTTTTTAGAGTAGTTTTTAAATGTATTTGTTTTAT
>cg24401104 
GATAGATATTTAGGAATTTGTTGAATGAATAAGGAGTATATGAATTGAAG
>cg04449166 
GGTGATTTAGAATTGAGGTTTTGGTTTTAGTTTTATATTTGATTGTGATG
>cg26643116 
GTTTTAATATTTGTTAGTTTGGGGTTTGTTATAGATAAAGGTTATTTGAT
>cg03476323 
GGGAAATGTAAATAGAGGTAGTTATTATGATTGTGATTATTGATTTATGG
>cg06674897 
GGTTTGGGATATTTAGAATTGAGGAGATTTAATTTTTGTTTAGTTTTTAA
>cg04716580 
TGTAGATATGTGTAGGTTTTTTGGAGGGTTATGGTTTGTTTTTTGTTTGT
>cg09859596 
GTTAAGTTTAGTATTTTTGGTAAGTTTTGTTGGTTAGGATTGTATTTATT
>cg05972352 
TGAGTTTTTTTTGTTTGAGGTGTAAATTGTTTTATTTTAAAGGGTGTTTG
>cg08332332 
GTTTGAGGTAGAGAGTTTAAGATTAGATTGGATAATATAGATTGATTTTT
>cg03054303 
TGTGGGGGTGAGTATTTTTAATGTTTTTTTGGGTTTGTTTTTTTAAAATG
>cg11418303 
TGTTATGGTGTTTGATTTTTTAGGAAGTGTTTGAATGATAGTTAGTGGGA
>cg02208902 
GAGTTTTAGGGTTGTTTTTTAGTTTATTGGTTGTTATTTGAGTTTAGGTT
>cg12254216 
GTTTAGTAATTATTTGGTTTTGTTGTGTTAGTTTTTGGTTTTGGGAAGTG
>cg17742701 
GTGGGTAGGAAAGGTAAAGGAATTATTTATATTTAGTTAAAGGGATTTTG
>cg20598296 
GGTGTGTGTATTTTTATATGGGTATTTTGTTAGTTTATTATTTAGAGTTT
>cg26295618 
GAGATTATTTATTGGATTAATGGGTTATTTTTAGTGGGTAGGGTTGTATA
>cg18983607 
GTATTATTTAGTTTTTTAATTGTTGTTAGGTAGGAATTGGATTTAGTATT
>cg01806051 
GAGTAAGATTTTTGGTGGAGGAATTTGTGAAGGGAAAATGATTAGAAAAT
>cg18283844 
GTATGATATATTGAAGTATTTTTTTTAGATTGAAATATTTTAGGTTTTAG
>cg26017915 
GATTGGTTGGAATGAAAAATAAGAAGGAGTTTTAAAAGTTTATTTAGGTT
>cg03484292 
GGTGTTTATGGGTTTTTAGGGTTTGAGGATTATTTTTAAAGTTTTGTAAA
>cg27346756 
GGGGTAAATTTGAGGAGAAGTATAGTATATTTTGAGGAATTGAAAGTATG
>cg09449447 
GAGGATTTTATTTATTGTAGTTGTAGAATAGGAAGGGGTTATTTATATTG
>cg13099417 
GGGGGGGAATTTATAGATGTTTTGTTTTTTTAGTATTATTTGTGGAAAAG
>cg24160566 
GTATTTTATTAGTTAAGTGGAAAGGGGATTTGGAAGGAATTAAGTATAAT
>cg15989926 
TGTGGTTAGTGGAATAGTTTTATTGTGAAATGGGTTGAGGTTGAATTTAA
>cg08727957 
TGGTTAAGTTTTGATTTTATATGGTTTATTGGTTTTTGGTGGGTTGTGTT
>cg12575910 
GTTTAATAATTAGTATAATAAGGTTGGGTATGGTGGTTTAAGTTTGTAAT
>cg05157912 
TGTTTATATAATTGTTTGTTGTGTTTTGTTTTTTTGAGTGTTTTTGTATT
>cg19634315 
GTTTGAAGAATGAATAGTTGTGTGTTGGAAATTATTTGTTAGGTATAATT
>cg00793072 
GTTTATTTTTTGTGAATAGAAATGTTAGATAGATTTGTAGAGTTTATTGT
>cg06399901 
GGTGTTGTGGGTTGTAATTTAGAATATTATTATTAGGTGATTAAGTTATA
>cg13607935 
TGTAATTATGGATGTAAGTTGTTTTAAGTTTTTGGAATTTTAGTTTTTTT
>cg22437276 
GAAAGTGGTTGTGATGAGTTTTATAGTTTTGGTGTTGTTTATTTTTTTTG
>cg07533824 
GATGTTGAATATTTGTAGGGTATTTTTATAAGTAATAGAAGTTTTATAGA
>cg06719445 
GAGAAATAAGATTTGTGTTTGGTGAATTAGGAAAAAAAGAAGAAGAAGAA
>cg05557027 
TGGTGTTTTTTTTAAGTATTGATGTTATTGTTAGATTATGGTTTGTTTGG
>cg07178864 
GTTAATAAGGGGGTTATAGAGAAGAGATATTTTTTATTTTATAGGTGTGT
>cg26380756 
TGGTTTTTGTAATATTTTAATTGTTGAATTGTGTTTTTATATGTTTGGTG
>cg02255917 
GGAGATAAAGGAAGATTTTTTGTGGTAGATTTTGGGAATTAATGTTATTA
>cg23277098 
GGAAGTGTTTTTTTTATAAAGTAAATTTTTTAGGGGTAAGAGTTTAGTTT
>cg02562602 
TGTGTTTTTTTGGTTTTGAAGTGGGATTTTTTTGTTTGTGTTTTTTGGGT
>cg14833935 
GGGTTGAGTGTTTTATATTATGTAGAGGTAGTTAGGTTGGGGATGATAGA
>cg21457896 
GTTATAAAATTTTGGGTGGTAAAAGATTATAGGTTTAGATTAGTGTTTTT
>cg14286144 
GGAAGTTTTTAGTGTTTTATTGATTTGTAGTGAGTGATTGTAGTTTTTTG
>cg05060949 
TGGGTGTGAGAAATTGGTTATTGTTATTTTAGGGTTTTTTGTTTTTGGAG
>cg00164189 
GTTTTATAGGTGAGAAAATGGAGGTATAGAGAAGGTGGGTTATTTTTTTA
>cg03100024 
GAAGTTTTTATTTTATAGTTTTATTAGTTTAAGTTGTTTTTTTATGGGGA
>cg21045131 
GTGTTTTAAGGTTGGATTTTTAGTTTTTGTTATTATTTGGTGGTTATTTT
>cg25393551 
GTTTGTTGTATTTTGGAAGTAGATAGGTTTGTTTTTAGATTTTAGTTTTG
>cg13236475 
TGTGAAGATGGGATGGTAATGTTAGATGTGTGGAAATTGTTGTTGTTGTT
>cg25320541 
GGAGTATAGGAGAATATGATTGTGGGTTTGAATTTTTGTTGTTTTATTTT
>cg07522664 
TGAGTGTATTTAGTTTTTGAGTTTTAGTTTTTAGTGTATGTGTAGGATGA
>cg04285182 
GGATTTATGTGTATATGGTGTGTGATTTTTAGAGATAATTGTATTAGAAG
>cg24855228 
GGTTAGATAAAAGATAAATAAAGAGATGTTTGGGAAATGTTATAATTGAG
>cg21610164 
TGAAGGAGTTTATAATTTTTATAGTTTTGGATGAGATGTTGGTGTTGGGG
>cg00673006 
GGGATTTATGAAGGTTAAGTTTTTGAGGTAGAGTATGTTTATGATGTTGG
>cg04515127 
GTGTTATTGAAGATTAAAGGGATGATTAGATTTTTTTGAAGATATGGAGT
>cg24372299 
TGTTTTTATGTTGTTTTAAGTTTTTTTAGTTTTGATATATAGTTGGGATT
>cg01588249 
GAATTTATGTGGTTTAAATTTTTTATGTTTTGTTTGGAAGGTTTTGTTTA
>cg04409932 
TGGTTTGATTTTAAAGTTGTTGTTGTGTTGTTTTGATTTTGTAGTTTAGT
>cg20601260 
GATATATTTAGTGTTATTGAAAGTGTGGTAGTATTAATTAGTGGTATTAG
>cg13179071 
GGATTTTTGTATTAGTGTTAGGTTTAGTTGTTTAGTTTTGGTATTGTTAT
>cg03702975 
GAAGTTATTTATATTTTTGTTTTGAAATAGAGTGGGTTTTTTTTGTGTTG
>cg14287089 
GTGTTTAAGTGTTTGTGGTTAGAAATTATAGGTTGAAAGTGGTAAAGTTT
>cg08122899 
GGAGGAAATTTTGGGGTTTTTTGGAGAGTGAATGGAATAAGTTTAGAGAA
>cg26932623 
GTGTTGATTTTTGTTTTGTTATTTGTAGTTTATGAGGTGTTTTTTTTATT
>cg13457515 
GGGAGTATTATTATTAGGGTATTTTTTTATGGATAAATGTTTTAAATATT
>cg21553524 
TGGTTATTTTTATTGATTATTGGTATGAGATTGATTTTTGGTGTTATAAG
>cg06583751 
GGTAAATATTGTTGGATATGGTGGAAGAATTTTTGGTTTTGTTTTTAGTA
>cg23901592 
TGAGTGGAGATATTTTAGTGTTTTTGGTGGGTATTTATTTTTTTGTTATT
>cg21140931 
TGTTTGGGTTTGTATAGTGGTAATTAGAGGGAGGTAATTTTAGATTTGAG
>cg07055928 
GGATATAGTAGTTAGATTTAGGTTTTGTTTGGATAAGGTTTGATTTAGTT
>cg15243995 
GATGGTGAATGTAGGAGTTATATTTAAGTGTATGTTTAGTGAAGGTAATT
>cg11140497 
GGGTTAGTTTGATTGAGTTAAAGAGGATTTTTTATTGTAATGATTGAAAT
>cg12702873 
TGTTTTTTTTAGTTATTGTTTGTTAATTGTTTAATTTGGTTAGGATTTTT
>cg11827998 
TGTGGTGGTTTTTATAGGTTGGTTTGTATGTTTAGTAGGTTTAGTAGGTT
>cg24626843 
GATAAGTGTTTTGGAGAAAATAATAGTAGGGAAAGGGGATAGAGATTTTG
>cg01826322 
GGTTGAAAATTTTAGGTTTTAGGTTGTTGTGTGGTTAAATGTGATTTTAT
>cg04771774 
GTTATATTATGTAGGGTATTTATTTTTGAGTTTGATAATAATTATTGGGA
>cg08885216 
GTTTTTTTATGAAAATTAGTATATTTTGTTAAGTTGTAGAAGTATTTATG
>cg17907238 
TGTTATTTGTATGTGATGTAGGTTTTGTAGGTGTTTTATGGTTATTTTTA
>cg01367322 
GTGAAGTGAGGTGGTAATTGTTTAGTGTTAATATTTTTGGTTTTTTAAGA
>cg11209776 
GTGAGGTATTGTGTTTGGTTTAATATTTTTAATTTGGGAAATGTAGTTTT
>cg20315951 
TGTATGTGTTGTTGTTTTTTGGGTTATTTTAAGTTAATTAGATTAGATTA
>cg13685015 
GAATTTAGTATTTATTATGTGTTTTGGTATTATTTTAGTATTGGGGATGT
>cg08693754 
GAGAATTTTTGGGTTTATTGTGTAGGGGTTTAATTAGGTATTTTTTTTTG
>cg25400703 
GGAGATTTATAATTAAGAAGTGGTAAAAATTAGAGTTTTGTTAAGAATAG
>cg09401661 
TGGTTGGTGTTTAGATTTTGGTTAGTGATAGGGTAGAAAAATAGTTTGGG
>cg11090676 
TGTTTTTTTGTGGTTAATATTAGGTAAATTTTATGTTTTTGGTGAGTATT
>cg02600394 
GTAGAAGAATTGAAGATTGTTGTGTGTTTTTTGTAGAAGGGGTTATTATG
>cg11911874 
GTTTTGTGTTTTGTAAAATGAGAAATTTGAAGTGTTGTGTTAAGTTAGTT
>cg15319072 
GTTGTTTTGTGTTTTTGTTGTTGTGTGTATTTTTTGTGGATATTTATGTT
>cg16016716 
GTAATTATGGTTTTGTTGTAAGTTTAGTTTTTTGTTGTTTAGGTTTATTG
>cg16210690 
GTTTAGTTTTAAAGTTATTTTTATAGTGAAATTTTAGGGTTGTAGTAGGT
>cg16405166 
TGATGGAGTAGTTTTGTTTTGTGGTAGTTGGGGTTTAGGTGGATTTTTTT
>cg10408673 
GTATGGTTGGGAAAGTTTTATGAAATTTATATTATGAAGGAAGAGAAAGT
>cg25846613 
GTTTGTTATTGGTTTTTGTTGGTGTTGAGTTTGTTTGTTTTATTTATGTG
>cg24062309 
GGTAATTGGTGTTATTATTATTTATTTTGTTAGGTGAAAGAGTTTATGTT
>cg03234557 
GATATGATTAAGTTGAGATTTTTTTGAGTTTTTTAGATGGAAGGGGAATT
>cg04478985 
GTATGGATTGGATGAGTTATTTGAAGAAAAGAGAAGAATTAAAAATTTTT
>cg15431408 
GTTTATTATTATGTTAAGTTAATTTTTGTTTGTTTTTAGTAGAGATGGGG
>cg24663521 
GGGGGTATTTTTAGATTTTGTAGGTAGATTTTTTTGGTAAAAATTTTGAA
>cg25670061 
GTTTGGTGTTTTATATTTTAAAGTAGATTGTAAGTTTTTTGAAGATTGTT
>cg05258601 
GAATGTGTAAGGATGAAAAGAGTATTGGTTAGGAATATAGATGTTTTTTT
>cg01934878 
GTTTTTTGATGGTTATGGTGTAGAGTGAAGAATGATTTTATTTTATGGTT
>cg14607407 
GTAAGTTTTGAAAGGTGTTGTTAAGTTAAATAAATAAATGTTTTATAATA
>cg22761582 
GGTAGGTTTTTAGGTTAGTGTTTGTTATAGTTAGTTATAGTAGAGTTTTG
>cg14198537 
GGTGTTATTTTTATGTTAATTAATGTTTGATTTTTATTAGGATAGTGTTG
>cg17597419 
GGTTATTTTGGGTTTTGTTTTTATTGTATTAGTTGGTTTATTTAGTTTTT
>cg04219515 
TGTATTGGAATTTTTTTTGTGATTTTGTATTTAGTTTGAATTTAGTAAGA
>cg10426893 
GGGTAGTTTTTTGGGAGGTTATTTTGAGGAGAAAATTTTGATTTTTGTTT
>cg16662451 
GTTATTAAATATTAGAGGAATGGGGGGAATGAATAAATATTTTAGTTGTG
>cg14560317 
TGGAGTTTTTTGAGAGGTTTTAAAGAGATTGTTTTTGTGTTGGTTAGGTA
>cg01238044 
TGAGGTTGGATTTATTTTTAATTAGATTTATGATGTGTAGTTTGAAGGGA
>cg03130962 
TGATTGGTTTGGTGTTTGTAGGAGTTAGAGAGGGATAAGAATTTTATGTT
>cg19504702 
TGATGTGATTTTTTAAGATAGTGAGAATATTTTATATTGTGTTAATATAA
>cg00215902 
GAAGGGATAGTGGTTTATTTAAGTATGAGTGTTGAAATTAAATGAATGGT
>cg05924212 
GGGAAATGTTTTTTTTATATGTAATTTTATTAAAGTTATAAGTAGTAGGG
>cg00703080 
GATATTATGTAATTTGATTATGGAAGGAAAAGTTGGGTTTTTATTTTATT
>cg01453053 
TGTTGTGGGTGTTGTAGGTGTAAGGTATGATTTTGGTTTTTATTTTATTT
>cg19561076 
GTAGAAGTAGTTGTGAGATTTTTTTTATGTAATAGTGTTAATTTGATATT
>cg11686940 
TGGTTTTTTTAGTGATTATAGTTGTTTTGATGTTAGTAGTTTTATTATTA
>cg08245995 
GAGTTTTATTTATGTTTTAGGGTAGTTTTGAGGGGATAGTTAATTTTTTA
>cg00215887 
GAGTGAATTGAGGTAGATGATTTTATAGATGATTGGGTTTTAGTTAGTAT
>cg00524662 
GGAATAGTATTTGATGATAAAAATTGTTGAAATAGATGGTTGTTGTTTAT
>cg27596538 
TGTAAATAGTATTAATGTTATTGTAAAGAGTTTTTAGAAGTTTGTTTTGT
>cg11890936 
GGTGTTTGATATGTAGTTGATATTTAGTGTTTTAGTGTAAGGAAGAGTTT
>cg05831784 
GTTATTAAGTGGATAAGTGTAAAGTTATTGTTTGGAGATGGAAGGATTTA
>cg12788909 
GTTTGTATTTTTTGTTTGTAGTATTATGAGGTAAGAGAATAAGATAATAG
>cg21068099 
GGAGTTAGGTTTGATGGTTTTTAGAAAGTAAGAAGAATGTAAATAATATA
>cg14961795 
GTTTAGGTTTAGGAATAAGGGATAGAGGTTAATAGTAATATAGATTTTAT
>cg26448612 
GATATAGTTTTGATTTTATTTGATATTAAGGTTTTGTGGTTTTAAGGGGG
>cg26890920 
TGTGTAGTTTTGGTTGTGTTTTTTTTGTTGTAGTTGTTTTTTTTGTAGTG
>ch.11.1772738A 
AGTTTGATAATTTTAATATTTTTGTTATATTTGATTTGGAGTTTGTTGTT
>cg13161025 
GTTATTGTTTTTAGTTTTTAGTATTTAGGGAGAGTGTAGGTAAAATTGAT
>cg10754668 
GGTTTTTATTGTTGGAGAAATGGTGTTTGTTTGTTTTTTTAGATTTGGTA
>cg21306531 
GGTTTTTTGGAAATTATTTGATTTTTAAATTTGTTGTTAGATTGTATTGT
>cg04369109 
TGTGTTTTTTTGTAGTAGTTGGGTGGGTAAAAGTTTTTAGTTTTTGGTTT
>cg02644593 
GTGTTTTTATGGAGATTTTGTTTAGAGGTTTTAGGATGGTTTAGGAGTTG
>cg05056497 
GTGTTGTTTGAGTAGTTGAATGGAATTATTATTAGTGGAAATTATGTTGT
>cg11136040 
GATATTTATATTTTTATGTTAGTTGAATTGATGGAAAATGAAGTGTTGTA
>cg18788892 
GTATAAATTGGTTTAGGAAGAGAAATTTTTAAATATTTAGTGATTTGGTA
>cg11382091 
GTTATTGTTTTTTGTGTTGGGAGTATGTTTGTTTTTTGGTATTATTTGTA
>cg06660935 
GTTAGAGAAATTGTTATAATAAGGGTTTAGTTAGTTTTTTGTTGAATGTT
>cg23411869 
GGTAATAGATTAAAGATTAGGGGTTTAAATAATGGGTATTGTTTTTTTAT
>cg20827882 
TGTTATTTTGGTTTATTGTAGTTTTGATTGTTAGGGTTTAAGTGATTTTT
>cg10839041 
GTTTTTGAGAGAGTTTATTTATTATTAGGGTTATGGTTAAGATTGTGGGT
>cg20698862 
GATTTTGATTGTTTTATTAAGTAGGAGGTTTTATTTTGAGTAGGGAGTTT
>cg15922024 
GATTTGAGATTTGGGTGATTTTGTTGTTGATTTTTGGGTTTTAATAGTTT
>cg00438775 
GGGTGGTAGTGTTGGTTAAGTTTTTTAGTTTTTAGAGTTGGTTTTTTTAG
>cg10230890 
GTGGGAATGAAAATTTGTATAGATGTTTAAGGAATTATAGAGAAAAAAAA
>cg26228542 
GAGGATTTTGATTTTAGTTTTGGGAAGTGAATTGTATGGAGGAGAGAGTT
>cg08419479 
TGTATTTTGTTGGTAGTGTTTTTTTTTAGTTGTATGATTTGAGGTAAGTG
>cg26057506 
GTTGATGTTAGAGAAAGGATTTATGGAGTGGTTATTGATTTATAGGTTTA
>cg26678765 
GTAAAAGGATTGAATTATAGTAAGTTTAAGGTATTTGTATGTTAGGTTAT
>cg23679894 
TGTTTTTATGGGAATTTTTTTATTGAGAATTATGTGATGTAATTGGATGA
>cg13967936 
GTTAGTATATTTATTTTGGTTTATTTGGGTTATGTTATTTATTTGTTTTG
>cg11823079 
TGGTTATGTAAGATTTTTAGTTTTGGATTAGGAGGTTTTGTTTTTTGGTT
>cg25744722 
GAAAGTTTTGTGTAATTGGAGATGTGATTGTTAATGATTAAATTTAATGT
>cg04537050 
GGAGTTTTTATTATATAGGTAGAGATGTTGGGGGGTTTTTTGAGGATTTT
>cg00984694 
TGGTTTAAAAAAATTTATTAATTGTATGGTTGTGTATTTTTAAAAAGGTA
>cg02497489 
GGTTAATTTATATGAATTAAAAATTTAGGGTTGGATAGGGTGGTAGATAG
>cg11392062 
TGTTTTTGTTTAGTTAGGTATTTTTGGTGAGATTTTTTTTGTAGTTTAGG
>cg16304493 
GGAGTTTGTTATTTTGGTTTTAGAGAATTTGGGGAATAAATGATTTTTAA
>cg12671948 
GAGGTGATATGTTGAGTATGAAGTTATATAGTTTTATTATTTTTATTAGG
>cg09354331 
GGTTAGAATGAATTTTATGGATAGGTATATTTAGTAGATTAATGATTGAT
>cg01623771 
GGGGTTTTTTGAGGGTTTTAGAGTTTTATTTTAGTGTTTGTTTAGGTTTG
>cg09163954 
GTGGTATGGTTGGGTTTTATTTTTGGTAGTTGTTTTTTATAGATTATGTT
>cg22938837 
GAGTAATTTGAATTATATTTTTGTTGATTTTTAAGAATGATTTAGGGTAG
>cg00035008 
GGTTTTTAATTATAGGTTTGGTATTAGATTTTATTTTTGGGTAATTTTGG
>cg09456389 
TGTTTTTTTAGTGAATAGGTGGGTATTGTTTAGAGAGAATTGGTTAGGAA
>cg05671386 
TGTGAGATTGAGGTTTGGTTTGTTTTTGGGTGTTTATAGTGATTTTGTTT
>cg24155358 
GTTTTTTTAATTATGTTTTGGATTTTTAGGGGTTTGGGTTTTAGTTTTAT
>cg22818319 
GGATTTTTATTTAGTTGTATATGGGAATTATTTGTGGGTTTTTTAAAGTA
>cg26876320 
GTTTTTATTTTATGTTTTTTTGAAGGTATTTTAGAGTTTGAGGTTAATTT
>cg07862554 
GAAAGAAGAGTGTGAGAAGAGGTAAGTATTATAGTTTTTGGTTTATAGGG
>cg20789821 
GTATGTTTTATGTGTTATTAGTTGTTTTATGGAAATAATTTGGGGAATAT
>cg05673506 
GTTATTTTGAAAATTTGTAAGTTGATTTGAAGAAGTATTAAGAGGTAGTT
>cg00503451 
GTGTGGTTTTATGTGATTTTTATTAGGAGAAAATTGATTTGGTTTATATA
>cg24513433 
TGTTTTTTTTTGGGTTTGTTTTGTAGGTAGTTGTGATTTTAGTAGTTTTA
>cg01280375 
GTATGAATTTTGGAGTAAGAAAGATTTTTGGGATTTTAGTTAGATGTTTA
>cg08129084 
GATAGGGTTTAGATAGATTGGATGAAGTGTTTTATTTTGTTATATTGTTT
>cg08623948 
TGTTTGATTTTGGTGTAGGGTTTTGGATTATAGGAAGGTTGGAGGTTTAA
>cg06620269 
GGTAGAATTAGTGAATGAAAAGTTTGGAGAGGTTTATGTTTTAATTTTTT
>cg14326631 
GTGAGGTTATTTAGTTTATTTGAATAGGGAAAAGGGGAAGAAATATTTTT
>cg21044548 
GTTATTGTGTTTTAGATTTGGTGATAAAGTGAAATTTGGTTTTAAGAAAA
>cg10700299 
GGTGATGGTATGGTTTGTGGGATTAGGTTAATTTAGTTTTTTATTTGTTT
>cg23716564 
GGTGTATTTAAAAGGAGAAGGAGATTTGGATATAGAGAAAATAGAAGATA
>cg19216994 
GTATATTTTTGGTAATAGTTTTGTGATTGTTTGTTTTAGGTTATTAGTGA
>cg09033244 
GGTATGGTAAGAAAATGAATAAATTTTGTGTTGAAGATTGAATAATGGTA
>cg05242065 
GGAAGGAATGGTTATTTTTTAATTATTATTTTTTAGAAAAAGTAAAGGTA
>cg06351537 
TGGTTTTTAATGTTATTTTTATTGTTGTGGTTGATTGATTGTGTTTTTGT
>cg21195162 
GAAGTAGAAATATGAAGGTTAAAAAAATGGGAAGATATTTAAATTGGTGT
>cg07821959 
GTTAAGGTTAATAAATTAATGAAAAGGAAGTATGTGATATAAATGTTGAG
>cg09838302 
GGGAATAGTTTGTTGGTTTTATGGTGTTTTTAGTATTGTATTTATGATAA
>cg06785788 
TGTAGTAGTTAGTATAGAATATGTTTTTTGTGATGTTGTAATTGTTTGAG
>cg06034437 
TGAGTTTGGTTTATTGTAGTTTTGATTTTTTTGGTTTAAGTGATTGTTTT
>cg20745395 
GAATAAGAGATGAAATTTATATTTGGGAGAAAATTATTGATTTTGAAGGG
>cg03136712 
TGGGGTTTGTTGGTTTTTAAGTTGTTAGTTGTTTATTTTATAATTTTGTT
>cg00579595 
GGTTTTTTGTTTATAAGGATATGAGTTATATTGGATGAGGGGTTTATTAA
>cg06480695 
TGTTAAGTTTTATTTGTTTTATGTTTTTTTTGTAGTATTGAGAAGGTGTT
>cg08509172 
TGGTTTGTGGATTTGGTTTTTGTGAGTTTTGTGTTTTAGTTTAGTTTTGA
>cg27478700 
TGTTTTTTGTTTTTGTTTGTGTTAGTTTTGTGTAGTTGTTTTTTGTTTTT
>cg27402634 
GTATTTTTGATTTAATTATTGGTAAAGGGGAAGGTGTTAATAGAATTGAT
>cg13677162 
GGGTGGAATTTGGTTTTATTGTTTGAATTGAGATAAAAGGTAGAAAGAGG
>cg06108720 
TGGTTTATTGGTTGTTATGTTTTGGTGTTAGAAGTTTTGTTTTTTTGATG
>cg17856536 
TGTGGTGGTGTATTTTTGTAATTGTTGAGGTAGGAGAATTGTTTGAATTA
>cg15829642 
TGGAATTGTAATTGTGTTGTTTAGTGTATATGATGGTGATTTTGGAGAAA
>cg05925896 
GGTAAATATAGTTTTGTTAATTTGTTTGGTTAAGGAAATTATAGAGGTTT
>cg11247378 
GGATGTTGAAGAATGAATTTTAGGTGGAGAGGATAGTATTTTAAAAGGGA
>ch.11.10300781A 
AGTTGTTGTAGTTTGGGTTTAGGAGTAGGTAGTGTTAAGATTATTGTTTG
>cg25941274 
TGGGTTTTTTTTTATGTGGTGGAAGATTTGTTTTTTTGGTTTTTGTAATG
>cg13640551 
GGATTTTATTTGGTGTTGATTAAGGGTTAGTATGTTTTTGTGATGTATTT
>cg10109585 
TGTGAGTGTTTTTGTAGGAGGGTGGGAAATAAAAATTTTTATGGTTAGTT
>cg25970533 
TGGTTGTTATTGTTGTTAAGGTTTGGTATTTGTTTAGTTGTATTGGTGTT
>cg02815538 
GAAATTAAGATAGTATTGTTTTTTTGTTAATAATGGGTTTTTAAATGGGT
>cg20697066 
TGGGGTTGTTTTAAGGAAGATGTTGATTTGTTGTTTTGTGGTTGTTTTTG
>cg23252178 
GAGAAATTTTTTGTGTATTAGGTATTGAGGTAAAATATGTGTTATGAGTA
>cg08285678 
GTAGAGTGTAGTTTATTGGGTGGTAAATGTTGTATTTTGAGTTAGATTTA
>cg10704966 
GGGAGAGAATTTTTTGGTATTTTGGTTGTTTAGATTATGGGAAAAGTGTA
>cg07515867 
GATTTGGTTGTGGGTAGTGTTTATGTATTTATGATAAAGTAAATATTGAA
>cg03805558 
TGTTTATGATAGTTGTAGTTTAGGTTTTGTGGTTTTGTTTTTGTTTTATT
>cg10310846 
TGTTTTTTAGATGTAAGTTTTATTTTGTGTTTTGAGGTAGGAAGGAGTGT
>cg10227830 
GTTTTGTGTTTTGATAAAATATAGAGATGTTTTTGTGTTGTGATTAGTAA
>cg03331400 
GTTTAGTTTAATAGATAAGTGGATATTTGTATGTAATTTGGTGGGATGTA
>cg02095557 
GTGTTTATTTTATTGAGATTATTTATATAGTGTTGGTAAGAGGATAGTTT
>cg19327137 
GAGAGTTAAAGAATGAAGTTTGGATATAGTGTAGGTGTAATGTAGGGGAT
>cg22660596 
GGTTAGTATTATGTATAGGGTAATTTATTTGGGTTTTAGTGGAAGTTTTA
>cg01021547 
TGTGTGTGAGGGAGGAATGAATAGGTTGAATTAATAGTAGTAGTAAAATG
>cg15162876 
GGTTTGAGTTTTGTAAGGGTGTGGTTAGGAGTTATTTTTATTTTTGTATT
>cg07421068 
TGTTTTTTAAGTGAGGTAGTGTTTTGTTTTGTTTTGTGTATGGTGTATGT
>cg22637722 
GTTTTATTAGGATATGGAGTTTGGTTTTAATATTTTGGGAAAAGTTGTTT
>cg19619592 
GATAATGTTAAAGGTAAGTATTAGAATAGTAGAATATGTTGAAAAGAGAT
>cg21205468 
TGTTTTTAGAGTTGTGTGTTTTGTATGATTATGGTTTTTTGGTTAATTAG
>cg13900089 
GGATTGATTTGTTAGGATTTTTTAAGTGAAAGTTGGGTATATTGTTTAGT
>cg05929755 
GTGATATATATTTAGAGAAGGGGTATAGATATTTGTATATTTAGGGTTAT
>cg16349277 
TGGGAATTGGTAGGTTTAGTTGTTATTTTTATTTTGTTTAGAATTTGTTT
>cg09510924 
GTTTGAGAGTGAGTAATGGTTGTTAGTATGTTGTTATTTTTTAAGAGTAT
>cg11169771 
GATTAATGGAATTGGGTTAATAGAGTGTTTGGTTTGAAGAAGAAAATATT
>cg26402801 
GTGTTTGGTTATTGTAATGTTTTTTATAATAGAAAATGTTGATAAGGAAA
>cg21367137 
TGTAGTTGTTTGTTATTGGTGTTTAAGTTTTTATTGTTGGTTTAGTTAAT
>cg17371014 
GTTATGTTGTTATGGATTTAATTTTTGAATTATTTGGAGTGATTGGAATA
>cg21071815 
TGGTGATTTGGTTAGTTTTTTTGGGTTTTAGTTGTTTGTTGGGTGGATAA
>cg19026977 
TGGATTGTGGATTTTATATTATTAAGGAGGGTTGTTTAGAGGTGGTAATG
>cg26945811 
TGTTTTTTAGTTAATTGGTTGTGTTTTTTGTTATGTGTGGTGTTATATGT
>cg04823109 
GTTGTTTTAATGTATTGGTTATTTTAGATTGTATGTATAATGTTGGGTTG
>cg02012721 
GTGAGTAATAAAGATGGTAGGTTGAAATTGAGGTTTGATTTTAGATTTAA
>cg25058463 
GGGTTTAGATAGAATGATAATATGGTTTTATGGGTGTTTTTAGGATAGTA
>cg22813821 
TGGTAGTGTTTTTATAGTTATGGTTGGTTTAGTTTTTATTGTTTTGGTTT
>cg01504718 
TGGTTTTTGTTTATTTTTAGTTTTTTAAGAGTATATAGAGGTTTGTGTTT
>cg19187155 
TGGTTGTTGGAGGTGATATTTTTATAAGTAGTGTGGAGGTGATATTTTTA
>cg26627901 
GTTAATATATAGGGTTGTATAAATATGAAAATGGGGTTTTTAAAAATTTA
>cg09913532 
GATTGAAGGGATTATGAAGATAGGAGTTTTTTGATATTTATAGGAATTTT
>cg16360272 
GGTAGTTTTTTAGTTTTGGATGGTGGTAAAGAATTTTTAAGATTAAATTT
>cg06174858 
GATTAATAGTAGTTTTGTATAGAAAGGTAGATGTTAATTAGTATAAAAGT
>cg12667940 
GGTTATAATAAAAAGTTTAGATAAGTGTTGGTAAGGATGTGGAGAATTTT
>cg07102632 
GGAATTTTAGTGAGATTATTTTTTTTGTAGATTTTGGAAGGGAGAGTATT
>cg19672421 
GTTAGGTTTTTATAGGAGTATTAGTTTTATTGGGAATAGTGTATGTTAAG
>cg06293759 
GTTTATTGGATTTGGTTTAAAAGTAGAGTTATTTTGGGTTTTATTTAGGA
>cg02192981 
GTAGAAATATTTTTTTAGAAGATTTAGAGTTAGTTATTTATTTATAAGTG
>cg10904986 
TGTTTTGAGGTTTGTTTTTAGTTGGGAGTTTTTAGGGAGTTTTAGGTTTT
>cg15996623 
GGTTGTATTGTGAAAGTTTTAGGAGTTGAGGAGAAGTTTTTAATAGTGAA
>cg19810615 
TGGTTGTTGTTGGGGAGTTAGATTTTGTGTTTTTTATTGTTATATTGTGT
>cg15570860 
GGATTATTATAGTTTTTAGGGATTTGTTGAATGATTTTTGGTAAATTATT
>cg24646803 
GGTGATATGATGTAGAAATAGAAATTGTAGTGATATAGTTTTGAGTTAGG
>cg17837191 
GTTTGGTTTTTTGGTTGTAGTTTAAAGTAGAATTGAGTATTTTTTTGTTT
>cg10354406 
GAAGTGGTAAGAAATAGTTGATAGGTGTATTTAAAAATATTGAATTGATA
>cg21831587 
TGTTTTGTGTGTATGATTATTGTTTTTGTGGTAAGGTTTTTTTGTTTTTA
>cg22805990 
TGTTATTTTTTTTGGATAGTTTAGGGTTGTAGGTTTATGTTTTTTTTGTG
>cg08933580 
GGTTATGTATGTAGTAATTGGTAGAATTGGTTGTTAAAAGATATGTTTAT
>cg02407415 
TGTTTGTGTTTTTGTTAGGGTTTTTTGTTGTTGTTTTTTGTTGTTTTTTG
>cg25783719 
TGGGATTTTATTTATTTTGATATTTTTTTTGATGTGGGTTTGGAATGTTT
>cg12212706 
GGTGAGTTTGGGGTTTTTTGTTGAGTGAAAAGTGTTGTTTTTTTAGTATT
>cg13542857 
GTTTATATAGATGTGTGGAATGAGAGATATTGGAAATTTGGAAGGGTATA
>cg20037080 
GTATTTGTTATGATTTGTTTGTATTGTTTGTTTGATGATTAATGATATTA
>cg03310945 
GTTTTTTATAATGGATTTTTGTTTTTAGGTGATGTATGATTGTGGTAGGT
>cg08321111 
GGTTGTTAAAGTGAGTGAAAGTTGTAGAAAGTTTTAGGATTTTTTTGGTA
>cg12388682 
GGAAATTTTAGTTAATTTTAAGATAGAGGAGTTTAGAAGTATTTTTTTTT
>cg02229914 
GATTTTATTTAAGTTAAATTTTAGGAAATAGTGTGAATTGAGTAATAGGG
>cg04856884 
GTATATTAATAGTATATTGTGGTTATTGAATTGTATTTGGAGTTAGGTGT
>cg03361579 
GATTTTTTTGTTAGAGATTTATTTTTAAATGTAAATTTGATAAAGGATGT
>cg24833737 
TGTAGGTTATGGGGAGTTTTGTTATTGTGAGTATTATTTATGTTGTTTTT
>cg14132868 
TGGTGAGTTTTTTGGTGTTAAGTTGGGAGATAAGATTTGATTTATTGAGA
>cg01464351 
TGGAATTTTTTAGTGTGGGGGTTTTGGTTTATTTTGTAATTGGGTAGTTT
>cg15844609 
GATAGAAAATGAGTGTTTGTTTTTTGTTGGGGTTTATGTTTTTAATTTTA
>cg08034216 
GATTATGAATTTTGTTTTAATATTTGTAGGGTTTGGTATGTTAGTTAGTG
>cg10438803 
GTAGTTGTTTGAGAGAGAGAATATAGAGTTAGTGTTGTTAGTAAATTTAG
>cg26818573 
GTTTTTTTATAAGTAGGTTATGTTTTAGGTTTTTAGTTGTTAATTATAGG
>cg18999855 
GTGAGATTGGTTTAGGTTGGGTTTTTATAGTTATTTATTATTAGTTTTTT
>cg20540714 
TGATTTGAGTTGTTTTTTTGGTTTTGTGTAATTTTATTAGAAATTATTAT
>cg22335552 
GTTTTATGTGGTTATTGTGTTTAATGTTTGTTTGTTTATTGTTTGTAATT
>cg03860992 
GTTTTTAAATATTTAAAGAAATAAATATTAAATAATTTGGGGGTTATAGT
>cg25851435 
GGTTGTTGTATTAATTTTTTGAAATGAAATATTTATTGATGTAAATGTGT
>cg11543559 
GTAGTTATAGAAAGAGTTTATAGATTAGATTGTGGGGTTTTAAAGTTTTT
>cg10210571 
TGTTGTTGTTGGTTTTGTTTATTGTGTGGTTTAAGGATTATTATTTGTTA
>cg16594779 
GTTTTTGATTGGTTTGTAGTTTTTTTAGAGTGTTTTTTGTTTTTTGTTTG
>cg10940144 
GAGTTTTGATTTGGGTAGTTTTTTATTTTGTAGTTTAAGGTTATTTTTGA
>cg11658740 
TGGATGGTAAAAGGTGTGGTTTAAAATTAGATAGAATGTGATTGTTTGAT
>cg09305898 
TGGGTGGGGTTAGTGGTTTTTATAGTTTGTTTTTGGGATTTTAGGATTTT
>cg18108653 
GAATTTTAAGTTAAATATTTAATAATTGTAATTTTTTGTGGGTATTGGTG
>cg21050234 
TGTTGTGTTGTTTTGTTTTGTTATATTAGTTGTTATGTTGTGTGTTTGTT
>cg07362060 
GAGTATATTTTTGGATTATGTAGTTTGATTAAGTATGAAAGTGTGATTAG
>cg05974232 
GGGATTTTGAATGTTGTTATGGTTTAGATTGTGTAGAATGTTATATTGTT
>cg09106471 
GGGAAGGATTTATAATAAAAATTGAAAAGGGGTAGTGGATAAATATAAAT
>cg23855365 
GTTTTATGATTTTAGAAAGGTAGAAGGTTTTAAAGGTTTTAGTGTTGTAT
>cg18252039 
TGTGTAGAGTTTTAGGTGTTTTTAAGAGTAGGGGTTTTAATGGATATTTA
>cg07473634 
TGTTTTTGTAGTAAGGTGGTTTTTAAGTTAGAGATTATTATGTGTTGTTG
>cg18889938 
GTTTTTAAGGGTTGAGATAGAGATAGAGATAGATAGATATATAGATATAG
>cg01161811 
TGGGATTTATGGATAGTATTGATAGTTGTTTTGGAGTAGGTTGGTTTATA
>cg26892120 
TGAGGTGGAATAGTAGTTATAAGTAGAGGTTGAATATTTGTGGAAGGAGT
>cg17009685 
GGGTTTTGTAGTTGTAGTTTTTAGTTTAGTATATGGTTGTTTTTATTAAG
>cg13705518 
GTTTTTTTAGTATTTGGATAAGTTGTAGAATTTATAGGGAATGGAATGTT
>cg24302095 
TGTTGTTGTTATTTAGGGGTTGTGTGGAAATTTTGGGTTTTATTGGGTTT
>cg27298072 
GGGAGTTAGTTTTGTTAGGTTGTAGTATGGAATTGTATTTTTTGAGTTTT
>cg01622930 
TGTGGTTTTTATAGGTGTAGTGTGTTTGGGTGTAAGTGAAGATTATGATT
>cg22114775 
TGTGTTTGGTTAAGAGAGTGGTTTTAAGGGTGTAGAGATTTAGTTTTTAG
>cg17488830 
GTAGGGTTTAATTTAGAGTTTATATTGAGTAGAAGTTTATTTGTTAAGAT
>cg12528144 
TGTAGTTTGTTGTAGTGTTAAATAATAGATGGTAGAGGGTGTTTTTATTT
>cg06460691 
GTAGGAATGTGGTATTTTTTTGATATTTTTAGATGAAAGTTTGGGTTTTA
>cg07092985 
GGGTTTTGTTTAGGTTTATAGGTTGTATTTTTTTGTTGTGGGAATATAGG
>cg25731250 
GGTTTGGGGAGTAATTAATATATTTTAGAGTTAGGTAAGAGTTTATATTG
>cg26406907 
GTTTTGTTATTATGGTAATTTTATAGGGTGTTAGAGGTGTTTGTGAATTT
>cg06633061 
GGTGTTTTTAGTAAGTTATTTGGAGAGTTTAGAGAGATTATTGGAGGAGG
>cg04784410 
GTGTTTGGATTAATGATGAGTATTATGGGGTATTTGAAATAGGATTTTTG
>cg00954625 
GTATATATAGGGTTAGAGATTTATTATGTTTAGTGTTTTGATTGTATATA
>cg24005036 
GATGAAAGTTAAGATTGAGGAAATTTTAAGGAAGATATTTAAGAAATTGG
>cg26345203 
GGTTGTGTATGGTTATATTTGTTTTGTTTTTAGTTTTTAGGAAATTTATT
>cg01308827 
TGGTTAGATTTTTTTATTTGTTTTTAGTGTTAGTTGATGTTATAATTGGT
>cg16946894 
GATAGGATTTGTATGATAGTTTTTTGGGTTTTTAGGTTTTTAGTTTTAGT
>cg03460546 
GTTTAATATGGGAGTTTAGTTTATTTGATTTTGGTTAGTTTTTTTTATTG
>cg13619408 
GAGAGTAGGAATTTTAAGTTGAGGTAGTTTTGGGATTAAATATGTTATTT
>cg03058602 
GATGTTGAGGTAAGGGTTATGGGTTTTTTAGAATTTGGTAGTTTTTTTTT
>cg09488512 
GTAAAAGGGTTTGTGGTTTTGGAAGTTATAGTAGATATGAAATATTTGGT
>cg18085832 
GGGATGTTTTAGAGGTATTTAAATTATAATGTATTTGTAGAAGAATTGTG
>cg06763909 
GGAGAGGAGAGAAAATATATTTGAGTTTGGGTTTTTTATTGTTTGGTTGG
>cg06730637 
GTTTTTGAATGGGTAGGAATTAGATAATGGAGTATTTTGAGTATTTTTTG
>cg25972409 
GGGAGTTTGGGATTTTAGAGAAAGGTATTTTTTGTTGTTATATATGTTTT
>cg09442789 
GTTAAATGAAGATTTTGAAAAAGATTTGTTATAGAAGGAAATATGAAGGT
>cg16391727 
GGGGTTTTTAGGGTTGTATAGGGGTTGGTTTGTATTTTGTTTGTGTTTTT
>cg19253850 
GAATTTTTAGTTTTATTTTATAGTGATGATGAATGGGGATAGATGGAAGT
>cg16447833 
GATTGTGTTTATTTTATTGTGGATATTGAGTGTGTAATTTGAGTTTGGAG
>cg10947302 
GAGAGGTAATTTTAGGATTTTAAAGATGGAATGAAGAGAGGATTTTGATT
>cg11816033 
GTTATTAGTTAGATTATGTTATAGATATGTTATGGTTTTAGTAGTTGTGA
>cg16232391 
GTGTGTATGTTGAGTGGTGTTAGTGAAATAGGAATATTATATAGAATTAT
>cg01587630 
GTTTTTTGGGGTGGGATTAGAATAATTTTTTTATTAATGAGAATTTTTTT
>cg05496900 
GGATTGTAGATTTGATGTGATTTTGATTTTTATAGTATTAGTGTGATGAG
>cg01055967 
GTATTAGTTGTTGGTAGTATTATTATTAGTTGTGATAGGTAAGTGTTTGT
>cg04491419 
GGAGATAGAGAAATTGAAGAATAATGTGTAGTTTTTTTGATTAAGTGTTT
>cg15571045 
GGATTTGTTAGGTAATGTTGATTTGTATATTTAGGTAATTAAGGTTAGTA
>cg22935203 
GTTTTGGTGTGATAAATAGTTGGGAATTAAGTATGATGGTGAAAGTAAAG
>cg11140595 
TGTTTTTAAGTTTTTGTTTTTATGGTAATTGAGTGTGTTTTTAGGATTGT
>cg10393508 
GGAGGTGGTTGGTAGTTGGTTGTTTTGTGTTTTGTATGTGTTTATATTGT
>cg20408875 
GTAAGTTATTGTATTTGGTTTAGTTGTAGTTTTTGAATTTAGTAGTAGGT
>cg06118526 
GTTGAAGTGTATGTAAGTATAAAGGAATGAATTATTGATGTATGAATTAA
>cg03632623 
TGTTATTTTTGAGGTTTTGGGTTTGTTTGGAGTTTTTAGAAGGTTTGTAG
>cg27518631 
GTGGTAAAAGGTAATAGGAGTTGTGATTTTTGTAATTGTTTTTATAGATA
>cg22791307 
GTTTTGAAGATTTAAGGTGTTTTTTTGTTAATAAAGAAATAGTAATTGAA
>cg09018739 
GTTTATGATGATGATGGATATGGGTAGTTTGGAAGTTTGTATTATGGTAT
>cg25257677 
TGTGGTTTAGTATTTGAGTTGATTTTAGTATAGTGATTGGTTTTTAGATG
>cg10380163 
GTGTATTGTTATATTTTAATAATTTTTGTAGTGGGTTTAGTGGTTTGTAG
>cg02170290 
TGAAAAGTTGGATTTGAATAAATAATATTAGGTAGAATGATTGTTTTTTT
>cg16588769 
GTTTTGTGGGATTAAAGGAAAGGAAATAATTAGGAAAAATTGAAAAATGT
>cg14454381 
GTGTTATATAAATTTTGTATGAGGTTATAGATGTGGGTGTTTGTTATTTG
>cg11339582 
GTTATTTATTTGTTGAAGATTTAAGTTGTGGATATATAAAATTTTGAGAG
>cg03334736 
GGTTGTTGGAAGAGTTTAATTATTGTTTTTAGAGTAGTATTTGGTAGTAT
>cg26094312 
GGTAGATTTATTTTTATGAGTTGGAATGAGAATTTAGATTGGAATTTGTT
>cg19858344 
GTTTTTTTGTAGGTATGTTGGTTATTATTATAGTTATTAGGTTTTGGGTT
>cg08126620 
GGGGATTATGAGGGTTGTTTTGTGATTTAGTGTTTTATATTTTGTTTTTG
>cg16808060 
GTTGTGGGAAGGTGGTTTTGTTATTTGTTTTATATGGAAAATAAAGGTGA
>cg21260288 
GAAGTTATATATTGTTATTTTGGTTATATTTTATTTATTAGGAGTAAGTT
>cg16835551 
GGAGTGGAATAAATATGGGTATTTATTTTAGGTTTATTGATTTTGTTTTT
>cg06559364 
TGGTTATTATAATTTTTTTTATTTGGAAGATGTAGTGAGAATATGTGGAG
>cg02498280 
TGGATTGGTTTTTTTAGATTGGGTTTAGGAATTTTTAGTGTTTTGTGGTG
>cg23671006 
GTATGTGTATATTATGTATAATTAGAAAGAGGTTGTTATTTTGTATGTGT
>cg09291896 
GATGAAATATTATGTTGTAATGAAAAGAAATAAAATTTTGTTGTATATGG
>cg22347967 
TGTTGAGGGTATTTGGGGTAGAGTAGAGAATTGGGGAATTAAATAGTGAT
>cg27066052 
GTTGTTTGAGGTGTTTTGTTTGTTGAAATATAGTAATATTTGTATTTGGT
>cg03962691 
GGTTTTTTAGATTTTAGTGGGTTTTTTTTTGATTTTTGAAGGTTTAAAGT
>cg07274300 
TGGTAGTTGAGTTTTGTTGTGTGTGTGGAGGGGAATATATGATATTGTAT
>cg10622644 
GGTTTGGTTTAATGTTAGGTTTAAGTTTGATTGATAGTTGAATTATATTA
>cg27263538 
GATTTAATTGTATATTTAGAAATGATTTAGGTGTTGTGGGGTTATGATAT
>cg08162701 
GAAGGTTGGAATTTTTTTTGGGGGTAAGTAAAAAGATAAAATTTTTAGTG
>cg13132577 
TGGAATGTTTTTTGTGTTGTAGAATAGAGTTAGGGTTAGGATATGTTAGG
>cg14774045 
TGGGATTATATATTTTAGTGGTTTTTGTGTGGTGATTTTAGTTGTTGTTG
>cg13564289 
TGTTATTTGTTTTTTTGGTTTGGTTTGTTTTTGTGTTTGGTTTTTTAGTG
>cg22651787 
GGGTTTAGATTGGTTTTTGTGTTGATAGTTAAAAATAGTAGGTTTTTTTG
>cg06296169 
GTAGGTGTTTGATGATTTTGTGGTGGATGGTGTTAGTTAGTTAGTTAAAT
>cg25348888 
GTGTATATTTAGAAATTAGAGAATATGTTAGATTGAGTGATGATTGTATA
>cg07796897 
GAGGTTTTTTGAAGTTTTGTTTTTATGAGATTTTGATGTTTGGATTTTTT
>cg19959974 
TGGTGGTTTTGGAAATGAAATTGTTTTTAAATTTTATTGGTTAAAATGTT
>cg24693189 
GTAGTAATTTGGGTATTTATTGGTGAAGTGGAGTAATAGTTTATTTTGTG
>cg05960032 
TGTGGGTAAAATGTTAGGAGAGGTTGGATTTTTAGTTTATTGGTTTGTGG
>cg06373887 
GGGAATAGTTTAGATGTAGGTAATAAGAGATGTTTGTGTATGAAAGTGTT
>cg00354884 
GATTTTTTAGGTTTTTTGAGGTTTTAGAGATGAATTTTTTAGAAGTGGTA
>cg26562566 
GTGTTTTTTATAGTGGAATTATAGGTTAGTAGTTGAATGGAGTTTTTATT
>cg10043817 
TGTTTTAGTGGATGGGTTGTAGAGTTGTTTTTGTTTTTTTGGTATTTTGT
>cg06546066 
GGTTTATTGTAGGTATTTGTTTATAGATGGAATTTATTATGTTTTAGTGT
>cg05657462 
TGTTTGGGTTTTGTTTTTATTAGTGTTTTGGTTTTTGTTTGGGTTTTTAT
>cg12140441 
TGTTTTTTTTTGTTTGTATGTATTTGTGGAGTTATTATTTGGATTAAGAT
>cg03143937 
GAAAAGTATATTATTATTTAAGTTTAAAAGTAGTTTGAGAAATGTAGTTT
>cg27518582 
GATAGTTGATAGTTATAGTAGTTTTGATAAGAGTGTTTTTGGAGTTTAGT
>cg02527047 
GGGTTGTAGAGTTTATATTTTAAAGGGGGTTTGGGTATTTGGTTTGAGGG
>cg04565649 
TGATGATAGTAGATAGTGAGTTGGGTTTTTTTATTTGAGGTTAGTTTTAG
>cg23633635 
TGTTTATTGATATTTGGGTTTTTTTTTGAGTTAGAGGTGTTGTTTAAGAG
>cg14143261 
GTTTGTTATAAAGTATAAATTTAGTTTTTTGGGGTTTTAGAGAAAAGGGA
>cg19816586 
GAAAATTTGTTTTTTAGGTTGTTTATTTAAGAGTGGTATTGTTTAGGTTG
>cg11293275 
GAAAGAAAGAAAAGAAAAGGAAAAAGAGGAAATAGGAAAAAGAGAAGAAA
>cg17397424 
TGTTTTATTTTGTATTTGTTGTAAGTTATGTTGAAGGGTTGGTGTTGATG
>cg03173679 
TGGAAATGAAAGGTAGTTTAGTATTTGATATTAGTTAAAGGGTGGGGTGG
>cg12850695 
GGAGTTTTTGATTTTAATTTATTTGGTTTTGTTAGTTATGAATATATTTT
>cg03646189 
TGGGGATTTTTTAGGTTTTGGGGGTTTATTTGAAAATTTTGAGAGGTTTT
>cg08014241 
TGTTAGAGGTTGTTAATGGATGGTGGTTTGTTAGAAAAATAGTTTAGAGT
>cg14941036 
GGTTAGATATAGAGTGATTTGTATAGAGAAGATAATATAGAAATATGTAG
>cg10240148 
GGATATTTTAGAATAAAGGGATTGGTGGATAATGGTTATTGAATTGGGTT
>cg04903060 
TGTGTGGGTTTTGTTTTTTTATGTTGGGTATAAAGTTTTTTTTGTTTATA
>cg22640982 
GTTTTGGGATATGTGTGTTTGGAGGAATTTTTTTAAGTTTAGAGTTAATT
>cg24023914 
GGGAGTTTTTTGAATTTAGAAGTTTTGGGTTTTTATGGAAGTTTTATTAT
>cg16678185 
TGGGGTTGTGGGAATTAGAGTTGAGAGATATAAGAATTGATTGGTTTTTT
>cg06240201 
GAGGTTAAGTTTTGGTATTGTTATGGTTGGGTTAGGTGTGTATATATTTG
>cg11974977 
TGTTTTGTAATGGTTTTTTTAGTGTAGTAGTAAAATTTTGTTAGTGTTTG
>cg21243143 
TGAGATTGAGTTATTGTATTTTTTTAATTTGGGTAATAGAGTGAGATTTT
>cg16195332 
TGTTTAGGTTGAGTGTGTTGGTTTTTTGGAGAGTTTTTTTTTGTGTTTTT
>cg01132696 
TGTTGTTGTTGAAGTGTGTGAATTTTTTTTGGTTGTAGATGTATTTTTTT
>cg08999906 
GAGTAAGATTGTGAAATGTATATATTATTGATTATAGTGAAGTTAGAAAA
>cg04508216 
GATTTTTGGTTTTTAGAGTAGTTTGTTTTGTTTGTTTGGAATTTTGAGTA
>cg23436282 
GGAGATATTGGATATTTTTATTGGTAAGGTATTAGTAGATATGATTTTAG
>cg13997883 
GTGTGTATTAGTTTTGTGTGGTTTTAGTATGTATTTTGGGGAAGGATTAG
>cg13699478 
GGGATTGGAGTTTGAAGAATTTTTAGTTTTAGTATTAAGTTTGAAATTGG
>cg15965239 
GAATGGATTGGTGGTTTTTTTGGATAGAGAGTAGATAGTAATTTGGGTAT
>cg08202575 
GTAGTATTTATTATAATATGTTTAGTTTTGATATAGAAAGGGAAAAAAGA
>cg19602485 
GTTAAAGAAGTAAGGAAAGGAGAGAATTTAGTGTTTGTAAGGAGTTTTGT
>cg13521991 
GAGAAAGAATAGGTAATAGAGAAGTAATGGGAATTATGGTGTTGAAATTT
>cg06283304 
GTGTTGTTGGATAGGAGGAAAAGGATATAATGATTTTTGTAGTTATTTAA
>cg17402373 
TGGTGTTTTAGTTTTTTATTTGTATAATGGGTGTGAATTTATTTTGAGGT
>cg01043997 
TGGTGTTTTGGTTTTGTTTTGTAGGGTTTTGTTTTTTTGTTATAATGTAG
>cg16176825 
GTTTTTATTGGGTTTGGAAGTAAAAAGAGTAGGTATTAATTTTTGATAAT
>cg08189790 
GAGAGTTAGTAGAAATAATAGAAATAGAGGTTGTTTTTGAATATTGAAAT
>cg20476087 
TGTTTATAATGTTATATGTATGTGTATATTTGTATAAGTATATGAGTGTA
>cg11651535 
TGATGTTTGGTAGGGTGTTTATAGTTTTGTGGGTTAGAGAAATGTTATTT
>cg03138206 
GAATTAATAGTATGTTGAATAATTAGTAATGAAATATAGGAGATAAATTA
>cg08012354 
GTGTGTATTTGTATATATTTGTTTGTTTAGTGATGAGGATTTTATATTAG
>cg24885603 
GGAATGGTATTAGTAATTATTAATATGTTTAAAAAATAAGTATTTTAGGT
>cg26929537 
GGGATTTAGAAATTGATAGTTTAAAATATGGGGTTTTGATTGGTTGAATG
>cg20428033 
TGGGTTTTGTGTTAGGGTTTTGATAGGGTAGGAAGTAGATAGAGTTTTAT
>cg09985530 
TGGTGTTGTTTGTGTTTGTTTTGAGTGTTGATTATTTTATTATTTTAAAG
>cg22855933 
TGATATTTTTTTGGTTTTGGGTGTTGTGTAGTTGTTTTTTTAAGGGAGAA
>cg18124917 
GGATGAATAGGAGTTTTTTTATTGAGTAGGAAGGTATTTGTGAATAATAG
>cg19293995 
TGTTTGTTTGTTTGTTTTATGGTGATTTTAATTTTTTGATTTTGGTTTGG
>cg21412255 
GTTGGAGGTATTTTATTATAGATTAGATTATGTGATGATGTTATAAGAAT
>cg00920130 
GAGTTTTAATTTTGTTTTTAATGTGATAGGAGGTTTAGTAGGAAAGTGAT
>cg03130669 
GATGGTTTTGTGTTTTTATTTTAATTTGTTTTTGAGTTGTTGGTTTGGTA
>cg22111003 
GTTTATTTTTGGTTGGTATTTGTTGTTTATGTAGAGAGGTTGTTATTTAT
>cg08060501 
TGGATTGTTTTTTTGTTTTAGAGGGGTTATTTTGATTTGGTTTATTTTGT
>cg26322816 
GAGTAAATAGGTTATAAATGTAAATATTATAAATATAGTGAAAAGAGTAG
>cg25599924 
GTGGATTTTGTAAAATTGTTATGTTTTTAAAAGGAGATTAATAGTTGAAT
>cg08817962 
GTTTATGTGTTTTATATTAGGTATTATTGTGTTTAGGTTAAAGGGTAAGA
>cg04546977 
GGGAAATTAGGGGAAAAAATATATGTTAGGGTTAGATTATGATTTTTATA
>cg00744753 
GGAAGGAATTATAGGTGGTATTTTATTAGTATTTATTAGAATTTTGTTGG
>cg25644556 
TGGGATTTGTATTGTTTTTGGTGTTTTTGAGTTTTTTATGGTTATTGTTT
>cg03032247 
TGATTTTGGAGTTGTTATTATAAAGGGTAGGAGGGTAAAGGGGAAATGGT
>cg12015761 
GTTTTGTGTTAAATTTAATTGGTTTGGTTGAGGATTTGTTTTTGGAATGT
>cg11267829 
TGTGGTGTTAATTTTAGTGTGGTGTAAATTTTTTTGTGGTGTATTTTGGT
>cg23116504 
TGTTATTTATTTGTGTAATAATGTTGTTTAGAAGTATTTGAAGAATGATG
>cg03738365 
TGTGGTTTGTTGAGTTTATGTTTATTTGGAATTTGTGTTGGTTTTTAAGT
>cg16515500 
TGGTAAATATGTTTAGTAGTATGGTGATGGTGATTGTGTTTTGTATGTTG
>cg15010102 
GGGATTGTATTGTATTAGTATTTAGTTGAGTTTGTTGGTTTTAAGGTTTA
>cg15038110 
GGTGGATTTTGTTTTATTTAGAAGTTAAGTAAAAATATAGATTATGTTTA
>cg03910657 
GTAGGGAGAGTAATATTAGAAAATTGATAGTATTTTTAGGATTAATAGAT
>cg16991886 
TGGAGGAATGTATTGGTTTTAGTTTTGGTGTGTTGATAGGTTATTGATTA
>cg09144480 
TGATATGTAGGTTTGTTATATATTTTATTTTTTATGATTTGAGTTTGGAT
>cg15392988 
GGTAGAGTTGGTATTGTGTATTTTTTTTGTGTATTTTTTTGGTAGAGTTG
>cg01661123 
GGAGTTGGTAATTTTGGATTTGATTTTGGTTTAGTTATTATTTTAGGAGG
>cg08996947 
GATGTTTTAGGGGTTTTTAGGATTGATTTTATTTATTTGTTGTTGTTTTT
>cg01691333 
TGGTTTTTTTGTTGATTTTGGATTAAAAGTAGTGTTGTAGTTGATTGAAT
>cg19855302 
GTAGAGGGAAAGGTAAAATTAGAGTTGTATTTTTAAGATTTTGTTGATTT
>cg06759058 
TGTTAAGTAATGATATGTGAGTTTTAGTATTGTGTTTTTTTGGTAGGATG
>cg16907919 
TGTTTGTTTAGTTTTAATATTGAGTGTAGTTTGTTTTGAATTTAGTGTTT
>cg26683316 
TGTTTATTAGTATTTTATTATGATGTGGATTTTATTGTTTGGTTTGATTT
>cg06936709 
GGATATGTTGATTTTATTGTTTGAAGTGGTATTGGAGATTTAGGAAAAAT
>cg11349878 
TGATGTTAAGGTTAAGGTTGGGTTAGGAAAGTGTTTATTGTGGGTTTATG
>cg02803508 
TGTTATTTGATTTAGTGTTTGGAGTGTTTTATAGTTATTTTTGGTATTGG
>cg20456448 
GGATAAGTTAGGGGTATGTTTTGAATAGAGGGGTTATATTTTTTGTTTGT
>cg18315834 
TGTGGGGTTGTTTTTGTGTATTTTGAGAGTTTTGATAGTGGTAATAAGTA
>cg09944653 
GGTTATTTTTTGGAAAATGGTTTTAATTAGTAGTTGTTGGAGTATTAGTT
>cg06804815 
GATGGTATTGTAGATGATGAGGGGTTTGTATTTTTTGTAGGTTTTTAGGT
>cg19587777 
GAATTATATTTGTAGTTAGGGTGTGGTGGGTGAGTTTTGGAGTAATTTAT
>cg14215082 
GAGGTTGTGTTGTATTGGTTTGTAATATTTGTTATTGGTTTATATAGTTG
>cg18325866 
GTATGTTATAAGTTTGAATTTAGGTTTTTTTTGTAGTTAGTTTTGGGGTT
>cg26644781 
TGTAGGTTGTGGTGTTTAGAAAGTTTTTGTTTTTTATGGTTTTGATTTTA
>cg01939872 
GTAGAGTTGTAAATTTTGATTGAAATTAGTGGATTAAATTTTGTAAATTG
>cg04456526 
GGTTGTAGAGGGGATAAATTTTGGAATTTATAGATTGTGTTTAAATTTTA
>cg05372495 
TGTTTGTTTTTTTTGTTGTAGGTGTTTGTAGGTTGGTTTGTGTATTATGA
>cg03738384 
TGTTATTGTTGTGTTAGATTTTTAGTAGTAAATATTTGTAAGTATAATGT
>cg18890615 
TGGAGTGGTAAAGTTTAGTTGGGTTAGAAGTTTAGTGGATATTTTGTTGG
>cg15657287 
GTTAGAGGGAATTTTATATAATTTGTAAGTATGTGTAGTGTGTATATATT
>cg15717448 
GGGATATTTTAGATGGGGTTTTGTAATGTGAGTTGGTAAAATTTTGTAGG
>cg07148752 
GGTTTGGGTTTTTATATATAGTTATATTTATTGTTAATTGGGAGGTTGGT
>cg04089197 
TGTTTGTTATTATGTGTGGTTAATTTTTTGTATTTTTTAGTGGAGATGGT
>cg22432387 
GGTTTATTTTAAGGGATTGTTTTGTTGTTAAATTTTGGGTTAGTAAATTT
>cg16636522 
GGAAATTTTGGTTTTTTAGAGTTGAGTGTTTAGTGTTTTGTTTAGTTTGA
>cg08638287 
TGTTGTAGGGTGGTTTTTAGTTTGGATAATTTGGTGTTGGTATATTTAAT
>cg21946545 
GTGTGGTTTTTTATTTTAGTAGGGGGAGTTTTAAATAGGATTATGTTATA
>cg13962022 
TGATGTTTTGTGATAAAGTGATTGATATTTTATGGTGTTAATGAATTTTT
>cg05233535 
GATTTTGTAATGGAGAATGAAATGGGTGTAGGTTTTTTGGTAGGTTTTAG
>cg23179119 
GTGGATTTGTAAATGGTTTTAGAGTTTAATTTTATTGGGTAATTGTGAGT
>cg11293572 
TGATGTGGTGTGTGTATTTGTAGAGAAGATATTTTAATTTGTATGTTTAT
>cg13421935 
TGTGTATTAGGTTGTTGTTAGAAAATTATTTGGGTAATGATATTGTTGGA
>cg21502927 
GGTTTTATTTAATGGTGTTAATGTTATTAAGTTTGTAAAATATGTTAATT
>cg19888868 
GTGATGAAAGGATGTTTGGTTTATTTTAGAAAAGGATTTATTTTATTAGT
>cg14384930 
GAGAATTGTTGTTGTTGGTAGATTAGGTTAGGTTAGATTATAGTTTGAAT
>cg16083780 
GTGATGTAGAATTTTTGATGGTTTGTTAGATATAGTATAATATGTAATTA
>cg25484904 
GAATAAGTGTAATTTTGGATTAGTGGTGTTTTTGTTTAGATTAGGTTTAT
>cg03281229 
TGTTATTGTGTTTAGGTAAAAAATGTGAGTATTTTAGAGGTTTTTTTTTT
>cg16874494 
TGTAGGGTTTGGGTTAGAGTAGTGGTTTGGTAAATGTTATTGTTTTTTAA
>cg26706187 
TGTGTTTTTAGGTTGTTTTGGTTGTTTGAAGGGTAGTATTGATTTGATTA
>cg01625595 
GTGGTTATGTTAGGAGGTGTAGAATGATTTTTTGTAAAGAAATATATTAT
>cg16337278 
GTTATTTTGGAAAGAGATGTATTTTAGGTTTTATTTATAATTGGGTATTG
>cg18973628 
GGTATTGTTGGAATGTGGATTTAGAAGTTTGGTTTTAAGTTGATAGAATA
>cg02821694 
GTAAATAAGAGAGGTATTGATGAGTTTTATTTGAGTTATTTGGGAAAGGA
>cg07405806 
GGTTAAGGTTGAAGATGTGTATGTTTTATAATTTAGTTATTTTATATTTA
>cg25407064 
TGTTTATGAGTTTGTTTTTAGTGTGGAATATTGTTTATAGTTTGTTTTTA
>cg26882429 
GAATTTTGGAAGGTTTATATTTTGGGAGAAGGTTGGTATGGTTGATTTAT
>cg13870426 
GTTTTTTTTGGAGGAAGGGGTATGGAGTGTTTTTTTTAATTTAGAGTTTT
>cg25147376 
TGGTTGGTGAGTTGTATGTTAGGTATTGTATTTAAATATGATTATTTGTA
>cg20120951 
GGATATTATTTTAATGAAAGTATTGGTTTAGAGGAGTAGTAATGTGGATA
>cg11602546 
TGATTGTTTTTTGTTGTTTGATTGTTTTGTTATTGTATGGATTGATTTGG
>cg19406863 
GGTTTTATTATTGTTGATGAGGTTGTTAGGTGGATTGTGTATTTATTTAT
>cg26665746 
GGTATTTAGTTATGTTGGAGTAAGAGGTAGATTTTTTAGTTGTTTTTAGT
>cg01158527 
GTTTTTTTATGTTTTAGTATTTAGAAAGGTGTTTAGTAAATGAGGAGTTG
>cg27057525 
TGTTATTGGTATTGTTGTATGTTAGGGTTAAGTGTGTGTTAAGTGGTTGG
>cg24493811 
GGTTATGTAGGGTATAAGTTGGTGTTTTGAATATGGAGATGTTATGATTT
>cg19409705 
GAAATATTTAAAGTAGATGTTTTAGGAAAAGATATAAAAGTGATAATGAA
>cg27175311 
GTTGTGGTGAGGATTAGTAAGTATGTATGTAAATAGTTTTAATTTTGGGT
>cg20767356 
TGGATGGTGAATTTAGGATTTGTTAGGATAAATTTAAATGTTTAATGTAA
>cg18102950 
TGGTGTTTTTTTTTGATTTTTTGTTTGTGTGTTATATATTTGGGTTTTTG
>cg02753269 
GTTTAGGTGATTAGAATATTGTTATAGAGTTTTAGAGTTGGAGGAGTTTT
>cg12858701 
GTAATTTATTAATTAATAGATATTGAAAATAAATAGAGTTATTGTTGGTT
>cg14360659 
GTATTTTATTTAAGGATGAAAGTTTTATTTGTTTTTTGGTGAGGGTGATT
>cg11309067 
GTTTTTTGTTTAGGGTTTTTTAGATTGAAATGTTAGTGTTGGTTGGATTT
>cg09957135 
GTTTTTAATTTGTTATGTTAATTTGAGTTTATAGTTGAATGTAAAGTTTT
>cg22154859 
GAGGTTTATGGGTTATAGTTTGAGAATTGTTTTTGATAAGTTTTTTTTTT
>cg15768968 
TGTAGTAATGGATTTTTGGGTGGATTTTTGTTTTATGGTTTGTGAGTTTT
>cg03270883 
GGTAGATGGTATTAGTGATTTGGGAAAGAGTAGTATAGTTAGATGTTTAT
>cg11360768 
TGTATAAAGTTTTTTTATTTTGATTTTTGGGGTGTTGTTGTTGTTAAATT
>cg24634751 
GTTTGGTTTAGTAGGAGTTTAGTAATTAATTTTGATATAGTTTGATGATG
>cg15723531 
GTTTAATTTTTTTAGTGTTGGTATTAGGATGTATTTTTAATAGTTTATAA
>cg03043656 
GGTTTAATTTTAGGTTTTTGGATTTTATGATGGTGTTTTGGAAGTATTAA
>cg02621860 
GAATATGTTATAGTGTTGGATAGTATAAAGGTTGATTTTAAGAAAAGGTT
>cg05569131 
GTAGGGTAGTAGTTATTTTATTATTAGGTTTTAGAGTTTAGGGTTGTGTG
>cg13516768 
TGTTAGGGTGGGTGGGGTTATTGTTAGTAGGTGTAGTTTTATTTTTATTA
>cg27424244 
TGATGAGGTTGTATTGTTATTGTTTGGATTTTGTTTATTTTGAAGTGGAG
>cg14024579 
GTGATGTTGTGTTAAGGTAGATAGGATGGTATTTTGTATATAATTATGTA
>cg23467527 
GTTATATTAAGTTTGGGGATAGATAGTTGTTATATGTTTTTTGAATAGGT
>cg17547541 
GGGTAATAGATGGGATGAATTGATTGTGATGATAATGTATTGTTTTTAAG
>cg13363640 
GTTTTTATAATATGTTTGTTATGGTATATTATTGTATTAGTAATGTTAGT
>cg14607894 
GATGTTGATGATAGATAATATTTAGTTTTGAGATTGGAGAGTGTAGTATT
>cg13716104 
GGATTTTTGGTTTGAATGATTTTAGATTTTTATTTAGTGGTAGGAGGGAG
>cg10742620 
TGGAGGTTATTGTTGTTTGTGGTGTTGAATTTGATTTTTTTTAAAGTGTT
>cg18552347 
GATATTTAGATATTTTTGGTTTGGTGTTATTTTGGGTAGGATTTGGTTTT
>cg18011534 
GAATAAAAGGTTTTTAATGGTATTTATGGTTTGATTTTAGGGGTGGGGTA
>cg22625504 
GTATTTTTGTTGGTTTTAAGTTTTTGGGAGTTGAGTTTGAGGTTTAGGAG
>cg00279041 
GTTGTTTTTTGTGGTTTTATTTTTGTGTGTGAGTATAGGTTAGTTTATAG
>cg24720008 
GGGTTAGTTGTTTGAGTATTTATGTTGTTATTTATATAAATTTAGGTATG
>cg02621821 
GGTTTTAAATGAAGGATAGTTTGTTGAAATTTATGTGTGATTAAAGGAAA
>ch.2.51292200F 
AAGATGTTGGGAAAATTGAAATTTAAGTATGAGGAAAGTGAGGTTATTTA
>cg26979518 
GAAATTATTAGATTGATGGTAGTAAATTAAGGTTAGATGAGAGGGGAAAT
>cg20514367 
GAAGGATATTTTTTTAGAGTTTGTAGAGAGAGTATGGTTTTGTTGATATT
>cg10153341 
GGTATAGTGGTATAGGTAAGTAATTTAAGGATGTTGAAGTTTTTTGGGTT
>cg24751561 
GTTATAAGGGGAGAATTTAGGGATTTATTATTTTGTTAGTTTTTTGGGAA
>cg24623068 
TGGTAGTGTTTGTGGTTTTTGTTTTATAATTATAAGTTGTTAGAGATAAG
>cg06641651 
GATTTTAAGGTTTGTTAAGTTTTAATTTTGTATTTATGGAAGTAGGATTG
>cg21204803 
GAGAAGAGAATTTTTAGATTGGTTTTTAGGATTTTTATAGTTTGAGGTTT
>cg25708328 
GTAAAGGGTTTTTTTTGATTTGGAAAGTGTAGGGATTTTAAGAATATTAT
>cg01913285 
TGGGTGGATGATTTGAGGTTAAAAGTTTGAGATTAGTGTGATTAATGTAG
>cg24547046 
GGTGTTTGGATGTTAGGAATTTTTTGAAGTAGGAGATTGTTTTATTTAGG
>cg00310404 
GAGTTTTTTTATAGTATAGATTAAGTTTGATTTGTTGTTGGGTTTTTGGT
>cg15716680 
GGAGATATTTTTAGTTTGTTTTGTAAATTTATTTTAGAGAAATGTAGGGT
>cg21921260 
GATTGAGATTTGATTTTATTTTATGTTATATTAGTAAGGAGGTAGAGTAT
>cg12651851 
TGGTTTTTTGTTTTTGTTTTAGTAGGTTTTTTTGTAGTTTTAGTAGTTTT
>cg13654135 
TGTTTTGTTTGATTTTATGTAAATATTGTTATTGTTAGTGTATTTTGGAT
>cg15694127 
TGTTTATGATATTTTTGGTGATGTTTTGTAGTTTTTATTGTTTAAATTAT
>cg06922731 
TGGTAGGATTTAAAAATTTAAGATTAATTTTTTTATATTATAGATTGTTG
>cg27122127 
TGTTTTTATTGAAAGTAAATAAGTATTATGGTGGTGGTTGTTGTTTTTTA
>cg09343092 
TGAGTAGATGTTTGGGTAGGGATTAGGTTAGTGTTGTAATTTTTTTTGGT
>cg24822053 
TGTTTTGGGTTAGTGGTAGTTGTATTTGTTTATTATTATGTTTTTATATT
>cg07996391 
GGAGTTATTTGTTTTGTATTTGAGTTTGGAATGTTTTAGATTGGATTTTT
>cg19489885 
TGGGTTTGAGGTTTTGTTTTTTGGGTTTTTGGTATTTATATTTGTGTTTG
>cg10583429 
GTTGATTTTTGTTGGATAGTTGTTTATTTATTGTTGGGTAAATAGGTTTT
>cg10142141 
GGTTTAGAGTAAATTTGATGGATTGATTTTTGATTGATAGGTTTGATGGT
>cg16649001 
GATTGTATTTTTAGTATTTTGTAAGTTGAGGTAGGTGGAATTTGAGGTTA
>cg20180092 
TGTGTTGTTTTAATAGGTTGGAAGGGTGTTGTTATGATTGGTTTTTTTAG
>cg27069706 
GGGATTAGGTGATGTTTTTTTTAGTTTATATTTTGGGATTTTATGGTATT
>cg05800289 
GAAGTTTTTTTTGTTGATGTGATATTGGGTTAGATTTAAGTTTTATAAGG
>cg13749621 
GTTTATTGTTGTAGGTTGTTTATTTATTGGATAGGGTTGTTTTTTTTAAG
>cg14153126 
TGTTTTTTTTGTATGTTTGTTGGTGTTTTAGGTTTTTTTTGGTAGTTATT
>cg06695534 
GGAAATGAGATTTTTGTTTTTAGGGATATGAAGATAAAGATATAGAATGT
>cg17853707 
TGTTGGAGTTTTTAGGTTTTGATTTTATTGTTTTGTGTTTTTTGTTTTAG
>cg14378231 
GTTGTTTTAAGGATTTTGGTGAGTGTTTTTTATAATTAAGTTAGGAAAAG
>cg27035474 
GAGAGAATGAAGAGATGTGATAGATAGATGTATTTTATGGTTATGGGTTG
>cg14126185 
GGTTGGTGTTTTATTTAATTTTAATTTGTTGGTATTGGGGTTAGGAATTT
>cg17609354 
GGGGTTTAGTTTTATTTGTTTGGTTTTTTAGGAAATGGTTTTGTTTGTTG
>cg02083416 
GGAGTATATATTGGGTTTTTTAGTAGTGTTAGTTTATTAGTGTTGTATTT
>cg06450422 
GGTATAGAGGTAGAAATATTTTAGTGTGTTTTTATAAGTTATTTTTAGAA
>cg14788660 
TGTTTTTGGTATTGATGTTTTTAGTTGTGATTTTTAGATTTTAGTTTTTT
>cg22832761 
GTAATGGTGTGAAAATTAAAAGGTTGGGAAGAAATAAGAAATTTAGATAA
>cg00676360 
GAATTAGTAGTTTTGTAGTGTTTGAATAAGAGAAAGGTGGAGAGTATATT
>cg01025283 
GGTTGTTTGGTGAAATTTATTTTAGAGTTTTTTGTGGTTTATAGAGTATA
>cg10878194 
GTTTTTGTTATAATATGGTATTGAAATTAGGTAGATAAAGTTAGGAGATA
>cg16521851 
GATAAGGAAATTGATAATTAATGTAGTTTAGTGATTAATTTGATGATTTA
>cg10491452 
GGTTTTTTATTTTGTTTTTTATTGAGAATAAGGAAATAGTTGGTTTTAGA
>cg00559018 
TGTTATATTGTTTGTGTTTATTGGTTTGGAATTTAGTAGGGTGTTAATTT
>cg14429128 
GAGTGAAGTTTTATTGAGAAATTTTTTTAGATATATTATTAGTGAATTTT
>cg17507936 
GTGTATGAAAGGTATTGATAGTTTGTAGTATATGGTTAAAAATGATTATA
>cg06489668 
GGTAGTGGGGTTTGGGGATTTGTTTTAAGATATAAATTAGATTTTGTTTT
>cg19706320 
TGGTATTTTGAGTTTATTTATGGGTTTTGTTGTAGTTTTTGTTTTTTTGT
>cg06150299 
GTGTTTTTAGGTTTGTGTATATGGTGTTTTGTAATTAAGTGTATATATAT
>cg04900128 
GGAGTTGTGAGAGTATATAAATTTTATATAGGTAGTGGGTGTAGGAATTT
>cg14225207 
GTAATTAGAGGTGGGTATTGTAGGTTATATGTTTAAAGTTATTTTTGGTG
>cg25813582 
GTGTAGTTATTTTTGTGAAGAGGTTAGATTTGAAGTGGGGTGTAGTTAGG
>cg27070288 
GTTAGTTTATAGTTTGAGAGTTGAATTAAGAAGATAGAGTGTTGTTTTGT
>cg00563892 
TGTAAGGATTTGGTGTTGGGATTAGGGTTGTTTGAAGATTGTTTAATTTA
>cg13063344 
TGGGGTTTTTAATGGTTAGTATGGTTTGAATTGATTTTAAGTTTGATTTG
>cg17110400 
GGAGAGGTTAGTGGAAAGGTTTGATGTTGTTGTTTTTTTGGTTTGTATAG
>cg04027961 
GTTGGTGGTTTTAAAGGGGTTGAAGAGTTTGATTTGTATTTTATGGGAAA
>cg02456292 
GTGAGTTTAGTTTAGGATATAGGAAATTATAGGTATTTATGGGATTTTAG
>cg00075204 
GGGTTGGGGTTATTATGTTTTATTTGGGTTTTTTTTAAGGGATTGTTTTT
>cg20746422 
TGTTTTTTTTGGGTTGTTTTTTTAGTTAGGTGTTTATTTTAAGAGATGTT
>cg08125081 
TGTAATTAATTTTAATTTTGTTGTTTTTGTAAATAAAGTTTAGTTAATAG
>cg06551230 
GTTTATATAGATGTTTAATTTTAGGTTTGGGGGAAATTTGAAGATGTTGT
>cg02168492 
GTTGTTGGAATTATATAGTATGTAGTTTTTGTAGATTGGTTTTTTGTATT
>cg04251307 
GGAATAATTTATTTGAATGTGAATTTTGATTATTTTTAGGTGTTAATGGA
>cg10997326 
GTTGATAATGAGTGTTTATTATTTGTTAGGTATGGTTTTAAGGTTTTGAT
>cg01300641 
GATATAAGTGATATAGAAATTTGAGTTAGGTAGTTTTTTTATTAGGTATT
>cg14222615 
GTTTATATTATTTAAGTTTTGAGAGATGGATAGGAAAGAGATGTGTTAAT
>cg15291980 
TGGTATAGTGGGAGTATATTGGATATTTTGGGATGTAGATATAGAGATGA
>cg23647671 
GTTATGATAGTTTTTGGAATGATGTTTTTTATAATTGTGGGGTATGTTTT
>cg15768933 
GGTTTTAGTTTGTAGGATTGGTTTAAATAATGTGTGAGAGTTATGGAGTA
>cg00082732 
GTGTTGTTTTTTTTGGTTGGATTAATGGTTTAGTTATTGGTTGTATGGTT
>cg00815230 
GTTTTTTTTGTAGTGTTAGGAATGTTTTGGTGTTTATGTTTAGTTTATTA
>cg02648999 
GTTTGGGAAATATTTGTTGTGTGAATGAATAAATGAATGAAATGTTTGGG
>cg05825523 
GTTTTTATTTGGAAGATAGTAGGAAGTGAAATTTTTTGGATGGTGAGATT
>cg10477938 
GTTTGGTTGAGAATTATTATTGTAAGGAATTGTTGTGATGGTTTGTTTAA
>cg17303845 
GTAGAAGGTTATTTTTTGGATTTTAGGTTGGGAGGTTAGGATGGGTATTA
>cg12841624 
GATTTTGAGGAGGTATGTAAAATGTGTGTAATTGAATTTTTATAATGAGA
>cg11380909 
GTTTGAAAGTAATTGATTGAAAATTAGGTTTTTAAGTTTGTGTTTGAAAG
>cg14041603 
GATGTTTGTTAGGATTGTTTTTATGTTGTTTGTGTTTTGGTTTATTTATA
>cg23958404 
GGAAAGGTGTGTGTTTATATATATGTGTTGGTATGTTTGTATTTGGTTGG
>cg07765814 
GGGGGAAGAAGTTGGTAAATTAGAAGGAGAAATTATTTTGTATGTGATTT
>cg14236957 
TGTAGTTGTGTATTTATTGGAGGTGGGAGATTTTGTTTTTAAGTTTGTGG
>cg02519627 
GGTTATATTGTTTGTTTTTTGTTGGTAGGGAGGTATTTATTTTGAAAATA
>cg23047415 
GGGTATTGTTTTTTTGTGTATTTTTTTGAATAGTTAGTTTGTGATTAGTG
>cg21325079 
TGGTGGTGTTAGGAGTTTAGGTTTTTAGTTGGAGGGAATGTTAATTTTGT
>cg00300216 
GTAGAAAGGGTTTTGAGAGTATAGAGGAGAAAATAGTTAATTTTGTTTGG
>cg16922785 
TGAGGTGAAAGATTTTGTTTTTTTTGATAGTTGATTTTTTTTGGTGTAAT
>cg16911812 
GGTTTAAAGAAAAAGTTATTTAGGTGGAGATAATTAAATGTGATTGTAAT
>cg07148655 
GTTATAGAGTGAGGATATAATGGTTTTGTAATAAGTATAAATTGTGATGG
>cg18723873 
TGGGGATTTTTTTTTGTTATTTTTGTATTTATTGGAATGTTGGGTGTGTA
>cg09950812 
GTGTTTGGATTTGTGATTTTAAGTTTTTTGTTTATTTTGTAAAATAGGGT
>cg16636682 
GATTGTGTGGAGATTTTTTATTATGAAGATTGTGTTAGTGTTAGTTTGGT
>cg24591451 
TGAGGGAGATGTGTTTGGTGTGTGTTTATTTGTGTTTGTTGTTATTTATT
>cg26904005 
GTAAGATGTGTGTGTTGATATGTATAATTATAGTGTATGTATGTTTAAGA
>cg27586655 
GTGGTGTTAGAGTATGGAGTTATTATTAAGTATTATTTTTGAGAGAGATA
>cg16264492 
TGTTTTGATTTTTTTTTAGTAGTTGTTTTGGGTTGTGTAGGGTTTTTGTG
>cg25349939 
GTGAGTTGGAATTTTAAATTTAAATAGATATATTGGGGATAAGAAATTAT
>cg10445315 
GTTGATTTTTAAAAGAAAAGAAAGAAAGAAAAAGAAAAATTTGTTTGAAG
>cg24441975 
TGTGTTTTTTTTTGTGTATGAGTAGTGTTGTTTTTAATTTGTTAGTTGTG
>cg06114260 
GGGTAGTGATAGTTTTTAGGGTTAGGAATTTTAAATTAGATAGAAATTAA
>cg25242084 
GTGTTGTTATTTGAAGGGTTTGTTTTAGAATGTTATTGGTTAGGTTTTTT
>cg01061164 
TGTAGGTTTATGTTGTTTGGTGTTGTGTATATGTGTTTTTAATTTTAGAT
>cg14530513 
GATGATTTTTTTTGATTAAGAAGTGAAGGATTTATTTAATGGGTTTTTAA
>cg27037305 
GTGATTTAATATATATTTTTAGTGTGTTGAAGGATTATTGATTGTTATGT
>cg13370280 
GTTAGTTGAGAAGTAAGTGGTAGTTGAGAAGTAAGTGGTAGTTTGTTTTA
>cg02938429 
TGGTGAGTATTTGGGTGGGGTTTTAAATTATAGGAGGGGTTATTTTTAAA
>cg11072700 
GTTTTGTTTTGAGGATATTGTGAGATTTGTATTATTTGAGATTTATAGGA
>cg22508530 
TGAATTTTTAATTTTAGGTGATTTATTTGTTTTGATTATTTAAAGTGTTG
>cg04053132 
GTTGAGTTGGTTATGATATGTTTTAAGATTTTGGAGAAATTATTTAGTTT
>cg16390109 
GGTTAATTTATGTATTTGATTTTATTGAGTTAAGGATTGTGTATTTAGGG
>cg05536156 
GTTATTTTGTAGGGTAGGGGTAGTTTAGGTTTTTTATTTGTGGAATGGGT
>cg05125128 
GGGTTATGGTTTAATGGGTTATTTGTTTAAGGTAGAAAAAGATATATTGG
>cg20161572 
TGTTTGTAAGATTATTATGGTTTTATGTTTTTTGGTTTTTGTGGTGTATG
>cg05584892 
GGAAGTAGTTATTGTTAGATTTATTTTTGGTTAGTTGATGTTATTTTTTT
>cg05712296 
TGTGGGTTTTTGTGTTTTTGTGGTTTTAGTTGTTTTTTTTTGGTATATTT
>cg15695962 
GAAGTTAATTTTTAGAAAATTTAATAGATTTAAGGTAAGGAGGTTGGGGA
>cg16495772 
GTTGTTTTTTATTAAAGAAAAAAAGGATTTAAGTAGAGGAGTGATATGAT
>cg24612124 
GAATGTATAGTTAGGTAGTTTTTGATGAGTATATAGTTAGGTATTTTTTA
>cg19866923 
GTATGATTTTAGGTTGATTTGTTGATTTATATTAAGGAAATTTAGTTGGA
>cg19984742 
GAAGAATATGGTGATGAGGTATATAATGATTATTTTGTTTTTTGAGTAGA
>cg22872033 
GAAGTGAATTTTAGTTAGAAAAAAATTATTTGTGGTTAAAAAAGAATTAT
>cg10974104 
TGTGTTTATAGTTTTTGGAAAGTTGTGGTTAGGTTTTTGTGTTTGTTTTT
>cg19166799 
GATGAATGAAAGAAGTGTTAAGTATTTAAAAATGGTTTTAGGAAAGTTAA
>cg27324576 
GTTGTTGTTTTTGAAATATGTATATATTTGTTAATTTAGTATTGTATGGT
>cg09055489 
TGTGATTTTGTTTTATTGTAGTTTTTATTGGGTTTGGGTTTATGTAATTT
>cg00022997 
TGGGGGGTAAGATATTTATTTAGTATTTGTGGAATATTTTTTTGAATTAT
>cg03814703 
GTAGATAGAGAAAGAATGAATTGAGAAAGAAAGGAAAGATTATGGTTAGT
>cg06277925 
TGGATTAGTGTTTTTTAGGTTTTTTTAGTGTGTTATTTTTGTAAGGTGGT
>cg02290567 
GGGATGATGATAATGATGATTGAATATTTATTTTAAATTAGGTGTGGATT
>cg22176473 
GTAGTTAAGAGTATAGATAAGATTTATGTGGATTTTTTAAAAGTGAAAAT
>ch.13.315182A 
AGTATTTTTTTATTAATTTTTGTTTTGTTTTAAGTAGGTTGAGATTTGTG
>cg03515247 
GGGGAGATGGAATGGTTATTATAGAATATTAAGGTAAATGTAGGTAGGGA
>cg26539176 
GAGTGTTGTTTTTAGAATGTTGAGTTGGGTATTTGGGGGAATAATTTTTA
>cg25729807 
TGTATTTATTGGAGTTTTTGTATTAATAATTGTTGTTGTTGTTATTGTTG
>cg15201259 
GATGATAGAGGTTTAGTGTATTATTTATATTTTGTTAGTTATGAGATTTG
>cg04650271 
GTGGTATTTAGAGTAAGTATAAATAGTTGTTTGGATAGAGTTTGGTTAGA
>cg18811155 
GTGTTATATATGATTAGGTGGTGTATTGTTTAAGATGTTGGTATGTAATT
>cg20930244 
GATAATAAGTAGTAGATGTTGGTTTTTATTTGGTTGTAGGGTATTTTTAT
>cg27370991 
TGGTTTTTGTTGTTATAGGTAGGGTTTATTTTTTAGAAATTGATGGGGTA
>cg00174918 
TGTTTTTTGTTGTTTAGGATTATTTTGTGTTGGGTTAGTTGGTGGTGATT
>cg22459719 
GGGGTAGAGGGTAGTTTAAATTTAATATTGTTGTGTAAATATAGATGTAT
>cg16004706 
GAGAGAATATAATGGTATGGAAGAAATTTGTGTGTAGAATTTTGTGTTTT
>cg16255631 
TGGTTTTGGTTAGTTGGTTGATTGATTATTAGGTTTGGTTTTGGTTTTTT
>cg26842303 
GTGTTGTGTTGTTATTGTGTGTTTGGTTGAATTTTGTTTAATTTTTAAAG
>cg05639624 
TGATTTTTGTTTATTTAATTTAGGATTTGATGGTTTTTGGTGTTGTGGTT
>cg21711925 
GAGGAAATTAAATATAGATAAGAGGAAAAAGAAGAAAGAAGATATTAAAG
>cg20740102 
GTTATAGAGAAAATATAAGTAGAGTTTGTTTTGTTTATTAGATATTATAT
>cg08888918 
GAATAAATGTTAATTTTATTTTTAAGGAGTTGGGTAAGGTGTTTGGAGTT
>cg22133177 
GGTATTAGTATAAAGTTGTTGTAATTGTGTTATATAGTGAATTTTATGTT
>cg25142479 
GGTGAGTTTTTTGATTATTTGTAAAGGTTATTTTTATTTAGTTTAATTTT
>cg24171409 
GTATATATATATTAATATGTGTGAATGTGTTGTGTGTATGTGTGTGTTTG
>cg16093426 
GTTTAGTTGATTTTTTTTAAGGGTGGAGTTGTTAAATTATTTGTTTTTTA
>cg26976562 
GGTGTTTATTTTAGTTTTGTTTATATTTTGTATGATAAGGGGTAGGAGAA
>cg19218082 
TGGAAGATTTTTGATAGTTTTGTTGTTTTTTGTATATTTGTATTTTTTAG
>cg14486338 
TGTTTATATTGATGTGGATTTTTTTGTTTTTGATGTTAGTTTTTGATATG
>cg12903047 
GATTAGGTAGGTAATTGGGTGGTTTTTGTTATGGGTTTTTTGGTTATTTT
>cg25896894 
TGATTGTTTAAAAAAAATTAGGGATATGTTTATGTAATGGAATTTTTTAT
>cg13789986 
GGGTAGGAGGTGATTTTTAGGTATTTTGATTTTGGTTTTTAGTGTTTTTT
>cg24305555 
GATTGATTGGTTTTATATGAGTTTTTGATTTGGAATGTTATTATGAGTTA
>cg02633491 
TGTTTTTTGAGTTTTTGTGGTTTTTATTGGGTTTTAGGTTATGTTTTTGT
>cg22891284 
GTATTTATTATTTTGAGAATAGTAAGGGGAAATTTGTTTTTGTGATTAAT
>cg07891820 
TGTAGGGTTGTGTAAGAGATAGTAAGTATGTGGAATGTTGGTTTTTGGTG
>cg04338055 
TGGTATTTTTATTTTGATTTTGGATGTTTTTAGGGTTTTTGATTTTGTTT
>cg03407996 
GGTTTTTTTATAGTGTTGTTTTGTTGTATATGGATTAAGTAGTATTGTAT
>cg05040778 
GGTGAAATATTGGGAGTATTTTTATTAAAATTAGGATAAAAAAGATTTTT
>cg09907096 
TGAAATTGGGTTAGGATTGTAGGTAGGTTTTGTTTAATGTGATATGTTTG
>cg22956403 
GGTGAATGATAAGAATTATTATAGAGGATGAAATTTTAGTTTTTATTGTT
>cg17603537 
GGGTTGTTATGGTAGTTATTAGTATTTTTAAATATTATAGGGTGGAAATT
>cg21478218 
GGTATAATGATAGAAGTTATAATGGTTGGGAGATGATATGGGTAATTTTT
>cg23015488 
TGGGAATTTTTAGTGTTATGTGATTGTTGGTTTTTATAGTTTGTTTATAT
>cg10390179 
GGAAGAATTTTTGGGTTTTGAATAAATATGAGTGTTGGTTAAATAATAGT
>cg25613385 
TGTGGTTAAGGAGGTGTTAAGAAATAAGTGATGTAGGTAGGAGTTAGGTT
>cg26305896 
TGGGGTTTGATATTTTGTTGTTATTGAAGTTTTGAATGTTGAAGGTTTTG
>cg07470273 
GTTTTTTGTGTGTTATGTATTGTATTTAGGGTTTGTTTTTTAGGGAATTT
>cg09740255 
TGTTTTATGGATTTAATATTTGATTTGTTTTGGGGTTTGGGAAAGTTTTT
>cg10703141 
GTAATTTTATAGGGAGTTAGTGTTTATGTTGGTTTTTGGAGTTGTTTAAT
>cg17568087 
GTGATTAAATATAGTTTAGTATGGAAATGGAAGGATAGTAAGGGTTAAAG
>cg08286219 
GTTTTTATTTGGGGGTTTTAGTGTATTTGGTTTTATTTTTGGGGTGAGTT
>cg13699101 
GGTTAGTGGATATTTGGGTGAAGAGTATTAAAGTATATATTAAGATTTTG
>cg02942381 
GTAAGTGTTTTATGGAGTTGGTTGTTTTTTGGTGAAATATTTTGGAAATA
>cg23527366 
GGGTTAGTATATTTTTATTGAGTGTTAATTGGGTGTTTGTTTGAATTAGG
>cg01529701 
GGGATTTTATGTGTAGTTTTTTAGTTTGGTTTTTGTTTTTTGGTGTGTGT
>cg08568720 
TGGGATTATTGATTTAGTTATTAGATATGGAGTTTGTTTTTAGGTTAGTT
>cg09363068 
GGTTTTTTTGTTTGTGATTTGTTGAAATTATTTATGTTGGTATTATGTTT
>cg13856217 
GGGGTTTGAGTTTTTGTAGTAGGTTTAGAATTATAGGTTTTTGTTTTTTT
>cg18405299 
GTGTGAGAAATGGTTTTTGTTTTTTGTGTAAAAGTAAATATTATATTAAA
>cg21325732 
GTATTTGTTTGTTTAGTTTTGTAGGTAGAGGGGTTGTGTTTGGGTTTATG
>cg06464962 
TGTAATAAGAGTAGTTGTGATTATGATTTTAGAGGATTTTTTTTTAGTTT
>cg07839457 
GTTTTTATTTATTGAATTTTTGGTTGGTTGATTTGGGAAAAATAGTTTAT
>cg09070199 
TGAATAGTATTTGTGAGTTTGTTATTTTTATGTTAGTTGTTATTGTTGTA
>cg23644960 
GGATTTTGTAGGAAGTTTTTTTTAAGAATTATTTTTAAAGAGTTAAGGAA
>cg10205488 
GTGTAGTAGAGGGAAGGTTATTTGATTTTATTGAGTTATTGTGGTAAAGT
>cg17473093 
GGGAGTAAATGATTTAATGGATATAGAGTGTTTGGTATAGTTTTAAGTAT
>cg09290082 
GTTTGAATATTGGGTTTTATTTTGTTATTTGTTAAATTAAGGGTTGAATT
>cg20405019 
GGGGTTGTTTAAGGATATTTTTTTGGTTGGGTTTATTTTGTTTGTTAGTT
>cg05367489 
GTGGTGATTGTAGTAGAATAGTTTGGTGAAATTTAAGTTTTTAAAGTAAG
>cg03414757 
TGTTTGGTTTGATTTGTGTTTTAAAGTTGTTTTGAATAATAAAATTTGGA
>cg13949334 
GTGTTTTTAAGTGATAGTAGTTTATTTAGGTTTAATTTTTTGGGTTTTTT
>cg17430821 
GGATGTTATATTGGAGAGGTTGATTGTTTTGTTTTTGAATTATTTAGATT
>cg11517492 
GAATGATTTGATTTGTGGGTGGTATAGTTTATTGATTAGTTTAAGGTTTG
>cg11382414 
GAAATGAATAATATGAAGATTTATGTGATTTGAAAGGTTTTATGGAGTAA
>cg11026555 
TGTTGTTGTTTGTTATGTGTAGGTTTTGGGTGAATTTAGTAATTATAGTT
>cg26222440 
GGTTATAGTATATGAGTTGGATGGTGGTGTTTAGAAAGTTATAGTTATTT
>cg08179621 
GTTGTGTTAAATATTTGTTGTATTAGGGAATTATTGTTGTAGTTTATGTT
>cg24128590 
TGGGAGGGATTTTATTGTTTTTTATATTTTGATTTTTGTTGTTTTGTTGT
>cg24609472 
GTAATGTTTTGAATAAGAAAAATTATGGGGATAGAAAATATTTTAGAAGT
>cg12588704 
GTGTTGTTGTATTGTTTGGTTATTGTTTGATTTTGGAATTTAAATGGGTG
>cg03721657 
TGTTGGGTTTTGTTTTGGTTAGAGGTTTTTAGTTTTTGTTTGGTTTTTTG
>cg14059340 
TGTTGTTGTTGTTTTTGTATTTTATTGTTTTTGTTTTATTGTGGTGGTTT
>cg09441394 
GAGTATGAATTAATTTTTTAATATAAGTTATGAAGTAATAGTTGGTTGTG
>cg18209674 
TGTTTGTGTTTGTGTTTTTTGTTGTTTTTAGAGATTAATTATTGGTATTT
>cg11256209 
GTAGTTTGGATTTTTATTTAGTTTAGGATTATATGGTTTTGAGTAAGTTT
>cg20873718 
TGGTGGTGTAGTTTAGTAGTGTAGTATTAGTGTTTTGTGTTTTTAAATTT
>cg00935119 
TGATTTTTTTGGTTGTGGTGGGAAAGAGGTAGAGGAGATTTTTGTTTTTT
>cg25550573 
GTTTGGGTGAAAAGTGGGATATGAATGTATAGTTTGTATATTTTGTTTTT
>cg05926722 
GTATAGTGAATTGTTAGTGATGATTGATTTATAAGATTGATTTATTTTTT
>cg09366342 
GTTTTGGTTGTTATTTTTGGTGTTGATTAATTATTTATAGGAAATTTGGG
>cg05573829 
GTAAGAGTTTTAGTTTTTGGAAGAAGTATTAAATTGATTAAGTTTAGGTT
>cg04101715 
GGAGTTTATTAGGAGTAGTGGTTGTTGTTAATTGATTTATTTTGATTTTT
>cg14089692 
GTTTTTATTTTGAAGTATTTTGGTGTTTGGTATTGGTTAGAGTAGTAGTA
>cg10505041 
GGTATTAGTATTGGTGTAATATATGAGGTTAGAGAAAAATAGATTTAGAT
>cg14666997 
GGGTTTGGATATTGAAATTATTTAGAAATGTGATTGAAATAGTGTTGGAA
>cg02489772 
GTGTAGTTTGAGTTGTTGAAGGTTTATTTTGTTTTGAATATTGTTATTAT
>cg18478002 
GGAGTTTATTAGTTATGTTAAGGAGTTTGTTATTGGTTTTAAGATTGTTA
>cg14983362 
TGTAGTTTTTGTTAGTTTTGTTTTGTTTTATTTGGGTTTTTGTTTTTGTT
>cg06626052 
GTAGATTTTTTATGTTGTTTTTAGTGGGAATATTAGTTTGTGTTTAGTGT
>cg15447787 
TGTTGTGTGGGAGTTTTTATTTTGTGGTTTTAGGATTTTTGGTAGTAGTT
>cg14939084 
GTTTATTTTGAGGATTTTGGGTTTGAAAGTAAAAGTTGTGGTTTTGTTTT
>cg15113916 
GTAAATATGAATTGATATTTTGGTTATATATGGGGAATGTAAGTGTGGTA
>cg06451878 
GTTGGTAAGGGTGTAGTTTGGTGATTAGTATTTTTAAAAATAAAGTTAAA
>cg18093173 
GTATAGTTTAGTTGTTTTTGTTAGATGATGTTGTTTTGTTTTTAATGTGT
>cg13115444 
GTTTAGTTGAATTTGATGTTTTATTGTTATATTTTTGAATGTATTGTAAA
>cg06938905 
GATGGTATTGTTTAGGTTGTTAAGGATTTAGAGAGTTTAGTTTTGTTTAT
>cg23540020 
TGAGTAGTTGAGATATTAGTGTTTATTTTTTGTTTTATGTGTAAAGTTTT
>cg02430368 
GTTTTTATAAAGTTTTGTTTAATTTTGAATAGTTTTGATTGTTAGAAAGT
>cg14759735 
GGTTGTTAGAATTTAGTAATAGTTTTATTTGTTTATTGTATTATTTTTTT
>cg11265528 
TGGGATTAGGGTTTATATTTAGGATTGGTAAAAGAGTGGGATTTGGTAGA
>cg19078186 
GTTTTGAGGTTATTTTGGAGGTTAGTTGTTTATTGAAAAGGTAAAATTGA
>cg14597726 
TGTGTTGTATTTAATTTTTAGTTGGGTTTTAGTTGTTTTTTTGTGGGGTA
>cg15274466 
GGAGTTTGTTTGTAGTATAGTATAGTGGTGATTTAGTATTGGATATTATA
>cg03195667 
GTAAGAAAGGAATGATTATTTTGAGTTTTTAGGGAGATGTATTGTAAATT
>cg05090553 
GGATTTTTATATGTTATGATAAGTTTGGGATAATTTAAATAGTGTAGTTA
>cg24122498 
TGTAGATTTTTATTAGGATATGTAGTTGTTGGTTGTTTTGAGGTGAAAGG
>cg22860206 
GTTTGGTTTAGATTTATTTTAAGAGAGGTGGTAAGAATTTTTATTTTAAG
>cg07087936 
GGTTTAGGATTGTTTTATTGGATAGAGTAGTTGTGGATTTTAAATATGTT
>cg19851357 
GGATTGTAGGTATGTGATGTTTGTATTAGAAATGATTTTATAGTTATATA
>cg04482957 
GGATTTGAAGATTATTGTTTTTAGAAGTTGGTATGATGATTTTAAGTTTT
>cg00225196 
GGAGTAGTGTATTAGGTTAATAGAGTTTTAGGGTTTTTGTTATTTAGGTG
>cg15869923 
GGGGAAAGAATTGTGGGTAGTAATTTGGGTGTTAAAATATTAATATATTT
>cg12424504 
GTTTGAGGTTATATAGTTAGTATAAAGTAGGTTTTTTGTTTGAAAAATTT
>cg14480149 
GGGGTGGGGGAAATAATTTGTTTAAGTTATATAGTATGTTGTAGATGAAG
>cg06626188 
GGTAGTTTATGTTTGTTAATTTTAGAGTTTTGGGAAATTAAAATGGGTAG
>cg07116925 
GTGAGGAAATTGGTATTTTATTATGTGTTATATTTATATAGGAGTTTTGG
>cg26226576 
GTGATTTATTATTTATATGTATTAGGTATTATGTTGGGTGTTAGGGTAAA
>cg02260567 
GTTTTGAATAAGGGAAAATAGTGGATAATTTGGAGTAGAGAAAGTATATG
>cg16416383 
GGGATTATTATTTTTAGTTGTTTATTTGTAGAGGGATTGAAAGTTTAAGT
>cg19645734 
TGGTTTATTTTTATGGTGATTGAGTTGTATATAGGGAGTTGTATTTGTTT
>cg15814092 
TGGGTTATTTTTATTTAAATATTGTGTTTTTTTGATGGATTTAAAAAATG
>cg26334023 
TGGTGTTTAATTTTGATTTTTTTTGTTGTTGTATTGGTTGTTTTTTATTT
>cg06734250 
GTTGATTTTTTTTATAAGAAGATGGGAATTGTGGGTTATAAGTAGGATGG
>cg26407147 
GGTTTTAAGGTATTTTGTAAAGAAAGAGTATTGATAATGGGAATTGGTAA
>cg00064388 
GTAAGTTATATAGTATATTTGATTTGGTTAAAGGAAGTATTTGTAATGTA
>cg12636435 
GAGGGGTGTTTTAGTATTGTGTTTGGGTTTTGTAGGGTTTGTAGGTTTTT
>cg15842430 
GGGAATATTTTTTATGGTAAATGAGGATAGAGTATTAGTTTAAATGGTAG
>cg02532528 
GATGATGATGTTTTATTAAATATAGAATAAAGAAATAGAAATTATAAAAA
>cg18582180 
TGTATTTATGGTTATTTTTATTTTGGATATTGGTTATTGTTGGTATTTTT
>cg27449959 
GAAATGATTGTTGGTTTAATAAATGTTTTAATTTGGGGAGGGGGTAAAAT
>cg18760496 
GTTTAGGAGTGGTTGGTATTTGGATGGATATTTTTTGGGATTTGTTATTA
>cg22678952 
TGGTTTTTTTGTGGTTAGTGGTTATGTAGGAAAAATTTGTTTTTTTGTTT
>cg15618071 
GTTTTTTTTGGTGATTTAGTTGATGTTGGTTGTTTGTGAGTATTTAGATT
>cg08064068 
GTGTGGTTAAATTAGTTGTTGTATGTAAATAAGATTGTTTGTTTATTTAA
>cg24734399 
GAGAATATTTTTATGTATGGTTGTGGAAAATTTTTAAGTGTAGTGAAGGT
>cg04167239 
TGTTTTATTTTTGTGTTGGTTGTGGTTATGGGTGTGTTTGTGTTTTGTTG
>cg23244022 
TGGAAATTAGTAAATATGATTTGATAGGATGTAGAGTAAATATTGTATTA
>cg00045227 
GAAGAGGTTTAGTTGTATTTTTGGGTTTGTGGTGAAGTTTAGTAGTATAA
>cg14472062 
GGTTGAATATTGTAATTATTGGAGTATTTGTTTGTTTTTTTTATTAGATT
>cg17060838 
GGTTGAGTTAAAGGAGTGAGATGGATTTTTATAGTATGATTAATTAAGGG
>cg10931299 
GGGAGTTTTGGTTAGTTTTATTGTGTAGTTTTTTAGTATTATTAGGTTTA
>cg06492206 
GTTTTTAGGGTTGTTGTTTGATTGTTTAGTTTAAGGGAGATTTGTTTTAA
>cg22849541 
GTGGGGGTTTGTAATGGTTATTTTTAGTTGTTAGGAATTTTTTTAGTAGT
>cg24458288 
GAGTGTAAGTTGTATTTGGAGGTTTATATTTTGTTGTAAGATATTAGGTT
>cg03001176 
GTTAGGGAGATTTTGGTATTTTTAGTTTTTTTGTGTTGTTGTGTAAGTTG
>cg19532939 
GTGTTATTTTGGGTGTTTATAGGTTTATTTGGTTTTGTTGATAGGTTTTG
>cg15052447 
TGTTTGGTTTTTTTTATAGTATTTTATTTGGTTTGAGGTTATTTTTTATT
>cg06884854 
GGATTAGTTAGGTAATGTTAATTTGGAAAGTGGGTTAGGTATAAATTAAT
>cg19759454 
TGGGTGTGTGGAGTTAATTTTGTTGTTGTTGGTTGTTTAAATTTTATTAG
>cg09447435 
GATTGATATTGTTTGTGATAGAGATGTTTAGATATAGAAGAAAATATTGG
>cg24085606 
GTGTGAATATTTTTGAAGGGGTTGTGTTTTTGAGTTATTTAGGGTAGAAG
>cg07590529 
GGTTATAAATTTGAGGTTATATTTATTTTTGTTTAGGTATTTATTTAGGT
>cg08463306 
TGGTAATTGGTTTTTGTGTTGTTTTAGTTTTTTGGATATATATTGTTTTT
>cg11044011 
GAGGAAGTTATTAAGGTTTTATGATTTGTTGTTTTGGGGTTGTTTATAGT
>cg23118562 
GTGTTTTTTTGATATTATGGTTTTGGTTGAGGTAGTAGTTTGTGTTGTTG
>cg10420542 
GGATAGGTGAGTTGTTGTAGGTTGGGTTATTTTTATTTAGGATTTTTTTA
>cg11502392 
GATTTGGTTTTGTGATAATGTGGGAAGAGAGTTTGTGAGTTTAAGTTAGG
>cg00727262 
GATGTTTAGAGTTGTTATTATTTGGGGTTTTAGTTTTTAGTAGGTTGTGT
>cg16579337 
GTTTTTTTATATTTTAGTGGTTTTAGGTTTTGGGGGATTTTTAGAATGTT
>cg00194465 
TGTTAGTTTGAGAGTTGTTATTTTGGATTTGTTTTGTTTTTTGTTGGATG
>cg23814225 
GGGAAGTTGTTTTGTTATAATTTAGGAGGGAATGATTAGGAATTATTTTT
>cg05598781 
GTTAATTTTAGGGAGTTGATGTTTTTAATTATTGTATGTTGTTTTTGGGT
>cg12878382 
GGTTTTGTGGTTATGATTGTGAGTAGGAAAAGTAGTATTTTAAATTAAAG
>cg15885383 
GTTTTTAGATTATGAAGGTATAAAGTTGTTATTTAGTTAGAGGTATAGGG
>cg02213813 
GTTTTTAAATAAAGGGTGTTTGGAGAGTTTGAGTTTTTGTGTGTGGTGGG
>cg20641423 
GATGTTGATAAGAAAATTTTTATGAGAGAGATTTTGAATTTTTTTTTGGG
>cg07824888 
GTTAGTTTTTGTGTTTTGTGTTAGGGATTAGGGTGTATATATTTTTTTTG
>cg22920609 
TGTTTTAATATTTATTTAATTAGTGTTATTTGGTTGAATGGTGTGTTAAG
>cg01113934 
GTTAGTAAGGTAGTAGAAGTAGGAAGAGAGTTAGTAAGAAGATATTTATT
>cg26275242 
TGTTTTTTATTGTTTGTTTTTGGTTGTTTGAATAGTGGTAGTTAGTATTA
>cg07074571 
GTTGTGTTGGAAGGAGATTGTGTTGTATTTAGAAGAGTTTAAATTATTTT
>cg05225996 
GGGTGGGGTTTTATTAGTATTTGTTTTGTAGGATTTTTGTAGAATTTTTT
>cg10729312 
GGATTTTATGGATTAGGAGGATAGATTTAAGGTTTTTATTTTTTATATAG
>cg17885487 
GGTAGATTTTTTTTGGTTTTTAGTTAGGTATGTTGTATATTTTAGTTTAT
>cg09635067 
GATATTTTTAGGATAGTTTTAGTAAATATTATAAGTTTATGGTGGGAGGT
>cg15862271 
TGTTATTTATGAAGATGAGTGGTATGGTTTTGTTATAGTGGTATTTTATG
>cg18172830 
TGTGGGTTTTTGAGGTTGTTATTAGATGGGAGTATTGAGTAATGTTTTTT
>cg04035252 
GTTTTTAAAGTGAAAGAAAAGGGTATTAATATGTAATGTAAAAAATTGGA
>cg11085062 
GAGTTAAGATTGTTTTATAGTGTTTTATTTTGGGATATAGAGTAAGTATT
>cg21271961 
GGTATGGGTTTTTGTTTAGTTTATTTGTTGTTAGTTGGGGTTTTGTTTTG
>cg09623845 
GGTAGAAAGGTTTTTGTTTTAGAGTTTATTGTATGATTATTTTTTTGTTT
>cg18237563 
GTAGTGTTAGTAATAAAATAAGAGGTGAAAAATGTAATGTTATTTTGATA
>cg05144672 
GGTTATGGTTAAGTTTAGTTTATTATTTAGGTTATTTGTTGGAGTTTATG
>cg14410518 
GTGAGTTATTGTATGTTTGTTTATTGTTGTTTTATAGATGAGGATATAGA
>cg19456031 
TGGTTTAGTAGTATATAGAGGGGATTTTTTTGGTGTGTAAAGTGTTTTGT
>cg08057698 
GAATTTAGTAGATTTAGGATGTAGATTGGGTGTTTATAGAAAGTTGAAGG
>cg03126718 
TGGTAGTGTATGTTTAGTAGTGAGTAGGTTTAGTTTGTTAGTAGGAAGTT
>cg13818754 
GTGGTTGGGAAAATATTTTAAATGGATTTTTGTTGAGGTTTGAAGTTATT
>cg15870552 
GTAAATTTTATTAGAGGATAGTTATAGTTGTTTGGTATGGTTTTGGAGTT
>cg21434327 
GTTTGAGAAGTTTTAGTTGTTTGGTTTTAGTTTTGTTTAGTATGGGTATT
>cg11742366 
GAAATATGGAAAAGTAATTAAAAAAGTGAAAAGGGTAGGAATAGAAGTTA
>cg23535362 
GGTTTTTTTGTTTAAGGAGTTTAGGAGTTTTAGGATTATTATGGTTTTTT
>cg15202102 
TGTTGTTAATATTTTTATGTTTTTGTGTTTTTTTGTTGTTTTAGAAGGTT
>cg06046918 
GTTGTTTGTTGTTGTTTTTTGAGGATGTTTATTTGTGTTTTTGTATTGAA
>cg22222355 
GGTTGTTTTTTTAAATAGGAATTTTGAGGATGATGATTGTTTTTTTAAAT
>cg26465547 
TGTTTATTTTAGAAAATAATGTGAAATTTTGTTTTTTATTGTGAGTATTT
>cg11954852 
GTTTTTATGATGTTTTTTATGGTGGAGATGTTTTTTTGTTGTTAGGGGTG
>cg23062112 
TGGTTTAGTGTTTGGTTTTTTTTAGTGGTTATTTTGGGAATAATTTTGTA
>cg21828716 
GGAGGGTAATAGAAGTGTTTGGAAGAAAGTTTGAATTTTTTGTTTTGTGA
>cg11315559 
GGAGATGATTAAGGGTTATTTGGAGAATTGTGTTTGTTTTTATTATTAGT
>cg10343196 
GTGAGTTATTATGTGTGGGTTTAATTTATTTAATTTTGATAGTTTTGTGA
>cg21697172 
TGTGGAATAAGTTTTGTAAAATTATAGAAGTGGGTGTTGGAGTTAGAGGA
>cg19907023 
GGTAAGATTTAGTTTTTAGGAAGAGTAGGTTTTAGTATAAAGTTAAGGAG
>cg27567474 
TGTTGGGGGTTAGAATGTAGTATTTTGGATTGGAGTTATTTTATTTTAAA
>cg25505551 
GGTTTAAAGATTTGGAGGGAAATGGAAAAATTATTTGGTAAATTTAGTTT
>cg13555543 
GGGAAGGAAGAAGTTTTAGGATTTATGTTGTTTTTTATTTTGATGTTATT
>cg05133578 
GGGTATTTTTAAAAATTTTTTGTTTTTAATTTGAAGTGGGAGGTATTTTT
>cg20512501 
GGGAAGGTTATTGTTTAGTTGTTATTTTTGGTTTTTTTGAAGGGTAGGGT
>cg01939962 
GGTTTGATTTGAAGATTGGAATAGAGGATTTTTAGAATTTTGTGATTTTA
>cg00730441 
GTTAATATTTTTTTGGGAGTTTGGAATTTTAATGGGGTTTGAAGAGTTGA
>cg12908187 
GTATTTTTAGAGGTTTTTGTAGAGTTGGGAAGTTGGTTGGATGTTTAGAT
>cg20765100 
GTTGATTTGTTTTATATATGTTGTTGAAGGAGTTATTTTGGAGTTTAGGG
>cg10705800 
GGAAGAGGTTTTTTGGAAATATATAGTAAAGTTTTGATTAAAGTGAGATT
>cg05897918 
GTAGAGTTTTGATTGATTTGTGTGTTTTGTTTTGTTAGGTTGTTTTTTTT
>cg16265983 
GAATGTTGTTTTTAAAATTGTAGAGGTAAGTAAATAAAGAGAATTATAGT
>cg09994595 
GTGGTTAAGATTGGGAGTAGATTTAGAAAATTTATAATTGTTATGTGTTG
>cg07238450 
GGTTTATAGTTTAATGGTTGGTATAGAATTGGTGATTTTGTTGAATAGAT
>cg05462557 
GGATGTTTTGAGGGTTAGAGTAATGTTTTTTTATGTGTGTAAATATTTTT
>cg11334772 
GTGGGGGTTTATTTTGGTTTGTTGAGAATATTGTTTTGAGTTTGTGGTGG
>cg16725260 
GTATTTTATTTTAGTTATTTTAATAGGTGGTGTAGTGGATTTATTGTGGT
>cg01693314 
GGTTTTGTTGTTTATGTTGTGTGTTTTTAGGAGAATAGGGTTTTTTGTTT
>cg25902697 
GTTTAGTTAAGATTAGTAGTTGTTTTTAAGGGATAAATTAGTGATTGATA
>cg16516270 
GTTTAATTGAAGGTTTGTTTTATAGATTGTTTATTAGAGGGTAGGTGGGG
>cg08646535 
GAAATGTTTTAGTTTTATGTGTGTTGATGATTATTAATTGGTTAGGGTTT
>cg25831111 
GTATTTATTTTATAGATGGAAAAATTGAGGTTTTGTGTGTATTTGGTTGT
>cg23455227 
TGATTTGTGTTTAGGGTATTTTGTGTTTGATTTGTTTGTTGTGTATAGTT
>cg27354474 
GTGTGGTTTTTAGTAAGTAATGTTTATGTTATTTTGGAATTGGTTAGAAA
>cg06021552 
GGGTTGAGTTTGGTTTTAGGATTTGAAGAATTTTTGAAGGATTTAGTTTT
>cg13512987 
GTATTTGTGTGAGGATTTGGAGTTTTGTAATTAGGAGTTTAGTGGGGAGG
>cg08790143 
GGTATTATAGGTATAAGTTATTATTTTTGTTTTAGAGTTGGGTTTTGAAG
>cg10363578 
TGATTTATTGTGGTTTGGGTTAGTGTTAGTTTTTTGTTGTTATTTTTGTT
>cg15938795 
GTTATTTTTGGAGGTAGTAAATATGAGTTTAAAGAAGAGAGATGAAATTA
>cg15200151 
GTTTATTTTGTTTAGTAGAATGTTTGGTAGTTTTAGAAGAGAGGTTTTGA
>cg13884147 
GATAATGAGGTTTTTTGATATAGTTAGTTGTTTTAGTATTTAATTAATTT
>cg03155496 
GGAAATTTTAAAGGTTAGTGTAAGGATATTAATTAAATAATGATATTAAG
>cg22104427 
GTTTAATAATTTATGTTTGTTTTGGGAATAAGAAATATTTTTTTGGGTTT
>cg01010302 
GGGTAATGTTTTTATTGTTAATTTAGTTTATTTGGAGAAGGTTTTGAATG
>cg10051404 
GGTAATAAAAGTGTTATAATTGAAATGATTGATAGGAGTGATAGTGGTAT
>cg20024058 
GTTATAGGTAAATTTTAGGTTTGTTATTTGGTAGGGTTTGGGTTATTTAT
>cg01919999 
GGTTGTTAGAGGAGAAGGTTATATTTAGTATATTTTTGGTATGGTTTATA
>cg09938784 
TGTTTGTTATTGGTGTATTTAGTTTGTTTATTTAGTTTAGTTTGTTTGGT
>cg02863589 
GAATATTTTTGTATTTGTATATATAGATAGATAGGTAAAATAATTTTGTT
>cg25351653 
TGTGTTTAGTTTATTTATGTATTTATTTATTAAGAGATGGAGTTTTATTT
>cg19032492 
TGGTTTTTATTTTTGTGTAGGATGGTGTTGGTTGGTTTGTTTTTTGTTAG
>cg26063030 
GTAAAATTAGATTTTATGTGGGAATAAATATATTTTTAGATATTTAAGGA
>cg09938328 
TGTGTTTTTAGTTTTGGTTTGGGTTTTTAGTTTTTTGTTTTGGTTTGTAT
>cg20451656 
GATAATTTGATAAGAGAGATGGTATAGTTTTATTAAGTTTGTAGGTTTTT
>cg23043438 
TGTTGTTGATTTTAGGTTTTAGTTTTTGGAGTGTGTTTTTAAATAGTTTT
>cg16480660 
TGATTTGTGTATTGGTTGAGAGTGTTATTTTTTTTATGTTGGTTTTGTTT
>cg05315106 
GTGGAAAATTTAGAAAATGTTTATTATTTGATATTTTTTTAGGATGTGTG
>cg20268758 
GGGGGGAATTTTGTTTTAGATATAATTGGTGGTGATTGTTGGGTAATAAT
>cg13375518 
TGTTTTGTTATTGTTGTTGTTTTTTGTTTATTTGTTTGTAGTTTTGGTTT
>cg04478673 
GATTTTTAGTTTTATTAAAGATTATGGGTGTATGTGGGGGTATTTGAAAA
>cg04367729 
GGTTTTATAAGGTAATGTAGGGATTAGTAGTTTTATAGTATTGTTGTTAT
>cg07233483 
GTTTTTGGTGGTGTGTGTAGTTTTTATTGGATGAGTGTGTGTTTTTTAAT
>cg09535072 
GGATATGGTTTTGTTGTGTTTGTTTTGGTTTATTTTAGATTTGAAGATTT
>cg24396709 
GTGTTAATGTGTTTTAATTTGGGTAATATAGTAAGATTTTATTTTAAGAA
>cg08409347 
GATTTGGTAGTTTTGTGGTTATATAATGATGGTTATAGTATGAGGAAGAG
>cg25496699 
GTATTGTTTAATAAAGTGTTAAATAAAGTGTTGGTGGGTGGTAGATGATA
>cg24071814 
GTGTTTGAAATGTTAATAGGAGGAAAGAGTGTTTGTTATAAATTGTGTTT
>cg17671552 
GGGGATAAGAATGGAGATTTTATTATATAAGATTTTTTGAAAAAGGAAAT
>cg01145119 
GATTTGGGTTATTTATAGGAAGAGGGTTATTGAGGGTTTTGTTTGATTTT
>cg21036165 
GGTATTAGTTTTTTGAATGGAATTTTTATTTTGGGTTAAGTGTGGTTTGG
>cg00143220 
GGGTTTTTAAGGTTAGGGGAGATGGGATTTATTTATTAGTTATTTTTTGG
>cg19380361 
TGTTTTAATGTTGTGGATTTAGTTTTTAGGTATGTTGGGTTTTTGGAAGG
>cg01312828 
GGTTGTTATTTTAATTTTAGTTTTTTAGGTTTTGTTTTATAGATGGTGGA
>cg20218520 
GGGGGTTGTATTTTTGTTAGTTTTGAGTGTATTTTTTAGATGTAGGTTTA
>cg24277024 
TGGTTTATTTTTTTGGTTTTGGGTTTTGTTTTGTGGTGTTGGTTGGTTTT
>cg00625578 
GAGAAGATAAAGTGAATTGTTTAAGGTTATTTAATTATTATGGGGTAGAA
>cg04970100 
GTTAGAAGGAAGTTTTGGTTTAAATAAGAAATGAAGAGTGGTTTTGGATT
>cg21346736 
GTGGTTGGTTAAATGATAGTTTTTTAAGATAATAATATTTTAATTTTTGA
>cg27384106 
GTTTTTATTTTTATGAGGTAGGTGGTTATTATGATGTTTATAGAGGTTGG
>cg26009245 
TGTTGTGGTTAATTGTTGAGTTTGTTGTTGATTTTTTTGATTAATGGGTT
>cg11844087 
GTGTTGGATTATTTAGGTGTTTGTTAATATAGGGTTAGATTATTTATATA
>cg09437286 
GATATATTTTGGTAGTTGGGAAGAGTTTTATAGGGTTAGGATTTTTTAAA
>cg20956373 
GTTTTTTTAGGTAGTTGGTTAGTTAATTATTTGTGTGTGTTATTGTTGTT
>cg03104309 
TGGTTTTTTGTGTTTTTTGTTGTTGTTTGGTAGGATGTTTTGGTTTTATG
>cg15435557 
GTTTAGTTTTTTATGGTAAAGTTTAGAGTTTTGTGTTTTTAGGTAGGAAG
>cg04329952 
GTGTTATGGGATAAGGAGGTGTTTTTTTAAAATTGTTTATAGATTTTTGT
>cg11679545 
GATATGGAAAATGTTGGTATATGTGTGTAGTTTTTGAATTAGTATTTTAA
>cg12608565 
TGTTTTTGTTTTAGGTTTTTTTGGAGTTGTTGTTGTGTTTTTTGGGTTTT
>cg09621434 
GGGGTTAGTATATTTTTATTTTGGAAATTTGTAATGTGTTTTTAGGTTTA
>cg02028727 
GGAGATGGTAGGTGGAGATGGTTATATATATTATAAAGGTATTTAATATT
>cg16348674 
GGTATTGAGTTTATTTGATGGAAATTAAGTGTGAAGAATTTATTTTTTGA
>cg17782713 
GGGGTATGGAGGAGTTGTAGGTAGAGTAATGATTTTAAAGAGTAGTAATA
>cg22690321 
GGTTTTTTTGATGTTGTTTTGAAAGTGTTGTTTAGGTTTTAGAGTAGTTT
>cg13685951 
TGGTTTTATTGTTTTTTTGGTTGTTTGTAGATTTGTTATTGATTTTGGAG
>cg14602849 
GATATATTAGTTTTTATTTAGGTTTTAAAAAAGTATTGGTAGGTATAGAA
>cg09417568 
GAGATTTTTGGGTTTTGTTATAGGGATTAAAGGTTTTTGTGGTTGGAAAG
>cg19938902 
GTTAGTTAGAATTTAAGTGGAGATATTAAGTAGGTATTGATAAGTTGATT
>cg05997933 
GTAATTATTTTAGATAAGGTTATATTGGAGTAGGGTGGAGTTTTAATTTT
>cg13129810 
GTTTTTTAAGATTTGTGTTAGAATTGAGTTGTTTTTATTGGGGTATATAG
>cg11886554 
TGTTTTTAATGTTGTATTTTTTTGTGTTAGTTTTGGGTTAGAATGAAGAG
>cg18540374 
TGTTTTTTTTTAAGGTTGGGATTTTTGTAGTGGTTTGTAGGATATTTTTT
>cg12345456 
GTAGTTTAGTAGTGTTTAGTAAGATAGAAGAGGATTTGTTTTGTAGTTAG
>cg13661243 
GTATTTTTAGTAAATGTAGAAGTAGGATTTTGTTGAGGATAAAGGAAAAA
>cg15464740 
GATTTTGATATATTATAGGTATATGGTTGTTTGGTTGGAATAATGATTTT
>cg03372174 
GTTTATTGATTGGAATTTTTTGTATAAAGGAGGTTTTTGTTTATTTTTAA
>cg05932517 
TGTGTTTGGTTAAGAATGTATATATTTTGATTGTGTTTTTTGGTTTTTGT
>cg25028523 
TGTGGTGTAATTTAATTTAGTTTGTTTAGGTTTATGTTAATTTTTTTTAT
>cg27062924 
GGAGTATTATTTGGTTTGTTGTATGTTGTTTGATTATAAAGTTGAAGTTA
>cg05306773 
GGTTTTATAGGTGAGATTAGGATATTTTGGAAATTGGTTTTTAGATAATA
>cg15366090 
GGATATTTTAGTTGTATTTTGAGTTTAGTGTTTGGTTAGTAGTTTAGGAT
>cg07329251 
GGGAGGTTAGTTGTAATTTTGATTTGGGTTTGAGTTATTTTTGTATGTTT
>cg18211315 
GAAATTGAGGTGTTGGTTGTTAGAGAAGATAAAGTGTTTAGGTATTTTTT
>cg10734259 
GTTTTAGTGATGGTTATTGTAATTTAGTTAGTATATTTGTAGTTTGTGAG
>cg13247581 
TGTTTATTATTGGTTATGTTTATGGGTGGATAGGTTTTGTTTTTGTTTTT
>cg25729560 
GTAGTTAGTAGATTTAGATGATGAGAAGTTTTATGGGGTAAATAGTTTTT
>cg20304911 
GTAATTATTGTTTATGGTGTTATTGGATATGGGTTTTAGTTTAGATTTTA
>cg01121060 
TGTTTTAAGAGTTGTAATATTTATTATGAAGGTTTGTAGTTTTAGTTTTA
>cg01751181 
GGGTTTTAGTTGTTTTATGTATATATGGTTGTTTTTTTATTAGAAATTTT
>cg11605771 
TGGTTTTGTTGGTGTTATAGTGTTTTTTGTTGTGTTAGTGTTATAATGTT
>cg03974347 
TGTTTTTTGTTGTTGTTTAGGTTATTGTGTTTGGGAAAGAATGGATAGGG
>cg25630635 
GTGATTGGTTGGTTGTGAATGATTATTTGATGTTGTGATGTTTTAATTTG
>cg22106433 
GAATATTGGATAGTTTATATTTGAGAAAAGTTTTTTGAATGTAGTGAATG
>cg04003860 
GTGTTATTTAGGTTTAGTTTTTGGTTTGAGTTTAAAGTGTTTGTAGTATT
>cg11021869 
GGTAGGTGTTTTTTGAGTGAATGAAGAAATTATTTTTTGTGTGTTTTTTT
>cg13005228 
GTGTGAATGTTTAAAGGGTATTATTATTGTAGAAGAGATTAATAATTAGA
>cg07198774 
GGGGAGGGAAGTTATTTTTTAGATTTAGATTTAGAAAGGTTGATATATAA
>cg11040238 
GGAGGTGGAGAGAGTTATTGTTTTGATTTTTTGTAATTTTGGAGTTTTGG
>cg21493633 
GGTGTTTTTTTTATATGTATAAAGTTTGTTGAGTGTTGGAATTTAAAATT
>cg18819459 
GTGGGATTTAAATGAATTAGTTGAGAATGAAAGGTATAAAGGGAAGTTGG
>cg08200399 
TGTTTTTGTAGATTGTTTTTTGTGGTGAATTAAAATAATTGTTAATATAT
>cg00123548 
GTATTTTATATTTATTTAGTGGTTGTTTTGGTTGTTTTTGAGTATTGTTG
>cg12842488 
GTAGTAATTGTTAAGTGAATATTTTTAGGAAATTATTTTAAGTGGTGGAT
>cg05596988 
GTTTAGTTTTAGGTTATTATTGTAATATTAGTTAGGGTTTTAATTTATGG
>cg25455408 
GTTAATTTTTTATTATGGTTTGTAGTTTGTTTGTTTTTAGTTAGGTGAAG
>cg03622175 
GTTTGAGAAGTTGGTTTTGTTTGTAAGTTTGATGTTGGGTAAGGTTTTTA
>cg18437986 
GTTGTTATTAAATTGTGGATATAGATAGAGTAGAATATTAGATGAAGTAT
>cg02639958 
TGTTATAATTTTTGTTTGTTTTGGTTATTTAAAGTGTTGAGATTGTAGTT
>cg09890653 
TGGTGGGTGTTGGTTTTTGTATTTGATGTGTTTGGGATGTTTTTTTTATT
>cg18431127 
GTGTATTTGTAATTTATTTGTGTGAAAAAGATAAGGAAGTAGAATTTGTT
>cg24525684 
GAGAAATTTAATATTAGTTTGGTGGGATTGATTGTTATGAGTGGTTTTAT
>cg09303838 
GAGAATTTGGAATTAGTAATTAGGTGGGGATTTAGTTGAGAGGAAATGGT
>cg14810798 
GTAAAGTTTTTGGGTATTGTTATATTTTTAAGTTGTGGTAGGGTTTTAAG
>cg24663256 
TGTTTTTGGTTGGTGGATTTTTGAGTTTTGTTTTTGTATTTTGTGTTTTT
>cg15852490 
GTTTTTTGTATTATTGTTGTGTGTTGGTTGTTGTGTAGGTTGTTTTTTAT
>cg12229018 
GAATGTAGTATATGTGGGAAAGTTTTTAGTTATAGGTTGTTTTTGTTTTA
>cg08351331 
GTGGGTTTGTTAAGTTTAGTTAGTAGATGTGGTTTTTTATTATATTGTAG
>cg15114999 
GAAGAATGGAGAAATTAGTATTTTAGTGTTTTAGAGTTTAAGGTAGTTTG
>cg22244815 
GATAGGTAATATTTTAGTATAGTGATGTTAGTTATAATTTGTTTTTTGTT
>cg05922771 
TGTTTATTTATAGGTGTTGTGAGTTAGTAAGTATGTGGATTTTTATAGTT
>cg25951870 
GGTTTTTATTGTTAAGGAGAAATAATGGAGAAATTAGTGTGAGTTTTAGT
>cg12391044 
GTAGGTAGTTTTTGTTGTTTTAAGAGGTTTATAGTATTGGAATTTGTATT
>cg24645652 
GAGGGATGTTTTTATGTTGTTATTTTGGATTGTTGATTATGTTATGGAAT
>cg25722471 
GTGTTTAGTTGAATGTTTATTTTGAATGGATTAATTAGATATTATGTTAA
>cg16301617 
GTTTTGAGGTTTTATAATTAATTTTGGTATGTTTTGATTGGTAGGGTGAG
>cg11566977 
TGTGTATGAAAATTGATTGTAGATTTTAGATAATTTTATGTATTTTTATA
>cg04613777 
GATGTTGGTTTTTGTTTATGTTGTAATAAAGATTTGGTATTTTAGTTGTT
>cg23105471 
TGTGTTTGGTTTTGATGGTTGTATTTTTATGTGATTTGGTATGTTTTTGA
>cg07863439 
TGGTTTGGATGTAGTTTATGTTTGAGTTGTGGAGTTTTAGTTTTTTGTTG
>cg21346154 
GTAATTATTTTTTTTAAAAGTAGTTTTAATTGGATTTTATGTTGTGTTGG
>cg24236265 
GTTTTTGTTTTGGATTATTATTGGTTTTAGGGTTTGTTGTTGTATTTGGT
>cg24295197 
GATAGAGAAAGTTTAAGTAGTATAGATGGTTGTATAATGAAGAGGAATTT
>cg00631327 
GGTTTTTTGTTATGTTGGATATAGATGATGGATTGTATTTTAAATGAGTT
>cg14599023 
GGAGGAAGTTAAGTTTTGTAGGTTTTGATAAAGTTTTTTTGGTTTTTATG
>cg18051552 
GGAGTGGATGGGATTTAGTTGATAAATGGTATGAGTGGTTTTTTAGATAT
>cg01144028 
GTTGGGGAATATTTTAAATAGTGAAATAGATTTGTGTATTTAGAAGTATT
>cg20453134 
GTGTAAGTGATTTATTGTGGAAAGTGTTTATGAAAGATAAATGGAAGATA
>cg17105332 
GTGATTTTATAGTAAGGGTTTTATTTTGTGTAAGTTGGAGAGATTTAATT
>cg04888771 
GAAATTAGGGTAGTATGAATATAATATGTAATTTTAGGGAAAAGAAAGGA
>cg27398908 
GTAGTTTAAAGATTTTTATTAAGGATTTTAAGATGGATAGGGGTTTTAAT
>cg12436654 
GTTATTGAATATATAGGAAGAATAATTTAGTTTAAAGGAGGTAAGGTGGG
>cg22996055 
GGTAGTAGAATTGAAGAATTATGGAATAGGATTATGAGTTAAAGAAAGGT
>cg26603980 
GGGAAGGGATAGGAAGATTAAGAGGGAGATTAGTATAATAATTAAATTAA
>cg12185435 
TGTTTTGTTTTGGTTTTGTATGTGTTGGGTTAGTAAGGTGGTTTTAGGTT
>cg20577535 
GTAGAATTTGAGTTTGATTAGTAAAGGAGTGAAAAAGGAGATTTATGATT
>cg18648269 
GGGTGGTGAAAATGTGGATATTTGTGTTATTGTTTGTATATTTGAAAAAA
>cg02000145 
TGTAAATATTAAGATTAAGGGATGTTGAGTGTTGTTTTTTATTGATGTTG
>cg26046329 
GAATTTATATGTGTAAGTTTGGTGAAAGTATTTATAAAAAAGATTGGGGA
>cg17841572 
GTTTAGTTTAATGTATTTTTTTTAGAGTTAGGGTATTATAGGTATTGTGT
>cg08985173 
GGATGAGGTAGGATAAGGGGTATTAGAAGAGGAATTAAATGTAGTTTTTA
>cg22851849 
GTTAGTTAAGGGTTTATTAGAGTTATATATTGAGTTGTGTTTTTGTGTAG
>cg00133234 
TGGGTATTGGGTTTATAGAGAGGAGATTGTTTTTTTTAATATATAGGGTG
>cg17254303 
TGTTTGTGGTTTTTTTTGTAGTTAGGATTGTATTTGGGTGTTAGGAGAAG
>cg17987459 
GTGTAGGATTTTAGATGTAATGTGTGATTTAGAGAGATTGTATAATTTTT
>cg15479777 
TGGTTTGTTTTTTGGTTTTTGTTTTTAGGTTGGTTTTTAGATTTTGTTTT
>cg23253569 
TGGTTGAGTTTTTAAAGGTGTGGATGTTTATTATAGATTGATGTGATATT
>cg16168067 
TGTTTATGAGGTTTTGTTTTTTTTGAGATTTTTTGGGAGTTGTATTTTGT
>cg06866839 
GTTTTATGGTTATTTAGTATTTGAAGTAAATTAGAAAGGTGAGGAAGTTT
>cg25756129 
TGTTTTGTATAGGAAGTGATGTGATTTTGTTTTTTGTAGGGTTTTATTTT
>cg23893997 
GTTTAATTGGATAAAGAAGGTTATAATAGTTTAGGATAAGAGAAAATTTT
>cg18779283 
GGTTGGATTTTTAAATTTTGGGGTTATGTTTTTTATGTTAGGTAGGTGGA
>cg16232530 
TGATTTTGTGGAAAGAAGGAATAGGTGGTTAGTTTGTGTTTTGTTTTAAA
>cg00263677 
TGTGTTATGTTATTGTAGGTATATTAGATGGTTTTGAGAGGGTTTTTATT
>cg04747996 
GTAAGAGTTGTGTTTGGGTAGAATATATGGGTGGTATTATGATTATGTGT
>cg12873784 
GAGATGGAGGGAGATTTTTTGAGTTTTTAGATTATGAAAGATTTAGTTAT
>cg19352919 
GGAGGTTTTTGTATTAGTTTTATGATTTGGTTTAGAGATGTAAGGTATAG
>cg25099134 
GTTATATTTATAGAGTTTTTTTTGTAGGAAATATAAAGAAATTTATTGGT
>cg22163834 
TGTTTGGGGTTGTTTGTTTTTGTTTTTGTATTGTATGGTGAAGGAGTTAA
>cg09475510 
TGTTTATTTTTTTGTGAAAGTTTAATTAGAGTGTGATAAGGTAGGTTATG
>cg01874360 
TGGTTTGGTTTATGTGGTGTTGTTGTTGTGTTTTAATAATAATTTTATTG
>cg27055390 
GGTGGATTTATGTTTTAAGTTAGTTTAATTAGAGTGAATTTTGAGATTTG
>cg17805291 
GAATATTAAAGTAGTAATGTATAGAAAATTTTTAGTTAGTTTTTGGTATT
>cg17135169 
GGTGTGAATAGATTTTAGTAGGAGGTTTTTATAAAGAAGTTTTTAATGGG
>cg09938490 
GTATTAAGTAAAAAGTATATAAGTATATATGATGTTAGTATTTAGTATTG
>cg03399210 
GTGAAAAAAAATGGAATAAGATTATAAATGGGATAGTATATAGAAGAAGG
>cg02741627 
GTGTAGTTAATAAGTTTTGTTTAGGTATGAGTTATAGTGTTATTGGTTAT
>cg14947116 
GAGGTATATGAGTTTGGTTGGTATTATGTTTTAATTATGTTTTTTGTAGT
>cg20144488 
GAGTTTTTAGGATATTGTGGTTTTTGAGGTTTTTTTTTTGTGGATGGTTA
>cg27272723 
GATTTAGAAGGGGTAATAGGGGAGTTTGTTGGAGATTGAAAATAGTTTTT
>cg09322678 
GGTTGTTTAGGGTATTTATTTTTTGTTAGTTATTGAAGAAGTTTTTTTGG
>cg08935954 
GTTTGTATTAGAAATATTGGTGTTAGGGAGAAATAGAAGTTATTGGTGAT
>cg27576729 
GTTTTTAATTATATGTGTATGTTTTAAATGAATAGGTGTTTGAGGGTGGG
>cg16094412 
TGTGTTTGTTATTTGTTTTGTGTATTGGTTTTGGTTTGGTTATTTTATTT
>cg13581475 
GTGTTTTTATATTTTGTTATATATTTATGTTATTAGATTGGGGTTGGGTT
>cg05827546 
TGGTTTTTTTTAGTTTAGTTGGTTAGTGTGGGTTTGATTTTTATTTTGAG
>cg17707755 
GATTTTAGGTATTAGGGTATTTTGTATAAATTTTTTTTGAGTTTTTGTTT
>cg01564033 
GTTAATTTTTAGTTTAGTTTTGGGAGTTTTGGGGATTTTGGTATTTTTTT
>cg22163130 
GTTTTAATTTGGTTGATTTTTTAGAGGGAGATATAGTTTAGTTTTTATAT
>cg12342027 
TGTGTTTTATTAGGTAATGTTAGGAAGGAGGTTGTTTTTGAGTATTGTTG
>cg03211936 
TGTTGTTGTTGTTTGTGTTAAATTTAGAATTGTAGTTAGATATGGGATTG
>cg18578732 
GTGTAGGTGTTTTGATTTTGAGTTTTTATATTTTATATGGATTTAGGAAT
>cg03367100 
GGATTGGTAATTAGAAGTTTGTAAGTTTGGTATAAATTATTGTTATTTGT
>cg08974687 
GTATAATTTTTTTATTAGGGGTTGGTTGAGATGGTGATATTTGAAATATT
>cg04080022 
GAGGGGTTTTTTTATTGTTGGAAGTTTGTATATATTTATAGTATATGTGT
>cg13959393 
GTTTTGTTTAAGTAAATTGTGATATAATATGAATTATGTAGGTTTTGAAA
>cg20216802 
TGTTTGGATTGTGTTGGATTTTAGTTGTGGATTTTGTTTAGTGTATTTTT
>cg24759064 
GTTATATGTTTAGTTTATAGAATTATTTAATTTTTGATTTGGGTGGGTTT
>cg17779026 
TGGTGTTTTAGGAATGTTTATTTGTTTTTGTATGTGTGTTTGTGTTTTGG
>cg20923942 
TGAATATATTATATTTTTTAGGAGGTTTTGTGGTGAGTTTTTGTATTTGG
>cg21514997 
GGATAAAAAGGAATAGAAATTGTAGAGAATTGTTAAAGATTTTTTGTTTA
>cg00948881 
GTATTTATTGGTGAGGAAGAGTAGGTATTTTAGGGGGATAGTTTATATAT
>cg02197419 
TGTGTTTTTTTTGGGTTTTGGTTTTTTGGTTATTAATTAGTTTATTTTTT
>cg14371158 
GGGAATGTTTTTAAGTGTATTTTTTTGTAGAAAGTGATTATGGAAAAGTT
>cg00719211 
GGGTATATGTTATTTGTTTGTTGGGAGGTTTTTTATAAGTTATATAGAGG
>cg15604182 
GAAAATAGTATTGAATGAGGTAAGGGTTTTAGTTTAAAAGGTTTTGTTTG
>cg10336578 
TGGGTTTTATATTTAGAGTGGTTAGTTGGTATTGTTGGTTTTAGGTAGTG
>cg13877715 
GGGTAATTTGGGGTTGGTTTAGAAAGTTTTTAAAGTATTTTTGTTTTTTA
>cg02076254 
GGGTTTGTGGTGTAGGTGTATAGTTTTGTATATTATGTAATTATATTATG
>cg11503287 
GTTTTTATATATTGAGTTATGTATGTATTTTTGTTGGGGTATTTATATTT
>cg24101388 
GTTTTTTTATGAGTATTATTTTTAAGTATGTGAGGGGGTATGTTTTTTAT
>cg10780683 
GTTTTGTATTGGTTTAGGTAGGTTGTTGGTTTTTTATTTGGGTTGATTTG
>cg12921396 
GTTATTTTTATTGAGAATGTATGTATTAGAATATAAGTTTTGTGAAGGTA
>cg05990083 
GAATGAGAAGAGAGTATATAATAGTTAAATTTGGGTGTAAGTTGAGAGAA
>cg27228276 
TGGAGGGTGGTTAGATATTGTTTTTTTGTTATTTTTTTGTTAATAGTGTT
>cg23034894 
GAGAGGGTTGTGGAATAGAGTTTTGTTATTATTGTAAATAGATTTGGTAT
>cg23543318 
TGTTTATTATTTGTAGAAGATGTTTTGTGTTTGTTAGTAATTGTTTTTTG
>cg20356482 
GGTTTTTATATTGTGGAGTTGTAGTTTTTAGAAGTAAGTAAGGTTTTTTG
>cg24553536 
TGTGTTTGATGGGTTTTTGTAGGTTTTTTTTAGGAGATTTTGTTGGTTTT
>cg06595130 
TGTGTTTTTGAATGTTGGTGTGGTTTTGTTTTTTATATTGGGTTTGGTTG
>cg23539933 
GGGTGAGAGTATTTTTTTGGGGGTTAATTTTGTGGTTTTGTTTTTATTTG
>cg14406256 
GGTTGAGAAATAGTAATTTTTTAGTTGTGTTATTTTAGTTTTTATAGTTA
>cg05367221 
TGTTTTTTAAAGTTGTATGTGGAGGAAAGAGTTGGTATTGTTTTGTTTTA
>cg02546487 
GATTTTTTGAGGATTTTAATTTTTTGGAAAAGTTTAGAAAATTTTAGGTG
>cg22198044 
TGTTTAGGTTTTATTTTGTTGGGTTTTTGTAATTAGTTTTTTTGGGAAAG
>cg20370962 
TGTTTGGTTTGGGTTATGGATTTTTTAAGGTATGGTTTATTTTTGGTTAG
>cg13902786 
GTTTTGGGATTTGTTTGGGTTTGTTTGTTTTGAGTTAGGTTTTGTTGGGG
>cg04841393 
GTTTGGTAGGATTAAGTTTTTATGAGTTATTATGGGATAGTTTTTAATAG
>cg01140515 
TGGTTGGAATGTGTATGTTTTAGTAATTATTATTATTAATAATGTATTGT
>cg11862001 
GTTTGATGAAAATGTTTTATGAAATTTTATTTGTGAAATAAGTTTAAATT
>cg06981504 
GGGTTTATTAGTTATTAGGAGTTGGGGATGGGTTTATTAGTTATTAGGAG
>cg19830147 
TGTTTGGGTAAATTTTGTAGTGTGAGAGTAATTTTTTGTTATTTGATTTT
>cg00256512 
GATGTTTGTAGAGTGTTTTATTAGATATTTTGGATTTTTTAGAATTGATT
>cg22164251 
GAATTAGGGAGTTTTTTGATTTTTGTGTTAAAGGTAGGATAAGTAGTTTT
>cg11279697 
TGTGATTTTAAGGGTGAGATTTGTTAGTTTGTTTGGTTTTTGTTGTTTTT
>cg24692812 
GAGATATGGTTTTAAAGTTTTAAAAGTTGGTAAGTATGATGGTGAATTTA
>cg13681781 
TGAGGGAATAAATTTTGTAGATATATAGTGTTTTTGTTATATGATTTTGG
>cg00769340 
GTTAATATAATGTATTTATAAAAAGGAAAAATTTTAGGGGGTTGTTGGGT
>cg14729804 
GGAGGGTATTGTATTTTGGGTATTAGTTTTATTGTTTATTATTTTGAGGT
>cg26947569 
GTGATTAGTTTGGAGGTGTAATATAAATAGTTTGTTGTTGTTTATTAGTT
>cg06168050 
TGTGGTGTTGGTATTTTTTGTTGGTTTGAAGTTGAGGTTGTGTTGGGGTG
>cg02354839 
TGTTTTAAGTTAGTAGTTTTTTGTAGGGTTTATAGTTGGTAGTTGTTGGA
>cg09710584 
GGTTTTTTAGTAAAGTGTGGTAGAGTTAGGTAGGTTTTTAATTTTAGTTT
>cg03415120 
GGTATTTTTATATAGTAGTAATAAAAGTATAATAATAGGTTAGGTGTAGT
>cg15945782 
GGGTTTTGGAATTTTTTATATGTAGATAATGAAATTGAATTTGATGAATA
>cg07439304 
GGAGAAGTTTTATAATATGTTGTTTGTGTGTTGAAGATTTTGGGTTTTTG
>cg24424146 
TGGGTGGGGTTATTTTATTTGTTTTTGTGTATTGGTTTAGGTTTTTTGTT
>cg15719572 
TGTGATTGGGTAGGAAGTTTTATTGTTTTGTTTGTGATTTTGTTTTTTTT
>cg02113794 
GAGGAATTAAATAAATGGAGAGATATTTTATGTTTATGGTTAGGAAGATT
>cg14159046 
GTAGATTTAATAATATTGGTAGATTAGGAAGGGGAAGAAGTTAGGTTGGT
>cg08739693 
GGGGTTATAGGTAGAATGTATTTTGAGGGTTTTAGGAGTTTATAATTGTA
>cg06385773 
GTTAGAATTAGTTGTAATTTAAGGGAGTTTTTAGTTTAATATTTTATATT
>cg22487414 
TGTTAGTAGTAATTTGTTGGTTAATTTGTTTTGGGATAAGGAAGGGGAGA
>cg06639370 
GGAGTATTAATAAGAGTAGTAGTTTTTATTTTGGATTTGAAGTTTTGTTT
>cg25621630 
GTTTTTGAGTTGTTTGTTTAGTATTGTATGGAAATAGATTTTTTGGTTTG
>cg05793323 
GGGGTAATTGTGTTTTATTGTTTATTGTTTGGGTTAGAAGTTTATTTTTT
>cg18566515 
TGTAAGTTTTGATTGGATGTAAGTATTAAATTGGGAGGGTTTTGTGGTTT
>cg09925769 
GTATTTATGGTTTTAATAATTTGAGAGGTTAAGTTAGGAGGATTATTTGA
>cg10158674 
GGTAGAGATTGTAATTTGTAGTTGTGGAAGTTTTAAGTTTTGTAATAGGT
>cg01858660 
GGTAGTTTGGGTGATATTTGTGAATTTAGTAGTTATGATAAATATTAAAG
>cg12607572 
GGATTTATGAAATATTTTGAATTGTGAGGGTTTTTTGAGATTTAGTTAAG
>cg06867285 
GATTTTAGTTTGTGTTTTTAGAGGTGAATTGAGTTTTTTGTAGGTAGTAT
>cg06595584 
GTTAGGAGAGTGTTTATAGATAGATGTATGTGTTTAGTTATTTAAAAGTT
>cg04012896 
GTTTATTTTATAGTTTAGGTTTTGGGGTTTTGTTTTATAGTTTTGTGTGG
>cg27241416 
GTTTGATTGTTTTAGGTATGGGAGTAATAATTGATGGTTTTATTTTTTAG
>cg19969067 
GATTTTTAGTTGTGGGGTTTTTAGTAGTGTTTAATAAGTTATTTTGGAGT
>cg16785409 
GGTAGGTAAAGAAATTTAAGTTTTTAGATGATTAAGATATAATAGTTGAG
>cg02884884 
TGGGGATATGTTTTTGTTTTATAGGTGTTTTTATTTTATTGTTGATTGTT
>cg18279337 
GGTTTGAGTGTTAGTTTTTTAAAGAGTAGAGGATATGATTATTTAAATGG
>cg10970349 
GTTAAGGTTTGGTTTTGATTTTTAGAGGTTTTGTTGGTGATTTTTTTGAT
>cg18350939 
GTGTGAGTGAATGTAGGTTTGTGTGTAAGTGTATTTATGAGTGTGTGTGT
>cg13803195 
GTTAGTTAGTTGAATTGATGGTTGGAATTTGTATATATGTTAGTTATAAA
>cg20701535 
GGGAGTTATGTAGGAGAAATAAGTTTTATTATTTAAGAGAAAAGATGATA
>cg03448068 
GAAAGATTTTGTATATATGGGGTTTTGTGGAGAGGTTTTGAGTGTTAAAA
>cg21907156 
TGAATTATTAGGTGTTTTTGTTATTTAATAATTTATTTAGGTATTTTTGG
>cg01674874 
GTTTAGATTTTTTTATTTATGAGGATATTGGGTTTTTGAAAGGTGAATGG
>cg11788465 
GAAGTTTTTAGTTTTGGTGAGAATAGTTTAGGATGAGTGAATGTTTGTTG
>cg24876445 
GTTGGATTAGTGTGAAAAGAATGAAATGGTATGGTTTGAGATGGGGTGAG
>cg11095315 
GATTGTGATTTTGTTGTAAGTTTTTTAGATTTTGAGGTAAGGAATTGTGA
>cg17615262 
GGGTTTTAATTTTGTTGTTGTGTGATTTTGGGTAAATGATTTTATTTTTG
>cg26921657 
GGAAGGAGTTTATTTTGTTAGTTGTAATGTGTTGTGATTATTGTGTGAGT
>cg13826290 
GTTTTTTAATTATTGGTGTTTTGATAGATTTGTTTTTAGTTTATGAAAGG
>cg05268122 
GTTTTATTAGGATATGGGGTGGGTAGTTTAGGTTATGGTTGTTTTTAAGG
>cg15316843 
TGTTTAGAGTTTTTTGATTAAGTTTTGATAGTTTTTGGAGTAGTGAGAAG
>cg16795455 
TGAGGATAAATTTGTTGGTTTATGATTATTTTTTTAGTATTTGATTATGT
>cg04287982 
TGTTGAGTTTTTTTAAGGTTTTGTTGTGTTTGTGTTTTGGGTTTTTTTGA
>cg11749141 
GGTTATTTGGTGATAGTTTTGTGTGGATAGTTTTTATGATTTAGTTTTGT
>cg00684178 
GTTGGGTTTTAGTTTTGTATTTGTGTTTTTGGTAGGTTAGTATTTTATTG
>cg01917416 
TGAGTTGAAGTTAATTTGAAGTTATTTTTTTAGAGGTTGTATGTGTGGAT
>cg21086763 
GTTTTTATAGTTTTAGATTTGTAGGGATATGTTTTTTTTAGAAGGTGGTA
>cg13630255 
GTTATTGTAAAGAGTTTTGTAGGGTTTTTTAGAGGTTTTGTTTGGTTATT
>cg07661291 
GTATATGGGGTTTATGGTTTTTGAGTTATTTATGTTTTTTGTTTATTTTT
>cg25798341 
GTTGTTGTTTATATTGGTTTTGAGTTTTTGAGTTTAAGTAATTTGATTGT
>cg25522612 
GTGTTGTTTTAGTTGTGGTAGTTATGAAGAAGGAAATTATATAGTGAATT
>cg22746426 
GAAGGTTATTGGTTTTTAATTTATATTTTATTATTAGGGTAGTTGGGTTT
>cg17430986 
GTGTAGATTAGAGTTATGAAGTGAAGAGTAAAGTAAGTGATAGGTTTGTT
>cg12800047 
GGTTAGATAGTTTGAAATTTTTTGAAATGTAGTGATTTATTTTTTGGAAA
>cg04914804 
GAATTTTTTTAATTAGAGGAGTATAGTAGTTTTTGGTAATTTTTAGTTTT
>cg02410583 
GTGTTTTTATTTGGAATTTTTAGGGGGGTTTTTATGTTTTATTAGAGAAT
>cg17263965 
GGAAGGTGATAATGTTTATGAGTGGTGATTTTGAGGATAATTAGGAATGA
>cg24617008 
GTTAAGTTTGTTAAGTGTGGGTAGAAGTTATTTAAGGATTTAAATTTTTT
>cg20907456 
GTTTTTTTATTGTTTTGGGTGAGGTTGAAAGGTTGAGTGGATTTTTTGTT
>cg09135113 
TGTAGATATGTTTTGTAAATGTGGTTGTAATTTTAGGAATTGTTTTTTGG
>cg15115497 
GTATTTGTAATAAAATTTTAGTTTTATAGATATTATTTAGGGGAAGGGAA
>cg21650866 
GAAGGTGTGTGTATTATTATGAGAGAGAGGTTTTTAGAGTTTAGTAGTAA
>cg18401103 
GTTTGATGTTTAGTTGAAAAATTATAATAAATTTTTTAATGAAATTATGT
>cg08802144 
GTGTATTATTTTTGGATGTTGAATTAGGTAATTTGGAAGAGATAAGTTTT
>cg11410521 
GGAGATTTGTTTTTGATAATGTAGTAGATTATTTTTTTATTATAATAGTT
>cg05380304 
GTGATAGTGAGTAAGTTTTATGATATTTGGAGGGTTTATTAAGGGTTTTT
>cg00124375 
TGTAATGGTGGATTGGTGGATTGGTATGAAATATAGTAGTTTTATTATAA
>cg21142257 
TGTGTGTTTTTTAGTATGTTGGTTAGTTTTTTTTGTTTGTAAGTAGGTTT
>cg12300720 
GGTGTTGTGATATATTATGGTTTGTTTTTGGAGTAAGTTTTAAAGGTTAG
>cg20091523 
GGTTTTTTTGTGATTTTGTTTTAGTTATTGGGTTTATTTTATTTGTTGGG
>cg14282180 
TGTATTGTGGTGGTTGGTTTTTTTGGTATGTTTTGAAAGAAGTGTATGAA
>cg00414561 
TGTTTTTGGGGTTTTTTTTTGTTGGGTTTTGGTTTTTTTATAAGGTTTTA
>cg10686387 
TGTTGTTTTTTATGGTTTTGTTTATGGAATTTAGGTTGTTTGATAGTAAA
>cg27199697 
GGGTGGGATTTTTGGAGATTTATTATGTTTTTTTTGGTTTTTGTATTTTT
>cg22371492 
TGTTAGAGAAATGTTTAGGAGAGTGGGAATATTTTTTAGGGTGTTTTTAA
>cg10980791 
GAAGGTAGTTGTTGTTTTATTTGGAAGTAGGTAGTGTTTTGATTTATTTG
>cg11795881 
GTGGTATGTGGTTTTAGGGTATTTGTGATTTTGAAATAAGTTTTGAATTT
>cg10115987 
TGTGATTTGAGGTGATTGAAGAGGGTTAGTGTTTTATTGTTAGGTTTTGT
>cg13680178 
GTTATTGTAGTTTGGTTTTGGTGATAGAGTGAGAGTTTATTTATTTAAAA
>cg08047455 
GTTTGTGGTTTTTGAGTGTGTTTTTATTTTGGAAGTAGTTGTTATAGAAT
>cg08812555 
TGTTGAAAATGTTGTATGTGTTATGTTATGTGTTGTTTTGGGAATTATTG
>cg17796923 
GGATAATGTGAAATTATTTTTAGAGAAGGTGAATTATGTAAGAAGATGTT
>cg27004669 
GGGTTTTAGGAGGGTTTTTTAGTTATTTTATGTGTGGTTTTGAGTAAGTG
>cg07810164 
TGTATAGGTATATGTGTATATTTATATTTATATATGTGGGGGTGTTTGTA
>cg06117824 
GTTAATAGTTATTTTTTAGGATTTTATATTTGAATTTGTGGGGTGATTAT
>cg02438575 
GTTTTTTTAGTTTAGGTTTAGTTTTTATAGGATGGGGGTTGTTTTAAGGA
>cg09616715 
GGGGTAAATAGGTGGAGTATTAATGTATGTGTGTTGTATTATTTTAATTT
>cg01222133 
TGTTTTTTTATTTGTGTTGGTTGTATATTTGGAGTTGTTTTTGGAAGAGG
>cg27105884 
GTTATTAAGTAGTAAAGTAGTTATTGTAGTTAGTATAATGTGTGGATATG
>cg12134894 
GTTTTTTGGATAGAAGTTTATTGTTTTGTGTTTTTTTGTTTATATGTTTG
>cg20058859 
GTTAGGAAATGTAAATGTATGTTATGTGAAAGGAATGGTTATATTTTATT
>cg11428294 
GGATTGTTTGGGATTTTGTTTATAAGGTGTAGATGTTTATAGAGAATAAG
>cg01610165 
TGTTTATGGTTTTGAGTGTTGTAAATTTGTTAGTTTTTTATGATGTTTTT
>cg07364009 
TGATTTGTTTTTATGAATATGATTTTTTTATTTAAGGGAGTTTAAGTTAA
>cg15657100 
GTTTTAAAGATTTTTTTAAGGTTTTGAGAATAGGAAAGATAGAGTGTTTT
>cg06834274 
TGTTATTTTGTTGTTGTGTTTTGTTTTTGTTATTTTTTTTATGTAGATGT
>cg15007222 
TGGTGAGTGGTTTTATATTAGTTTGTTGGGGATTTGGTAGGATTTTTTGT
>cg05348768 
TGTGTTGGAGTTTGGGATTGTTATTTTTGGGATGGTTATTATTTAAGTTT
>cg25083632 
TGTGTTAGATGGGTTTTGTTAAAGTTAGTTAGAGGTTTGGGTTTTATGTT
>cg00307818 
GTTTATATGGGGTTAAATTGTTGATGTAGGATAAAAGGTTTTTAATGGGT
>cg18647881 
GAGTTTTATTTGTTTGAGAGGTTTATTTATTTTATTTTAGGGAATTTTTG
>cg12837905 
GGTTGTAGAGTTTTGTGTTAGGTTTTTTGTTTTAAGAAAAAGAAATGGTG
>cg15849864 
GTTTTTTAAGAGGAAAGTTGGAGATTTAGTTGAGGGGTAAAAATGTTAGG
>cg26530942 
GAGTTTTTGTTTTTTGGATGAGTTTTAAGTTTGATTTAGTGGTATTTTTG
>cg02552216 
TGGAGTTTTTAGATGTTATGAGTGTTGTTTTGTAGTTTGGATTTTTATGA
>cg10858523 
GTTTTTTTGTTGGTGGTTTTAGATTTGTTTATTGGTTTTGTGTTTTTGGT
>cg26230759 
TGGGTAATTGTTTGGGGTTGAAGTTTTTTTTATATTATGATTTTTTTGTT
>cg10252267 
GAAATGTTATGTGGGTTTATTATTGAAGATAAGGAAGTAATATAATTATA
>cg08895853 
GGGTTAGGAGGAGGTTTTTAGTATATATATTTTTATGGATTAGGTTTTTA
>cg17801860 
TGTATTGTTTTATGTGTATATATTTTTGTTTATGTTTATGTAGTGTTTTG
>cg04992752 
GGGTTAAAGTGTTTTTAAAGAGTTTTTGGTTAGAATGATAGTTGAGGGTG
>cg10131019 
GTAGGATTTGGATAGGTGATGTTTAAGAATTTAGTATTTTGTGTTTTATT
>cg10763234 
TGGAAAATGGAAGTTGTTGGTTTTTTATTGTTGTTATTTGGGTTGGTTTA
>cg18630751 
GTGTATAAAGTGAGAAAATTTGAGTTTAGAAAGGTAAAATTGGTTAGGTT
>cg09980470 
GTTAGGTTAGAGAGATTAGTGTGTGAATTTTATAGGTAAGTATATTTTTA
>cg24367741 
GTTTGAATTTAGGAAATTGAGGTTGTAATGAGGTATGATTGTGTTATTGT
>cg03823538 
GGTTTGTTTTAGTAGTATGTATGTTAGTGTGTTTATGTGTATGTATAAGT
>cg19872095 
GGAAGTTGGGTTATTTATTTATGGAGATTTATAGTGTTTTGTAGAAGTTG
>cg02065717 
GGAAGTAAAAAATTTAGGGAAATAAATGGGAATATGATTATAGAAAATTA
>cg14292834 
GAGGATAGGATTATAGTTGTGTTTTTTATTTATTTGTTTTTATAGTTGTT
>cg16663711 
GGTAATTTTTATGTTTTAAGGTAATGGTTTTGGTATTTTTTAGGGTTTGG
>cg09952059 
GTTTGTTATGTGGTATTGGTTAGGTTTATTGTAGTATTTGAGTGTTTATA
>cg07382588 
GAATAGTAGTGTTGGTAGGTAGTATAGTATTATGTAAAGAGTATGTATAT
>cg05878812 
GGTTTTGAGGTTTTATTTTATTATGAAATAGGGAGAAGGGTATATTTTTT
>cg11530408 
GTTAGGAGTTAGGTTGGTTTTTTGTAGAGAATAATTTTTAGATTTTTTTA
>cg16449009 
GATTTATAGGATTAATGAGTTTGAAGTTTGGAGGTGTTGTTGTTTTTTTT
>cg06883555 
GTTTTGTTTATGATGGTTTAGAGTTATTTTTGGGGTATTTTTAGTTTTTT
>cg04462662 
GAGGTTATTATATGATGTGGTGATAAGTTTAAGGTGGAGTGTTTTTTTTT
>cg11255039 
GTTTGTTTTTGGGTTTTTAAGAAAAGGTTTTTTTGGTTAGGATGTATGTG
>cg24363811 
TGTTAGGTTTGTGATAAATGAATTAGATATAATTATTTATGGGAGATTTG
>cg01024141 
GAGTGGTGAAATTGTTTAGTTTTAGGTATAGTTTTTTTGTTTTTGGATTT
>cg24000657 
GTTTTTGGATTTTGGATGTATTGTGTTTGGTGTTTGGTAGGTTTTTAATA
>cg09514351 
GGGGATTTAGGTAGAGAGAGGAAGGATTGTATAGTTTTAGTTTATTTATT
>cg06068373 
GTTTATTTAGGATAGTTGGATTTGGGGGTTTATTTAGAAAGAGTTTTATT
>cg19542548 
TGGAGTTTTATTATGTTAGTTTGTTTGATTTTAAATTTTTGATTTTAGGT
>cg13511195 
GTTTTGAATGAGTTATATTTGGTTGGAGAGAAAAGGTTATTTAAATAAAA
>cg10645309 
GTATGTTTATATATGTGTGTTTGTGATATTTATATGGATGGATGTTAGAG
>cg10459751 
GAGAGTTGGGAGAATATGATTTATGAGGTAAATAAGGTTTAATATTTAGA
>cg07461996 
GGGGTTTTTATTTTTGATGTAGATTTGATTTATAGTTATTTGGTTGGAAG
>cg24741563 
TGGGTTGTGGAAAGGAGTTTTGTTTGTAATAGTAAGGGAGGTGATTTGAT
>cg27431234 
GGTTTTAGTAAGTTATAGTTGTGAGATTTGAATTATTTTATTTGTAGTTA
>cg14573478 
GGTAAAGTTTTAATTAAATGAATTTTGTTTTGATTTATATAGTAGATGTA
>cg18386828 
GTTTTTAGTTTTGTTGTTTAGATTTTAGGTGAGGTTTAGTTTGGTTTGTT
>cg09533440 
GTATTTTAAAAATGTGTTTTGTAAATTTTGATAATGGGTAAAGTTGAAAT
>cg26011189 
GGTGAGGGAGTTGAGATTTTAGTTTGTGTTTAGTTTGATTTATTATTGTA
>cg18158970 
GTATTATGGTAAGTTTGTAGTGGAAGAAAGGGTAATTTTTTATAGATTTA
>cg07983115 
GAAGTTTGTTTTGGTAATTAAATTTTTTGGAGAGTTGTAGTTTTTATTGG
>cg12847038 
GTATAGTTTATTGTGTGGTGTTTAGTATAATTTGTAGATAGGGTTATTGA
>cg06068179 
GATGAGTTGTATTTTTTGGGGGGGGTTATATTATTTGTGGGGGATATTTT
>cg02240226 
GTTTTGATTTTTATTGAAGGTTAAGTAGAGAATTTTTATTAGGGTTTTGG
>cg08500704 
GTTTTATTATTAGGTGAGATAATATTTTGTATGTATAGGTTATATGTAAT
>cg07634179 
GTTTTTTTGTTATTGGTTAATTTTGTTTTTTAAATTTGGGGTAGGGGAAG
>cg27486637 
TGTTTGTTGGTTTTAGTATTTTTTGTTGTTTGTTGTTGTAGTTGTTTTTT
>cg24853724 
GGTTGGATTTGTAGTATAATTAGATTTGTTTTTTGTATTTTAAGATTTTT
>cg06275765 
GATGTGTTATGTTTTGAAAATGATAGAGAATTAAATGTGATTTTTATTTA
>cg14536845 
GGGTGTGTATATGAATAGTATGTAAGTAATTAGATTAGTTATGGGTTTTA
>cg03278802 
GTGTTTGGAAATTGATAATTGAGTTTGAAGGGAATGTTGTATTTTTATAA
>cg13909342 
GGGTTGATATTTTTTAGGTTTTTTTGTAGAGTGTGTTGTGTATTTTATTG
>cg21073520 
TGTTTGAGTAATTTTTTTGGGTTGTTTTTTTTGGTGTGTTTGGTTGTGTT
>cg03288256 
GTTATTAGTGTAGTAGATTTTATTGAATGAAATTAAAGTAGTGTTTGTTT
>cg24896692 
TGTTGTTATTGTTGTTGGTGAGTTGTGTTTTATGTTTTTGTTGTAATAGT
>cg20519328 
GGTATTATAAGTGTAATTGTTATAAAGTATATAATTTGGGGTATTATTTT
>cg07819186 
TGGGTGTGGATTGATTTTTTGTTGTTATTTGTATGTTTGGTTTTTTTATT
>cg06578505 
GTTTGATATTAAGGTAGGGATTTAGTATTTTATATTTATTTGGGGTTTTA
>cg01171579 
GTAGGTAGTTGAAAAGATTTTATATAGGTGATTTTGTGAAATAGAAGAGT
>cg00220905 
TGGAGTTTGAAGATATTTGGTTAGTTATAAAATATGAGTTTTTTTTGGGA
>cg04365777 
GGTGGAATTTAGAAGGGTTGGGTTTTATTTATTGATTTTTGTTTTTAGTA
>cg18589340 
GTTTAGTAGTTTGTGTGTTATTTGTTAGGGTTTTGGGGTTTTTATAGATA
>cg06954975 
GGTATTTGGTTTTTGGGTTTAGTAGATAGGAAGGATAGTATTATTTTTTT
>cg22958480 
GGATGGTAGGGATTGTTTGGTGAATAATTAGGTTAAAAAATATAAATTGT
>cg20474699 
TGTTATTATTTATTGGTTGTTGTGTTGTATTATTGTTATGTTATTGGTTG
>cg05973424 
GTTTTTAGGTATGGAAATATTTTTTATTATGATTGTGTTTTGTGGTAGGT
>cg01536599 
GTAGTTTTGTTTGGTATTAGAGTTGAGGGTTTGGGGAGTTTTATTATTTT
>cg26145455 
TGTTATTATATTTTAGTTTGGGTAATTGAGTAAGATTTGGTTTTAAAAAA
>cg04896949 
GGTTTTTTTTAATGTTTGTTTGAGTTGGATATTAGGGTTTTAGAAGGAAT
>cg04076264 
TGTTTAGTTTTGGTTGGTTTTGGTGTTTTTTGTTTTATATTTTTTTGAGA
>cg23798793 
GGTAGTTTGATAATTTTTATTAGATTTGGAGGATATAGGGATTTATTTTT
>cg05766881 
GTGTTTTGGTTTGGTTTAAGGTGGAAATATAAGATTAAAGTTGTTAGGAG
>cg14422496 
GGGATATTAAGAATAATGTTATAATGTGTGTATATTTTGTGGTGTTATTT
>cg14601050 
TGTTTTTGATTGTTGTTTTAAATGATTTTATTTGGTGTGGGGTGTTGTGT
>cg01773858 
TGGTTAGGGATATATTGGTTATGTTTGTTTTTTGGTTGTAGTTTAGTTGT
>cg08538926 
GTGAGGTTTTTTGGGTTAATTTAATGTATTGTTGTGGTTTTTATATTTGA
>cg23866403 
TGTTGTTTGATTTTTTTTTGGGATTATAGTTTGTAGTGTTTTTGGTTTGA
>cg15085899 
TGTGAATGAGATGTTGGGTTTTTAGTGATTTGTTTTTGTTTTTGTTATTT
>cg17330388 
GGATTTTAGGGTTAGATTTTGTGAAGATGTTTAGTTTAGGTGGTTTTTAT
>cg14447606 
TGTTTGTTGGTTTTGTTTTTGGGTTATTGTAGTTTAAATAGTATGTGTTG
>cg06310690 
GTGTATGAATAAATGTTTATTAGGGATATAGTTTGAGAGGTGAGTTGAAG
>cg19267205 
GTTTAGGGTTGTTTTTTGTTTGTTTTTTAGGGTTTTGGGTTTTATTTGTT
>cg16601171 
TGGTTTTTGAGTGTTATTTGGGGATGTTTTTTTTGTTGGGTAGTTTTAGA
>cg04083533 
GGGGTGTAGGTTTAGAGGTGGTTTATTATATTATTTATTATTTTTTTGGT
>cg22628286 
GTGGGGAGGTTGTGGGATGTGATATGTTTTAGAGTTTATAGAGATTTTTA
>cg21865249 
GGGGTAATTGAATAGTATTTTGTTGAAAAATGAGTTTTTAGAGTTTATAA
>cg19492512 
GGAGAAGAGTGATTATGTTAGTATAAAGGTTTTTATAATTGATGATTAAG
>cg14848237 
GTAAATTTGGGTATGTTTGAAAGGGGTTTATTAAGAGTAATAGAAGATGT
>cg26796396 
TGGTTTTTATGTTATTTTTTATAATAGTTTATTTTGAGGTGTGTTTTTAT
>cg11964308 
TGGAGGTGTTAAAGTTTGGAAGGGAGGGTATTTAAATTTTTGATGTAGGT
>cg23961757 
GTAAGAAAATGGGTTTAAATTGAAATAAGTAATAGAATTTTTAAAAAGGT
>cg27314580 
GTAAATTATAGATTAAGGGATTTAATATGGGGATAATTAGGGTGTAAAAT
>cg11908711 
GTTTTTTTGGTGGAGTGTATTTTTTATGTTGGATTAGATTATTTTTTATG
>cg00606952 
GTTTTTTTAGTGTGGTTGATTTATAGTTTGATAATGGTTAAGTAAATTTT
>cg00044430 
TGTTTAGTAAGTTTTTGTGATGTAGTTTTAGTGGGGATTTTTTTTTTAAG
>cg23962483 
TGATTTGTTTGAGGTTTTTGAGGTTTTTAAGGTTTGATTTTTTTTGAGTT
>cg17080277 
GGTTTTATGGTTTAGTATTGTGTTTAGTAGTTAAGATTTAGAGGAGATTG
>cg20709110 
TGTTGTTATTGGTTATTGTTTAGTTTTGTAGGATGAAAGAGTAGGTAAGT
>cg07501043 
GGTATAGTTTTTATAGGAGTATAGGGTTTAGGGAGGTGTTTTTATTTTTG
>cg14535707 
GTAGTAGGGTTTTTGGTTTTTGATATGGGGTTTGTATGATAGAGTAAATT
>cg12091641 
TGGTGGAGGAATATTGTATTGGATAGTTTTTGGTGGGGAATATTTTATTA
>cg08874471 
TGTTTTTTTGTGTTATAAATAGGAAGTGATGTATAAAGAGTTAGAGATGA
>cg16368902 
GAGAATGTATTTATGATGTGAAGTGAGGTTTTATTGTGTATTTTAGTTTT
>cg22404419 
GTGGAATTTATAGTTTTTGAAATTGATTAATTGTGGTAAATGAGGTAAAT
>cg14019501 
GTTATTTTTGGTTATTGAGTTTTTGATTTTAAGTTTGGGGATTGTTTGTG
>cg25477891 
GTTAAATAAGTAGTTTAAGGTTATATTGTAGAGTGAGGGTAGTAGAGTTT
>cg23741639 
TGTAGTTAGTTGTTTGGAGTTATTAGTGGTTTTTATGTTTTGGTGGTAGT
>cg19089810 
GTTTGTTTGAGTTTTAGGAAGAGAGAGTTGTGTGTATATTTTGTTATTAG
>cg07404363 
TGGGTTTTTTTTTGTGGTTTTTGGGTTGTTGAGATTTTTGTGAAGATGGT
>cg00361855 
GTAGTAAATATAGTTGTGTTTGATATAGATAGTTATTATTTATTGGGTTT
>cg16989790 
GGGTAAGTTTAGTAATTTTGTTTATTAAAATAGAATGTGTAGGAGGTTGA
>cg13174161 
GTTTTAGGTAATTTTATAGGAAAAGAGAAGTTTGTTGATTTGATATGTGA
>cg00136787 
GTTATTATTGGTAGAGTTTTTTAGATTTTATAAAGGGAAATTGTTTTTTT
>cg00767644 
TGTTATGTTGTGTAAGGTTAGTTTTTTAGTTTTTGTGAGAAGAAGGTGAA
>cg04249009 
GTTGTATTTATTAGTTTTTAGGAAGGAAAGTATTATAGTATTTTAGAAGT
>cg07900658 
TGGTTATTTAATATGTTTTTTTGAGAGTATAGAATATTTATAGTTTTATA
>cg02636834 
GAGGTGGATTATTTGATTTTGTTGGTTTTTATGATAGTGGTTATGGTTGT
>cg12396660 
GGTATTTTATTTTGTGTATTTTATTGTAAAGTTTTTTGAGGGGGATTTGG
>cg26812421 
TGTATTTTGGTTATGGTGTGGTATTGTGTGTATATAGTAGGTTATTGTTG
>cg09685763 
GGGAAAATTGAGGTATTGGTGGTTAAGGGATTTTTTAAAGGTTATAATTT
>cg04912566 
GTATTTTTGGTTGTTTGTTTTTGGTTGTTTTAGGTTTTAAAATTTTTTTT
>cg14849448 
GGTAAGAAGTTAAAATAGTAAAGGTAGTGTTAAATTAAAAAGGTTATGGA
>cg08005992 
GTTTGGTGTAATTGGTTTGTTTGTTTGAATATGAATATATTTGTTTTTGG
>cg01754848 
GTGTTTTTAGATGTTGTGTTTTTATGTTGGTTTTTGTAGGTTTTTTGGGA
>cg24786344 
GTTTTTGTTGTTATTGTTGGATATATTTTGTGGGTGATATTGTTGTATTG
>cg01548777 
TGATAATTGAATTTTAGATTTTTAGTATTTTTTTAGGAATTGTTGTGGTT
>cg14492773 
TGATTTGATTTGTAATGTTTTGGGTTAAGTTTTGTGAGATTGTGTATAGT
>cg01632455 
GGTATAGAAGAGATTTAAGTTTGAGTAGGTTTTAGTTTTGGGTTTTTTTA
>cg24490964 
TGGGGTTTTGTATATGTGAAGTATGTGTTTTATTATTGAGTTATATTTTT
>cg05449815 
GGTAGAGTTTTAATAATTTGGGATAATATTTTAAAGATTGGTTTAGGTTG
>cg01498832 
GGGAGGAGTTGGGTGGATATTTTTTTAATTTTTGAGGTTGGTTATTTTTT
>cg15683950 
GTTGTAAAGTAGTATTTAGGAGTGTTTTATTTGGGATTATTTTTGAAAAT
>cg04522112 
GATGGGGGTAGTGTTGTGAGTTTAGAAGAGGAAGAAATTTTGTTTAAGTG
>cg12755298 
TGGTTTTGTTGTTTTTGGTTTTTTGTTTGTTTGTTTGGTGTATTAGGTAA
>cg01123729 
GGAGTTGTTTTATGTTTTAATTGGAAGTGTTTTTTATTGTTGGTTTTTTA
>cg24828901 
GTGTTGTTAATGTGAAGGTAGATATGGTTTTTGGTTTTAGGATGAGTTTA
>cg18481322 
GTAGTTGAGATTAGATAATGTAAGATGTTTTGATATATGTGTTTGAGTTG
>cg06650364 
GATAGGATTTTAGAGAGTAGGGGTTATATTTTATTTATTTTTGTGTTTTT
>cg05441764 
GTATGTGGTTTATGGTTGTTGTATTAGGAAGTGTAGATTTAGAGAAATAG
>cg16985255 
GATAGTAGGTAAGTTTGGAGAGAAAGTTTTATAGGATATGTGGGTGGTTT
>cg26621817 
GAATTAGAATAATTATGAGTATAAATTAAGAAGATATTTTAGATTTTTTA
>cg03106584 
GAATGTATGTGATTGAAGTTGAATATTTGTTTATGTGTTTGTTATTTAAA
>cg17816893 
GGAGGAATTTTAATTTTTTTGAATTTGTTATTTTGTAGAGGGGATAGTTG
>cg02288088 
TGTTTGTTGTTTAATTGAGTGTAATTATAGAAGTTGGTTTGTGTTGTGTG
>cg19515510 
GTTGTGGTTTAAGTTTTTAATTTTAATATTTTGGTAGTTTAAGGTGGGTG
>cg04890706 
GATTGAGAGTTTGTTAAGATTTAGTTGGGTTATAATTAAGTATTTTTTAT
>cg16273961 
GTTTTAGATATAAAGATGAATAAGATAGTATTTGTATTGAAAGAATTTAG
>cg05219489 
GGTTTTAAAAGGTTTATTTTGGTTGAGTTATTTATATTTTGTATGGTAGT
>cg00061313 
GTTTTTGTTTGATTTAGTGTTAGGGTAAGTTTTAAGGGAATTTTGTTTTT
>cg01573859 
GAAGTTTAGAAATTAGTTTATTGTTAAAGGGAAAAAGGATAGTTTAAAGG
>cg09985698 
TGTTGTGTAGTTTTGAGGTTTTGGTTTGGGTTAGAATTATTTTTTGTGTT
>cg03440750 
GGGGAATAGATTGTTGTATTTTAGTGTTGTTTTTATTGTATTTTGGATGT
>cg05153851 
TGAGGGGTTTTTTGTGAGTTTTGAAAAGGTTTTGTTTGTTTTTTTTGTTT
>cg17086024 
GGAAAGAGTTGTTATAAATATTTGTATATAGGGTAGATAAATATTTAGGA
>cg18087256 
GTAAGTTTATATTATTATTTTTTAAAGGTTTGTGTTTTGGGATTTAGAGG
>cg16179589 
GAGTGAGAGATAGATGAAGAGATTGTTTTTTAGGGATATTTATTTTGAAT
>cg02354343 
TGTAGATTTTTGTTTATTTTTTGTTTTGTTTAGTTGTGTTATAGTTAGTG
>cg00541072 
GTAGTTTTAAATAAGGATAGATTATGTGGGTATAGTTTAGAAAGGAAAGA
>cg03836602 
GATAATATATTTATTGGTTTGGGGGATTAGGAGGTGGATATTTGGGGGAA
>cg27586682 
TGGTGGTATTTTTTTTAAAGAGGTTGGTGTTTTATTGTTTTTTGGTTGTG
>cg18484136 
GTGTTGTGTAAGTATTTGTGGTATAAATAAAGGAAGAGATTGAATATTGT
>cg26493145 
TGTTTGGTAGTTATTTTATTTGGGAAGGAGGTAGGGGTTAGTTTTTATTT
>cg10534455 
TGGTTGTTTAGTTGTTAAAGGATTTTTTATTTGTGTATTGTTGTTGGTTT
>cg07864377 
GGGTTGTTTATTTGAATTGTTAGTAAGTTTTATTAGTTGGATAAATTGTT
>cg17777002 
GGTTATTTGTAATATGATTTGGGTTGTTTAATTAATTTGTTAAAAAAAAT
>cg23250288 
TGGATGGTTTTGTTATAGAGTGTGTAGGGAAAATATAGTATAGTGATTAT
>cg11044897 
GGGAAGTTAGTTTGTATTTTTATTAAATATATGGGTGTATGTAGAGTTGT
>cg14049461 
GAGTTTGGTAGTTTTAGTATTAGTTTTATGTTGTTTAGAAATGGATTATT
>cg07164493 
TGAGTTTTTTTGTTAGTTTTTGTTTGTTGTTGTTTGGATTTTGTGTTTTG
>cg12881726 
TGTTGGGGTAGTGGGTTTTAGTGTTGTGTTTTTTGGTTGTTTTTTATATT
>cg19601114 
GTGTTTTTAGGAGGGTTGATTTTTAGAGGGTAGATGAATATAGTAATTAA
>cg26820811 
TGTGGTTTGGGATATTTATTTGAGGATGTGTTTTTAGAGAGTATGTTTGT
>cg00774458 
TGAGATGGAGTTTATTGAGGTTGAGAGTAATATGAATGATTTTGTTTTTG
>cg03566467 
GGGATTGAGATTTGTTATTTAGGATAGTTTTTAAAGAATTGTAGGTAGAA
>cg23367851 
GGTTGGTGTTAATAGTATTTTAGAGGGATAGTTTGGAATTAGGAGTTATA
>cg13086574 
TGTGTAGATAGTTATTGTTTTAATGTTTTTTATGTTGTTGGAGGATATTA
>cg11864477 
GTAGTATGTTATAGTGGAGGTTATTTTTGGATTTGTGAGAATTTAAGTTT
>cg14106250 
TGTTATTTGTTGTTGGGGGTGGTTTTTTTTATATATTATTTTGTGTTTTG
>cg09503234 
TGAAGTTAGTTTGGAGATTATTATGTTTTGTTTTTTGTTATTTATTGTTT
>cg12762303 
GTGTTTGAATTATGGGAGTTTTGTTATTAATTTTGTGTTTTTAATTATTT
>cg23213390 
GTTTAATTAGTAGAATATTTATTAGTGAATGGTGTTGGTTTTTTGTTTGT
>cg01568919 
GGAAATTTTTTAATAAGAATGATTTTAATTATTTGTGTATGGAGGTGTTT
>cg06207801 
GTATTTGTAGTTTGGGAGTTATAGGTTATGTTTTATAGTTTGGGTGTGGA
>cg09585653 
GGGTATAAAATAGTGTAATTTTTGTTTTATTATTTGTTTTGGGAAGGTTG
>cg20182709 
GTAGTTTTAAATGTTGTGAATATTATATTATTTTAAATTTTAATTGGTAT
>cg23041109 
TGGAGGAGGAAGTTAGAGTTTTGGTGGATTTTGTTTTGATGTTATATTTT
>cg01585418 
GTTAGTGATAGTTTTTGAGTTTTAGATTTATTTGTGAAAGGGTAGTTATA
>cg09351647 
GGAAGTATTTGGTTTATTGGGGATTAGTGGTATTTTAGATTTTGTATGTG
>cg10743062 
GTTTTGAGTATTTTTGGATATGGTAATTTTAAGTTTTAGTTTATTTATTT
>cg12273165 
GTATTTAGATTAGAATTAAGTTTAGGTTATGGTAGAGGTGATTAGTTATT
>cg24286770 
TGGGAAAGTTAGGTTATTGTATTGAGGATGGTTTTTTTTTGGTTTTTATT
>cg10934515 
GTATTTTGTTTTTTAAAATGATTTTGAGAGGATAGGGTTGGATTTTGAAG
>cg21085331 
TGAGGGTTTTGGATTTGGAAAATGTAATGGGTTTTAGGTTTAAGAGGGAT
>cg19845320 
GGGGGATTAAGTGAATTTTTGTGTGTTTAGTATTTTTAATAATAGGATTG
>cg22880933 
GTTTTGTGGGTTTTTTTGTAGGTAAGGGAGAGAGTAGTTTTGGTGAATTT
>cg02577773 
GTTTTTATATAGAGTAGTTGTGATTATGGAGTTTAGAATATAAAGTTTAT
>cg10137253 
GGTGTGTTGTTTTTATTATGTAGATTTTATTTGTGTTTTTAAGGTTTGTT
>cg13573081 
TGAAAAAGAAAAAGAAAAGAAGGTTGGGGTTGGGTATGGTAGTTTATATT
>cg10311240 
TGTGTTTTTTATGTTTTTGTTTAGTTTTGGGTTGGTGGTAAATTTTGGAA
>cg25369025 
GTATGAATTTGGGGGGTTTAGTGAGGTTGTAGTGAGTTAAAATTATGTTA
>cg05471155 
GGTTTTATGGTTTAGTATGTTTGGGAAAAGTTATTATTGTTTGTGTTTAT
>cg18778136 
GATTTGAATGGGGATATAGATTTAAGTTATATTAGAGTGTATTGTTTTGG
>cg11852165 
GAAAAATTAGGTAGTGATTTAGTAGTGAAGTGTATGGTAATGATTATGAA
>cg26685709 
TGAGTGATGGGTGTTTTTTTAGGTATTTATTTTTGTGGTGGGTTGTGGTA
>cg12939014 
GTGTATATTTATGGTATTTTTTAGTGTTATTTGTGATGTGGTAGTTTAGT
>cg23323712 
TGGTTGTATGTTTGTTTGTATGTTGTTTATATTTGTTTAGTATTTTTTAG
>cg08516222 
TGAGGAGGATTTTATTGGGTTGATTGTTAGTTTGGTGTTTTTGTTTATTG
>cg21197371 
TGTTTGGTAGTTATATTGTTTAAGAAGTGAGGAGTTTTTTTGTTTGGTAG
>cg13026899 
GTTGGAGTTTAGATAAAGGTTGATAGATTTTGAAATTTTTTTGGGGAAGG
>cg03591917 
GAAGGATATGGAGGATTATATTATTGAAGGTATAAGATTTAGAGGTGTTT
>cg27313686 
GTTTTAATTAGTTTAAGAAGGTGTGGTTTTTATAGAGAAGTAGGTTAGTT
>cg26342535 
GAAAAGTTTAAATTTGGTGAAAGGTAGGTGTAAATATTAGTAGTTATAAT
>cg02245105 
TGTTGTAGTATATAAAGTATATGTTTAGGAGATGGGAAGAAATTTGTTGA
>cg00991861 
GTTTAGGTTAGTTTTAAATTTAGTTTTAAGTGTTTTTTTTGTTTGGTATT
>cg05068951 
GTTAGTGTTATATTAAATATGGTATTGATTTGAGGAAGGTTTGAAGTTTG
>cg26116980 
TGGTTTTGATTAATGGATTTTAAGGAGTGGGTTTTAGTAAATGTTTTTGA
>cg18019825 
TGTAGGTATGGTTAATTTGGTTAGGAGGATTTTTTTGGATGTATAGTTTT
>cg05733364 
TGTATTGTATTTTTTTGTGAGTTGTGTGTTTTGGATTTTATTATGGGTTT
>cg18014931 
GGGTAAAGTGGATTTAAAGGTATGTAGTAGATATTTTGAATATTTATAAT
>cg08446241 
GGGAAAAAAATTAGTGTTTTATTAGAATTGGGAAGATATTATAAAGAAGG
>cg25345738 
GAGTTTTAATAGATGATTGATTTTAGTTGAGAAGTATGATATAGATATAA
>cg21793948 
TGTTGGGGGAAGATTTAGGTTAATGTTGTTTTTTATTGTTTTTAGTAGTG
>cg00500457 
GGTTAGTATATTTTTATAATAAAATTGTGGGTTTAAGTTGGGTATGGTGG
>cg03061682 
TGTTTTTAGTAGGATTTTGGTGAAGATTAGTTTTTGTATGTTAGTTTGTT
>cg07519816 
TGTTTTTTGTAGTTTTTGTGTAGTTTGTAGTGTTTTTTAGTTTTGTTTTG
>cg17578642 
GATTGTTGAATTTTGGGTAATTTTTGTTGATTTTTGATGTTTTTTTTAAA
>cg07487940 
GTATTTTTGTTGGATTAAGGTTTGGTTTTGTAATATTGGGAAAAAGTTTT
>cg25763788 
GTTAATAGTATAATTAGTAGTATTTTTTAGGGTAGGGAGATGGAGTTTTG
>cg11117183 
GGTTTTGTTTTATTAATGTTTTAGGTATTATTGTGGTATGAAAAAAAATT
>cg09929856 
GGATTTTTTTGAGTAGGGTTTGTTGTGAATTTTTTTTATGTGAAATGTAG
>cg08464009 
GTTTTAGGTTATTAATAATTAGGTTTAAATGTTTAATTTAGAAGGGAGTA
>cg09831911 
GGTATATATATTATATATTTTGGAGGTGTTGATATGGATATGTTTATTTT
>cg05472468 
TGTGTTTGTTGAGTGAATTTTTAAGGTTTGTAGGTTGTTTTTAGGAGTTA
>cg03943293 
TGTGTTTTAGAGAAGTGGGGTTTAGGTTTTTTATGGATGAAAGTGTTTTT
>cg13758932 
TGTTTTTTTTTGTGGTTGAATTATATTTTATTGTGTGGATGGGTTGGTTT
>cg11412466 
TGGGAGTGTGTTTAGGTTTGTATTTGTAGTAAAGTTAAGGTTATTGTTTT
>cg08915879 
TGGGTAAGAATTATTTTTTTATTGTAGTATTGGATTAATGGTGGTATGTA
>cg07463765 
GTTTATTGGTGTTTAATTTGGAAGTTAAGGTGTTTATTGAATTAGTTGTT
>cg17009717 
GATTTTAATTGATTGAGTTAATGAGAGTTAAAGAGGTTATATGTTTAATT
>cg26036722 
GGATGATTTATATTGTTTGATTTGTTAGATAAGGGTTTTTGGTTTTGATT
>cg12400881 
GTTATTATGAATTTGTTTTTTAGGAAGAGAAATAAAGGTAAATATAGTTT
>cg06890365 
TGTTTTTATTTATTGGGTTTGTTAGGGTTAGGAGTTTGAGATTTGTTGTT
>cg08124069 
GGATATTTGTTAAAATTAGGAGAGTGGTATTGTTATATATTATGAAGTAA
>cg17563338 
TGGTTGGTTTTTTGGTTATTTTTAGTTTTGTTATGGTTTGTTTTTTTTGG
>cg07365816 
TGTTGGAGTTTAGAATTTAGTTTAGGTGTGTTTGTTGGTTTTTTAGGGAG
>cg09197492 
TGGGATGTTTATTTAGGTTGGGGTTTGGTAGTTTTGGTTTTTTATAGATA
>cg17691662 
TGTGTTTGTGTTTGGGAATTATTGGATTAAATTTGAATTGAGTGAAATTA
>cg02074714 
GATTTGAGTTTAAAGGAGAATGTTTTTTGTAGGTGGTTTTTTAGGATATT
>cg00277048 
GGAGTTTTATAATTAGTAGTTGATTTTGGAGTAGTTTTTTTTAGGAGTTG
>cg19765175 
TGATTTTTTGAGTATAGTGAGGTTGTTTGTAGTAGTAGGTGGTTTTTTTT
>cg11787822 
GTAGAATTTTATGTTAGAGATGTAGAAATTGTTTTATTTATTTAAGGGTT
>cg02319591 
GTTTGTTGTTTGTTTGGTATAGGGTTTTTGTAGTATTGGTTTTAATTGAT
>cg16592453 
TGAGTTTTTAGAAAAGGATTTGTATTTAAATTTGTTATTTAATTTTTGAG
>cg16934444 
GGTGTTAGTGTTGATTGGAGAGATTTTAGAGATAATTGTGAAATGTTTGT
>cg09648697 
TGGTTTTTTTTTGTATATTTATGTGGTAATTTTTAGGTGTGGGTTTGGAT
>cg18892473 
TGGTGGAGTTAGTTTGGATTTGGGTTTTTATTTGTGTTTTGTTTATAAGT
>cg01231472 
GTGTTAAGGTATTTTGGTTTGGAATTTAATAATGGTATTTGATATAGAGA
>cg11571772 
GGGTGTTTTGGTTTAGAAATTGTTTTGTTTTTTGTGTTTAGGATGAAGGG
>cg19319928 
TGTTGAGAAATTGATGAAGTTGTAGAAATAATGAAGGGGTGGAGTTTTTT
>cg01439199 
GATAATATGAAAGGATTTATATTGGAGAGAAATTTTATGAGTGTAAGTAA
>cg04684225 
TGAGTTTTAATATTTTGATTGTATTTTATATGTGTTATTTTATATGGTTT
>cg07948383 
GAGTTTAGGTAATGAAATTGATTTTGGATGATGGAATGTATGATAAAAAA
>cg27310827 
TGTAGGTTTTTGTGTAAATATAGTAGGTTGGAAGTGGTGTTTATTATTGG
>cg20569356 
GTGTTTTTGGTTGTATTGATTTAAATTGATTGTTGATTTTTGTTTTAAAT
>cg17367457 
TGTTTATGGAGTTTTGTTGGTTGTTAGTATGGTAGTTTGAGATTAAATTG
>cg09039264 
GTTTTTAGGTGTTTTTTGTTGTAAGTAAATAGGTTTTTAATTGTTTTTTA
>cg02395917 
TGATATGGATATGGATGTTTTAGGTATTTTTAGTTTATTTTTGTTTGTTT
>cg18766103 
GATAGGAGATAAAAAATGTGGATAATGAGAATTAATTGTTTTTGGTAGAA
>cg16698814 
GATTTTATAGGGTTTTGTGAGGATTAAGTTGATATATTTGAAAGTGTTTG
>cg08351911 
TGTAGTTATTGTAGAAGAGTTGGTTATTGTTGGGTGTTATTTATGTTTTT
>cg01196158 
GTTGAGTAATTTTTTAATATATGTTTTAGTATTAATAGTTTGTTTTTTAA
>cg19246909 
GTAGATTTAGGGTTTTGGGTATGATTTATATAGTATTTAGTATATAAGGG
>cg04088773 
TGTTTTTAGGAGTTTGGTTTTTTGTTAATTATATTGTTTGGTTTTGTTTG
>cg22327078 
GTGTGTGTGATAGTAGTTTATAAGAAATTATTATATGATAATGGATTGTT
>cg08265551 
TGTTGTTGTTGTTTTTGTTTTTAGTTGGTTTTATTTTTGTTGGTTTGTAT
>cg10913050 
GTGTAATAATATGGAATATTGTTTGTATATAAGAGGGTTAAGTTATAGGT
>cg05495422 
GGGAAAAGTATTATGGAATTATTAGTAGTTGTTTGAGGTTAGGTTTAAAT
>cg04302927 
GTTTTGTATTTGGAGAAGTATTTGGAGAAGTAATATTTTAGAAGTATAAT
>cg14847497 
GTAGAAGTGATTTTGTTGTATGTGGTATAATTTTTGAGTTTTGTTTTTAT
>cg10308673 
TGGTTAATATAGGAGGTATTGATTATGGGGTAGGTGTTATTTAAAAATTG
>cg01306801 
GGAATGTAGGTTTGTTTAGGTTATTTATTAGTGGTTTTAAGTTTGGTAGA
>cg08092025 
GAATTGTTAGGAATTTAAAATGTTATTGTAGTTTGTAAGTTAAATGGAGA
>cg02325361 
GGTAGATATTTATTTGTTGGGATAGTTGATTTAATTTGTTATTGGGTGAT
>cg14406727 
GGGATTATGTAATATGTAAAAGAGGTAGGTGATATTGTAAGTTAGGATAG
>cg08911414 
GGAAATTAATTTAGTTGTGGAAATGATGAATTTTAAAAGTTGTTGGGTTT
>cg09188093 
GTAGTTAGAAATTGGTAGGATTGTTATTTGAGTTTTAAGTAAGGGTTTTT
>cg26346797 
GTGTTAGTGATTAATTTAAAGTTATGAAATTTGTTTTTAATGTTTATTTT
>cg21919967 
TGTTTATTGTTTTAATTTTTATTTTTGATTAATGTAAGGAGTGTGTGAGA
>cg23386435 
GTGTAGATATTTTGAAAGGTAGATTAAGGGTTAAAAAAGTGGATATGTAT
>cg16868941 
GAAAGAGTTTAAGTTAATAAGTTTGTTTAGGGTAATTTAGTTAATTTAGT
>cg18611631 
GTAAATTAGTTTGGTTTGGTATATGATAATATAAATTTAAGGATAGAGTT
>cg18258108 
GTATAATTTAAAATGTATATATAAAAATAGTTGAGGGTGAGTTAATAGGT
>cg08256557 
GTATTTTGGGTGATTATGGTGTGTTAATGTAGGTTTAATAATTGTAATAA
>cg24967852 
TGTTTATTTTGAAGGGTAAATTTAGTTGTTTTTTAATGTTGTTTTTTTGT
>cg04122493 
GAAATTATTGGTGTTTGAATAAATGTTATTTGTTGATGTTTAGTGTTGTT
>cg21391660 
GTAGATTAGGTAGAGAAGTTTTTTGTAGAATTTTTTATAGGTGTTTTTTT
>cg02032682 
GTGAGTTATTATATTAGGGATGAAGTTTTATTATGGTTGAAGGATATTTA
>cg02184644 
GGAATTTAGATGTGTTGATGTATTTGATGTTAAATGTTATATTAAGGAGG
>cg07372585 
GATTTTGTTGTTTAAAGGTGTTTTTTAGTATAGTGTTGAAGTGTTGTTTG
>cg07632391 
GTTTTATTTGGATGTTTTTTAGTGTGTTGTGGTGGATAATTTTATTTATT
>cg10736454 
GTTTTTTAATGGAGTAGATGGATTAATTGGATGTGGGTTTTGTTTTGATG
>cg04309559 
GTGGTTGTGATAAGTTTAATTAGGGATAGTAAGAGAGTTAATAATAATAA
>cg26106362 
TGTTAGTGTTTTTGGATTTTTAGGTTTTTTTGTGTTTATTTTGGATTGTT
>cg25439665 
GATTTTTTGAGAGTTTATTAAGTTATTTTATTTAGGATATTTTATAATTT
>cg24167726 
GTTTGTTTGTTTTTTTAATGAGATTAAAAGTTAAAGATTAAGGTAGTAAA
>cg02252317 
GTTTGGTTAATTTAGTTATAGAAAGAGAAGTGGTTATGTTAAGTTGTTGG
>cg23076351 
GTAGAGGAGTATTTTATTTTTGGAGTAGGAGGTTATGTTGTAAATTTAGA
>cg04467334 
GGTTATAATTATATTTGGGATGAAGAATAAGAGTAGAAGTAGTAGTATGG
>cg09403190 
GGGAGAGAATTTGTGTTTTTAATGAATGGTGTTTTAAAAAAGTATAATTG
>cg17054879 
TGTGTGTATATGTATAGTTTTTTATAAGTGTATGATGTGTTTATATAAGA
>cg22120948 
GAGTGTGGTTTTATGTTATTTTAGTGTTATTTTTGTGTTTTGTATTTGTT
>cg14238019 
GAAGTATAATTGAGAGTTTAGAGAGAGTAAAATTAGTAAAATGGTAAGAA
>cg13201342 
GTTTATTTTAAAATTTTTATTTTATGGTTAGAGTATTTTTGTTGATGTTA
>cg08506369 
GTATATGTAGATATATGTTATTATTAGGTATAGTTTTATGGTTAGGGGAT
>cg14170880 
GGGAGGATTTTATGTGAAGATAATTTTTTAGTAATATATATGAAATTATT
>cg03696599 
TGTTGTTTTGGGTAAGTATTGTAAGGTGTTTTGGGGTTTTGGATTTTAAG
>cg12177182 
TGTGAAGTTGTTTGGTTTTTTTTTTGGAGATATTGTTGTTTGTTGTTTTT
>cg07078960 
GTAAATGTGTTTTTAATAGTATAAGGGTATTTTAGTTATATTATTGTAAA
>cg07455789 
TGTGTGGGGTTGTGGGTTAGGTTGGTTTTTGTTTATTATTTGTAAGTTTT
>cg16493531 
TGTTTTTGAGTTTTTTAATTTGATTTTGGAGTTTTTGGATTATGTTTTGG
>cg20497713 
GTTTATTAGGATGGTTTTAATAAAAATATAGATAATGTTAAGTGTTAATG
>cg15985196 
TGGTTTTTATAGGTTTTGAGTTGAAGTTTAGTTGTTTATTGGTTGTTTGA
>cg12839623 
TGTATTTGAGTGTTTTTGAAGAATTTTGATTTTTAGTAGTTTTTGGAAAG
>cg07143863 
GGATTTTGGTTTAAGGATGTTTTATTAATTAGGTTGAGTAGTTTTTGTGA
>cg02054792 
TGTTATTTTTTTGTAGTTGTTGGTTGGGATTTGTGGTTAGTTTTTATTTA
>cg13007356 
GTTAGGGTTATTTTTATTAGTAGATTTGGAGTTTAAATGTTTGTAGGTTT
>cg01476062 
GTTTATGTTTGGAGGATAAGTTGATATTATTATGTGTTATTGGTTTGGAA
>cg26804023 
TGATTAGTTTGTTGGGTTTTTTGGTGATGGTGTATATGATGTGTTGTTTT
>cg06994813 
TGATTTAAAGGAGTTTAGTGAATGTTTGGTTAAAAATAGGGAAGAAATAG
>cg12298140 
GGATTATAAGTAAAATGGTTGTTTTTTGATTTTTTAGTTGGGGTTTAGGG
>cg08734931 
GGGTTGGAAATTTGGGTTTAGTTTTTTAGTGTAGATATATATTATGAGTT
>cg13052768 
GGTGAAGTGATATGGTTTTAATTATAGGTTATTTTGGTTGATTTATAAAG
>cg04946357 
GTTGTGAGTGGAGTTTATATTTGGGGATTTTAGTTGAGGAGGTATTTTAT
>cg01502653 
GTTTTAATGTTATTTTGAATTGGATTGAGTTGTAAGGTTAGATGGTTGGG
>cg13744221 
GGTGTGATAAGTATTGGGGTAATAAGGGTAAATAATATTTTTAGTTTTAA
>cg00128361 
GGGAAATTGGAAGTTTTTTTGAGGTTTTTGGTTATTTGAGATAGTTATAT
>cg15161691 
GTATGTTTTGTTTGTTTAGTTGGGTTTTGGTAGTGATAGTGATTATAGTT
>cg26946232 
TGTTTGTTAGTTTTATGGTATTTTGTTTTTTTAGAGTATATTAGGGAAAA
>cg14904814 
GAGGATGTTTTGTTTATGTGGTTTATTTTAGTTTTGAATTGATTAGGATG
>cg10369784 
GTTTGGTTGTAGTTAAAATTTAATGTGTTGATTTTTTTAGGTATAATTAT
>cg02324291 
GGAATTTTAGAATAAGGATTTTGTTTGAAATAATATTATTATTAATTGTT
>cg21782813 
GGTTTTTTTAAGTATAGTTGTTTTGGTTTTGTAGTGGTTTTATTTTAGGG
>cg16502364 
GGGATTAAGTTGAATTTTAAGAGGTTAAGAATTTTTTGTGAAATAGAATG
>cg01584457 
GGGTTTTATTTATAGGTTATAGGATTTATTGTAAATTTTTTGGATGTTGT
>cg14899563 
TGATGAGTGTTTTGGGTAGTTTGGTTTGGGTTTATGATTTTTTGTTTAAG
>cg09588850 
GTGTTTGTGGTAAGAAAGATTTTAAAGTGTAGAATTATAAGAAGTTAGTA
>cg23101551 
GGGTTATAAAGGTTTATAAGATTTTTAGGTTTGTATTAAGTATTTTTTTT
>cg08321815 
GTTGTTATATATGTAATTGATTGTTGAGTAAATATTATTATGTAGTATAT
>cg16745960 
GTTTGTTATGTTTTGGAGGAGGAGGAGGTTGTTATTTGTGTAATTTTTTT
>cg23943833 
GTATATTGAATGGTATAGTTATTAGAAAGGTATATTTTTTAGGATTAGTT
>cg11797904 
GATGTTTGGTTAGAATAAAATGGAAAGATTTAGTTATATGTGTTTATGGT
>cg26376749 
GTTAGGGATAGTGTTTTTTAGGGATTATTTAGTTATTTTTTGTTGTTTTG
>cg03877381 
GGGTTAATGTGAGAGTGGGTAGTGTTTGATTTTTTTATAAATTATAATAT
>cg27133684 
GGTATGTAAATTTTGTTATAGGTGGGGTTTTTGTAGATATTATTTAGTTT
>cg09928274 
GGGTTTATTAGTTTAATTTTTGAGATTGATTGATTGATTGATTGATTTTT
>cg26410557 
TGAGGGTATGGTTAGAAATGTATTGGTGTTAAGGAAATTATGATTTATTT
>cg12017188 
GTTGGAGATATTAGTAGATAGGTAGTATGTAAAGGTTTTTATTTGTTTTT
>cg24238849 
GTTTTTTTTGGGTGATTTAGTTTTGGGTTTTGGAGAAGTTGTATTTTTTT
>cg25544523 
GTTTTGAAGATTTTTTATTTGATTAGTGTATGATTTTATGAAGTTGTATT
>cg23797839 
TGGTATTTATTTTTTGAATTTTTTTTAGTGTTATGGGTTAGGGATGGTGG
>cg19952095 
TGTGTTTTATTAGTTTTAGTTGTTTTGTAGGAATTGTTGTTATGTGTTGT
>cg02391549 
GGTAGTTTTTTTAGATATAGGTTTTTTTAGGTTAAATGTGGGGATTTTAG
>cg12594911 
TGTTTTGATTTTTGTGTTAGAGTTATTGTTATTTTTTTGATATATATTGG
>cg17324707 
GTTTTATTTGTTGTTAGGTGTAGATTGTTGAGGTTTTTTATGGTTATTTG
>cg17465050 
GTGGGTAGTTTTTAAGTTTTTGTTGAATGAATGAAGGAATTTTTGTTTTT
>cg11385488 
GGAGTAGTTTAGAAGATAAAGTGATAGTTTATTTTATAAATTGTGATGGT
>cg11696839 
GATGGTTGTTTAAATAGGATGAGTTAAGGTAATTATAGTTTTATTTTTAG
>cg02823457 
TGAGGTTAATTATGTGGATTTGTGTTTGTTTTGTATTGTGTGTGAGGATA
>cg08037816 
GAAATGGATAGTATTTTGGGTATATTTTTAGGGATATGAAAAAATGTAAT
>cg12195102 
TGGAAGAATAATTTAGTTTGTTTTGGAATTTGAATGTTGTTGATTATAGA
>cg11100836 
GGTTTTGGGTTTAGGTTTTGGGTTTTTAGAGAAGTGTGTTATTATTTGTT
>cg13561231 
GGTTTTAGATGTTAGTTTTTGTTAGTTTTTAGGAATGTTTTGTTTTTGAT
>cg12634124 
TGAAATTTATTTTAGGTTGTAGAGTAGTTGTTTGGTGTTGTTGAGTAAGA
>cg08116315 
GGTAAATGAGTGATTTATTAAAATTAGTTTTAGATTTGAGGATTAGAGGA
>cg09239705 
GTATATATTTTTTGAAAGAAGTAGATTGTTTTTGTAGGATTTGGGAAATA
>cg22732515 
TGTTTGGTTTTTGTAGGTGTTTGGTTTTTGTTTATTTTTGATTTTGTAGT
>cg27467358 
GTTGGAGATATATAAGTGTTTTTTAAGTTTATTTAAATAAAATAATGAAT
>ch.10.113099321F 
AGTTTAGTTAAGGTAAGTATGGTAGTTGTATTTGTTGGGTATTGTGTTTC
>cg00257893 
GTAGAGGAAAGTTTGTATTATTTTTGTGGGTTTAGAGAGGAGGAATTTTT
>cg05589564 
GTATATTTAAATGAATGTTGGTTTTGTGAGAATTTTTAGGTAAGATTGGG
>cg11061343 
GGAGTATAGATGTTTTTTTAGGAGGTTTGTTTGTAAAGGGAGGGAAGGTT
>cg19938187 
TGAATTTAAAGTTTTTTGAAAAGTTGTTGAAGTTTTAAGGTTTTTTTGTT
>cg03427576 
TGGTTGTTTTAGATTGTTTTGTTGTTGTTTTTTGTGTAGTTTTTTGTAGG
>cg17794524 
TGGGAAGTTTTAAGGTAGGGATTGGTTTGGAAAGGAATATTAAGAAGGTT
>cg24731441 
TGGTTTAGATGTGGGTGGAGGGATTTTATTTTGTTAGGTTTTTTGTTTGT
>cg07490283 
GATAGTTTTAAGATTTTTGAGATAGAAGGTAATTTGTTGTTATAATTTTT
>cg11168432 
TGATGTTGTGTTATGAGGGATATTTATGGTTTTATTTGAGAGTTGTTGTT
>cg04517722 
TGTGTGTTTTGTGAAGAAATGATTGGATAAGTTTATGGTGATAAGGAGGG
>cg02381354 
GTTTTAGTTGTAGGTTTGGATATGTTGGATATTTGGATTTATTTTTAGTA
>cg03580106 
TGTTATTTTTTGGGTATATTTTGTTTTTTAATTAGTTATGAAATTATGTG
>cg15021629 
GTGTGATTTTTTAAGGGGGTGGGAATTTGATATAAATGTTTAAAGGGGTT
>cg13914600 
GTTGTGTGTATTAGAGTTGTTTTGGGAGATGTTTTTAGTTGGGTTTAGGG
>cg14560571 
GTAAGTTAAATGAAGAAAAGTAAAGTTTTGGGGGAAGTTATTATTTATTT
>cg06066240 
GGGATAGTTGATGTTATAGTGTTAGGTTTGGAATTAAGAAAGTTTAAATA
>cg23717686 
TGTTTTTTTTATTGGATATTGGTTTTTTATGGGGTTGAGTGTTGTTGGGT
>cg14126020 
TGTTTTTAAGTAGATTTTATTGTGAGTTGAGTTGGTTTTTGTGTTTGGGG
>cg07042902 
TGGAAGAGTTTTTTTTGATTTTGTTTTTTAAATTTTTTGGAGGGATTGTG
>cg07571509 
TGTGTTATGTATGGATTTGGAATTATATATATGTAGTTTAAAATGTGAAA
>cg03138124 
GGTTGTAATTTGATAAAAAGTTATGTATGAAATAGTTGTTTGTATATTAA
>cg04357203 
TGATTAATTTTGATTTGGGTTAAAATTTTTAGGGATTTTTTGTTGTTGTT
>cg26938847 
TGGGGTTTTGGTGTTTTGTTGGTAAATAGGTTTATGATTTTTGTAGGTTT
>cg25042258 
GTTGGGTAAAGTTGGTTTAAAGTAAGGTTTTGAGGTTTTTAGTAGATTAT
>cg16875167 
GATTTTGAAGTAATTTTTGGTAAGGTAGAGGTTGGTATTTTGAATTTGTT
>cg19889530 
GTGTAGGATGTTATTTGTTTGTTTTGTTATTAGTTTTATATTTTGAGGGT
>cg06931179 
TGGTTGTTTTTTTTGTGTGTTATTTTTGTGTTTTTTGTGAGTTTTATTTT
>cg06540558 
GAGATTTTGAGTTTTGGAGTTGGAAAAATTTGGGTAAGTTTTATTTTTGT
>cg11913482 
GGTTTGGTGGTAGATATTATATTTTTGGTATTGTGGAGGTTAAGTTATTA
>cg13103476 
GGTATTTTTTATAGTTATATTTAGTGGGTTTATTTAGGGTTTTTGGATTT
>cg05787120 
GGTTTTTTGGGTGTATTTGGTGGTTTTGATGTTTTTTAATATTTGAGTTT
>cg03464475 
GTAAATGGAATAGGATTAAAGAATGAAGTAGAGAGAAGTATTAGTAAATT
>cg19006628 
GTAAATAGAAGGGTAGGAAAGATAGTAGGATTAATATAGAAATAAAAAAA
>cg25661451 
GAATGTTTTTTTTGTGTGAATTGAAAATTGTTTGATGTAGAATTGTGTGT
>cg12557972 
GTTGGGATTTTTTTAGATTTGGGTGTGAGTTTTAGGTGTGTTGTATGTTA
>cg20263733 
GTTAGAGTAATGTTTGATATATAGTTAATTTGGATGAATTGAGTGATGTT
>cg11339888 
GGTAATGGTATTAGTGAGGTTATTGGTATTTTAGAGTAGAGGGATATAAT
>cg27495769 
TGTATATATTATTTGTTAATTTGTATTTGGGAAGATGTGTGAGGTGTGGA
>cg06692252 
GTGGATTTTTTGTAATTTATTTATAAGAATTATGTGGGTTAATATTTATT
>cg17574930 
GATTGTTGTTATGGGTATAGTAAATAAGGGGTTTAGTATTTGTGTTTATG
>cg20863409 
TGTTTTGTTGTTTTTTTGTTAGTGGTTTTTTTTTGTGTAGGTTTTGATTT
>cg25373484 
GTTTTTTGAAGTTTTGTTAAGAAAATAAATGGTGATTTTGTAGGTGTGAT
>cg00190355 
GTTTATTTTTGTTTGGTTGTTAGAATAAATTGTTTTTAATTAGGAAATAA
>cg10288986 
GTGAGTGTTAGTTTTGTTTTTTGGTTGTTTTGTGATTTTGGGAGGGTATA
>cg12245770 
TGTGGTTTTTGATATTTTGTGGGGTTTTTATTTTTTGTTTTTGTTAGAGT
>cg27006164 
GAAAGGTTGATTTAATGAAATAATTTTATGTGAGATAAGGAGTTGTTTTG
>cg16360868 
GGGTTTTGTTAGATTTTGTAGTTGTGAAGTTTTTGGTGTTTTTGATTTTT
>cg17149563 
TGGGTTTTATTTGGTTTTTTTTATTAGAGTTTGAATTTGTGGTTTAGGTT
>cg09885502 
TGGTGGGTGTTTAATTTTGTTTTTTAGATTTGTTTTTTAATTTTTGGTGA
>cg03186232 
GGTTGATTAAAGTTAGTGTTTTAAATGTAGGTGTTATGTAATTATTATAT
>cg20327645 
TGGTTTTGTTATTTTGTTTATGGTTGTTTTTTAGGTTTTGTTAGTTTTTT
>cg04245212 
GATTTTGGTAATTGTGGTTTTTTGAGTTTAATTTTTGTGTTTTTGTTTTT
>cg10555609 
GGTGAATTTTTTTGAATTAAGAGTTGGTTTAAATATAGATGATTTGTTTT
>cg07488154 
GGGTAATTAGTAAGTAGAAGTAGTATATAGAGAGTATTTTTATAAGTTAG
>cg20560602 
GATTTAGGTTGGAGGATTTGTTTAAGTTATAGTGGATATAGTAATATAGG
>cg22249735
[truncated: 55,092,235 more chars]
