# Supplementary material for: Usability of human Infinium MethylationEPIC BeadChip for mouse DNA methylation studies
Source: BMC Bioinformatics. 2017 Nov 15;18:486. doi: 10.1186/s12859-017-1870-y (PMC5688710; doi:10.1186/s12859-017-1870-y)
Supplement: Supplementary file 2 — mEPICmanifest. (XLS 5446 kb) [file 12859_2017_1870_MOESM2_ESM.xls]

## Sheet: mEPIC.final
	mm10_CHR	mm10_Mapinfo	mm10_Strand	mm10_RefGene_name	mm10_Feature	mm10_CGI_feature	CGI_feature_range	mm10_Fantom5_enhancers	hg19_CHR	hg19_Mapinfo	hg19_GeneName	Infinium_Design_Type	Validation_0.01	Mismatches_Pos1_5	Target_site	Target_site_coordinates
cg00000165	5	106469191	-		IGR	Open sea	chr5:106463519-106557166		1	91194674		II	TRUE		AG	chr5:106469190-106469191
cg00001364	1	190161748	+	Prox1	Body	Open sea	chr1:189926399-190165224		1	214170376	PROX1	II	TRUE		CG	chr1:190161748-190161749
cg00001582	14	25459230	-	Zmiz1	5UTR	Island	chr14:25459062-25461092		10	80828702	ZMIZ1-AS1;ZMIZ1	II	TRUE		CG	chr14:25459229-25459230
cg00001810	15	69092960	-	Khdrbs3	Body	Open sea	chr15:68263167-72541924		8	136659294	KHDRBS3	II	TRUE		CG	chr15:69092959-69092960
cg00002186	14	33038638	-	Wdfy4	Body	Open sea	chr14:32861336-33315522		10	50085163	WDFY4	II	TRUE		CA	chr14:33038637-33038638
cg00003305	7	37773612	+		IGR	Island	chr7:37773504-37773708		19	30715645		II	TRUE		CG	chr7:37773612-37773613
cg00003994	12	37108995	+	Meox2	1st Exon	Open sea	chr12:36386222-38774639		7	15725862	MEOX2	II	TRUE	MM	CG	chr12:37108995-37108996
cg00004105	19	42608360	+	Loxl4	Body	Open sea	chr19:42604108-42608716		10	100022608	LOXL4	II	TRUE	MM	CC	chr19:42608360-42608361
cg00004207	17	80205994	-	Srsf7	5UTR	Shore	chr17:80204453-80206452		2	38977301	SRSF7	II	TRUE		CA	chr17:80205993-80205994
cg00005112	8	107544964	+	Wwp2	Body	Open sea	chr8:107443540-107583937		16	69958840	WWP2	II	TRUE		CG	chr8:107544964-107544965
cg00005306	7	127512117	-	1700008J07Rik;Srcap	5UTR	Island	chr7:127511907-127513004		16	30709566	SRCAP;LOC730183	I	TRUE	MM	CG	chr7:127512116-127512117
cg00006299	6	18448439	-	Cttnbp2	Body	Open sea	chr6:18034638-18510211		7	117451012	CTTNBP2	II	TRUE		CG	chr6:18448438-18448439
cg00006397	1	172057751	-		IGR	Shelf	chr1:172056249-172058248		1	160336699	NHLH1	II	TRUE		CG	chr1:172057750-172057751
cg00007226	12	113014675	-	Pacs2	1st Exon	Island	chr12:113014095-113015060		14	105781366	PACS2;BRF1	II	TRUE		CG	chr12:113014674-113014675
cg00007466	8	3496386	+	Zfp358	Body	Shore	chr8:3496388-3500173		19	7585086	ZNF358	II	TRUE		CG	chr8:3496386-3496387
cg00007981	9	15044921	+	Panx1	Body	Shore	chr9:15042998-15044997		11	93862594	PANX1	II	TRUE		TG	chr9:15044921-15044922
cg00010954	8	92066604	-		IGR	Open sea	chr8:91809643-92351696		16	54620055		I	TRUE		CA	chr8:92066603-92066604
cg00011578	7	17027735	-	Ppp5c	Body	Island	chr7:17027556-17027959		19	46850432	PPP5C	II	TRUE		CG	chr7:17027734-17027735
cg00012194	15	89160890	+	Plxnb2	Body	Island	chr15:89160438-89161110		22	50720288	PLXNB2	II	TRUE		CG	chr15:89160890-89160891
cg00013410	11	86357551	+		IGR	Island	chr11:86357279-86358424		17	60142592	MED13	I	TRUE		CG	chr11:86357551-86357552
cg00014152	X	8131602	-	Wdr13	Body	Shelf	chrX:8131266-8133265		X	48457128	WDR13	I	FALSE	MM	CG	chrX:8131601-8131602
cg00015319	15	103086525	+		IGR	Island	chr15:103085923-103086798		12	54500832	FLJ12825	II	TRUE		CG	chr15:103086525-103086526
cg00015930	4	115972767	-		IGR	Open sea	chr4:115967385-115975469		1	46921746		I	TRUE		CG	chr4:115972766-115972767
cg00016841	7	128270050	-	Slc5a2;BC017158	Body	Open sea	chr7:128242564-128293755		16	31499479	SLC5A2	II	TRUE		CG	chr7:128270049-128270050
cg00017121	11	98763590	-	Thra	Body	Open sea	chr11:98746337-98764143		17	38244555	THRA	II	TRUE		CG	chr11:98763589-98763590
cg00017157	1	166055188	+		IGR	Open sea	chr1:166007586-166234496		1	167127353		II	TRUE		AG	chr1:166055188-166055189
cg00018212	3	135223204	+	Cenpe	Body	Open sea	chr3:135216869-135418918		4	104104013	CENPE	II	TRUE		CG	chr3:135223204-135223205
cg00019841	18	73930476	-	Mapk4	1st Exon	Open sea	chr18:73819954-73966125		18	48256146	MAPK4	I	TRUE		CG	chr18:73930475-73930476
cg00020590	2	72234747	-	Rapgef4	Body	Open sea	chr2:71985508-72281613		2	173891947	RAPGEF4	II	TRUE		CG	chr2:72234746-72234747
cg00021030	11	78037001	+	Dhrs13;Flot2	Body	Shore	chr11:78035972-78037971		17	27225770	FLOT2;DHRS13	II	TRUE		TG	chr11:78037001-78037002
cg00021264	6	72427916	+	Ggcx	Body	Open sea	chr6:72384605-72434917		2	85779671	GGCX	II	TRUE		CG	chr6:72427916-72427917
cg00023154	4	117495372	+	Rnf220	3UTR	Island	chr4:117494359-117496709		1	44872463	RNF220	II	TRUE		TG	chr4:117495372-117495373
cg00023526	4	91375979	+	Elavl2	Body	Shore	chr4:91375124-91377123		9	23825847	ELAVL2	II	TRUE		CG	chr4:91375979-91375980
cg00025331	2	44988909	-	Zeb2	1st Exon	Open sea	chr2:44931797-45105313		2	145147350	ZEB2	II	TRUE		CG	chr2:44988908-44988909
cg00026546	4	129118456	-	Hpca	Body	Shelf	chr4:129116944-129118943		1	33354785	HPCA	II	TRUE		CG	chr4:129118455-129118456
cg00027948	10	128517078	+	Esyt1	Body	Open sea	chr10:128463861-128521059		12	56531334	ESYT1	II	TRUE		CG	chr10:128517078-128517079
cg00029233	11	103117809	-	Hexim1	1st Exon	Island	chr11:103117220-103117987		17	43227453	HEXIM1	II	TRUE		CC	chr11:103117808-103117809
cg00029822	9	56995008	-	Ptpn9	5UTR	Island	chr9:56994991-56995839		15	75871730	PTPN9	I	TRUE		CG	chr9:56995007-56995008
cg00030432	5	137784799	-	Mepce	Body	Shore	chr5:137783605-137785604		7	100028974	MEPCE	II	TRUE		CG	chr5:137784798-137784799
cg00031999	2	24648956	+	Cacna1b	Body	Open sea	chr2:24478421-24674982		9	140953581	CACNA1B	II	TRUE	MM	CA	chr2:24648956-24648957
cg00033950	11	4166499	+	Sf3a1	Body	Open sea	chr11:4164618-4182641		22	30742504	SF3A1	II	FALSE		TG	chr11:4166499-4166500
cg00034468	8	123892894	-	Acta1	Body	Shore	chr8:123892618-123894617		1	229568077	ACTA1	II	TRUE		CG	chr8:123892893-123892894
cg00035000	4	135154580	-	Runx3	Body	Shore	chr4:135153103-135155102		1	25255003	RUNX3	II	TRUE		CA	chr4:135154579-135154580
cg00036871	1	75507054	+	Inha	TSS200	Shore	chr1:75506385-75508384		2	220436894	OBSL1;INHA	I	TRUE		CG	chr1:75507054-75507055
cg00037013	1	74769969	+		IGR	Shore	chr1:74769686-74771685		2	219722536		II	TRUE	MM	CA	chr1:74769969-74769970
cg00037058	2	76370196	+	Rbm45	1st Exon	Island	chr2:76369911-76370352		2	178977341	RBM45	I	TRUE		CG	chr2:76370196-76370197
cg00037153	6	88189781	-		IGR	Island	chr6:88189579-88190968		3	128216699	GATA2-AS1	II	TRUE		CG	chr6:88189780-88189781
cg00038038	1	158960726	+		IGR	Open sea	chr1:158366876-159227780		1	176522318	PAPPA2	II	TRUE	MM	CG	chr1:158960726-158960727
cg00038376	13	94685383	-		IGR	Open sea	chr13:94600227-94698604		5	77165147		II	TRUE		CG	chr13:94685382-94685383
cg00039845	12	86115926	-	Ift43	Body	Open sea	chr12:86086848-86210336		14	76501445	IFT43	II	TRUE		CG	chr12:86115925-86115926
cg00041401	3	103860246	+	Ptpn22	TSS200	Open sea	chr3:103813591-103910156		1	114414408	PTPN22;AP4B1-AS1	II	TRUE		TG	chr3:103860246-103860247
cg00044107	9	79599993	+	Col12a1	5UTR	Open sea	chr9:79346843-79714441		6	75795067	COL12A1	II	TRUE		CG	chr9:79599993-79599994
cg00046073	13	44840671	+	Jarid2	Body	Open sea	chr13:44738108-44898778		6	15401039	JARID2	II	TRUE		CG	chr13:44840671-44840672
cg00046710	2	25224914	-		IGR	Island	chr2:25223966-25225245		9	140135483	TUBB4B	II	TRUE		AC	chr2:25224913-25224914
cg00047469	4	62524992	-	Pole3;4933430I17Rik	Body	Island	chr4:62524695-62525573		9	116172568	POLE3;C9orf43	II	TRUE		CG	chr4:62524991-62524992
cg00049718	3	103020656	-	Csde1	5UTR	Island	chr3:103020324-103021122		1	115300559	CSDE1	I	TRUE		CG	chr3:103020655-103020656
cg00050792	8	11201705	-	Col4a1	5UTR	Open sea	chr8:11192299-11308170		13	110804727	COL4A1	II	TRUE	MM	CA	chr8:11201704-11201705
cg00051590	17	35005502	+	Vars	Body	Shelf	chr17:35003619-35005618		6	31759486	VARS	II	TRUE	MM	CG	chr17:35005502-35005503
cg00051782	16	30070294	+		IGR	Island	chr16:30070091-30070695		3	193859210		II	TRUE		CG	chr16:30070294-30070295
cg00053010	11	96875917	-		IGR	Open sea	chr11:96866290-96912115		17	46089788		I	TRUE		CC	chr11:96875916-96875917
cg00053373	11	69605382	-	Atp1b2	3UTR	Island	chr11:69604946-69605847		17	7554827	ATP1B2	II	TRUE		CA	chr11:69605381-69605382
cg00055557	2	170732111	+	Dok5	5UTR	Open sea	chr2:170515887-172038062		20	53092474	DOK5	II	TRUE	MM	TG	chr2:170732111-170732112
cg00056719	15	102470521	-	Pcbp2	TSS200	Island	chr15:102470312-102471244		12	53845867	PCBP2	I	TRUE	MM	CG	chr15:102470520-102470521
cg00059034	3	118431460	-		IGR	Open sea	chr3:117873042-119778566		1	98514082	MIR137HG	II	TRUE		CG	chr3:118431459-118431460
cg00060304	2	105671196	+	Pax6	5UTR	Shore	chr2:105669781-105672526		11	31837237	DKFZp686K1684;PAX6	II	TRUE		CG	chr2:105671196-105671197
cg00061436	12	102838663	-	Btbd7	Body	Open sea	chr12:102762335-102873437		14	93761248	BTBD7	II	TRUE		CA	chr12:102838662-102838663
cg00063567	11	30953962	-	Asb3;Erlec1	TSS1500	Island	chr11:30953846-30954096		2	54014461	ERLEC1;ASB3;GPR75-ASB3	I	TRUE		CG	chr11:30953961-30953962
cg00063979	18	35872236	+		IGR	Shore	chr18:35871259-35873258		5	139075286		II	TRUE		TG	chr18:35872236-35872237
cg00065408	15	98634947	-	Cacnb3	5UTR	Island	chr15:98634571-98635349		12	49212475	CACNB3	II	TRUE		CG	chr15:98634946-98634947
cg00065957	4	108383156	+	Fam159a	Body	Island	chr4:108383205-108383697		1	53099352	FAM159A	II	TRUE	MM	CT	chr4:108383156-108383157
cg00066554	1	172013145	-	Vangl2	Body	Open sea	chr1:171684000-172022997		1	160385636	VANGL2	II	TRUE		CG	chr1:172013144-172013145
cg00067574	17	86963701	+	Rhoq	1st Exon	Island	chr17:86962877-86963752		2	46770281	RHOQ	I	TRUE		CG	chr17:86963701-86963702
cg00067884	9	66448378	-	Herc1	Body	Open sea	chr9:66355050-66507508		15	63970198	HERC1	II	TRUE		CG	chr9:66448377-66448378
cg00068408	15	18818909	+	Cdh10	TSS200	Open sea	chr15:13177415-25360174		5	24644878	CDH10	II	TRUE		TG	chr15:18818909-18818910
cg00069001	X	101286184	-	Med12	Body	Open sea	chrX:101278104-101380705		X	70349688	MED12	II	FALSE		CG	chrX:101286183-101286184
cg00071051	17	45566845	-	Hsp90ab1;Slc35b2	TSS1500	Shelf	chr17:45566418-45568417		6	44222845	MIR4647;SLC35B2	II	TRUE		CG	chr17:45566844-45566845
cg00073543	4	124278030	+		IGR	Shore	chr4:124277996-124279995		1	38941882		II	TRUE		CG	chr4:124278030-124278031
cg00073713	5	144156941	-	Lmtk2	Body	Open sea	chr5:144105009-144169655		7	97800932	LMTK2	II	TRUE		CG	chr5:144156940-144156941
cg00074853	10	40348691	+	Cdk19	TSS1500	Shore	chr10:40347040-40349039		6	111137274	CDK19;AMD1	II	TRUE		CG	chr10:40348691-40348692
cg00075634	8	46293535	-	Helt	Body	Shore	chr8:46292387-46294424		4	185940595	HELT	II	TRUE	MM	CG	chr8:46293534-46293535
cg00077307	15	83138446	-	Poldip3	Body	Open sea	chr15:83126863-83144849		22	42999089	POLDIP3	II	TRUE	MM	CG	chr15:83138445-83138446
cg00079216	6	125096170	-	Mir7045;Chd4	TSS1500	Island	chr6:125095941-125096818		12	6716557	CHD4	I	TRUE		CG	chr6:125096169-125096170
cg00083068	4	124664350	+		IGR	Open sea	chr4:124664198-124689359		1	38505198		II	TRUE		CG	chr4:124664350-124664351
cg00083084	1	171340930	-	Dedd;Nit1	Body	Open sea	chr1:171333489-171341437		1	161092211	NIT1;DEDD	II	TRUE		CG	chr1:171340929-171340930
cg00084577	7	127525599	-	Srcap	Body	Open sea	chr7:127517005-127584714		16	30721139	SNORA30;SRCAP	II	TRUE	MM	CG	chr7:127525598-127525599
cg00084764	5	112328034	+	Tfip11	Body	Shore	chr5:112326568-112328567		22	26906177	TFIP11	II	TRUE		AG	chr5:112328034-112328035
cg00085061	16	97743712	-	Ripk4	1st Exon	Open sea	chr16:97615184-97759143		21	43161624	RIPK4	II	TRUE		CA	chr16:97743711-97743712
cg00086730	8	122482129	-	Ctu2;Piezo1	1st Exon	Open sea	chr8:122447854-122546732		16	88782159	PIEZO1	II	TRUE		CA	chr8:122482128-122482129
cg00086809	17	25919443	+	Rab40c	Body	Island	chr17:25919123-25919901		16	640354	RAB40C	II	TRUE		CG	chr17:25919443-25919444
cg00087368	10	50909541	+	Sim1	Body	Open sea	chr10:50905153-51673774		6	100896392	SIM1	II	TRUE		AG	chr10:50909541-50909542
cg00087728	17	26938888	+	Cuta	5UTR	Shore	chr17:26937286-26939285		6	33385262	CUTA	II	TRUE		CG	chr17:26938888-26938889
cg00088916	8	114371845	+	Vat1l	3UTR	Open sea	chr8:114209996-114435550		16	78011694	VAT1L	II	TRUE		TG	chr8:114371845-114371846
cg00089896	15	76173530	-	Plec	1st Exon	Shore	chr15:76173439-76174146		8	144991704	PLEC	II	TRUE		TG	chr15:76173529-76173530
cg00089915	4	102760200	+	Sgip1	5UTR	Island	chr4:102760069-102760321		1	66999684	SGIP1	II	TRUE		CG	chr4:102760200-102760201
cg00091213	19	42301196	+	Crtac1	Body	Open sea	chr19:42260115-42427390		10	99659401	CRTAC1	II	TRUE		TG	chr19:42301196-42301197
cg00091263	11	25357522	-	4933427E13Rik	5UTR	Open sea	chr11:24168883-26206157		2	59476753	LOC101927285	II	TRUE		CG	chr11:25357521-25357522
cg00091964	6	77243615	-	Lrrtm1;Ctnna2	Body	Shore	chr6:77243131-77243658		2	80530891	LRRTM1;CTNNA2	II	TRUE		CG	chr6:77243614-77243615
cg00092621	18	35793483	+	Ube2d2a	Body	Open sea	chr18:35776202-35825533		5	138979975	UBE2D2	II	TRUE	MM	CG	chr18:35793483-35793484
cg00094817	18	3299598	-	Crem	5UTR	Open sea	chr18:1-3332788		10	35464482	CREM	II	TRUE		CA	chr18:3299597-3299598
cg00094898	8	92681400	+		IGR	Open sea	chr8:92678746-92823454		16	55365950		II	TRUE	MM	TG	chr8:92681400-92681401
cg00096922	6	6882128	-		IGR	Shore	chr6:6881926-6883925		7	96654185	DLX5	II	TRUE		CG	chr6:6882127-6882128
cg00097146	17	85623838	+	Six3	Body	Island	chr17:85623596-85623904		2	45171818	SIX3	I	TRUE		TG	chr17:85623838-85623839
cg00097446	5	113755481	-	Sart3	Body	Open sea	chr5:113743077-113767155		12	108932820	SART3	II	TRUE		CG	chr5:113755480-113755481
cg00097536	17	84188639	+	Thada	TSS1500	Island	chr17:84185601-84188714		2	43454476	ZFP36L2;LINC01126	II	TRUE		CG	chr17:84188639-84188640
cg00099129	2	24521662	-		IGR	Open sea	chr2:24478421-24674982		2	114082718		I	TRUE		CG	chr2:24521661-24521662
cg00101675	12	75515719	+	Ppp2r5e	Body	Open sea	chr12:75180971-75591509		14	63920524	PPP2R5E	II	TRUE		CG	chr12:75515719-75515720
cg00101895	10	42761843	-	Sec63	1st Exon	Island	chr10:42761467-42762322		6	108279135	SEC63	II	TRUE	MM	CG	chr10:42761842-42761843
cg00102033	13	98430119	-	2310005E17Rik	5UTR	Open sea	chr13:98395549-98498954		5	72678199		II	TRUE		CA	chr13:98430118-98430119
cg00102731	2	130358826	-	Ebf4	Body	Shelf	chr2:130357847-130359846		20	2729245	EBF4	II	TRUE		CC	chr2:130358825-130358826
cg00105462	7	105573766	-	Apbb1	Body	Open sea	chr7:105486366-105577101		11	6431940	APBB1	II	TRUE	MM	CG	chr7:105573765-105573766
cg00106093	17	26944721	-	Syngap1	Body	Shore	chr17:26944650-26946649		6	33391341	SYNGAP1	I	TRUE		CG	chr17:26944720-26944721
cg00107914	17	35161865	-	Prrc2a	Body	Shelf	chr17:35158610-35162490		6	31592082	PRRC2A	I	TRUE		CG	chr17:35161864-35161865
cg00109076	14	111681762	+	Slitrk5	Body	Open sea	chr14:111680143-115036328		13	88330463	SLITRK5	II	TRUE		TG	chr14:111681762-111681763
cg00109300	10	13967539	-	Hivep2	5UTR	Island	chr10:13964565-13967616		6	143265806	HIVEP2	II	TRUE	MM	CG	chr10:13967538-13967539
cg00109643	7	90130232	+	Picalm	5UTR	Island	chr7:90129776-90130669		11	85780154	PICALM	I	TRUE		CG	chr7:90130232-90130233
cg00109797	8	46294956	+		IGR	Shore	chr8:46294898-46296897		4	185939181	HELT	II	TRUE		CG	chr8:46294956-46294957
cg00116234	4	86054071	-	Adamtsl1	1st Exon	Open sea	chr4:85518539-86571599		9	18474243	ADAMTSL1	II	TRUE		CG	chr4:86054070-86054071
cg00116289	15	12170851	-	Mir1898;Zfr	TSS1500	Open sea	chr15:12122831-12200779		5	32380243	ZFR	II	TRUE		CG	chr15:12170850-12170851
cg00118233	4	82499436	-	Nfib	Body	Open sea	chr4:81446945-82500345		9	14308150	NFIB	II	TRUE	MM	CG	chr4:82499435-82499436
cg00118719	12	59219203	-	Fbxo33	Body	Island	chr12:59219035-59220175		14	39901098	FBXO33	I	TRUE	MM	CG	chr12:59219202-59219203
cg00119117	2	146222991	-	Insm1	1st Exon	Island	chr2:146221265-146223848		20	20349621	INSM1	II	TRUE		CG	chr2:146222990-146222991
cg00124134	2	181897021	+		IGR	Open sea	chr2:181868722-182113224		1	40038252	PABPC4;LOC101929516	II	TRUE		AG	chr2:181897021-181897022
cg00125349	17	23576589	-	Zfp13	1st Exon	Island	chr17:23576154-23576825		16	3169794	ZNF205	II	TRUE		CG	chr17:23576588-23576589
cg00126034	11	103774070	-	Wnt3	TSS200	Island	chr11:103773542-103774422		17	44896162	WNT3	II	TRUE		CG	chr11:103774069-103774070
cg00127214	15	6034951	+		IGR	Open sea	chr15:5248467-6382349		14	36295713	BRMS1L	II	TRUE		TG	chr15:6034951-6034952
cg00129731	9	85327349	-		IGR	Island	chr9:85326428-85328095		6	82462448	FAM46A	II	TRUE		CG	chr9:85327348-85327349
cg00130246	2	93845748	+	Accs	Body	Open sea	chr2:93826641-93951933		11	44092863	ACCS	II	TRUE		CG	chr2:93845748-93845749
cg00132135	10	84905482	-	Rfx4	3UTR	Open sea	chr10:84764329-84913513		12	107155510	RFX4;LOC100287944	II	TRUE		TG	chr10:84905481-84905482
cg00134124	1	63585400	-	Adam23	Body	Open sea	chr1:63450530-64117612		2	207474668	ADAM23	II	TRUE		CG	chr1:63585399-63585400
cg00134645	13	94869293	+		IGR	Shore	chr13:94868896-94870895		5	76940989		II	TRUE		CG	chr13:94869293-94869294
cg00138101	11	75166400	-	Hic1	1st Exon	Island	chr11:75165307-75169327		17	1961109	HIC1	II	TRUE		CG	chr11:75166399-75166400
cg00142257	2	36104456	+	Lhx6	Body	Shore	chr2:36104064-36104562		9	124990276	LHX6	II	TRUE		CG	chr2:36104456-36104457
cg00144186	2	102450718	+	Fjx1	1st Exon	Island	chr2:102450282-102451858		11	35641054	FJX1	II	TRUE		CG	chr2:102450718-102450719
cg00144451	5	138163744	+	Cops6;Mcm7	Body	Open sea	chr5:138159612-138166877		7	99689280	COPS6	II	TRUE		TG	chr5:138163744-138163745
cg00145177	5	33996644	+	Nat8l	5UTR	Island	chr5:33995739-33997686		4	2061018	NAT8L	I	TRUE		TG	chr5:33996644-33996645
cg00145979	3	89316558	-	Efna3	Body	Island	chr3:89316505-89316748		1	155057785	EFNA3	II	TRUE		CG	chr3:89316557-89316558
cg00146350	14	66172116	-	Ptk2b	Body	Open sea	chr14:66049185-66292843		8	27294956	PTK2B	II	TRUE		CA	chr14:66172115-66172116
cg00146676	3	127627544	-		IGR	Shore	chr3:127625693-127627692		4	113442804		II	TRUE	MM	CG	chr3:127627543-127627544
cg00146837	11	86357450	+	Med13	Body	Island	chr11:86357279-86358424		17	60142491	MED13	II	TRUE	MM	CC	chr11:86357450-86357451
cg00147172	15	85626078	+		IGR	Island	chr15:85625626-85626162		22	46423604		I	TRUE		CG	chr15:85626078-85626079
cg00147286	8	110727137	+	Mtss1l	Body	Open sea	chr8:110725533-110734398		16	70713933	MTSS1L	I	TRUE		CG	chr8:110727137-110727138
cg00152008	4	109977923	+	Dmrta2	TSS200	Island	chr4:109977332-109978615		1	50889225	DMRTA2	I	TRUE		CG	chr4:109977923-109977924
cg00152233	11	95671426	-	Phb	Body	Open sea	chr11:95649804-95708597		17	47489162	PHB	II	TRUE	MM	CG	chr11:95671425-95671426
cg00153110	2	73273352	+	Sp9	Body	Island	chr2:73272853-73274915		2	175201062	SP9	I	TRUE	MM	AG	chr2:73273352-73273353
cg00153357	9	58498979	+	6030419C18Rik	Body	Open sea	chr9:58493104-58550864		15	74032968	C15orf59	I	TRUE		CG	chr9:58498979-58498980
cg00155310	1	19237216	+	Tfap2b	3UTR	Shore	chr1:19236851-19238850		6	50814011	TFAP2B	II	TRUE		GG	chr1:19237216-19237217
cg00155788	11	35476583	+	Slit3	Body	Open sea	chr11:35126007-35703931		5	168344748	SLIT3	II	TRUE	MM	CA	chr11:35476583-35476584
cg00156769	1	152858951	-	Smg7	Body	Open sea	chr1:152771262-152897952		1	183498596	SMG7	II	TRUE		CG	chr1:152858950-152858951
cg00158227	4	152126284	-	Espn	Body	Island	chr4:152125093-152126645		1	6514781	ESPN	II	TRUE		CA	chr4:152126283-152126284
cg00158333	11	96004885	+	Igf2bp1	Body	Island	chr11:96004570-96007818		17	47075855	IGF2BP1	II	TRUE		CG	chr11:96004885-96004886
cg00160440	3	45385308	+	Pcdh10	Body	Shelf	chr3:45383684-45385683		4	134077575	PCDH10	II	TRUE		CG	chr3:45385308-45385309
cg00161878	7	139924037	+	Kndc1	Body	Open sea	chr7:139899077-139939711		10	135015300	KNDC1	I	TRUE		TG	chr7:139924037-139924038
cg00163037	2	93956407	+	Gm13889	1st Exon	Island	chr2:93955934-93957253		11	43964802	C11orf96	II	TRUE		CG	chr2:93956407-93956408
cg00164896	9	61297636	-		IGR	Open sea	chr9:60798988-61365479		15	70477782		II	TRUE		CG	chr9:61297635-61297636
cg00164941	6	85516102	+		IGR	Shelf	chr6:85515949-85517948		2	73523056		I	TRUE	MM	TG	chr6:85516102-85516103
cg00165619	4	136945938	-	Epha8	Body	Island	chr4:136945665-136946301		1	22903087	EPHA8	II	TRUE		CG	chr4:136945937-136945938
cg00165994	4	98244122	-		IGR	Open sea	chr4:97782897-98378927		1	62054902		II	TRUE		CG	chr4:98244121-98244122
cg00166807	4	44906115	-	Zcchc7	Body	Open sea	chr4:44761000-45007740		9	37324740	ZCCHC7	II	TRUE		CG	chr4:44906114-44906115
cg00166917	3	103310320	+	Trim33	Body	Open sea	chr3:103284585-103571177		1	115006998	TRIM33	II	TRUE		CG	chr3:103310320-103310321
cg00167110	2	164888398	+	Pcif1	Body	Open sea	chr2:164884116-164906637		20	44573554	PCIF1	II	TRUE		TG	chr2:164888398-164888399
cg00167491	13	118715368	+	Fgf10	5UTR	Shore	chr13:118714514-118716513		5	44388799	FGF10-AS1;FGF10	II	TRUE		CG	chr13:118715368-118715369
cg00168687	X	10993008	+		IGR	Open sea	chrX:10722696-11488063		X	38924954		II	FALSE	MM	CA	chrX:10993008-10993009
cg00170236	5	138165725	+	Mir106b;Mcm7	TSS200	Open sea	chr5:138159612-138166877		7	99691604	MIR25;MIR93;MCM7	I	TRUE		CG	chr5:138165725-138165726
cg00172846	14	93499172	-	Pcdh9	Body	Open sea	chr14:89903069-93886723		13	67409393	PCDH9-AS2;PCDH9	II	TRUE		AC	chr14:93499171-93499172
cg00175895	5	33540406	-		IGR	Island	chr5:33540257-33540554		4	1578077		II	TRUE		CG	chr5:33540405-33540406
cg00178877	4	133065790	+	Ahdc1	Body	Shelf	chr4:133063995-133065994		1	27874258	AHDC1	II	TRUE		TG	chr4:133065790-133065791
cg00179062	12	12784353	+		IGR	Open sea	chr12:12396712-12907995		2	16246134		II	TRUE		CG	chr12:12784353-12784354
cg00179070	11	94936238	-	Col1a1	5UTR	Open sea	chr11:94681582-94975092	chr11:94936069-94936318	17	48279007	COL1A1	II	TRUE		CA	chr11:94936237-94936238
cg00182534	6	126165000	-	Ntf3	3UTR	Island	chr6:126164583-126165062		12	5541234	NTF3	I	TRUE		CG	chr6:126164999-126165000
cg00182758	11	102948804	+		IGR	Shore	chr11:102948788-102950787		17	43047971		II	TRUE		CG	chr11:102948804-102948805
cg00183916	11	63921787	-	Hs3st3b1	Body	Island	chr11:63920509-63922450		17	14204936	HS3ST3B1	II	TRUE		CG	chr11:63921786-63921787
cg00184235	15	59648501	+	Trib1	TSS200	Island	chr15:59647522-59649610		8	126442434	TRIB1	I	TRUE		CG	chr15:59648501-59648502
cg00185660	7	137227612	-	Ebf3	Body	Open sea	chr7:137202812-137305186		10	131667994	EBF3	II	TRUE		CG	chr7:137227611-137227612
cg00186724	16	29611927	+	Opa1	Body	Open sea	chr16:29583599-29809797		3	193361784	OPA1	II	TRUE		CG	chr16:29611927-29611928
cg00187380	15	103014560	-	Hoxc5;Mir615	Body	Island	chr15:103014200-103015327		12	54427384	MIR615;HOXC5;HOXC4	II	TRUE		CG	chr15:103014559-103014560
cg00187557	18	35879047	-		IGR	Open sea	chr18:35877858-35883875		5	139081136		II	TRUE		CG	chr18:35879046-35879047
cg00188055	17	34661434	+		IGR	Open sea	chr17:34651647-34667161		6	32076079	TNXB	II	TRUE		CG	chr17:34661434-34661435
cg00192533	7	57591493	+	Gabrb3	Body	Island	chr7:57590812-57592071		15	27017906	GABRB3	II	TRUE		CG	chr7:57591493-57591494
cg00194465	2	10048565	+	Taf3	3UTR	Island	chr2:10047908-10048762		10	7860511	TAF3	I	TRUE		CG	chr2:10048565-10048566
cg00198102	3	96697098	-	Pias3	5UTR	Island	chr3:96696310-96697463		1	145576003	PIAS3;NBPF20;NBPF10	I	TRUE		CG	chr3:96697097-96697098
cg00200956	1	194302975	-		IGR	Open sea	chr1:193177802-194615659		1	208741176		II	TRUE		CA	chr1:194302974-194302975
cg00201196	16	8488715	-	Mettl22	Body	Open sea	chr16:8429108-8509264		16	8738469	METTL22	II	TRUE		CG	chr16:8488714-8488715
cg00204390	4	44710716	+		IGR	Island	chr4:44710638-44711138		9	37034213	PAX5	I	TRUE		CG	chr4:44710716-44710717
cg00205786	8	87780470	+	Zfp423	Body	Shore	chr8:87778764-87780763		16	49669842	ZNF423	II	TRUE		CG	chr8:87780470-87780471
cg00209918	7	127796655	+	Setd1a	Body	Open sea	chr7:127781721-127820262		16	30991472	SETD1A	II	TRUE	MM	TG	chr7:127796655-127796656
cg00210186	4	45410818	+		IGR	Shore	chr4:45409060-45411059		9	37905641	SLC25A51	II	TRUE		TG	chr4:45410818-45410819
cg00211337	1	84759079	-	Trip12	Body	Open sea	chr1:84699746-84834453		2	230670550	TRIP12	II	TRUE		CG	chr1:84759078-84759079
cg00211372	X	57387384	+	Rbmx	5UTR	Open sea	chrX:57058002-57388569		X	135956602	RBMX	II	FALSE		CG	chrX:57387384-57387385
cg00213142	9	106712430	-	Rad54l2	Body	Open sea	chr9:106690040-106784896		3	51672239	RAD54L2	II	TRUE	MM	CG	chr9:106712429-106712430
cg00215432	1	74900729	-	Ccdc108	TSS1500	Island	chr1:74900555-74900984		2	219866437	LOC100129175;MIR375	I	TRUE		CG	chr1:74900728-74900729
cg00216659	1	46853487	-	Slc39a10	3UTR	Island	chr1:46852696-46854053		2	196521989	SLC39A10	II	TRUE		CG	chr1:46853486-46853487
cg00217868	13	35742261	+	Cdyl	Body	Island	chr13:35740685-35742379		6	4777549	CDYL	II	TRUE		CG	chr13:35742261-35742262
cg00218090	12	108605797	-	Evl	5UTR	Open sea	chr12:108559424-108697847		14	100485810		II	TRUE		CG	chr12:108605796-108605797
cg00218447	15	103015337	+	Hoxc5	Body	Shore	chr15:103015328-103017327		12	54428171	HOXC5;HOXC4	II	TRUE		TG	chr15:103015337-103015338
cg00221983	14	118788321	-	Cldn10	1st Exon	Open sea	chr14:118710548-118850587		13	96086251	CLDN10	II	TRUE	MM	CT	chr14:118788320-118788321
cg00226545	8	91801493	-	Irx3	3UTR	Island	chr8:91799685-91801599		16	54320225	IRX3	I	TRUE		CG	chr8:91801492-91801493
cg00228756	2	167038080	-	Znfx1	1st Exon	Open sea	chr2:167019564-167058516		20	47865161	ZNFX1	II	TRUE		CG	chr2:167038079-167038080
cg00230393	14	33932231	+	Gdf10	Body	Open sea	chr14:33927823-33974656		10	48429179	GDF10	II	TRUE		CG	chr14:33932231-33932232
cg00230550	6	113318662	+	Brpf1	Body	Open sea	chr6:113311701-113322706		3	9784878	BRPF1	II	TRUE		CG	chr6:113318662-113318663
cg00234293	19	26604934	-	Smarca2	TSS1500	Island	chr19:26604478-26607883		9	2015104	SMARCA2	II	TRUE		CG	chr19:26604933-26604934
cg00235537	3	96047047	+	Vps45	Body	Open sea	chr3:96000254-96053860		1	150049259	VPS45	II	TRUE		CG	chr3:96047047-96047048
cg00236270	1	87386773	+	Kcnj13;Gigyf2	1st Exon	Open sea	chr1:87331564-87471330		2	233633258	KCNJ13;GIGYF2	II	TRUE		GG	chr1:87386773-87386774
cg00236832	11	98927861	+		IGR	Open sea	chr11:98912089-98932170		17	38465489	RARA	II	TRUE		CG	chr11:98927861-98927862
cg00237391	17	28207852	+	Def6;Mir5098	5UTR	Open sea	chr17:28181666-28219677		6	35265643	DEF6	I	TRUE		CG	chr17:28207852-28207853
cg00237475	9	63146330	+	Skor1	Body	Island	chr9:63144138-63146674		15	68118521	SKOR1	II	TRUE		CG	chr9:63146330-63146331
cg00237565	14	16249440	+	Oxsm;Ngly1	1st Exon	Island	chr14:16249278-16249697		3	25824807	NGLY1	II	TRUE		CG	chr14:16249440-16249441
cg00240113	X	58030583	+	Zic3	TSS200	Island	chrX:58030331-58030804		X	136648241	ZIC3	I	FALSE	MM	CA	chrX:58030583-58030584
cg00242140	9	104116254	-	Ackr4;Acad11	Body	Open sea	chr9:104067178-104258282		3	132294681	ACAD11;NPHP3-ACAD11	II	TRUE		CA	chr9:104116253-104116254
cg00243313	13	73264290	+	Irx4	5UTR	Shore	chr13:73263498-73264389		5	1883413	IRX4	II	TRUE		TG	chr13:73264290-73264291
cg00243547	18	7869210	-	Wac	5UTR	Island	chr18:7868553-7870002		10	28822073	WAC;WAC-AS1	I	TRUE		CG	chr18:7869209-7869210
cg00243574	15	102998291	-		IGR	Open sea	chr15:102995059-103006736		12	54410727	HOXC4;HOXC6;HOXC5	II	TRUE		CG	chr15:102998290-102998291
cg00244040	12	73585257	+	Prkch	5UTR	Island	chr12:73584451-73585703		14	61788914	PRKCH	II	TRUE		CG	chr12:73585257-73585258
cg00247963	7	119850967	-		IGR	Open sea	chr7:119798342-119892104		16	20863151		II	TRUE		CG	chr7:119850966-119850967
cg00249030	4	128962324	+	Azin2	3UTR	Shore	chr4:128962363-128964362		1	33546871	AZIN2	I	TRUE		CG	chr4:128962324-128962325
cg00249997	11	117199739	+	Sept9	5UTR	Island	chr11:117199340-117199881		17	75277602	Sep-09	I	TRUE		CG	chr11:117199739-117199740
cg00250171	13	72558339	+		IGR	Open sea	chr13:71968033-72620104		5	2848768		II	TRUE		CG	chr13:72558339-72558340
cg00257296	5	115436940	+	Msi1	Body	Shore	chr5:115436906-115440407		12	120799373	MSI1	II	TRUE	MM	CA	chr5:115436940-115436941
cg00257659	1	193331405	-	Lamb3	Body	Open sea	chr1:193177802-194615659		1	209800214	LAMB3	I	TRUE		CG	chr1:193331404-193331405
cg00264754	2	97630062	+	Lrrc4c	Body	Open sea	chr2:94442256-101674502		11	40136810	LRRC4C	II	TRUE		GG	chr2:97630062-97630063
cg00265783	11	97060200	-	Osbpl7	Body	Open sea	chr11:97045752-97110565		17	45891043	OSBPL7	II	TRUE		CG	chr11:97060199-97060200
cg00266323	X	73799959	-	Pdzd4	Body	Open sea	chrX:73791490-73819441		X	153073921	PDZD4	II	FALSE		CA	chrX:73799958-73799959
cg00266983	5	139548892	-		IGR	Island	chr5:139548854-139549076		7	1277521		I	TRUE		CG	chr5:139548891-139548892
cg00267012	1	11414081	-	A830018L16Rik	TSS200	Island	chr1:11414060-11414465		8	69242940	C8orf34;C8orf34-AS1	I	TRUE		CG	chr1:11414080-11414081
cg00267140	11	102958419	+	2410004I01Rik	5UTR	Open sea	chr11:102952788-102986043		17	43058567		II	TRUE		GG	chr11:102958419-102958420
cg00267272	8	85838987	-	Itfg1	Body	Shore	chr8:85838538-85840537		16	47493072	ITFG1	II	TRUE		CA	chr8:85838986-85838987
cg00267482	7	73538006	+	Chd2	Body	Shore	chr7:73538004-73540003		15	93447504	MIR3175;CHD2	II	TRUE	MM	CA	chr7:73538006-73538007
cg00267751	5	37824342	-	Msx1	3UTR	Island	chr5:37823874-37824807		4	4861618	MSX1	II	TRUE		CG	chr5:37824341-37824342
cg00267862	5	142776353	-	Tnrc18	Body	Shelf	chr5:142776095-142778094		7	5417178	TNRC18	I	TRUE		CG	chr5:142776352-142776353
cg00269606	3	19695560	+		IGR	Shore	chr3:19694514-19696513		8	67090928	CRH	II	TRUE		CG	chr3:19695560-19695561
cg00269996	17	46683109	-	Mea1;Ppp2r5d	5UTR	Shore	chr17:46681205-46683204		6	42979961	PPP2R5D	II	TRUE		CA	chr17:46683108-46683109
cg00272971	19	44675071	-		IGR	Shore	chr19:44674875-44676874		10	102419564		II	TRUE		CG	chr19:44675070-44675071
cg00273464	7	142669677	+	Igf2os	5UTR	Open sea	chr7:142668389-142963450		11	2170412	IGF2;INS-IGF2	I	TRUE		CG	chr7:142669677-142669678
cg00274365	17	25106982	+	Telo2	Body	Open sea	chr17:25020863-25111779		16	1550495	TELO2	I	TRUE		TG	chr17:25106982-25106983
cg00279054	3	30509759	+		IGR	Shore	chr3:30509378-30511377		3	169381500	MECOM	II	TRUE		CG	chr3:30509759-30509760
cg00279406	1	180332745	+	Itpkb	Body	Island	chr1:180330555-180332867		1	226924739	ITPKB	II	TRUE		TG	chr1:180332745-180332746
cg00279790	4	115979608	-		IGR	Island	chr4:115979470-115979774		1	46914033	LINC01398	II	TRUE		CG	chr4:115979607-115979608
cg00280111	2	153441287	+	Nol4l	Body	Shelf	chr2:153439593-153441592		20	31067881	NOL4L	II	TRUE		TG	chr2:153441287-153441288
cg00281842	18	37806426	+	Pcdhgb7;Pcdhga11;Pcdhgc3;Pcdhgb8;Pcdhga12;Pcdhga10;Pcdhgb4;Pcdhga3;Pcdhgb6;Gm37013;Pcdhgb5;Pcdhgb2;Pcdhgb1;Pcdhga5;Pcdhga9;Pcdhga8;Pcdhga4;Pcdhga2;Pcdhga1;Pcdhga7;Gm38666;Pcdhga6;Gm38667	5UTR	Island	chr18:37805998-37807484		5	140855562	PCDHGC3;PCDHGA8;PCDHGB5;PCDHGA9;PCDHGB6;PCDHGA10;PCDHGB7;PCDHGA11;PCDHGA12;PCDHGA1;PCDHGA2;PCDHGA3;PCDHGB1;PCDHGA4;PCDHGB2;PCDHGA5;PCDHGB3;PCDHGA6;PCDHGA7;PCDHGB4	I	TRUE	MM	CG	chr18:37806426-37806427
cg00282704	2	18029058	+	A930004D18Rik;Gm17762	5UTR	Shore	chr2:18029014-18031614		10	21786410	MIR1915;CASC10	II	TRUE		CG	chr2:18029058-18029059
cg00283771	4	31380594	-		IGR	Open sea	chr4:28819751-31933551		2	106870036		II	TRUE		CC	chr4:31380593-31380594
cg00287016	5	138165990	-	Mcm7	Body	Open sea	chr5:138159612-138166877		7	99691875	MIR25;MIR93;MIR106B;MCM7	II	TRUE		CG	chr5:138165989-138165990
cg00297075	19	16880132	+		IGR	Open sea	chr19:16878654-16951884		9	79627672		II	TRUE		CG	chr19:16880132-16880133
cg00298481	2	109693553	+	Bdnf	5UTR	Island	chr2:109693466-109694207		11	27722063	BDNF	II	TRUE		CG	chr2:109693553-109693554
cg00299737	8	87782620	-	Zfp423	Body	Shore	chr8:87781213-87783001		16	49671991	ZNF423	I	TRUE		CA	chr8:87782619-87782620
cg00299767	14	52009119	-	Zfp219	Body	Island	chr14:52009117-52009656		14	21560917	ZNF219	II	TRUE		CG	chr14:52009118-52009119
cg00303982	15	76518848	-	Scrt1	1st Exon	Island	chr15:76517581-76519787		8	145556952	SCRT1	II	TRUE		CG	chr15:76518847-76518848
cg00304076	7	84304843	-	Arnt2	Body	Open sea	chr7:84156325-84405543		1	150804339	ARNT	II	TRUE		CA	chr7:84304842-84304843
cg00304629	11	19924398	-	Spred2	TSS200	Island	chr11:19924379-19925902		2	65659696	SPRED2	I	TRUE		CG	chr11:19924397-19924398
cg00306249	16	20652286	-	Psmd2	5UTR	Shore	chr16:20652002-20654001		3	184017680	PSMD2	II	TRUE		CG	chr16:20652285-20652286
cg00306905	7	128461249	+	Tial1	3UTR	Island	chr7:128461002-128462122		10	121356070	TIAL1	II	TRUE		CG	chr7:128461249-128461250
cg00306992	10	116581410	+	Cnot2	5UTR	Island	chr10:116581167-116582169		12	70637302	LINC01481;CNOT2	I	TRUE		CG	chr10:116581410-116581411
cg00310215	8	89042618	+	Sall1	3UTR	Island	chr8:89041007-89044345		16	51185346	SALL1	I	TRUE		CG	chr8:89042618-89042619
cg00310412	9	57941490	+	Sema7a	Body	Shore	chr9:57941024-57943023		15	74724918	SEMA7A	II	TRUE		CG	chr9:57941490-57941491
cg00313219	19	29805293	+	9930021J03Rik	Body	Island	chr19:29805086-29806698		9	6007206	MIR4665;KIAA2026	II	TRUE		CG	chr19:29805293-29805294
cg00313223	2	165089571	-	1700025C18Rik	5UTR	Open sea	chr2:165039035-165108048		20	44777519		II	TRUE		CG	chr2:165089570-165089571
cg00314404	10	60406323	+	Cdh23	5UTR	Open sea	chr10:60351060-60681946		10	73472531	C10orf105;CDH23	II	TRUE	MM	CA	chr10:60406323-60406324
cg00314427	7	19304990	+	Fosb	1st Exon	Island	chr7:19304861-19305262		19	45976120	FOSB	II	TRUE		CG	chr7:19304990-19304991
cg00316109	14	72360929	+		IGR	Open sea	chr14:70895231-72527905		8	20248897		II	TRUE		TG	chr14:72360929-72360930
cg00316483	12	76962004	+	Max	Body	Island	chr12:76961702-76962853		14	65569036	MAX	I	TRUE		CG	chr12:76962004-76962005
cg00318436	8	105702993	+	Enkd1;Pard6a	TSS1500	Shore	chr8:105701790-105704319		16	67696181	ACD;PARD6A	II	TRUE		CG	chr8:105702993-105702994
cg00318947	6	52177103	-	Hoxa3	3UTR	Shore	chr6:52176168-52177162		7	27154914	HOXA3	II	TRUE		CT	chr6:52177102-52177103
cg00319242	2	118122882	+	Thbs1	Body	Open sea	chr2:117347064-118252768		15	39885209	THBS1	II	TRUE		CG	chr2:118122882-118122883
cg00319545	1	158362657	+	Astn1	1st Exon	Island	chr1:158362548-158362875		1	177133737	ASTN1	II	TRUE		CG	chr1:158362657-158362658
cg00320081	5	74620340	-	Lnx1	Body	Shore	chr5:74620305-74622304		4	54362555	LNX1	II	TRUE		CG	chr5:74620339-74620340
cg00320625	17	35917368	+	Mir1894;Ppp1r10	TSS1500	Shore	chr17:35917156-35919155		6	30584596	PPP1R10;MRPS18B	II	TRUE		CG	chr17:35917368-35917369
cg00321288	10	101681701	-	Mgat4c	5UTR	Open sea	chr10:100593340-103024164		12	87232692	MGAT4C	II	TRUE		CG	chr10:101681700-101681701
cg00322319	2	61655947	+		IGR	Shore	chr2:61654428-61656427		2	162094696	LOC101929512	II	TRUE		CG	chr2:61655947-61655948
cg00322833	4	82504954	-	Nfib	3UTR	Island	chr4:82504346-82506555		9	14313703	NFIB	II	TRUE		CG	chr4:82504953-82504954
cg00323965	2	45113124	+	Zeb2os;Zeb2	5UTR	Shelf	chr2:45112334-45115039		2	145277807	ZEB2-AS1;ZEB2	I	TRUE		CG	chr2:45113124-45113125
cg00324422	2	63970491	+	Fign	TSS1500	Open sea	chr2:63188302-64094276		2	164458194		II	TRUE		CG	chr2:63970491-63970492
cg00324754	3	5088043	+		IGR	Open sea	chr3:3313249-5215317		8	77491652		II	TRUE		AG	chr3:5088043-5088044
cg00326036	17	86707666	-		IGR	Open sea	chr17:86262031-86749118		2	46480368		II	TRUE		CA	chr17:86707665-86707666
cg00328051	12	110278208	-	Dio3	TSS1500	Island	chr12:110277822-110279918		14	102026812	DIO3;MIR1247	II	TRUE		CG	chr12:110278207-110278208
cg00328782	13	114857356	-	Itga2	Body	Open sea	chr13:114822472-115085695		5	52367801	ITGA2	II	TRUE		CG	chr13:114857355-114857356
cg00328865	5	31200778	+	Zfp513	Body	Shore	chr5:31200622-31201997		2	27601877	ZNF513	II	TRUE	MM	CA	chr5:31200778-31200779
cg00329154	7	137314489	-		IGR	Island	chr7:137313128-137315593		10	131762598	EBF3	I	TRUE		CG	chr7:137314488-137314489
cg00329618	5	120694901	+	Dtx1	Body	Island	chr5:120694414-120695104		12	113515439	DTX1	II	TRUE		GG	chr5:120694901-120694902
cg00330555	X	49787455	-	Igsf1	Body	Open sea	chrX:49498342-50369693		X	130412531	IGSF1	II	FALSE		CG	chrX:49787454-49787455
cg00331096	2	148045945	-	Foxa2	3UTR	Island	chr2:148043876-148046965		20	22564947	FOXA2	II	TRUE		CG	chr2:148045944-148045945
cg00331845	7	139875608	+	Adgra1	Body	Open sea	chr7:139838243-139890760		10	134942441	ADGRA1	I	TRUE	MM	CC	chr7:139875608-139875609
cg00332393	19	30420051	+		IGR	Open sea	chr19:30179473-30535444		10	54277038		II	TRUE		CG	chr19:30420051-30420052
cg00335712	6	64729086	+	Atoh1	TSS200	Island	chr6:64728991-64730262		4	94749865	ATOH1	I	TRUE		CG	chr6:64729086-64729087
cg00337916	6	6871946	+		IGR	Open sea	chr6:6868074-6875317		7	96643686	DLX6-AS1	II	TRUE		CG	chr6:6871946-6871947
cg00338122	10	4387197	-	Zbtb2	3UTR	Island	chr10:4386714-4388128		6	151711850	ZBTB2	II	TRUE	MM	CG	chr10:4387196-4387197
cg00340255	13	104187410	+	Trim23	Body	Open sea	chr13:104183121-104224523		5	64907698	TRIM23	II	TRUE		CG	chr13:104187410-104187411
cg00342737	1	156630074	+	Abl2	Body	Open sea	chr1:156563439-156670054		1	179090780	ABL2	II	TRUE		CG	chr1:156630074-156630075
cg00343217	9	59486001	+	Arih1	Body	Island	chr9:59485718-59487038		15	72767332	ARIH1	II	TRUE		CG	chr9:59486001-59486002
cg00343312	5	12383339	+	Sema3d	5UTR	Island	chr5:12383362-12383583		7	84816338		II	TRUE		CG	chr5:12383339-12383340
cg00346205	1	190162281	-	Prox1	3UTR	Open sea	chr1:189926399-190165224		1	214169844	PROX1	II	TRUE		CG	chr1:190162280-190162281
cg00347369	3	8509496	-	Stmn2	TSS200	Open sea	chr3:8467059-8660656		8	80523320	STMN2	II	TRUE	MM	CG	chr3:8509495-8509496
cg00347531	2	104153077	-	D430041D05Rik	Body	Open sea	chr2:104127348-104405870		11	33682415	KIAA1549L	II	TRUE		CG	chr2:104153076-104153077
cg00347620	5	119683007	+	Tbx3	Body	Shore	chr5:119682955-119684954		12	115109730	TBX3	I	TRUE		CG	chr5:119683007-119683008
cg00349017	18	53210295	+	Snx2	Body	Open sea	chr18:53181028-53241280		5	122152575	SNX2	II	TRUE		CG	chr18:53210295-53210296
cg00351283	X	57387178	-	Rbmx	5UTR	Open sea	chrX:57058002-57388569		1	89448431	RBMXL1;CCBL2	II	FALSE	MM	CG	chrX:57387177-57387178
cg00355286	8	92839269	+	Mmp2	Body	Open sea	chr8:92831749-92851269		16	55525729	MMP2	I	TRUE		CG	chr8:92839269-92839270
cg00356628	5	34966098	+	Rgs12	Body	Open sea	chr5:34953914-35052881		4	3319124	RGS12	II	TRUE	MM	TG	chr5:34966098-34966099
cg00357543	2	4884448	+	Sephs1	Body	Shore	chr2:4882646-4884645		15	93974410		II	TRUE		TG	chr2:4884448-4884449
cg00357988	5	123729134	-	Rsrc2	5UTR	Open sea	chr5:123724927-123745144		12	122990019	RSRC2	II	TRUE		CC	chr5:123729133-123729134
cg00362062	15	66151383	-	Kcnq3	Body	Open sea	chr15:65791735-66281780		8	133332014	KCNQ3	II	TRUE		TG	chr15:66151382-66151383
cg00362487	9	74847020	-	Gm16551	TSS1500	Shore	chr9:74846331-74848330		15	53098554		II	TRUE		CG	chr9:74847019-74847020
cg00365239	4	123246071	-	Heyl	Body	Open sea	chr4:123238081-123278606		1	40092744	HEYL	II	TRUE		CA	chr4:123246070-123246071
cg00366352	10	93641169	-	Ntn4	5UTR	Island	chr10:93640822-93641527		12	96184415	NTN4	I	TRUE		CG	chr10:93641168-93641169
cg00367497	7	70359948	-	Nr2f2	Body	Shore	chr7:70358207-70360206		15	96875716	NR2F2;MIR1469	II	TRUE		CG	chr7:70359947-70359948
cg00368687	8	12430241	+	Gm5607	5UTR	Shore	chr8:12428460-12430459		13	112758379	LINC00403	II	TRUE		AG	chr8:12430241-12430242
cg00369613	12	28691447	-	Trappc12	1st Exon	Open sea	chr12:28679590-28746202		2	3483100	TRAPPC12	II	TRUE		CG	chr12:28691446-28691447
cg00369716	19	46056473	+	Pprc1	TSS200	Shore	chr19:46054534-46056533		10	103892708	PPRC1	II	TRUE		TG	chr19:46056473-46056474
cg00371107	4	133752767	-	Arid1a	Body	Island	chr4:133752369-133754678		1	27023736	ARID1A	I	TRUE		CG	chr4:133752766-133752767
cg00371418	11	84764582	+		IGR	Open sea	chr11:84646928-84814708	chr11:84764525-84764930	17	35014438		II	TRUE		CG	chr11:84764582-84764583
cg00371570	17	84186620	-	Zfp36l2	1st Exon	Island	chr17:84185601-84188714		2	43452360	ZFP36L2	II	TRUE		CT	chr17:84186619-84186620
cg00371748	10	127458850	+	R3hdm2	Body	Open sea	chr10:127384654-127507687		12	57690293	R3HDM2	II	TRUE		CG	chr10:127458850-127458851
cg00372375	8	35589585	+	Mfhas1	1st Exon	Shore	chr8:35588774-35590773		8	8749343	MFHAS1	II	TRUE		CG	chr8:35589585-35589586
cg00373971	16	44558901	-		IGR	Shore	chr16:44558805-44560804		3	112930348	BOC	II	TRUE	MM	CG	chr16:44558900-44558901
cg00374173	7	16113128	+	Napa	Body	Open sea	chr7:16103023-16115939		19	47996733	NAPA;NAPA-AS1	II	TRUE	MM	CA	chr7:16113128-16113129
cg00374382	3	94864514	+	Pogz	Body	Open sea	chr3:94842319-94882479		1	151400460	POGZ	II	TRUE		CG	chr3:94864514-94864515
cg00375031	4	11254052	-	Ints8	Body	Island	chr4:11253680-11254312		8	95835718	INTS8	II	TRUE	MM	CG	chr4:11254051-11254052
cg00376019	14	30825891	-	Tmem110	Body	Island	chr14:30825527-30826045		3	52931306	TMEM110;TMEM110-MUSTN1	I	TRUE		CG	chr14:30825890-30825891
cg00376184	13	94619152	+		IGR	Open sea	chr13:94600227-94698604		5	77242372	LOC101929154	II	TRUE		CG	chr13:94619152-94619153
cg00376735	9	21944419	+	Plppr2	Body	Island	chr9:21944331-21944561		19	11473212	LPPR2	II	TRUE		CG	chr9:21944419-21944420
cg00381140	9	61373478	+	Tle3	Body	Island	chr9:61372252-61374318		15	70389096	TLE3	II	TRUE		AG	chr9:61373478-61373479
cg00381697	7	16299895	-		IGR	Island	chr7:16299595-16300104		19	47742961		I	TRUE		CG	chr7:16299894-16299895
cg00382632	7	123192745	+	Tnrc6a	Body	Open sea	chr7:123128611-123365425		16	24834919	TNRC6A	I	TRUE		CG	chr7:123192745-123192746
cg00383487	19	47257559	+	Neurl1a	Body	Shelf	chr19:47255819-47257818		10	105350033	NEURL1	II	TRUE	MM	CT	chr19:47257559-47257560
cg00385863	4	120268296	-	Foxo6	1st Exon	Island	chr4:120267946-120269173		1	41847974	FOXO6	I	TRUE		CG	chr4:120268295-120268296
cg00386551	16	28445427	-	Fgf12	Body	Island	chr16:28445018-28446945		3	192126244	FGF12	II	TRUE		CG	chr16:28445426-28445427
cg00387012	19	28088366	-		IGR	Open sea	chr19:28016040-28674102		9	3647022		II	TRUE		CG	chr19:28088365-28088366
cg00387170	17	47924776	+		IGR	Shore	chr17:47924689-47925047		6	41514002	FOXP4;FOXP4-AS1	II	TRUE		CG	chr17:47924776-47924777
cg00388556	12	56691330	+		IGR	Shore	chr12:56689494-56691493		14	37126635	PAX9	II	TRUE		CG	chr12:56691330-56691331
cg00389386	4	152377111	-	Chd5	Body	Open sea	chr4:152367453-152473338		1	6188136	CHD5	II	TRUE		CA	chr4:152377110-152377111
cg00392943	8	70700032	+	Jund	1st Exon	Island	chr8:70698678-70700406		19	18391301	JUND	II	TRUE		CG	chr8:70700032-70700033
cg00396981	8	95095963	+	Katnb1	Body	Open sea	chr8:95085578-95316499		16	57787375	KATNB1	II	TRUE		CG	chr8:95095963-95095964
cg00397673	18	65938795	-	Rax	Body	Island	chr18:65938026-65939035		18	56940418	RAX	I	TRUE		CG	chr18:65938794-65938795
cg00399115	7	119895714	+	Lyrm1;Dcun1d3	TSS200	Shore	chr7:119894105-119896104		16	20911682	LYRM1;DCUN1D3	I	TRUE	MM	CA	chr7:119895714-119895715
cg00399596	6	51270943	-		IGR	Island	chr6:51270352-51271202		7	25990806	MIR148A	II	TRUE		CG	chr6:51270942-51270943
cg00400832	6	6878435	-	Dlx5	5UTR	Shore	chr6:6877318-6879317		7	96650323	DLX5	I	TRUE		CG	chr6:6878434-6878435
cg00401433	15	40978890	+	Zfpm2	Body	Open sea	chr15:40659847-41443160		8	106674239	ZFPM2	I	TRUE		CG	chr15:40978890-40978891
cg00402385	4	133582529	-	Gpatch3	Body	Shore	chr4:133582165-133584164		1	27219225	GPATCH3	II	TRUE		CG	chr4:133582528-133582529
cg00405060	16	4288429	-	Adcy9	1st Exon	Open sea	chr16:4272268-4415635		16	4016306	ADCY9	I	TRUE		CT	chr16:4288428-4288429
cg00405803	13	83749932	+		IGR	Open sea	chr13:83749335-84218044		5	87952153	LINC00461	II	TRUE		GG	chr13:83749932-83749933
cg00408623	11	6467904	-	Purb	5UTR	Open sea	chr11:6451510-6470937		7	44916199	PURB	II	TRUE	MM	CG	chr11:6467903-6467904
cg00409684	19	45231295	+		IGR	Island	chr19:45230943-45231579		10	102984527		II	TRUE		CG	chr19:45231295-45231296
cg00410898	14	69029089	+	Stc1	TSS200	Open sea	chr14:68129072-69170639		8	23712355	STC1	II	TRUE		CG	chr14:69029089-69029090
cg00411928	18	85698291	-		IGR	Open sea	chr18:84956278-86391211		2	230015765	PID1	II	TRUE		CA	chr18:85698290-85698291
cg00412554	X	23285606	-	Klhl13	Body	Open sea	chrX:21365073-23360637		X	117107719	KLHL13	II	FALSE		CG	chrX:23285605-23285606
cg00415642	16	76373080	-		IGR	Island	chr16:76372282-76373503		21	16437351	NRIP1	II	TRUE		CG	chr16:76373079-76373080
cg00417421	2	169633661	-	Tshz2	5UTR	Island	chr2:169633588-169633907		20	51589730	TSHZ2	I	TRUE		AG	chr2:169633660-169633661
cg00419757	13	84057285	-	Gm17750	5UTR	Open sea	chr13:83749335-84218044		5	87695564	TMEM161B-AS1	II	TRUE		CG	chr13:84057284-84057285
cg00420869	11	43836211	+	Adra1b	3UTR	Shore	chr11:43834436-43836435		5	159343789	ADRA1B	II	TRUE	MM	CG	chr11:43836211-43836212
cg00422532	9	110742575	+	Pth1r	3UTR	Shore	chr9:110740722-110742721		3	46924758	PTH1R	I	TRUE		CG	chr9:110742575-110742576
cg00424946	8	106935860	-	Sntb2	1st Exon	Island	chr8:106935415-106936740		16	69221172	SNTB2	II	TRUE		CG	chr8:106935859-106935860
cg00429862	11	65269717	-	Myocd	3UTR	Shore	chr11:65267835-65269834		17	12569487	MYOCD	II	TRUE		CG	chr11:65269716-65269717
cg00436183	13	45568080	-	Atxn1	Body	Shore	chr13:45566236-45568235		6	16328200	ATXN1	I	TRUE		CG	chr13:45568079-45568080
cg00437048	13	6597904	-	Pfkp	Body	Open sea	chr13:6552276-6644512		10	3162191	PFKP	I	TRUE		CG	chr13:6597903-6597904
cg00437443	13	41250314	-	Smim13	1st Exon	Island	chr13:41249657-41250485		6	11094621	SMIM13	II	TRUE	MM	CG	chr13:41250313-41250314
cg00438646	3	123035055	-		IGR	Open sea	chr3:122989019-123263162		4	120056900	MYOZ2	II	TRUE		CG	chr3:123035054-123035055
cg00439658	11	115258290	+	Grin2c	Body	Island	chr11:115257800-115258414		17	72848669	GRIN2C	II	TRUE		CG	chr11:115258290-115258291
cg00440468	4	139711087	-		IGR	Open sea	chr4:139673339-139817148		1	19110768		II	TRUE		CC	chr4:139711086-139711087
cg00441027	1	92855128	-	Gpc1	Body	Open sea	chr1:92852784-92902971		2	241401880	GPC1	I	TRUE		CG	chr1:92855127-92855128
cg00441476	9	58492270	+	6030419C18Rik	Body	Shelf	chr9:58491104-58493103		15	74041272	C15orf59	II	TRUE	MM	TG	chr9:58492270-58492271
cg00443971	8	57320964	+	Hand2	TSS200	Island	chr8:57320892-57321132		4	174451398	HAND2-AS1;HAND2	II	TRUE		CG	chr8:57320964-57320965
cg00445443	6	52166000	-	Hoxaas2	5UTR	Shelf	chr6:52164677-52166676		7	27143478	HOXA2	II	TRUE		CG	chr6:52165999-52166000
cg00446788	17	71521082	+	Ndc80	Body	Open sea	chr17:71479974-71522589		18	2577813	NDC80	II	TRUE		TG	chr17:71521082-71521083
cg00451039	4	119232438	-	P3h1;AU022252	TSS1500	Island	chr4:119232367-119233464		1	43233211	P3H1;C1orf50	II	TRUE		CG	chr4:119232437-119232438
cg00452076	7	140071650	-	Caly	Body	Shore	chr7:140070712-140072711		10	135140447	CALY	II	TRUE	MM	CA	chr7:140071649-140071650
cg00452882	8	105694211	+	Rltpr	Body	Shore	chr8:105694213-105696212		16	67687119	RLTPR	I	TRUE		CG	chr8:105694211-105694212
cg00453111	1	106173325	+	Phlpp1	1st Exon	Shore	chr1:106173331-106175330		18	60384370	PHLPP1	II	TRUE	MM	CG	chr1:106173325-106173326
cg00455327	18	11838467	-	Gm6277;Cables1	5UTR	Shore	chr18:11837163-11839162		18	20714217	CABLES1	II	TRUE		CG	chr18:11838466-11838467
cg00455362	9	58293598	+	Loxl1	Body	Open sea	chr9:58257423-58307654		15	74239538	LOXL1	II	TRUE		CG	chr9:58293598-58293599
cg00455535	9	15922616	-	Fat3	Body	Open sea	chr9:15714046-16497886		11	92616319	FAT3	II	TRUE		CG	chr9:15922615-15922616
cg00456216	4	133422057	+	Slc9a1	Body	Open sea	chr4:133374012-133464183		1	27427064	SLC9A1	II	TRUE		TG	chr4:133422057-133422058
cg00456395	10	93265308	+	Elk3	Body	Open sea	chr10:93165667-93306111		12	96641089	ELK3	II	TRUE		TG	chr10:93265308-93265309
cg00456637	12	56612066	-	Nkx2-9	1st Exon	Island	chr12:56611782-56612308		14	37050455	NKX2-8	II	TRUE		CG	chr12:56612065-56612066
cg00457087	1	170110742	+		IGR	Open sea	chr1:169973432-170170608		1	162602295	DDR2	II	TRUE	MM	CC	chr1:170110742-170110743
cg00458505	X	162159879	+		IGR	Island	chrX:162158816-162160029		X	17393449	NHS	I	FALSE		CG	chrX:162159879-162159880
cg00459351	4	143135239	-	Mir7021;Prdm2	TSS1500	Open sea	chr4:142243523-143157706		1	14105788	PRDM2	I	TRUE	MM	CG	chr4:143135238-143135239
cg00460286	9	56122828	-	Pstpip1	Body	Open sea	chr9:56046330-56156396		15	77320261	PSTPIP1	II	TRUE	MM	CG	chr9:56122827-56122828
cg00462525	2	61807272	+	Tbr1	Body	Shore	chr2:61805901-61807900		2	162275396	TBR1	II	TRUE		CG	chr2:61807272-61807273
cg00462951	6	126166517	+	Ntf3	3UTR	Shore	chr6:126165063-126167062		12	5539736		II	TRUE	MM	CA	chr6:126166517-126166518
cg00463004	10	43037004	+	Sobp	Body	Open sea	chr10:43026095-43169157		6	107938738	SOBP	II	TRUE		CG	chr10:43037004-43037005
cg00465284	6	77242630	+	Lrrtm1;Ctnna2	TSS200	Island	chr6:77242604-77243130		2	80531898	CTNNA2;LRRTM1	II	TRUE		CG	chr6:77242630-77242631
cg00465841	3	18055813	+	Bhlhe22	1st Exon	Island	chr3:18054413-18055885		8	65494451	BHLHE22	II	TRUE		CG	chr3:18055813-18055814
cg00468146	13	48261723	+	Id4;A330033J07Rik	5UTR	Island	chr13:48261040-48262467		6	19838211	ID4	II	TRUE		CG	chr13:48261723-48261724
cg00470955	16	7039971	+	Rbfox1	Body	Open sea	chr16:6353154-8420539		16	7354432	RBFOX1	II	TRUE		CG	chr16:7039971-7039972
cg00471664	7	24972161	-	Rabac1	Body	Island	chr7:24972040-24972287		19	42462946	RABAC1	II	TRUE		CG	chr7:24972160-24972161
cg00472898	7	126492578	+	Atxn2l	Body	Open sea	chr7:126491669-126497989		16	28847676	ATXN2L	II	TRUE		CG	chr7:126492578-126492579
cg00474465	7	131554354	+	Hmx2	1st Exon	Island	chr7:131553890-131556084		10	124907942	HMX2	I	TRUE		CG	chr7:131554354-131554355
cg00474657	7	126375124	-	Spns1	5UTR	Shore	chr7:126375002-126377001		16	28989308	SPNS1	II	TRUE		CG	chr7:126375123-126375124
cg00475509	9	91367259	-		IGR	Shore	chr9:91365982-91367981		3	147125955	ZIC4;ZIC1	II	TRUE	MM	TG	chr9:91367258-91367259
cg00476955	7	102090024	+	Xntrpc;Trpc2	5UTR	Open sea	chr7:102069804-102102909		11	3648013	TRPC2	II	TRUE		CG	chr7:102090024-102090025
cg00478198	X	7375272	-	Gm14379;Usp27x	TSS1500	Open sea	chrX:7323440-7569382		X	49644500	USP27X-AS1;USP27X	I	FALSE		CG	chrX:7375271-7375272
cg00479912	8	115554252	+		IGR	Open sea	chr8:114526071-115701737		16	79472241		II	TRUE		CG	chr8:115554252-115554253
cg00480149	3	103058155	+	Nras;Csde1	TSS200	Shore	chr3:103056217-103058216		1	115259567	NRAS;CSDE1	II	TRUE		CG	chr3:103058155-103058156
cg00480850	13	103096915	+	Mast4	Body	Open sea	chr13:101772517-103329879		5	66124543	MAST4	II	TRUE		TG	chr13:103096915-103096916
cg00482994	17	34114463	-	Brd2	5UTR	Shelf	chr17:34114396-34116395		6	32945234	BRD2	I	TRUE		CG	chr17:34114462-34114463
cg00484732	16	45789058	-	Phldb2	Body	Open sea	chr16:45746975-45840305		3	111651175	PHLDB2	II	TRUE		CG	chr16:45789057-45789058
cg00485681	2	36104946	-	Lhx6	Body	Island	chr2:36104563-36105275		9	124990761	LHX6	II	TRUE		CG	chr2:36104945-36104946
cg00487226	14	79428236	+	Kbtbd7	1st Exon	Shore	chr14:79427230-79429229		13	41705170	KBTBD6	II	TRUE		CG	chr14:79428236-79428237
cg00493179	3	116424175	+		IGR	Shore	chr3:116423958-116425957		1	100817877	CDC14A	I	TRUE		CG	chr3:116424175-116424176
cg00493554	2	164392880	-	Matn4	Body	Shore	chr2:164389888-164393166		20	43926595	MATN4	II	TRUE	MM	CG	chr2:164392879-164392880
cg00493831	4	154952933	+		IGR	Open sea	chr4:154860465-154956616		1	2472336		II	TRUE		TG	chr4:154952933-154952934
cg00494665	10	121310729	-	Tbc1d30	Body	Island	chr10:121310231-121311024		12	65218728	TBC1D30	II	TRUE	MM	CG	chr10:121310728-121310729
cg00495201	18	34884750	-		IGR	Shelf	chr18:34883517-34885516		5	137825623		II	TRUE	MM	GG	chr18:34884749-34884750
cg00495405	8	25675277	-	Whsc1l1	Body	Shore	chr8:25674543-25676542		8	38176894	WHSC1L1	II	TRUE		CG	chr8:25675276-25675277
cg00496026	19	45026171	-	Pdzd7;Lzts2	TSS1500	Island	chr19:45025892-45026253		10	102766610	LZTS2	II	TRUE		TG	chr19:45026170-45026171
cg00496272	8	105856108	+	Thap11	1st Exon	Shore	chr8:105855956-105857955		16	67877232	THAP11;CENPT	II	TRUE		CG	chr8:105856108-105856109
cg00496284	7	70814650	-		IGR	Open sea	chr7:70374331-71701457		15	96426543		II	TRUE		CG	chr7:70814649-70814650
cg00496868	7	28896983	-	Actn4	Body	Open sea	chr7:28829478-28957909		19	39216436	ACTN4	II	TRUE		CG	chr7:28896982-28896983
cg00497554	1	93478885	-	Sept2;Hdlbp	TSS200	Island	chr1:93478226-93479457		2	242255158	SEPT2;HDLBP	I	TRUE		CG	chr1:93478884-93478885
cg00500681	17	46858464	-		IGR	Shore	chr17:46857513-46859512		6	42749811		II	TRUE		CG	chr17:46858463-46858464
cg00502035	11	69936098	-	Ybx2	1st Exon	Island	chr11:69935339-69936437		10	125751386		I	TRUE		CG	chr11:69936097-69936098
cg00502932	4	155222060	-	Ski	Body	Island	chr4:155221538-155223260		1	2160666	SKI	II	TRUE	MM	GG	chr4:155222059-155222060
cg00503998	15	76602576	-	Cpsf1	Body	Open sea	chr15:76580552-76603299		8	145625814	MIR6849;CPSF1	II	TRUE		CT	chr15:76602575-76602576
cg00505361	4	58206785	+		IGR	Shore	chr4:58206500-58208499		9	113342255	SVEP1	II	TRUE		TG	chr4:58206785-58206786
cg00506913	7	128238473	+	Armc5	1st Exon	Island	chr7:128237256-128238563		16	31471204	ARMC5	I	TRUE		CG	chr7:128238473-128238474
cg00506950	X	42352862	+		IGR	Open sea	chrX:42154544-44363764		X	123357817		II	FALSE	MM	CC	chrX:42352862-42352863
cg00507727	6	8778493	+		IGR	Shore	chr6:8778321-8780320		7	8302191	ICA1;LOC100505938	I	TRUE		CG	chr6:8778493-8778494
cg00507823	8	109724430	+	Zfp821	Body	Shore	chr8:109724420-109726419		16	71894108	ZNF821	II	TRUE		AG	chr8:109724430-109724431
cg00508498	2	103567052	-	Abtb2	1st Exon	Island	chr2:103566151-103567422		11	34378805	ABTB2	I	TRUE		CG	chr2:103567051-103567052
cg00512602	11	103360840	+	Arhgap27	1st Exon	Island	chr11:103360220-103360913		17	43507585	ARHGAP27	I	TRUE		CG	chr11:103360840-103360841
cg00513012	17	57257005	-	Trip10	Body	Open sea	chr17:57254826-57271156		19	6746184	TRIP10	II	TRUE		CG	chr17:57257004-57257005
cg00513735	13	55005885	+	Hk3;Unc5a	TSS200	Open sea	chr13:55001426-55095817		5	176307766	UNC5A	I	TRUE		TG	chr13:55005885-55005886
cg00515575	17	87283162	+	Ttc7	5UTR	Island	chr17:87282457-87283532		2	47168619	TTC7A;MCFD2	I	TRUE		CG	chr17:87283162-87283163
cg00516597	14	16249410	+	Oxsm;Ngly1	1st Exon	Island	chr14:16249278-16249697		3	25824837	NGLY1	II	TRUE		CG	chr14:16249410-16249411
cg00518163	9	99568610	+	Armc8	Body	Island	chr9:99568296-99568993		3	137906432	ARMC8	II	TRUE		CG	chr9:99568610-99568611
cg00518702	10	37397538	+		IGR	Open sea	chr10:37141317-39129881		6	113886046		II	TRUE		CG	chr10:37397538-37397539
cg00522555	9	21233723	-	Keap1	Body	Island	chr9:21233415-21234024		19	10602587	KEAP1	I	TRUE		CT	chr9:21233722-21233723
cg00524115	4	148444172	-	Ubiad1	Body	Shore	chr4:148442308-148444307		1	11333873	UBIAD1	II	TRUE		CG	chr4:148444171-148444172
cg00524310	11	42421262	+	Gabrb2	5UTR	Open sea	chr11:40759394-43429681		5	160973736	GABRB2	II	TRUE		CG	chr11:42421262-42421263
cg00524443	11	96324337	+	Hoxb3	5UTR	Shelf	chr11:96322394-96324393		17	46650310	HOXB3	II	TRUE		CG	chr11:96324337-96324338
cg00528052	1	134560476	+	Kdm5b	1st Exon	Island	chr1:134560080-134561744		1	202777295	KDM5B	II	TRUE		CG	chr1:134560476-134560477
cg00530710	8	87803556	-	Zfp423	Body	Open sea	chr8:87787317-87939717		16	49697138	ZNF423	II	TRUE		CG	chr8:87803555-87803556
cg00530740	9	77754884	+	Gclc	1st Exon	Island	chr9:77754516-77755223		6	53409368	GCLC	II	TRUE	MM	CG	chr9:77754884-77754885
cg00531009	19	6375938	-	Sf1	5UTR	Shore	chr19:6375856-6377855		11	64533347	SF1	II	TRUE		CG	chr19:6375937-6375938
cg00532449	4	155042956	+		IGR	Island	chr4:155042784-155043489		1	2375420		I	TRUE		CG	chr4:155042956-155042957
cg00532890	1	168431890	-	Pbx1	3UTR	Open sea	chr1:167933999-169527288		1	164528682	PBX1	II	TRUE		CG	chr1:168431889-168431890
cg00533483	12	85878393	+	Ttll5	Body	Open sea	chr12:85829236-86075368		14	76186084	TTLL5	II	TRUE		TG	chr12:85878393-85878394
cg00535430	16	4552018	-	Tfap4	Body	Open sea	chr16:4545981-4554596		16	4312619	TFAP4	I	TRUE		CG	chr16:4552017-4552018
cg00537673	17	46553587	+	Mir6976;Srf	TSS1500	Shore	chr17:46552990-46554989		6	43141823	SRF	II	TRUE		CG	chr17:46553587-46553588
cg00538229	4	115056654	-	Tal1	5UTR	Island	chr4:115056381-115057895		1	47698076	TAL1	II	TRUE	MM	CG	chr4:115056653-115056654
cg00538495	8	52197063	-		IGR	Open sea	chr8:50920463-54073219		10	94429506		II	TRUE		TA	chr8:52197062-52197063
cg00540570	2	157464733	+	Src	Body	Open sea	chr2:157461780-157556049		20	36024669	SRC	II	TRUE		CG	chr2:157464733-157464734
cg00542690	13	56637208	-	Tgfbi	Body	Open sea	chr13:56613918-56698855		5	135397258	TGFBI	II	TRUE		CG	chr13:56637207-56637208
cg00543073	11	24085370	-	Bcl11a	5UTR	Shelf	chr11:24084156-24086155		2	60773386	BCL11A	I	TRUE		CG	chr11:24085369-24085370
cg00545916	11	87617508	+	Hsf5	1st Exon	Island	chr11:87616902-87617970		17	56565440	HSF5	II	TRUE		CG	chr11:87617508-87617509
cg00547789	X	75578181	+	Rab39b	3UTR	Shore	chrX:75578110-75580109		X	154493750	RAB39B	II	FALSE		CG	chrX:75578181-75578182
cg00548618	8	105913134	+	Pskh1	Body	Open sea	chr8:105904884-105961641		16	67943097	PSKH1	I	TRUE		CG	chr8:105913134-105913135
cg00549609	11	43491076	+	C1qtnf2	Body	Island	chr11:43490907-43491181		5	159776435	C1QTNF2	II	TRUE		TG	chr11:43491076-43491077
cg00550040	7	36892932	-		IGR	Open sea	chr7:36773367-37332951		19	31640849		II	TRUE		CG	chr7:36892931-36892932
cg00550747	1	127482678	+	Mgat5	Body	Open sea	chr1:127209652-127673227		2	135206371	MGAT5	II	TRUE		CG	chr1:127482678-127482679
cg00551824	4	119241705	+	P3h1	Body	Open sea	chr4:119237465-119278187		1	43220638	P3H1	II	TRUE		CG	chr4:119241705-119241706
cg00553487	7	25068934	-	Grik5	3UTR	Shelf	chr7:25068784-25070783		19	42570406	GRIK5	I	TRUE		CA	chr7:25068933-25068934
cg00553880	4	83486696	+		IGR	Island	chr4:83485658-83486817		9	15511231	PSIP1	II	TRUE		CG	chr4:83486696-83486697
cg00553886	7	112680122	+	Tead1	5UTR	Shore	chr7:112680092-112682091		11	12696980	TEAD1	II	TRUE		CG	chr7:112680122-112680123
cg00554682	2	82053263	+	Zfp804a	TSS1500	Island	chr2:82053062-82053782		2	185463132	ZNF804A	II	TRUE		CG	chr2:82053263-82053264
cg00556087	19	41482731	+		IGR	Shore	chr19:41482557-41483108		10	98592104	LCOR	II	TRUE		CG	chr19:41482731-41482732
cg00557354	8	11728277	+	Arhgef7	1st Exon	Island	chr8:11727435-11728835		13	111767899	ARHGEF7-AS2;ARHGEF7	II	TRUE		CG	chr8:11728277-11728278
cg00557947	19	44674751	+		IGR	Island	chr19:44674651-44674874		10	102419245		I	TRUE		CG	chr19:44674751-44674752
cg00558702	6	138388802	-	Lmo3	Body	Open sea	chr6:137758712-140419721		12	16726818	LMO3	I	TRUE		CG	chr6:138388801-138388802
cg00559279	7	126878965	-	Taok2	Body	Open sea	chr7:126866651-126880693		16	29990584	TAOK2	II	TRUE		CG	chr7:126878964-126878965
cg00560482	7	131542863	+	Hmx3	TSS200	Island	chr7:131541922-131544729		10	124895474	HMX3	I	TRUE		CG	chr7:131542863-131542864
cg00560671	14	57746139	-		IGR	Island	chr14:57745384-57746445		13	21635735	LATS2	I	TRUE	MM	CT	chr14:57746138-57746139
cg00561081	8	110081528	+	Zfp612	5UTR	Shore	chr8:110080129-110082128		16	71493275	ZNF23	II	TRUE		TG	chr8:110081528-110081529
cg00563045	17	35670909	+	Gtf2h4	Body	Shelf	chr17:35669948-35671947		6	30878494	GTF2H4	II	TRUE		CG	chr17:35670909-35670910
cg00563768	11	83506674	+	Taf15	3UTR	Open sea	chr11:83477764-83749678		17	34174170	TAF15	II	TRUE		CG	chr11:83506674-83506675
cg00564759	7	127025682	-	Maz	Body	Shore	chr7:127025622-127027162		16	29818771	MAZ	I	TRUE	MM	CG	chr7:127025681-127025682
cg00566320	4	130044414	-		IGR	Shelf	chr4:130043548-130045547		1	32172204		II	TRUE	MM	CG	chr4:130044413-130044414
cg00568661	5	31040776	-	Slc5a6	Body	Open sea	chr5:30964424-31044256		2	27427776	SLC5A6	II	TRUE		CG	chr5:31040775-31040776
cg00569091	4	150612092	-	Rere	Body	Open sea	chr4:150574025-150647973		1	8424793	RERE	I	TRUE		CG	chr4:150612091-150612092
cg00571033	14	64590681	+	Mir124a-1;Mir3078;Mir124a-1hg	5UTR	Shelf	chr14:64589859-64591858		8	9760957	LINC00599;MIR124-1	II	TRUE		CG	chr14:64590681-64590682
cg00572146	1	64691166	+	Ccnyl1	TSS200	Island	chr1:64690534-64691585		X	65042096		II	TRUE	MM	CT	chr1:64691166-64691167
cg00573203	X	152346919	-	Gpr173	1st Exon	Open sea	chrX:152346600-152765163		X	53106360	GPR173	II	FALSE		TG	chrX:152346918-152346919
cg00575115	2	164890707	+	Zfp335;Pcif1	TSS1500	Open sea	chr2:164884116-164906637		20	44576010	PCIF1	II	TRUE		CG	chr2:164890707-164890708
cg00575311	13	92438331	+	Ankrd34b	Body	Open sea	chr13:92431043-92526434		5	79855768	ANKRD34B	II	TRUE		CG	chr13:92438331-92438332
cg00575683	3	90254500	-	Crtc2	1st Exon	Island	chr3:90254061-90254689		1	153930879	CRTC2	II	TRUE	MM	CG	chr3:90254499-90254500
cg00575769	14	70466945	+	Phyhip	Body	Open sea	chr14:70447895-70515794		8	22079255	PHYHIP	I	TRUE		CG	chr14:70466945-70466946
cg00576279	15	103014468	+	Hoxc5;Mir615	1st Exon	Island	chr15:103014200-103015327		12	54427293	MIR615;HOXC5;HOXC4	II	TRUE		CG	chr15:103014468-103014469
cg00576774	6	53573299	+	Creb5	TSS200	Open sea	chr6:53292349-53813863		7	28725676	CREB5	II	TRUE	MM	CT	chr6:53573299-53573300
cg00577417	14	52008687	+	Zfp219	Body	Shore	chr14:52006927-52009116		14	21560483	ZNF219	II	TRUE		TG	chr14:52008687-52008688
cg00577668	4	11059086	-	Ndufaf6	Body	Open sea	chr4:11012231-11071879		8	96060712	NDUFAF6	II	TRUE		CG	chr4:11059085-11059086
cg00580860	2	119035289	+	Rpusd2	1st Exon	Island	chr2:119034782-119035433		15	40861963	RPUSD2	II	TRUE		CG	chr2:119035289-119035290
cg00582316	2	73273720	+	Sp9	Body	Island	chr2:73272853-73274915		2	175201430	SP9	II	TRUE		CG	chr2:73273720-73273721
cg00582562	11	96579130	+	Skap1	Body	Open sea	chr11:96371022-96773423		17	46388465	SKAP1	II	TRUE		CG	chr11:96579130-96579131
cg00582970	11	105508111	-		IGR	Open sea	chr11:105460867-105585982		17	60947793	MIR548W	II	TRUE		AG	chr11:105508110-105508111
cg00586365	11	52764638	-	Fstl4	TSS200	Island	chr11:52764518-52765273		5	132948251	FSTL4	I	TRUE	MM	CG	chr11:52764637-52764638
cg00587228	10	79733856	+	Hcn2;Bc1	5UTR	Shore	chr10:79733082-79735081		19	613433	HCN2	II	TRUE		CG	chr10:79733856-79733857
cg00589760	18	35182390	-	Ctnna1	Body	Open sea	chr18:35123505-35494628	chr18:35182135-35182482	5	138163243	CTNNA1	II	TRUE		CG	chr18:35182389-35182390
cg00590830	4	129839012	+	Ptp4a2	5UTR	Open sea	chr4:129824921-129981133		1	32385224	PTP4A2	II	TRUE		CG	chr4:129839012-129839013
cg00591980	10	7663098	-	A630066F11Rik;Pcmt1	TSS1500	Island	chr10:7662740-7663629		6	150071069	PCMT1	I	TRUE	MM	CG	chr10:7663097-7663098
cg00592104	7	101828482	-	Inppl1	Body	Open sea	chr7:101826155-101832546		11	71944488	INPPL1	II	TRUE		CG	chr7:101828481-101828482
cg00592151	7	123981667	-		IGR	Shore	chr7:123980572-123982571		16	25702044	HS3ST4	II	TRUE		CC	chr7:123981666-123981667
cg00594099	4	133047412	+	Ahdc1	5UTR	Open sea	chr4:133043641-133057631		1	27893886	AHDC1	II	TRUE		CG	chr4:133047412-133047413
cg00594408	17	37051073	-	Gabbr1	Body	Island	chr17:37050633-37051202		6	29595349	GABBR1	II	TRUE		TG	chr17:37051072-37051073
cg00594894	16	41532779	-	Lsamp	TSS1500	Shore	chr16:41531256-41533255		3	116164522	LSAMP	II	TRUE		CA	chr16:41532778-41532779
cg00595237	14	63246189	-		IGR	Shore	chr14:63245912-63246364		8	11560763	GATA4	II	TRUE		CG	chr14:63246188-63246189
cg00596048	4	120269203	-	Foxo6	Body	Shore	chr4:120269174-120271173		1	41847267	FOXO6	II	TRUE		CA	chr4:120269202-120269203
cg00597118	15	38514607	-	Azin1	5UTR	Shelf	chr15:38514262-38516261		8	103870375	AZIN1	II	TRUE		CG	chr15:38514606-38514607
cg00600786	14	24779303	-		IGR	Island	chr14:24779205-24779551		10	80063061		I	TRUE		CG	chr14:24779302-24779303
cg00603059	14	46605284	+	4933425B07Rik	5UTR	Open sea	chr14:46393166-46756327		14	54687202		II	TRUE		CG	chr14:46605284-46605285
cg00603371	19	59457317	+	Emx2;Emx2os	TSS1500	Shore	chr19:59455915-59457914		10	119300783	EMX2;EMX2OS	II	TRUE	MM	AT	chr19:59457317-59457318
cg00606190	6	138425319	+	A830011K09Rik;Lmo3	5UTR	Open sea	chr6:137758712-140419721		12	16761702	LMO3	II	TRUE		TG	chr6:138425319-138425320
cg00607755	17	83214314	+	Pkdcc	TSS1500	Shore	chr17:83212696-83214695		2	42274082	PKDCC	II	TRUE		CG	chr17:83214314-83214315
cg00608008	6	52245795	+	Hoxa11;Hoxa11os	5UTR	Island	chr6:52245220-52246577		7	27224842	HOXA11-AS;HOXA11	II	TRUE		CG	chr6:52245795-52245796
cg00613224	14	75456108	-	Siah3	1st Exon	Open sea	chr14:75288749-75750036		13	46425712	SIAH3	II	TRUE		CG	chr14:75456107-75456108
cg00613562	1	12692495	-	Sulf1	5UTR	Open sea	chr1:11418466-12986717		8	70378994	SULF1	II	TRUE		CG	chr1:12692494-12692495
cg00613914	10	60307926	-	Cdh23	5UTR	Open sea	chr10:60307538-60342826		10	73569753	CDH23	I	TRUE		CG	chr10:60307925-60307926
cg00615492	7	126868165	-	Taok2	TSS1500	Open sea	chr7:126866651-126880693		16	30001071	TAOK2	II	FALSE	MM	CG	chr7:126868164-126868165
cg00618865	6	115994017	-	Plxnd1	Body	Island	chr6:115993393-115994758		3	129324699	PLXND1	II	FALSE		CG	chr6:115994016-115994017
cg00619347	3	57847413	+	Pfn2	Body	Island	chr3:57846855-57848105		3	149688574	LOC646903;PFN2	I	TRUE		CG	chr3:57847413-57847414
cg00619363	10	37504852	-		IGR	Open sea	chr10:37141317-39129881		6	113754685		II	TRUE		CG	chr10:37504851-37504852
cg00619978	11	49637040	-	Flt4	Body	Shelf	chr11:49636402-49638401		5	180046052	FLT4	II	TRUE		CG	chr11:49637039-49637040
cg00620062	2	19452035	-		IGR	Open sea	chr2:19450645-19653538		10	23487775		II	TRUE		CG	chr2:19452034-19452035
cg00621125	6	51612865	-		IGR	Island	chr6:51612599-51612978		7	26438411		II	TRUE		CG	chr6:51612864-51612865
cg00624514	10	62963819	+	Dna2	Body	Open sea	chr10:62953338-62976176		10	70190402	DNA2	II	TRUE		TG	chr10:62963819-62963820
cg00628375	11	102398198	-	Rundc3a	Body	Shore	chr11:102397569-102399568		17	42390584	RUNDC3A	II	TRUE	MM	TG	chr11:102398197-102398198
cg00629102	17	24234522	-	Mir5134;Ccnf	TSS200	Open sea	chr17:24224796-24247122		16	2495471	CCNF	II	TRUE		CG	chr17:24234521-24234522
cg00630080	8	105330126	+	Fhod1	Body	Shelf	chr8:105328675-105330674		16	67264248	FHOD1	II	TRUE		CG	chr8:105330126-105330127
cg00635259	11	106439041	-	Ern1	Body	Open sea	chr11:106324867-106483117		17	62159682	ERN1	II	TRUE		CA	chr11:106439040-106439041
cg00636641	13	60176524	-	Gas1	1st Exon	Island	chr13:60175837-60177591		9	89561390	GAS1	II	TRUE		CG	chr13:60176523-60176524
cg00639239	12	85474578	+	Fos	Body	Island	chr12:85473438-85474752		14	75746229	FOS	II	TRUE		CG	chr12:85474578-85474579
cg00640398	7	126488679	+	Tufm	Body	Shore	chr7:126487669-126489668		16	28856346	TUFM;MIR4721	II	TRUE		TG	chr7:126488679-126488680
cg00640609	8	75274853	+		IGR	Open sea	chr8:75218069-76895272		22	39710710	SNORD83B;RPL3	I	TRUE		CG	chr8:75274853-75274854
cg00641687	2	119406883	+	Ino80	Body	Open sea	chr2:119355594-119472895		15	41308353	INO80	II	FALSE		CG	chr2:119406883-119406884
cg00644317	6	52258981	-	Hoxa13	1st Exon	Shore	chr6:52257986-52259985		7	27237893	HOXA13	II	TRUE		CT	chr6:52258980-52258981
cg00645431	7	25272831	+	Cic	Body	Open sea	chr7:25272555-25274365		19	42777927	CIC	II	TRUE		CG	chr7:25272831-25272832
cg00647217	1	167929938	+		IGR	Island	chr1:167929789-167929998		1	165086866		I	TRUE		CG	chr1:167929938-167929939
cg00648301	2	146222601	+	Insm1	1st Exon	Island	chr2:146221265-146223848		20	20349241	INSM1	I	TRUE		CG	chr2:146222601-146222602
cg00650240	16	77636703	+		IGR	Open sea	chr16:77018321-78297660		21	17952105	MIR99AHG	II	TRUE		CG	chr16:77636703-77636704
cg00650422	12	73112385	+	Six4	Body	Island	chr12:73111840-73113164		14	61189972	SIX4	II	TRUE		CG	chr12:73112385-73112386
cg00652039	12	46635705	+		IGR	Open sea	chr12:45078635-46815438		14	26863964		II	TRUE		CG	chr12:46635705-46635706
cg00652264	14	45657546	-	Mir5131;Ddhd1	TSS1500	Island	chr14:45657105-45658428		14	53619311	LOC101927620;DDHD1	II	TRUE		CG	chr14:45657545-45657546
cg00653565	1	180569085	+	Parp1	1st Exon	Island	chr1:180568728-180569491		1	226595578	PARP1	I	TRUE		CG	chr1:180569085-180569086
cg00656270	12	99393035	+	Foxn3	3UTR	Island	chr12:99392016-99393399		14	89883530	FOXN3;FOXN3-AS1	I	TRUE		CG	chr12:99393035-99393036
cg00656420	17	46640043	+	Klc4	Body	Open sea	chr17:46633566-46641984		6	43034110	KLC4	II	TRUE		GG	chr17:46640043-46640044
cg00656990	8	114977993	+	Wwox	Body	Open sea	chr8:114526071-115701737		16	78812407	WWOX	II	TRUE		CG	chr8:114977993-114977994
cg00660874	16	22081729	+	Igf2bp2	Body	Open sea	chr16:22014018-22157352		3	185407138	IGF2BP2	II	TRUE		CG	chr16:22081729-22081730
cg00661399	17	34685846	-	Tnxb	Body	Open sea	chr17:34684509-34832306		6	32049177	TNXB	I	TRUE	MM	CG	chr17:34685845-34685846
cg00662142	14	55092418	-		IGR	Shore	chr14:55091681-55093680		14	24020989	ZFHX2;THTPA	II	TRUE		CG	chr14:55092417-55092418
cg00663972	8	12396090	+	Sox1;Gm5607	5UTR	Island	chr8:12395517-12397679		13	112721725	SOX1;LINC00403	II	TRUE		CG	chr8:12396090-12396091
cg00664762	2	25944617	-	Camsap1	Body	Open sea	chr2:25882097-25978203		9	138719443	CAMSAP1	II	TRUE		CA	chr2:25944616-25944617
cg00665492	3	73057745	+		IGR	Shore	chr3:73057793-73059792		3	164914575	SLITRK3	I	TRUE		CG	chr3:73057745-73057746
cg00666360	12	118008762	+	Dnah11	Body	Open sea	chr12:117848258-118194503		7	21789391	DNAH11	II	TRUE		CG	chr12:118008762-118008763
cg00668036	6	22734295	+		IGR	Open sea	chr6:22360336-22871316		2	74732752	PCGF1	I	TRUE		CG	chr6:22734295-22734296
cg00668227	4	129137176	-	Fndc5	Body	Open sea	chr4:129125646-129184869		1	33336241	FNDC5	I	TRUE		TG	chr4:129137175-129137176
cg00672291	4	116806308	+	Toe1;Mutyh	Body	Shore	chr4:116805460-116807459		1	45807191	TOE1;MUTYH	II	TRUE		CG	chr4:116806308-116806309
cg00672712	5	138260236	+	BC037034	5UTR	Shelf	chr5:138257862-138261420		7	99752629	C7orf43	II	TRUE		CG	chr5:138260236-138260237
cg00672981	4	43567338	-	Gba2	1st Exon	Open sea	chr4:43566785-43574303		9	35737314	GBA2	II	TRUE		CG	chr4:43567337-43567338
cg00674395	11	69346706	-	Chd3	Body	Island	chr11:69346555-69346800		17	7812568	CHD3	I	TRUE		CG	chr11:69346705-69346706
cg00678398	8	72461518	-	Cherp	Body	Open sea	chr8:72447881-72470707		19	16630059	C19orf44;CHERP	II	TRUE		CA	chr8:72461517-72461518
cg00678417	5	132031261	+	Auts2	Body	Open sea	chr5:131620749-132537592		7	69599284	AUTS2	II	TRUE		CG	chr5:132031261-132031262
cg00680003	17	35980665	-	Gnl1	Body	Island	chr17:35979024-35980725		6	30523449	GNL1;PRR3	I	TRUE		CG	chr17:35980664-35980665
cg00681566	7	98703423	+	Prkrir	1st Exon	Island	chr7:98702691-98703607		10	54170928		I	TRUE		CG	chr7:98703423-98703424
cg00682069	12	29994500	+	Pxdn	Body	Open sea	chr12:29942635-29998416		2	1667458	PXDN	II	TRUE		TG	chr12:29994500-29994501
cg00682458	17	46555853	-	Srf	3UTR	Island	chr17:46554990-46556376		6	43139370	SRF	I	TRUE		CG	chr17:46555852-46555853
cg00684075	6	72244562	-		IGR	Open sea	chr6:72239600-72340885		2	85969661		II	TRUE		CA	chr6:72244561-72244562
cg00688465	11	20543291	-	Sertad2	5UTR	Island	chr11:20542499-20543770		2	64978013		II	TRUE		CG	chr11:20543290-20543291
cg00689651	8	84704774	-	Nfix	5UTR	Shore	chr8:84704219-84705335		19	13209548	NFIX	II	TRUE		CG	chr8:84704773-84704774
cg00691373	2	38021410	-	Dennd1a	Body	Open sea	chr2:37797873-38282851		9	126414345	DENND1A	II	TRUE		CG	chr2:38021409-38021410
cg00691830	2	116061502	-	Meis2	Body	Shore	chr2:116060235-116062234		15	37388540	MEIS2	I	TRUE		CG	chr2:116061501-116061502
cg00692780	1	77512993	+	Epha4	Body	Shore	chr1:77512349-77514348	chr1:77512741-77513088	2	222434778	EPHA4	II	TRUE		CG	chr1:77512993-77512994
cg00694357	3	89391821	+	Zbtb7b;Gm15417	3UTR	Shore	chr3:89389872-89391871		1	154976647	ZBTB7B	II	TRUE		CG	chr3:89391821-89391822
cg00698355	11	24683692	+		IGR	Open sea	chr11:24168883-26206157		2	60165556		II	TRUE		GG	chr11:24683692-24683693
cg00699029	15	102967423	+	Hoxc10	1st Exon	Island	chr15:102967304-102967662		12	54379609	HOXC10;HOXC-AS3	II	TRUE		CG	chr15:102967423-102967424
cg00699394	12	79575073	+	Rad51b	Body	Open sea	chr12:79176816-80105953		14	68666788	RAD51B	II	TRUE		TG	chr12:79575073-79575074
cg00702030	10	83648590	-	Appl2	3UTR	Island	chr10:83648461-83648917		12	105629798	APPL2	I	TRUE		CG	chr10:83648589-83648590
cg00706674	6	100833675	-	Ppp4r2	5UTR	Island	chr6:100833465-100834336		3	73045990	PPP4R2	I	TRUE		CG	chr6:100833674-100833675
cg00706914	17	6138978	-	Tulp4	5UTR	Open sea	chr17:6136559-6249650		6	158735121	TULP4	II	TRUE		CG	chr17:6138977-6138978
cg00708380	7	99269321	-	Map6	Body	Shore	chr7:99269249-99271248		11	75378502	MAP6	II	TRUE		CT	chr7:99269320-99269321
cg00708736	9	18754975	+	Olfr24	1st Exon	Open sea	chr9:18477790-20380924		19	9204578	OR1M1	II	TRUE		CG	chr9:18754975-18754976
cg00710515	13	31408959	+		IGR	Open sea	chr13:30978137-31553822		6	1136873		II	TRUE	MM	CG	chr13:31408959-31408960
cg00712122	11	20741455	+	Aftph	3UTR	Island	chr11:20740857-20741948		2	64751596	MIR4434;AFTPH	I	TRUE		CG	chr11:20741455-20741456
cg00713286	11	74435750	+	Rap1gap2	Body	Open sea	chr11:73333752-74518359		17	2868887	LOC101927911;RAP1GAP2	II	TRUE		TG	chr11:74435750-74435751
cg00713411	14	66910633	+	Pnma2	TSS1500	Island	chr14:66910077-66911329		8	26371991	PNMA2;DPYSL2	II	TRUE		CG	chr14:66910633-66910634
cg00713972	15	58323187	-	Klhl38	Body	Open sea	chr15:58219087-58411330		8	124665021	KLHL38	II	TRUE		CG	chr15:58323186-58323187
cg00714672	8	91330727	-	Fto	Body	Open sea	chr8:91317788-91793676		16	53749034	FTO	II	TRUE		CA	chr8:91330726-91330727
cg00715197	12	79504256	+	Rad51b	Body	Open sea	chr12:79176816-80105953		14	68604594	RAD51B	II	TRUE		GG	chr12:79504256-79504257
cg00716961	8	105676031	+	Ctcf	Body	Open sea	chr8:105641599-105689813		16	67662308	CTCF	I	TRUE	MM	GG	chr8:105676031-105676032
cg00717279	5	138766717	-	Fam20c	Body	Open sea	chr5:138760098-138816881		7	208985	FAM20C	II	TRUE		CT	chr5:138766716-138766717
cg00718541	17	24398447	+	Abca3	Body	Open sea	chr17:24356600-24410415		16	2336855	ABCA3	II	TRUE		TG	chr17:24398447-24398448
cg00720072	19	37207777	+	March5	5UTR	Island	chr19:37207046-37208023		10	94051159	MARCH5;CPEB3	II	TRUE		AG	chr19:37207777-37207778
cg00721530	7	79544316	+		IGR	Shore	chr7:79543571-79545570		15	89951404		I	TRUE	MM	AG	chr7:79544316-79544317
cg00721800	3	5243772	-	Zfhx4	Body	Open sea	chr3:5223879-5571794		8	77618385	ZFHX4	II	TRUE		CG	chr3:5243771-5243772
cg00722945	17	32242225	-	Gm4432;Brd4	5UTR	Open sea	chr17:32193427-32279949		1	200832997		II	TRUE		GG	chr17:32242224-32242225
cg00732366	4	154604203	+	Prdm16	Body	Open sea	chr4:154345823-154630781		1	3017941	PRDM16	II	TRUE	MM	CA	chr4:154604203-154604204
cg00734813	2	157040805	-	Soga1	Body	Shore	chr2:157040754-157042753		20	35444512	SOGA1	II	TRUE		CA	chr2:157040804-157040805
cg00738085	1	63113424	-	Ino80d;Ino80dos	3UTR	Shore	chr1:63111485-63113484		2	206949648	INO80D	II	TRUE		CG	chr1:63113423-63113424
cg00740088	18	11048254	-	1010001N08Rik	5UTR	Shore	chr18:11046373-11048372		18	19745316		II	TRUE	MM	CG	chr18:11048253-11048254
cg00741295	3	73053458	-	Slitrk3	3UTR	Shelf	chr3:73053410-73055409		3	164910562	SLITRK3	II	TRUE	MM	CG	chr3:73053457-73053458
cg00741609	19	45153509	+	Tlx1	Body	Island	chr19:45153394-45154219		10	102893925	TLX1;TLX1NB	II	TRUE		CG	chr19:45153509-45153510
cg00741624	12	102949568	-	Unc79	1st Exon	Island	chr12:102948857-102949644		14	93897389	UNC79	II	TRUE		CG	chr12:102949567-102949568
cg00742434	X	101556527	+	Taf1	Body	Open sea	chrX:101537086-101691811		9	32632736	TAF1L	II	FALSE	MM	TA	chrX:101556527-101556528
cg00742851	6	107531812	+	Lrrn1	5UTR	Shore	chr6:107530212-107532211		3	3843342	LRRN1	II	TRUE		CG	chr6:107531812-107531813
cg00743068	X	105929481	-		IGR	Shore	chrX:105929198-105931197		X	77041832	ATRX	II	FALSE		CG	chrX:105929480-105929481
cg00743831	15	59520248	-	Nsmce2	Body	Open sea	chr15:59378402-59643521		8	126285778	NSMCE2	II	TRUE		CG	chr15:59520247-59520248
cg00744351	11	70617237	-	Chrne	Body	Shore	chr11:70615728-70617727		17	4804374	CHRNE;C17orf107	I	TRUE		CG	chr11:70617236-70617237
cg00745231	12	103242648	+		IGR	Island	chr12:103241818-103242793		14	94255361	PRIMA1	II	TRUE		CG	chr12:103242648-103242649
cg00747726	18	35572742	+	Matr3	Body	Open sea	chr18:35567063-35594515		5	138643823	MATR3	II	TRUE		CG	chr18:35572742-35572743
cg00749969	5	48223710	-	Mir218-1;Slit2	TSS1500	Open sea	chr5:47990391-48368330		4	20529659	MIR218-1;SLIT2	II	TRUE		CG	chr5:48223709-48223710
cg00750279	13	40263637	-	Ofcc1	Body	Open sea	chr13:38964747-40699948		6	9908826		II	TRUE		TG	chr13:40263636-40263637
cg00750523	13	105054073	-	Rgs7bp	Body	Island	chr13:105054060-105054878		5	63802593	RGS7BP	II	TRUE		CG	chr13:105054072-105054073
cg00751785	X	18163026	-	Kdm6a	1st Exon	Island	chrX:18161828-18163568		X	44732817	KDM6A	I	FALSE		CG	chrX:18163025-18163026
cg00757082	7	37770011	+		IGR	Island	chr7:37769500-37772351		19	30719149		II	TRUE		CG	chr7:37770011-37770012
cg00759551	9	103365358	-	Cdv3	Body	Island	chr9:103364567-103366089		3	133292899	CDV3	II	TRUE		GG	chr9:103365357-103365358
cg00764217	6	17749173	-	St7	5UTR	Open sea	chr6:17698908-17836454		7	116660240	MIR6132;ST7	II	TRUE		CG	chr6:17749172-17749173
cg00768783	17	85455147	-	Camkmt	Body	Open sea	chr17:85094982-85482586		2	44996395	CAMKMT	II	TRUE		CG	chr17:85455146-85455147
cg00772054	6	53610428	+	Creb5	Body	Open sea	chr6:53292349-53813863		7	28763845	CREB5	II	TRUE	MM	AG	chr6:53610428-53610429
cg00772407	10	99264875	-	Dusp6	Body	Shore	chr10:99264182-99266181		12	89744471	DUSP6	II	TRUE		CC	chr10:99264874-99264875
cg00773370	6	125322135	+	Scnn1a	1st Exon	Open sea	chr6:125318099-125327000		12	6483772	LTBR;SCNN1A	I	TRUE	MM	CC	chr6:125322135-125322136
cg00774005	6	6861799	+	Dlx6os1	5UTR	Shore	chr6:6860980-6862724		7	96633726	DLX6-AS1	II	TRUE		CG	chr6:6861799-6861800
cg00774728	2	36104816	+	Lhx6	Body	Island	chr2:36104563-36105275		9	124990632	LHX6	I	TRUE		CG	chr2:36104816-36104817
cg00775286	X	157833948	-	Cnksr2	Body	Open sea	chrX:157602890-158038455		X	21659776	CNKSR2	II	FALSE		CA	chrX:157833947-157833948
cg00777271	3	96162208	+	Mtmr11	1st Exon	Open sea	chr3:96108903-96168145		1	149908524	MTMR11	II	TRUE		CG	chr3:96162208-96162209
cg00778995	1	42695754	-	Pou3f3	TSS1500	Shore	chr1:42695262-42696573		2	105470558	LINC01158;POU3F3	I	TRUE		CG	chr1:42695753-42695754
cg00779373	7	137197197	-	Ebf3	Body	Shore	chr7:137196500-137198499		10	131637107	EBF3	II	TRUE		CG	chr7:137197196-137197197
cg00779763	X	20920777	-	Syn1	Body	Island	chrX:20920388-20921176		X	47479114	SYN1	II	FALSE		CG	chrX:20920776-20920777
cg00780664	7	37568667	+	Zfp536	Body	Shore	chr7:37568090-37569387		19	30935791	ZNF536	II	TRUE		TG	chr7:37568667-37568668
cg00781875	3	88336497	-	Smg5	1st Exon	Shore	chr3:88336254-88338253		1	156252398	TMEM79;SMG5	I	TRUE		CG	chr3:88336496-88336497
cg00783945	1	132067797	-	Mfsd4a	Body	Island	chr1:132067625-132068248		1	205538293	MFSD4	I	TRUE		CG	chr1:132067796-132067797
cg00785632	2	69999167	-	Ubr3	Body	Open sea	chr2:69901897-70467871		2	170870432	UBR3	II	TRUE		CG	chr2:69999166-69999167
cg00787574	8	121784621	+	Jph3	Body	Shore	chr8:121782791-121784790		16	87723313	JPH3	II	TRUE		CG	chr8:121784621-121784622
cg00788067	18	90398942	-		IGR	Open sea	chr18:89773599-90505934		9	136223220	SURF1;SURF2	I	TRUE	MM	CA	chr18:90398941-90398942
cg00792011	16	17092735	-	Ppil2	Body	Open sea	chr16:17074428-17106933		22	22041237	PPIL2	II	TRUE		CT	chr16:17092734-17092735
cg00792849	2	114013055	+	Gjd2;A530058N18Rik	Body	Shore	chr2:114011363-114013362		15	35046610	LOC101928174;GJD2	II	TRUE		TG	chr2:114013055-114013056
cg00792966	13	28951906	-	Sox4	1st Exon	Island	chr13:28951746-28953465		6	21595983	SOX4	II	TRUE		CG	chr13:28951905-28951906
cg00793774	19	46501782	-	Trim8	5UTR	Island	chr19:46499986-46503035		10	104403707	TRIM8	II	TRUE		CG	chr19:46501781-46501782
cg00794881	4	139767368	-	Pax7	Body	Open sea	chr4:139673339-139817148		1	19043573	PAX7	II	TRUE		CA	chr4:139767367-139767368
cg00795277	11	69801459	+	Fgf11	Body	Island	chr11:69800877-69801634		17	7343105	FGF11	II	TRUE		CG	chr11:69801459-69801460
cg00796354	9	110556328	+	Setd2	Body	Open sea	chr9:110537310-110626001		3	47155453	SETD2	II	TRUE		CG	chr9:110556328-110556329
cg00799121	11	50632543	-	Adamts2	Body	Open sea	chr11:50607538-50823445		5	178741283	ADAMTS2	I	TRUE		TG	chr11:50632542-50632543
cg00800229	14	52328113	+	Sall2	Body	Open sea	chr14:52309185-54249699		14	22004993	SALL2	I	TRUE		TG	chr14:52328113-52328114
cg00802510	13	14230634	+	Hecw1	5UTR	Open sea	chr13:14068860-14608963		7	43601539	HECW1	II	TRUE	MM	CA	chr13:14230634-14230635
cg00803186	5	48599693	+	Kcnip4	Body	Open sea	chr5:48376571-49520531		4	20985704	KCNIP4	II	TRUE		CG	chr5:48599693-48599694
cg00807226	6	149550378	-	Bicd1	Body	Open sea	chr6:149365901-149736546		12	32520631	BICD1	II	TRUE		CG	chr6:149550377-149550378
cg00809969	6	52202180	-	Hoxa5;Hoxaas3;Hoxa3	5UTR	Shore	chr6:52201745-52203744		7	27181067	HOXA-AS3;HOXA5	II	TRUE		CG	chr6:52202179-52202180
cg00810883	X	110814461	-	Pou3f4	5UTR	Shore	chrX:110812703-110814702		X	82763328	POU3F4	II	FALSE		CG	chrX:110814460-110814461
cg00810908	6	91233536	+	Fbln2	Body	Open sea	chr6:91216973-91281180		3	13612319	FBLN2	I	TRUE	MM	CA	chr6:91233536-91233537
cg00811020	14	49173282	+	Naa30	Body	Shore	chr14:49173273-49175272		14	57858335	NAA30	II	TRUE		TG	chr14:49173282-49173283
cg00811777	17	34845755	-	Skiv2l	Body	Open sea	chr17:34841688-34846132		6	31930762	SKIV2L	I	TRUE		CG	chr17:34845754-34845755
cg00812833	1	176274708	+	Pld5	Body	Island	chr1:176274633-176275572		1	242687412	PLD5	I	TRUE	MM	CG	chr1:176274708-176274709
cg00813191	8	87960519	+		IGR	Island	chr8:87958428-87962795		16	49890984	ZNF423	II	TRUE		CG	chr8:87960519-87960520
cg00814542	7	109934746	-	Dennd5a	Body	Open sea	chr7:109869672-109955899		11	9228272	DENND5A	II	TRUE		CG	chr7:109934745-109934746
cg00822110	4	53160048	-		IGR	Island	chr4:53159785-53160188		9	107690588	ABCA1	II	TRUE		CA	chr4:53160047-53160048
cg00822571	19	32423794	-		IGR	Open sea	chr19:32393833-32481650		16	67905025	NUTF2	I	TRUE		CA	chr19:32423793-32423794
cg00824109	6	125096161	-	Mir7045;Chd4	TSS1500	Island	chr6:125095941-125096818		12	6716566	CHD4	I	TRUE		CG	chr6:125096160-125096161
cg00827989	2	73273832	+	Sp9	Body	Island	chr2:73272853-73274915		2	175201542	SP9	II	TRUE		CG	chr2:73273832-73273833
cg00830626	15	82147342	-	Srebf2	5UTR	Island	chr15:82146885-82147958		22	42229212	SREBF2	I	TRUE		CG	chr15:82147341-82147342
cg00834379	4	120287470	+		IGR	Island	chr4:120286819-120288121		1	41827384	FOXO6	II	TRUE		CG	chr4:120287470-120287471
cg00835828	6	48597800	+	Repin1	Body	Shore	chr6:48597806-48601669		7	150069890	REPIN1	II	TRUE		TG	chr6:48597800-48597801
cg00836101	2	118114713	+	Thbs1	Body	Open sea	chr2:117347064-118252768		15	39876248	THBS1	II	TRUE		CG	chr2:118114713-118114714
cg00838881	4	114779462	-		IGR	Open sea	chr4:114410927-114817675		1	48044723		II	TRUE		CG	chr4:114779461-114779462
cg00839434	17	15376997	+		IGR	Shore	chr17:15376786-15380708		6	170601062	DLL1;FAM120B	II	TRUE		CG	chr17:15376997-15376998
cg00839869	X	94538206	+	Maged1	Body	Shelf	chrX:94537067-94539066		X	51640699	MAGED1	II	FALSE		CG	chrX:94538206-94538207
cg00840115	2	45117350	-		IGR	Shore	chr2:45117289-45119288		2	145282103	LINC01412	II	TRUE	MM	CG	chr2:45117349-45117350
cg00841581	9	100643671	-	Stag1	5UTR	Island	chr9:100642887-100644491		3	136471162	STAG1	II	TRUE		CG	chr9:100643670-100643671
cg00842325	2	147195244	+	Nkx2-2os	5UTR	Shore	chr2:147195195-147197194		20	21503536		II	TRUE		CG	chr2:147195244-147195245
cg00842370	1	87470211	+	3110079O15Rik	TSS200	Open sea	chr1:87331564-87471330		2	233734916	C2orf82	II	TRUE	MM	CG	chr1:87470211-87470212
cg00843538	12	118720126	-		IGR	Open sea	chr12:118306633-118832523		7	21004288	LINC01162	II	TRUE		TG	chr12:118720125-118720126
cg00844192	1	59709061	+	Nop58	Body	Open sea	chr1:59689216-59758784		2	203165015	NOP58	II	TRUE		CG	chr1:59709061-59709062
cg00844950	10	80525342	+	Atp8b3	Body	Open sea	chr10:80500183-80556935		19	1789060	ATP8B3	II	TRUE		CG	chr10:80525342-80525343
cg00846036	7	91091043	-	Dlg2	1st Exon	Open sea	chr7:90480409-92557070		11	84634126	DLG2	II	TRUE		CG	chr7:91091042-91091043
cg00847238	10	42783450	+	Sec63	Body	Open sea	chr10:42766323-43017059		6	108250709	SEC63	II	TRUE		CG	chr10:42783450-42783451
cg00847988	3	122173827	+	Abca4	Body	Open sea	chr3:121957817-122241257		1	94463617	ABCA4	II	TRUE		CG	chr3:122173827-122173828
cg00850340	7	132813760	-		IGR	Island	chr7:132812946-132813998		10	126432777	FAM53B	II	TRUE		CG	chr7:132813759-132813760
cg00852675	6	48629542	+	AI854703	5UTR	Island	chr6:48629246-48629757		7	150105086	LOC728743	I	TRUE		CG	chr6:48629542-48629543
cg00855137	2	108827684	+		IGR	Open sea	chr2:106978429-109276613		11	28588438		II	TRUE		CG	chr2:108827684-108827685
cg00855923	X	157699020	+	Smpx	5UTR	Open sea	chrX:157602890-158038455		X	21776346	SMPX	II	FALSE	MM	CC	chrX:157699020-157699021
cg00856177	5	108132299	-	Tmed5;Ccdc18	Body	Island	chr5:108132085-108132989		1	93645673	CCDC18;TMED5	II	TRUE		CG	chr5:108132298-108132299
cg00857512	12	80874557	-	Susd6	Body	Open sea	chr12:80795220-80941333		14	70175801	SUSD6	II	TRUE	MM	CA	chr12:80874556-80874557
cg00858417	12	108793399	+	Yy1	5UTR	Island	chr12:108792175-108794771		14	100705568	YY1	I	TRUE		CG	chr12:108793399-108793400
cg00858665	9	58467592	-	4930461G14Rik	5UTR	Open sea	chr9:58317121-58483924		15	74067266		II	TRUE	MM	TG	chr9:58467591-58467592
cg00860225	11	77948108	-	Sez6	Body	Open sea	chr11:77935639-77978421		17	27313157	SEZ6	II	TRUE		CG	chr11:77948107-77948108
cg00862376	15	102931945	+		IGR	Shelf	chr15:102929520-102932943		12	54343711		II	TRUE		CG	chr15:102931945-102931946
cg00864083	4	119610045	+	Foxj3	Body	Open sea	chr4:119544284-119729554		1	42671478	FOXJ3	II	TRUE		CG	chr4:119610045-119610046
cg00871390	5	24388055	-	Atg9b	Body	Island	chr5:24387710-24388430		7	150716072	ATG9B	II	TRUE		CG	chr5:24388054-24388055
cg00872354	14	46061008	-		IGR	Open sea	chr14:45662429-46376506		14	54080601		II	TRUE		CA	chr14:46061007-46061008
cg00872687	4	133994231	+	Dhdds	Body	Open sea	chr4:133972426-133996824		1	26769294	DHDDS	II	TRUE		CG	chr4:133994231-133994232
cg00875779	17	44722674	-	Runx2	5UTR	Open sea	chr17:44192991-44730449		6	45401563	RUNX2	II	TRUE		CG	chr17:44722673-44722674
cg00875989	18	76860081	+	Skor2	Body	Island	chr18:76858630-76860510		18	44774054	SKOR2	II	TRUE	MM	TG	chr18:76860081-76860082
cg00878023	X	158043271	+		IGR	Island	chrX:158042456-158043904		X	21392544	CNKSR2	II	FALSE		CG	chrX:158043271-158043272
cg00878747	7	19414146	+	Ckm	Body	Open sea	chr7:19408284-19417189		19	45822962	CKM	II	TRUE		CG	chr7:19414146-19414147
cg00878866	12	55673526	-	Ralgapa1	Body	Open sea	chr12:55604815-55816511		9	108287867	FSD1L	II	TRUE		CT	chr12:55673525-55673526
cg00879141	12	25098657	+		IGR	Island	chr12:25098548-25099068		2	8819284	ID2-AS1	II	TRUE		AG	chr12:25098657-25098658
cg00879184	2	18064839	-	Mllt10	5UTR	Island	chr2:18064202-18065623		10	21823423	MLLT10	I	FALSE		CG	chr2:18064838-18064839
cg00879680	3	107325028	-	Rbm15	TSS1500	Open sea	chr3:107283433-107327961		1	110890221		II	TRUE		CG	chr3:107325027-107325028
cg00880214	2	68947294	-	Cers6	Body	Open sea	chr2:68866297-69201857		2	169417768	CERS6	II	TRUE		CG	chr2:68947293-68947294
cg00883501	X	20858807	+	Araf	Body	Open sea	chrX:20852844-20916387		X	47429357	ARAF	II	FALSE	MM	TG	chrX:20858807-20858808
cg00884529	12	36156748	+	Bzw2;Ankmy2	3UTR	Island	chr12:36156333-36156914		7	16685823	ANKMY2;BZW2	II	TRUE		AG	chr12:36156748-36156749
cg00887636	14	20640946	+		IGR	Island	chr14:20640711-20641325		10	75385724		II	TRUE		CG	chr14:20640946-20640947
cg00889295	17	34896189	+	Zbtb12	Body	Shore	chr17:34895487-34898532		6	31868133	C2;ZBTB12	II	TRUE		CG	chr17:34896189-34896190
cg00889599	2	18051770	+		IGR	Shelf	chr2:18050219-18052218		10	21810105	SKIDA1	II	TRUE		CG	chr2:18051770-18051771
cg00893471	2	74740773	-	Hoxd3	5UTR	Shore	chr2:74740703-74742702		2	177029921	HOXD3	II	TRUE		CG	chr2:74740772-74740773
cg00897250	6	120294422	+	B4galnt3	Body	Island	chr6:120293940-120294802		12	569679	B4GALNT3	II	TRUE		CG	chr6:120294422-120294423
cg00898988	14	55092195	+		IGR	Shore	chr14:55091681-55093680		14	24020746	ZFHX2;THTPA	I	TRUE		CG	chr14:55092195-55092196
cg00900202	15	98806729	-	Ddn	1st Exon	Shore	chr15:98806114-98806865		12	49391977	DDN	II	TRUE	MM	CA	chr15:98806728-98806729
cg00903007	11	83418677	+	Rasl10b	Body	Island	chr11:83418494-83418898		17	34068171	RASL10B	II	TRUE		CG	chr11:83418677-83418678
cg00906435	11	74830969	+	Mnt	5UTR	Island	chr11:74829899-74832413		17	2304368	MNT	I	TRUE		CG	chr11:74830969-74830970
cg00906833	9	106154204	-	Mir135a-1;Glyctk	5UTR	Open sea	chr9:105648932-106155852		3	52328244	GLYCTK;MIR135A1	II	TRUE		CG	chr9:106154203-106154204
cg00906973	13	40738323	-		IGR	Shore	chr13:40738230-40740229		6	10419835	TFAP2A	II	TRUE		CG	chr13:40738322-40738323
cg00908601	X	101260782	+	Gm614;Foxo4	TSS1500	Open sea	chrX:101259223-101269843		X	70323289	FOXO4	II	FALSE		CG	chrX:101260782-101260783
cg00911719	12	111039776	+	Rcor1	TSS200	Island	chr12:111038403-111040347		14	103059412	RCOR1	I	TRUE		CG	chr12:111039776-111039777
cg00912049	7	25367823	-	Cnfn	1st Exon	Shore	chr7:25365958-25367957		19	42891379	CNFN	II	TRUE		CG	chr7:25367822-25367823
cg00912427	14	70536684	+	Lgi3	Body	Open sea	chr14:70535100-70541127		8	22006022	LGI3	II	TRUE	MM	CG	chr14:70536684-70536685
cg00912573	1	82288346	-	Irs1	Body	Shore	chr1:82288195-82290194		2	227661291	IRS1	II	TRUE		CA	chr1:82288345-82288346
cg00913442	X	41654026	+	Gria3	5UTR	Open sea	chrX:41405589-41907040		X	122598736	GRIA3	II	FALSE		TG	chrX:41654026-41654027
cg00914902	11	32209642	-	Rhbdf1	5UTR	Shelf	chr11:32207669-32211277		16	108114	RHBDF1	II	TRUE		TG	chr11:32209641-32209642
cg00915206	2	70561969	+	Gad1;Gad1os	TSS200	Shore	chr2:70560044-70562043		2	171673199	GAD1	II	TRUE		CG	chr2:70561969-70561970
cg00915395	16	22572627	+	Dgkg	Body	Open sea	chr16:22444194-22652808		3	185986617	DGKG	II	TRUE		CG	chr16:22572627-22572628
cg00916915	2	92330664	+	Phf21a	Body	Open sea	chr2:92064113-92366591		11	45987009	PHF21A	I	TRUE		TG	chr2:92330664-92330665
cg00919591	10	75062020	+	Bcr	1st Exon	Island	chr10:75060384-75062209		22	23524136	BCR	II	TRUE		CG	chr10:75062020-75062021
cg00920372	19	45330083	-		IGR	Open sea	chr19:45306214-45359447		10	103082677		II	TRUE		CG	chr19:45330082-45330083
cg00920539	13	51846535	+	Gadd45g	TSS200	Island	chr13:51845657-51847742		9	92219786	GADD45G	I	TRUE		CG	chr13:51846535-51846536
cg00921669	13	116201859	-		IGR	Open sea	chr13:115094335-116305559		5	50761082		II	TRUE	MM	CC	chr13:116201858-116201859
cg00922781	7	134225219	-		IGR	Island	chr7:134224650-134225407		10	128077080	ADAM12	II	TRUE		CA	chr7:134225218-134225219
cg00923443	15	54768445	-		IGR	Open sea	chr15:54750302-54948360		8	120449749		II	TRUE	MM	CG	chr15:54768444-54768445
cg00925802	4	148922074	-	Casz1	Body	Open sea	chr4:148905766-148934648		1	10732558	CASZ1	II	TRUE		CG	chr4:148922073-148922074
cg00926192	11	102317849	+	Ubtf	3UTR	Island	chr11:102316660-102319603		17	42297085	UBTF	I	TRUE		CG	chr11:102317849-102317850
cg00926657	11	120629625	+	Mafg	1st Exon	Shelf	chr11:120627070-120630649		17	79880822	MAFG	I	TRUE		TG	chr11:120629625-120629626
cg00927777	11	75167309	+	Hic1	1st Exon	Island	chr11:75165307-75169327		17	1960199	HIC1	II	TRUE		CG	chr11:75167309-75167310
cg00928397	2	73271297	-	Sp9	TSS1500	Shore	chr2:73269755-73271754		2	175198952	SP9	II	TRUE		CG	chr2:73271296-73271297
cg00929658	10	76603583	-	Col6a2	Body	Open sea	chr10:76600786-76610376		21	47546030	COL6A2	II	TRUE		CA	chr10:76603582-76603583
cg00930755	11	36385373	+	Tenm2	Body	Open sea	chr11:36143734-37232271		5	167302945	TENM2	II	TRUE		TG	chr11:36385373-36385374
cg00934847	2	162966590	+	L3mbtl1	Body	Open sea	chr2:162947668-163013349		20	42163512	L3MBTL1	II	TRUE		TG	chr2:162966590-162966591
cg00935474	4	97575669	+	E130114P18Rik	5UTR	Open sea	chr4:95971711-97741807		1	61324298		II	TRUE		CG	chr4:97575669-97575670
cg00936907	11	89301614	+	Nog	1st Exon	Island	chr11:89301374-89302842		17	54671990	NOG	II	TRUE		CG	chr11:89301614-89301615
cg00938997	8	123941137	-	Nup133	Body	Open sea	chr8:123896618-123944847		1	229636604	NUP133	II	TRUE		CA	chr8:123941136-123941137
cg00940095	13	63153524	-	2010111I01Rik	Body	Open sea	chr13:62969238-63236026		9	97682906	C9orf3	II	TRUE		CT	chr13:63153523-63153524
cg00940140	2	174343256	+	Gnas	5UTR	Open sea	chr2:174335146-174411807		20	57480494	GNAS	II	TRUE	MM	CG	chr2:174343256-174343257
cg00940287	X	60719924	-		IGR	Open sea	chrX:60552177-60886796		X	139332755		I	FALSE		CG	chrX:60719923-60719924
cg00941755	16	35464763	-	Pdia5	Body	Open sea	chr16:35368021-35486206		3	122810148	PDIA5	II	TRUE		CG	chr16:35464762-35464763
cg00942997	14	28522857	+	Wnt5a	Body	Open sea	chr14:28522539-29717522		3	55504202	WNT5A	II	TRUE		CG	chr14:28522857-28522858
cg00945808	4	54947763	+	Zfp462	TSS200	Shelf	chr4:54947440-54949439		9	109625181	ZNF462	II	TRUE		CG	chr4:54947763-54947764
cg00946032	1	135465939	-	Nav1	Body	Open sea	chr1:135434721-135528491		1	201757666	RNU6-79P;NAV1;IPO9-AS1	I	TRUE		CG	chr1:135465938-135465939
cg00946195	9	32711129	+	Ets1	Body	Open sea	chr9:32700258-33724215		11	128377420	ETS1	II	TRUE		TG	chr9:32711129-32711130
cg00946507	11	115897255	-	Recql5	Body	Open sea	chr11:115863991-115929448		17	73627743	RECQL5	I	TRUE		CG	chr11:115897254-115897255
cg00946992	12	49376361	+		IGR	Open sea	chr12:46823674-49379076		14	29227969	FOXG1-AS1	II	TRUE		CG	chr12:49376361-49376362
cg00950265	12	72938402	-	Six6	TSS1500	Shore	chr12:72937661-72939660		14	60974389		II	TRUE		TG	chr12:72938401-72938402
cg00952822	15	75795783	+	Zc3h3	Body	Open sea	chr15:75752165-75837553		8	144571936	ZC3H3	II	TRUE		CG	chr15:75795783-75795784
cg00953793	X	159257284	-	Rps6ka3	Body	Shore	chrX:159256775-159258774		X	20283580	RPS6KA3	II	FALSE		CG	chrX:159257283-159257284
cg00954105	11	108757745	+	Cep112	Body	Open sea	chr11:108429742-108916189		17	63739259	CEP112	II	TRUE		CG	chr11:108757745-108757746
cg00954186	2	71312504	+	Slc25a12	Body	Open sea	chr2:71268815-71363517		2	172691316	SLC25A12	II	TRUE		GG	chr2:71312504-71312505
cg00954841	6	127979259	-	Tspan9	Body	Open sea	chr6:127891914-128030328		12	3373534	TSPAN9	II	TRUE		CG	chr6:127979258-127979259
cg00955828	4	115063389	+	Tal1	Body	Island	chr4:115063134-115063623		1	47691301	TAL1	I	TRUE		CG	chr4:115063389-115063390
cg00956085	10	39532097	+	Fyn	Body	Open sea	chr10:39374461-39727122		6	112017577	FYN	II	TRUE		CG	chr10:39532097-39532098
cg00957641	10	87447820	-		IGR	Open sea	chr10:87062612-87488444		12	103406953		II	TRUE		CG	chr10:87447819-87447820
cg00957954	18	6209081	-	Kif5b	Body	Open sea	chr18:6140251-6236806		10	32306151	KIF5B	II	TRUE		CG	chr18:6209080-6209081
cg00958217	4	151991665	+	Phf13	1st Exon	Shelf	chr4:151991049-151992655		1	6681584	PHF13	II	TRUE		CG	chr4:151991665-151991666
cg00959249	13	75089811	-	Pcsk1	TSS200	Open sea	chr13:74812613-75703245		5	95768997	PCSK1;LOC101929710	II	TRUE	MM	CG	chr13:75089810-75089811
cg00960192	13	60177419	+	Gas1	1st Exon	Island	chr13:60175837-60177591		9	89562475	LOC100506834;GAS1	II	TRUE		TG	chr13:60177419-60177420
cg00963467	X	71555897	-	Hmgb3	TSS200	Island	chrX:71555709-71557237		X	150151737	HMGB3	II	FALSE		CG	chrX:71555896-71555897
cg00964908	11	101156179	-	Tubg2	Body	Island	chr11:101155841-101156193		17	40811580	TUBG2	II	TRUE		CG	chr11:101156178-101156179
cg00965309	8	119616164	-	Adad2	Body	Shelf	chr8:119614848-119616847		16	84229963	ADAD2	II	TRUE		CG	chr8:119616163-119616164
cg00966398	6	127766628	+	Prmt8	Body	Shore	chr6:127765713-127767712		12	3602933	THCAT155;PRMT8	II	TRUE		CG	chr6:127766628-127766629
cg00966834	4	123367940	+	Macf1	Body	Open sea	chr4:123347091-123407409		1	39926400	MACF1	I	TRUE		CG	chr4:123367940-123367941
cg00968561	15	80691997	-	Fam83f;A430088P11Rik	5UTR	Open sea	chr15:80676140-80706962		22	40417379	FAM83F	I	TRUE	MM	CG	chr15:80691996-80691997
cg00968758	4	19553784	-	Cpne3	Body	Open sea	chr4:17857560-19565569		8	87541286	CPNE3	II	TRUE		CA	chr4:19553783-19553784
cg00969154	13	44840656	+	Jarid2	Body	Open sea	chr13:44738108-44898778		6	15401024	JARID2	I	TRUE		TG	chr13:44840656-44840657
cg00970015	6	128438396	+	Fkbp4;Gm10069	Body	Island	chr6:128437694-128438825		12	2904419	FKBP4	II	TRUE		GG	chr6:128438396-128438397
cg00970737	8	83900507	-	Adgrl1	5UTR	Island	chr8:83899680-83901247		17	29036409	SUZ12P1	I	TRUE	MM	CG	chr8:83900506-83900507
cg00971436	X	84782036	+	Dmd	Body	Open sea	chrX:81075238-85569657		X	31514943	DMD	II	FALSE		TG	chrX:84782036-84782037
cg00971676	13	55472013	+	Prr7;Dbn1	5UTR	Island	chr13:55471445-55473022		5	176882057	PRR7	I	TRUE		TG	chr13:55472013-55472014
cg00974598	7	24432204	+	Irgc1	1st Exon	Island	chr7:24432197-24433295		19	44223902	IRGC	II	TRUE		CG	chr7:24432204-24432205
cg00974681	9	104872766	+	Cpne4	Body	Open sea	chr9:104267189-105049226		3	131442381	CPNE4	II	TRUE	MM	CG	chr9:104872766-104872767
cg00977408	2	168687381	+	Atp9a	Body	Open sea	chr2:168623523-168737380		20	50310587	ATP9A	I	TRUE	MM	CG	chr2:168687381-168687382
cg00979634	4	141663714	-	Plekhm2	Body	Island	chr4:141663589-141664374		1	16011290	PLEKHM2	II	TRUE		CG	chr4:141663713-141663714
cg00982312	16	7039961	+	Rbfox1	Body	Open sea	chr16:6353154-8420539		16	7354422	RBFOX1	II	TRUE	MM	CA	chr16:7039961-7039962
cg00984602	17	46555542	+	Srf	Body	Island	chr17:46554990-46556376		6	43139692	SRF	I	TRUE		CG	chr17:46555542-46555543
cg00984923	15	53346136	+	Ext1	3UTR	Island	chr15:53345591-53346538		8	119124069	EXT1	I	TRUE		CG	chr15:53346136-53346137
cg00986350	8	122296704	-	Zfpm1	Body	Open sea	chr8:122288654-122331817		16	88540396	ZFPM1	II	TRUE	MM	CG	chr8:122296703-122296704
cg00986824	3	107458605	-	Kcnc4	Body	Island	chr3:107458206-107460358		12	75601465	KCNC2	I	TRUE		CA	chr3:107458604-107458605
cg00987015	19	8664396	-	Chrm1	5UTR	Open sea	chr19:7616764-8709353		11	62688751	CHRM1	II	TRUE		CA	chr19:8664395-8664396
cg00988050	14	122367329	-	Clybl;Gm5089	5UTR	Open sea	chr14:122207268-122402526		13	100506757	CLYBL;LOC101927437	II	TRUE		CG	chr14:122367328-122367329
cg00988597	X	101414889	-	Zmym3	Body	Open sea	chrX:101389004-101415637		X	70469009	ZMYM3;BCYRN1	II	FALSE		CG	chrX:101414888-101414889
cg00992659	4	140701476	+	Rcc2	5UTR	Island	chr4:140701256-140703082		1	17766225	RCC2	II	TRUE	MM	CC	chr4:140701476-140701477
cg00993191	4	149425931	-	Ube4b	3UTR	Shore	chr4:149424062-149426061		1	10093703	UBE4B	I	TRUE		CG	chr4:149425930-149425931
cg00993543	2	59160756	-	Pkp4	TSS200	Island	chr2:59160665-59162066		2	159313345	PKP4;CCDC148	II	TRUE	MM	GC	chr2:59160755-59160756
cg00993568	13	94462447	+	Ap3b1	Body	Open sea	chr13:94363415-94591963		5	77437091	AP3B1	II	TRUE		CG	chr13:94462447-94462448
cg00994804	16	92695728	-	Runx1	Body	Island	chr16:92695557-92695816		21	36259383	RUNX1	I	TRUE		CG	chr16:92695727-92695728
cg00994832	18	49559184	-		IGR	Open sea	chr18:48050906-49751325		5	118028573		II	TRUE		CA	chr18:49559183-49559184
cg00997648	11	97415616	+		IGR	Island	chr11:97415371-97416107		17	36584741	ARHGAP23	I	TRUE		CG	chr11:97415616-97415617
cg00997699	1	194644494	+	Plxna2	Body	Open sea	chr1:194624877-194972272		1	208390532	PLXNA2	I	TRUE		TG	chr1:194644494-194644495
cg01000051	9	61373512	+	Tle3	Body	Island	chr9:61372252-61374318		15	70389062	TLE3	II	TRUE		CG	chr9:61373512-61373513
cg01001115	13	49544432	+	Aspn;Cenpp	TSS200	Open sea	chr13:49425766-49648569		9	95244844	ASPN;CENPP	II	TRUE	MM	TG	chr13:49544432-49544433
cg01001422	8	84772520	-	Nfix	Body	Shore	chr8:84772333-84774332		19	13135631	NFIX	II	TRUE		CG	chr8:84772519-84772520
cg01001759	2	119301488	-		IGR	Open sea	chr2:119298048-119318132		15	41199858		II	TRUE		CC	chr2:119301487-119301488
cg01002288	11	99932970	+		IGR	Shore	chr11:99932747-99934746		1	43166549	YBX1	I	TRUE		CG	chr11:99932970-99932971
cg01003448	17	25817917	+	Fbxl16	Body	Shore	chr17:25817487-25819486		16	745685	FBXL16	I	TRUE		CG	chr17:25817917-25817918
cg01005536	17	26016084	-	Rab11fip3	Body	Open sea	chr17:25990097-26063598		16	532596	RAB11FIP3	II	TRUE		CA	chr17:26016083-26016084
cg01008010	4	8535856	+	Rab2a	5UTR	Island	chr4:8535470-8536325		8	61429760	RAB2A	I	TRUE		CG	chr4:8535856-8535857
cg01008154	4	116299781	+	Pik3r3	Body	Open sea	chr4:116225839-116459660		1	46509395	PIK3R3	II	TRUE		CG	chr4:116299781-116299782
cg01008919	X	101299123	-	Nlgn3	TSS200	Open sea	chrX:101278104-101380705		X	70364646	NLGN3	II	FALSE		CG	chrX:101299122-101299123
cg01009290	7	128010425	-	Trim72	Body	Shore	chr7:128010403-128012402		16	31236039	TRIM72	II	TRUE		CC	chr7:128010424-128010425
cg01010736	16	44632639	+		IGR	Open sea	chr16:44562805-44720357		3	112867248	LOC101929717	II	TRUE	MM	CA	chr16:44632639-44632640
cg01011077	7	36071815	-		IGR	Open sea	chr7:35807050-36691311		19	32533022	LINC01533	II	TRUE		CG	chr7:36071814-36071815
cg01011165	15	68810842	-		IGR	Open sea	chr15:68263167-72541924		8	136342815		II	TRUE		CA	chr15:68810841-68810842
cg01012005	15	102981660	+	Hoxc9	Body	Island	chr15:102981650-102982309		12	54393980	HOXC-AS1;HOXC9	I	TRUE		CG	chr15:102981660-102981661
cg01012445	3	86546953	-	Mab21l2;Lrba	1st Exon	Island	chr3:86546787-86547794		4	151504920	MAB21L2;LRBA	II	TRUE		CT	chr3:86546952-86546953
cg01013155	4	148677247	-		IGR	Open sea	chr4:148631157-148720378		1	11006392		II	TRUE		CT	chr4:148677246-148677247
cg01013653	19	28680267	-	D930032P07Rik	5UTR	Island	chr19:28679626-28680390		9	4300115	GLIS3	I	TRUE		CG	chr19:28680266-28680267
cg01016592	7	127444178	-	Zfp689	1st Exon	Island	chr7:127444176-127444739		16	30615808	ZNF689	II	TRUE		CG	chr7:127444177-127444178
cg01024113	9	61372181	+	Tle3	TSS200	Shore	chr9:61371650-61372251		15	70390440	TLE3	II	TRUE		CG	chr9:61372181-61372182
cg01024757	1	46835823	-	Slc39a10	Body	Open sea	chr1:46429707-46848695		2	196545084	SLC39A10	II	TRUE		CA	chr1:46835822-46835823
cg01027668	14	23344163	-	Kcnma1	Body	Open sea	chr14:22023859-23999686		10	78681395	KCNMA1-AS1;KCNMA1	II	TRUE		CA	chr14:23344162-23344163
cg01027750	7	25132525	+		IGR	Shore	chr7:25131229-25133228		19	42636639	LOC100505622;POU2F2	II	TRUE		CG	chr7:25132525-25132526
cg01029623	5	122987735	-	Kdm2b	Body	Island	chr5:122987533-122987811		12	122016779	KDM2B	II	TRUE		CA	chr5:122987734-122987735
cg01033463	15	84855155	+	Phf21b	5UTR	Island	chr15:84853463-84856560		22	45404843	PHF21B	I	TRUE		CG	chr15:84855155-84855156
cg01033600	8	4235069	+	Lrrc8e	Body	Shelf	chr8:4234413-4236412		19	7964703	LRRC8E	II	TRUE		CG	chr8:4235069-4235070
cg01035640	8	25676706	+	Whsc1l1	Body	Island	chr8:25676543-25676764		17	41795679		I	TRUE		CG	chr8:25676706-25676707
cg01036016	15	8343577	-	Nipbl	Body	Open sea	chr15:8173449-8439621		5	36995804	NIPBL	II	TRUE		CG	chr15:8343576-8343577
cg01039429	12	111237774	-	Traf3	Body	Open sea	chr12:111170932-111267060		14	103336736	TRAF3	II	TRUE		GG	chr12:111237773-111237774
cg01041222	3	80801741	-	Gria2	Body	Open sea	chr3:79633375-80909265		4	158142863	GRIA2	II	TRUE		CG	chr3:80801740-80801741
cg01042334	15	76306705	-	Oplah	3UTR	Open sea	chr15:76299260-76323214		8	145114994	OPLAH	II	TRUE		CA	chr15:76306704-76306705
cg01042637	9	105396989	+	Aste1	Body	Shore	chr9:105395646-105397645		3	130743723	ASTE1	II	TRUE		CG	chr9:105396989-105396990
cg01044722	11	68692028	-	Myh10	5UTR	Island	chr11:68691299-68692234		17	8534126	MYH10	I	TRUE		CG	chr11:68692027-68692028
cg01045442	8	107603486	-		IGR	Open sea	chr8:107592530-108171166		16	74308870		II	TRUE		CG	chr8:107603485-107603486
cg01046490	6	85478586	-	Fbxo41	Body	Open sea	chr6:85456286-85479891		2	73491590	FBXO41	II	TRUE		CG	chr6:85478585-85478586
cg01047218	19	4333909	+	Kdm2a	Body	Open sea	chr19:4310053-4392496		11	67007568	KDM2A	II	TRUE		CG	chr19:4333909-4333910
cg01049417	3	68495014	-	Schip1;Gm21949	Body	Island	chr3:68493636-68495346		3	159482683	IQCJ-SCHIP1;SCHIP1	II	TRUE		CG	chr3:68495013-68495014
cg01052727	11	24074109	+		IGR	Shelf	chr11:24072383-24074382		2	60784716		II	TRUE		CG	chr11:24074109-24074110
cg01052879	2	180894009	+	Mir124a-3	TSS200	Island	chr2:180892784-180894599	chr2:180893958-180894190	20	61809830	MIR124-3	I	TRUE		CG	chr2:180894009-180894010
cg01054615	4	118429704	-	Elovl1	5UTR	Open sea	chr4:118413652-118432947		1	43832028	ELOVL1	II	TRUE		CG	chr4:118429703-118429704
cg01056808	9	16377985	+	Fat3	Body	Open sea	chr9:15714046-16497886		11	92085533	FAT3	II	TRUE	MM	CA	chr9:16377985-16377986
cg01057920	8	11728250	+	Arhgef7	5UTR	Island	chr8:11727435-11728835		13	111767872	ARHGEF7-AS2;ARHGEF7	I	TRUE		CG	chr8:11728250-11728251
cg01059731	11	98774126	-	Nr1d1	Body	Island	chr11:98773805-98774126		17	38255663	NR1D1	II	TRUE		CG	chr11:98774125-98774126
cg01059743	6	85513697	+		IGR	Island	chr6:85511434-85513948		2	73520784	EGR4	II	TRUE		CG	chr6:85513697-85513698
cg01060026	6	115993819	-	Plxnd1	Body	Island	chr6:115993393-115994758		3	129324501	PLXND1	I	TRUE		CC	chr6:115993818-115993819
cg01061575	15	84681195	+	Prr5	1st Exon	Island	chr15:84680904-84681714		22	45098367	PRR5;PRR5-ARHGAP8	II	TRUE		CG	chr15:84681195-84681196
cg01066465	4	130950157	-	Matn1	Body	Island	chr4:130949972-130950198		1	31191582	MATN1-AS1;MATN1	II	TRUE		CG	chr4:130950156-130950157
cg01072588	4	117651954	-	Eri3	Body	Open sea	chr4:117554637-117677896		1	44710819	ERI3-IT1;ERI3	II	TRUE		CG	chr4:117651953-117651954
cg01073668	17	88898881	+		IGR	Open sea	chr17:88534151-90450974		2	49115406		II	TRUE		TG	chr17:88898881-88898882
cg01079466	11	104338165	+	Kansl1	Body	Open sea	chr11:104237989-104437967		17	44111566	KANSL1	II	TRUE		CG	chr11:104338165-104338166
cg01080375	12	81631814	-	Ttc9	Body	Island	chr12:81631257-81631951		14	71109264	LOC101928075;TTC9	I	TRUE		CC	chr12:81631813-81631814
cg01081079	8	110847201	-	Cog4	5UTR	Island	chr8:110846996-110847291		16	70557284	SF3B3;COG4	II	TRUE	MM	TG	chr8:110847200-110847201
cg01081765	2	37580749	+	Strbp	5UTR	Open sea	chr2:37456531-37698646		9	125884548	STRBP	II	TRUE		CG	chr2:37580749-37580750
cg01082512	2	19430722	+		IGR	Shore	chr2:19428829-19430828		10	23462117		II	TRUE		CG	chr2:19430722-19430723
cg01082843	1	66468494	+	Unc80	1st Exon	Island	chr1:66468022-66468623		2	210636844	UNC80	II	TRUE		CG	chr1:66468494-66468495
cg01084215	11	119156703	-	Tbc1d16	Body	Open sea	chr11:119095204-119170677		17	77924269	TBC1D16	II	TRUE		CA	chr11:119156702-119156703
cg01087419	6	136831522	-	Smco3;BC049715	5UTR	Shelf	chr6:136830199-136832198		12	14959261	SMCO3;C12orf60	II	TRUE		AG	chr6:136831521-136831522
cg01087801	17	44709897	+	Runx2	5UTR	Open sea	chr17:44192991-44730449		6	45413906	RUNX2	II	TRUE		TG	chr17:44709897-44709898
cg01088404	15	97832340	+	Hdac7	3UTR	Shore	chr15:97831736-97833735		12	48214523	HDAC7	II	TRUE	MM	TG	chr15:97832340-97832341
cg01090724	13	55533130	-	Ddx41	Body	Shelf	chr13:55532244-55534243		5	176940816	DDX41	II	TRUE		CG	chr13:55533129-55533130
cg01090834	16	94093835	-	Sim2	Body	Open sea	chr16:94091056-94121180		21	38081193	SIM2	II	TRUE		CG	chr16:94093834-94093835
cg01091143	9	15074179	+	Hephl1	Body	Open sea	chr9:15049543-15275531		11	93822022	HEPHL1	II	TRUE	MM	GG	chr9:15074179-15074180
cg01094544	2	120501222	+	Capn3	Body	Open sea	chr2:120408260-120559472		15	42700420	CAPN3	I	FALSE		CG	chr2:120501222-120501223
cg01094683	11	119209159	-	Tbc1d16	Body	Shore	chr11:119208656-119210655		17	77984346	TBC1D16	II	TRUE	MM	CT	chr11:119209158-119209159
cg01094748	8	25201111	+	Tacc1	Body	Island	chr8:25200754-25201800		8	38645271	TACC1	II	TRUE		GG	chr8:25201111-25201112
cg01096273	2	91256024	+	Pacsin3	TSS1500	Shore	chr2:91256015-91256696		11	47208849	PACSIN3	II	TRUE		AG	chr2:91256024-91256025
cg01099213	1	192102254	-	Rcor3	Body	Open sea	chr1:192096752-192132723		1	211485678	RCOR3	II	TRUE		CG	chr1:192102253-192102254
cg01101380	4	126735997	-	Tfap2e	3UTR	Island	chr4:126735186-126736306		1	36039173	TFAP2E	II	TRUE		CG	chr4:126735996-126735997
cg01103590	10	115587801	+		IGR	Island	chr10:115587398-115587909		12	71833534	LGR5	I	TRUE	MM	CA	chr10:115587801-115587802
cg01103817	8	110569674	-	Hydin	Body	Open sea	chr8:110369644-110614518		16	70908433	HYDIN	II	TRUE		CT	chr8:110569673-110569674
cg01105418	1	177444670	-	Zbtb18	TSS1500	Shore	chr1:177442777-177444776		1	244214593	ZBTB18	II	TRUE		CG	chr1:177444669-177444670
cg01106201	12	52519473	+	Arhgap5	1st Exon	Open sea	chr12:52508971-53244350		14	32563101	ARHGAP5	II	FALSE		CG	chr12:52519473-52519474
cg01107136	11	82444917	-	Tmem132e	Body	Open sea	chr11:82439084-82759855		17	32964846	TMEM132E	II	TRUE		CG	chr11:82444916-82444917
cg01107534	14	21369244	-	Adk	Body	Open sea	chr14:21080364-21495429		10	76349212	ADK	II	TRUE		CG	chr14:21369243-21369244
cg01108400	2	30405030	-	Crat	Body	Open sea	chr2:30396888-30411220		9	131860383	CRAT	I	TRUE	MM	CG	chr2:30405029-30405030
cg01110846	7	126929218	+	Kctd13	1st Exon	Island	chr7:126928644-126929320		16	29937190	KCTD13	II	TRUE		CG	chr7:126929218-126929219
cg01111194	7	25224944	+	Zfp526	Body	Shore	chr7:25223712-25225711		19	42729173	ZNF526	II	TRUE		TG	chr7:25224944-25224945
cg01116067	4	154960785	-	Hes5	TSS200	Island	chr4:154960617-154961702		1	2461838	HES5	II	TRUE		CG	chr4:154960784-154960785
cg01116220	17	46031498	+	Vegfa	Body	Island	chr17:46030385-46032510		6	43738841	VEGFA	I	TRUE		CG	chr17:46031498-46031499
cg01117572	8	76900229	+		IGR	Island	chr8:76899273-76900752		4	149365708		II	TRUE		CG	chr8:76900229-76900230
cg01117697	15	99087679	+	C1ql4	Body	Island	chr15:99087196-99088551		12	49730211	C1QL4	II	TRUE	MM	CG	chr15:99087679-99087680
cg01119169	12	109734740	+	Mir485;Mir453;Mir668;Mirg	TSS200	Open sea	chr12:109532473-110183461		14	101521603	MIR323B;MIR485;MIR668	I	TRUE		TG	chr12:109734740-109734741
cg01120404	2	112246308	+	Lpcat4	Body	Open sea	chr2:112243886-112261477		15	34651912	LPCAT4	II	TRUE	MM	CG	chr2:112246308-112246309
cg01121712	8	105471382	+	Tppp3;Zdhhc1	TSS1500	Island	chr8:105471364-105471606		16	67427391	TPPP3	I	TRUE		CG	chr8:105471382-105471383
cg01121770	11	74830927	-	Mnt	5UTR	Island	chr11:74829899-74832413		17	2304411	MNT	I	TRUE		CG	chr11:74830926-74830927
cg01122302	11	102399761	-	Rundc3a	Body	Island	chr11:102399569-102400020		17	42392668	RUNDC3A	II	TRUE		CG	chr11:102399760-102399761
cg01123777	11	102772941	-	Adam11	Body	Shore	chr11:102772033-102774032		17	42850734	ADAM11	II	TRUE		CG	chr11:102772940-102772941
cg01123965	X	12000449	+		IGR	Shore	chrX:11999459-12001458		X	39866890		II	FALSE		CG	chrX:12000449-12000450
cg01125214	1	89798873	+	Agap1	Body	Open sea	chr1:89585801-89918850		2	236888769	AGAP1	I	TRUE		CG	chr1:89798873-89798874
cg01125381	X	7375066	-	Gm14379;Usp27x	TSS1500	Open sea	chrX:7323440-7569382		X	49644706	USP27X-AS1;USP27X	II	FALSE	MM	CG	chrX:7375065-7375066
cg01127608	2	33639482	+	Lmx1b	Body	Island	chr2:33639199-33641314		9	129377854	LMX1B	II	TRUE		CG	chr2:33639482-33639483
cg01130406	3	127409009	+	Ank2	Body	Open sea	chr3:126601612-127494422		4	113739249	ANK2	II	TRUE	MM	CC	chr3:127409009-127409010
cg01130580	14	120911267	+	Ipo5	1st Exon	Island	chr14:120910725-120911825		13	98628964	IPO5	II	TRUE		CG	chr14:120911267-120911268
cg01130991	11	96462669	-	Gm11529	5UTR	Open sea	chr11:96371022-96773423		17	46510392		II	TRUE		CG	chr11:96462668-96462669
cg01132139	7	98703433	+	Prkrir	1st Exon	Island	chr7:98702691-98703607		11	76091836	LOC100506127;PRKRIR	II	TRUE		CG	chr7:98703433-98703434
cg01132471	4	108009674	+	Slc1a7	Body	Open sea	chr4:107927705-108017180		1	53556482	SLC1A7	II	TRUE	MM	CC	chr4:108009674-108009675
cg01132515	11	74661477	+	Cluh	Body	Open sea	chr11:74654014-74719408		17	2601803	CLUH	II	TRUE		TG	chr11:74661477-74661478
cg01133215	17	44724820	-	Runx2	5UTR	Open sea	chr17:44192991-44730449		6	45399681	RUNX2	II	TRUE		CG	chr17:44724819-44724820
cg01133779	17	50006785	-	Rftn1	Body	Open sea	chr17:49619452-50185902		3	16371295	RFTN1	II	TRUE		TA	chr17:50006784-50006785
cg01134144	X	57339016	+		IGR	Open sea	chrX:57058002-57388569		X	135863582	ARHGEF6	II	FALSE		GG	chrX:57339016-57339017
cg01140515	2	168767119	+	Sall4	3UTR	Shore	chr2:168767132-168769131		20	50419033	SALL4	I	TRUE		CG	chr2:168767119-168767120
cg01140877	2	36077287	-	Morn5	Body	Open sea	chr2:36053438-36086913		9	124959765	MORN5	II	TRUE		CG	chr2:36077286-36077287
cg01141252	7	19822795	-		IGR	Shore	chr7:19822763-19824762		19	45251925	BCL3	II	TRUE		CG	chr7:19822794-19822795
cg01141572	8	79189844	+	Zfp827	3UTR	Open sea	chr8:79116772-79290467		4	146682572	ZNF827	I	TRUE		CG	chr8:79189844-79189845
cg01141580	11	85832591	+	Tbx2	TSS200	Island	chr11:85832089-85833596		17	59477027	TBX2;TBX2-AS1	II	TRUE		CG	chr11:85832591-85832592
cg01146232	8	89042422	+	Sall1	Body	Island	chr8:89041007-89044345		16	51185147	SALL1	II	TRUE		CG	chr8:89042422-89042423
cg01149259	9	110653902	+	Nbeal2	Body	Island	chr9:110653672-110654307		3	47021396	NBEAL2;CCDC12	I	TRUE		CG	chr9:110653902-110653903
cg01152015	9	27305009	+	Igsf9b	Body	Open sea	chr9:27304604-28399241		11	133820837	IGSF9B	II	TRUE		CG	chr9:27305009-27305010
cg01152019	2	74726061	+	Mir10b;Hoxd4;Hoxd3	TSS200	Shore	chr2:74725333-74727332		2	177015044	HOXD4;MIR10B	II	TRUE		CG	chr2:74726061-74726062
cg01152711	10	77989607	+	Pfkl	Body	Open sea	chr10:77982827-78005315		21	45745105	PFKL	II	TRUE		CG	chr10:77989607-77989608
cg01153166	7	70360973	-	Nr2f2	Body	Shelf	chr7:70360207-70362206		15	96874702	NR2F2	II	TRUE		CG	chr7:70360972-70360973
cg01153660	15	102998050	+		IGR	Open sea	chr15:102995059-103006736		12	54410487	HOXC4;HOXC6;HOXC5	I	TRUE		CG	chr15:102998050-102998051
cg01154505	2	128893808	+	Fbln7	Body	Shore	chr2:128892575-128894574		2	112940409	FBLN7	I	TRUE		CG	chr2:128893808-128893809
cg01155258	7	126871385	+	Taok2	1st Exon	Open sea	chr7:126866651-126880693		16	29997841	TAOK2	I	TRUE	MM	AG	chr7:126871385-126871386
cg01157525	17	26960384	+	Syngap1	Body	Open sea	chr17:26952874-26968899		6	33409399	SYNGAP1	II	TRUE		TG	chr17:26960384-26960385
cg01158208	11	101301772	-	Becn1	Body	Shore	chr11:101299859-101301858		17	40975809	BECN1	II	TRUE		CG	chr11:101301771-101301772
cg01160692	11	75167914	-	Hic1	Body	Island	chr11:75165307-75169327		17	1959620	HIC1	II	TRUE		CG	chr11:75167913-75167914
cg01161138	6	119962813	-	Wnk1	Body	Open sea	chr6:119907049-120033052		12	977854	WNK1	II	TRUE		CG	chr6:119962812-119962813
cg01161204	9	47367809	+		IGR	Open sea	chr9:46447904-47525730		11	115530932		II	TRUE		CG	chr9:47367809-47367810
cg01161919	7	127560260	+	Tmem265;Srcap	TSS1500	Open sea	chr7:127517005-127584714		16	30750542	TMEM265;SRCAP	I	TRUE		CG	chr7:127560260-127560261
cg01163404	5	127984322	-	Tmem132d	Body	Open sea	chr5:127636758-128428488		12	129822259	TMEM132D	II	TRUE	MM	CT	chr5:127984321-127984322
cg01164291	2	4603473	-	Frmd4a	Body	Island	chr2:4603471-4604164		10	13699426	FRMD4A	II	TRUE		CG	chr2:4603472-4603473
cg01165615	6	99266630	-	Foxp1	3UTR	Open sea	chr6:99032825-99516489		3	71355299	FOXP1	II	TRUE		CG	chr6:99266629-99266630
cg01166180	7	30231615	-	Polr2i;Tbcb	TSS1500	Island	chr7:30231547-30232612	chr7:30231239-30231641	19	36606541	TBCB;POLR2I	II	TRUE		CG	chr7:30231614-30231615
cg01168201	11	75169128	+	Hic1	Body	Island	chr11:75165307-75169327		17	1958412	HIC1	I	TRUE		CG	chr11:75169128-75169129
cg01171212	2	74746513	+	Hoxd3	Body	Island	chr2:74746371-74747291		2	177036436	HOXD3	II	TRUE	MM	CG	chr2:74746513-74746514
cg01171786	6	84105697	-	Dysf	Body	Island	chr6:84105596-84105971		2	71787663	DYSF	II	TRUE		CG	chr6:84105696-84105697
cg01171898	7	98656596	-		IGR	Island	chr7:98655805-98656940		11	76156050	C11orf30	I	TRUE		CG	chr7:98656595-98656596
cg01174752	8	122306988	+	Zfpm1	Body	Open sea	chr8:122288654-122331817		16	88554846	ZFPM1	II	TRUE		TG	chr8:122306988-122306989
cg01174786	16	4297467	+	Adcy9	Body	Open sea	chr16:4272268-4415635		16	4027541	ADCY9	II	TRUE	MM	CA	chr16:4297467-4297468
cg01175020	19	45155921	+	Tlx1	Body	Island	chr19:45155826-45156161		10	102896475	TLX1;TLX1NB	I	TRUE		CG	chr19:45155921-45155922
cg01175682	4	117496930	+	Rnf220	3UTR	Shore	chr4:117496710-117498709	chr4:117496776-117497023	1	44870946	RNF220	II	TRUE		CG	chr4:117496930-117496931
cg01177697	19	45765606	-	Mgea5	Body	Open sea	chr19:45753671-45778738		10	103557892	MGEA5	II	TRUE		CG	chr19:45765605-45765606
cg01178121	12	118847168	+	Sp8	5UTR	Island	chr12:118846728-118847223		7	20826569	SP8	I	TRUE		CG	chr12:118847168-118847169
cg01178861	15	76599313	-	Cpsf1	Body	Open sea	chr15:76580552-76603299		8	145622099	CPSF1	II	FALSE		CA	chr15:76599312-76599313
cg01180479	19	5696158	-	Map3k11	Body	Island	chr19:5696018-5696271		11	65374833	MAP3K11	I	TRUE		CG	chr19:5696157-5696158
cg01181227	5	33433040	+	Nkx1-1	Body	Island	chr5:33430439-33435552		4	1399135	NKX1-1	II	TRUE		CG	chr5:33433040-33433041
cg01181350	12	37108500	-	Meox2	TSS200	Open sea	chr12:36386222-38774639		7	15726348	MEOX2	II	TRUE		CA	chr12:37108499-37108500
cg01183734	3	108150113	-	Gpr61	Body	Shelf	chr3:108148287-108150286		1	110086881	GPR61	II	TRUE		CG	chr3:108150112-108150113
cg01183862	1	178877029	+	Kif26b	Body	Open sea	chr1:178534896-179513730		1	245779239	KIF26B	II	TRUE		TG	chr1:178877029-178877030
cg01185682	11	90389721	-	Hlf	Body	Island	chr11:90389629-90389855		17	53343553	HLF	I	TRUE		CG	chr11:90389720-90389721
cg01189871	7	45678642	-	Sec1	1st Exon	Shore	chr7:45677084-45679083		19	49184162	SEC1P	II	TRUE		CG	chr7:45678641-45678642
cg01190692	10	84756087	+	Rfx4	5UTR	Shore	chr10:84755077-84758990		12	106976711	RFX4;LOC100287944	II	TRUE	MM	CC	chr10:84756087-84756088
cg01193554	4	120269792	+	Foxo6	Body	Shore	chr4:120269174-120271173		1	41846683	FOXO6	II	TRUE		CG	chr4:120269792-120269793
cg01194444	1	134290422	+	Myog	1st Exon	Open sea	chr1:134239656-134294894		1	203054722	MYOG	II	TRUE		CG	chr1:134290422-134290423
cg01197044	4	22946925	-		IGR	Open sea	chr4:22502565-23515114		6	98995730		II	TRUE		CG	chr4:22946924-22946925
cg01199793	14	79882454	-		IGR	Open sea	chr14:79778337-84439318		13	53508040		II	TRUE	MM	CG	chr14:79882453-79882454
cg01200905	8	90254633	-	Tox3	Body	Open sea	chr8:89049590-90343707		16	52480264	TOX3	II	TRUE		CG	chr8:90254632-90254633
cg01202155	19	59458987	-	Emx2	5UTR	Island	chr19:59457915-59459984		10	119302540	EMX2;EMX2OS	II	TRUE		CG	chr19:59458986-59458987
cg01204606	9	46442943	+		IGR	Shore	chr9:46441405-46443404		11	116451788		II	TRUE		CG	chr9:46442943-46442944
cg01206472	15	79671156	+	Tomm22	Body	Island	chr15:79670759-79671374		22	39078311	TOMM22	II	TRUE	MM	CG	chr15:79671156-79671157
cg01208156	3	87083483	-	Kirrel	1st Exon	Open sea	chr3:86924998-87170231		1	158064571	KIRREL	II	TRUE		CA	chr3:87083482-87083483
cg01208563	12	85474656	+	Fos	Body	Island	chr12:85473438-85474752		14	75746307	FOS	II	TRUE		CG	chr12:85474656-85474657
cg01209912	18	43328405	+	Dpysl3	Body	Open sea	chr18:43211757-43388689		5	146777309	DPYSL3	II	TRUE		CG	chr18:43328405-43328406
cg01210952	7	74320579	+	Slco3a1	Body	Open sea	chr7:74018111-74500302		15	92669394	SLCO3A1	II	TRUE	MM	CC	chr7:74320579-74320580
cg01215762	6	52235137	-	Hoxa10	Body	Shore	chr6:52235089-52237088		7	27214126	HOXA10;HOXA10-HOXA9	II	TRUE		CT	chr6:52235136-52235137
cg01218447	15	50661021	-	Trps1	1st Exon	Open sea	chr15:48794135-50865481		8	116426596	TRPS1	II	TRUE		CG	chr15:50661020-50661021
cg01223135	16	14211273	+	Myh11	Body	Open sea	chr16:14167688-14288352		16	15826468	MYH11	II	TRUE		TG	chr16:14211273-14211274
cg01223221	11	60712169	+	Llgl1	Body	Open sea	chr11:60704072-60722840		17	18144934	LLGL1	I	TRUE		CG	chr11:60712169-60712170
cg01225035	12	55410156	+	Psma6;Mir1198	5UTR	Open sea	chr12:55403189-55416455		14	35779975	PSMA6	II	TRUE		CG	chr12:55410156-55410157
cg01225298	X	51680341	+	Hs6st2	Body	Island	chrX:51679908-51681589		X	132091287	HS6ST2	II	FALSE	MM	CC	chrX:51680341-51680342
cg01225698	2	109675929	-	Bdnf	TSS1500	Shore	chr2:109674245-109677171		11	27742355	BDNF	II	TRUE		CG	chr2:109675928-109675929
cg01226278	19	59913403	+	Rab11fip2	Body	Open sea	chr19:59473306-59939170		10	119774576	RAB11FIP2	II	TRUE		CG	chr19:59913403-59913404
cg01227537	9	91365957	+		IGR	Shore	chr9:91365982-91367981		3	147127012	ZIC1	I	TRUE		CG	chr9:91365957-91365958
cg01228014	2	45071404	+	Zeb2	Body	Open sea	chr2:44931797-45105313		2	145235602	ZEB2	II	TRUE		CG	chr2:45071404-45071405
cg01228339	7	80688649	+	Crtc3	Body	Island	chr7:80688151-80689051		15	91073392	CRTC3	I	TRUE		CG	chr7:80688649-80688650
cg01229519	2	25440812	+	Abca2	Body	Open sea	chr2:25433078-25456652		9	139910045	ABCA2	II	TRUE		CG	chr2:25440812-25440813
cg01229562	3	96597853	+	Ankrd34a	Body	Island	chr3:96597431-96598815		1	145473700	ANKRD34A;NBPF20;NBPF10	II	TRUE		CG	chr3:96597853-96597854
cg01231552	2	31678496	+	Exosc2	Body	Open sea	chr2:31675044-31684182		9	133577566	EXOSC2	II	TRUE	MM	AG	chr2:31678496-31678497
cg01232138	7	24949084	+		IGR	Shore	chr7:24949092-24951091		19	42437425		II	TRUE		CG	chr7:24949084-24949085
cg01232145	6	98945634	-	Foxp1	Body	Open sea	chr6:97621762-99024419		3	71027078	FOXP1	II	TRUE		CA	chr6:98945633-98945634
cg01233922	6	28853976	+	Snd1	Body	Open sea	chr6:28837708-28976916		7	127693937	SND1	II	TRUE	MM	TC	chr6:28853976-28853977
cg01235963	7	126448626	-	Atp2a1	Body	Open sea	chr7:126433401-126470746		16	28912148	ATP2A1	I	TRUE		CT	chr7:126448625-126448626
cg01236325	12	112679445	-	Zbtb42	Body	Island	chr12:112678599-112679696		14	105267586	ZBTB42	I	TRUE		CG	chr12:112679444-112679445
cg01238435	18	38518184	-		IGR	Open sea	chr18:38423371-38596645		5	141595696		II	TRUE		TG	chr18:38518183-38518184
cg01242422	1	177445509	+	Zbtb18	TSS1500	Shelf	chr1:177444777-177446272		1	244215387	ZBTB18	II	TRUE		CG	chr1:177445509-177445510
cg01242498	12	109459844	+	Dlk1	5UTR	Island	chr12:109459744-109460028		14	101200717	DLK1	II	TRUE		CG	chr12:109459844-109459845
cg01243312	1	128202369	+	Mir128-1;R3hdm1	5UTR	Open sea	chr1:128107981-128240098		2	136422981	MIR128-1;R3HDM1	I	TRUE		CG	chr1:128202369-128202370
cg01244303	13	119690120	+	Hmgcs1	TSS1500	Island	chr13:119690070-119690840		5	43313866	HMGCS1	I	TRUE		CG	chr13:119690120-119690121
cg01244432	17	47924479	+	Foxp4	3UTR	Island	chr17:47923720-47924688		6	41514307	FOXP4;FOXP4-AS1	I	FALSE		CG	chr17:47924479-47924480
cg01246390	4	115453834	-	Cyp4a30b	Body	Open sea	chr4:115067624-115733561		12	9392651	MIR1244-4;MIR1244-2;MIR1244-3;MIR1244-1;LINC00987	I	TRUE	MM	CA	chr4:115453833-115453834
cg01248932	18	77385003	-	Loxhd1	Body	Open sea	chr18:77258806-77437513		18	44121822	LOXHD1	II	TRUE		CG	chr18:77385002-77385003
cg01249550	16	30550425	-	Tmem44	Body	Island	chr16:30550146-30550743		3	194353869	TMEM44	II	TRUE		CG	chr16:30550424-30550425
cg01250558	12	78226324	+	Gphn	TSS1500	Island	chr12:78225820-78227437		14	66974799	GPHN	I	TRUE		CG	chr12:78226324-78226325
cg01250938	2	85044331	+	Ssrp1	Body	Shelf	chr2:85044092-85046091		11	57095887	SSRP1	II	TRUE		TG	chr2:85044331-85044332
cg01251131	X	168673873	-	Msl3	3UTR	Island	chrX:168673364-168674394		X	11776339	MSL3	I	FALSE		TG	chrX:168673872-168673873
cg01254903	7	68212080	+	Igf1r	Body	Open sea	chr7:68169254-68744863		15	99482513	IGF1R	II	TRUE		TG	chr7:68212080-68212081
cg01257281	3	89780456	+	Ube2q1	Body	Open sea	chr3:89778062-89826949		1	154524920	UBE2Q1;UBE2Q1-AS1	II	TRUE		CG	chr3:89780456-89780457
cg01257828	16	28446159	+	Fgf12	Body	Island	chr16:28445018-28446945		3	192126996	FGF12	II	TRUE		CG	chr16:28446159-28446160
cg01260170	4	152126239	+	Espn	Body	Island	chr4:152125093-152126645		1	17020230	ESPNP	II	TRUE		CG	chr4:152126239-152126240
cg01261535	16	5049793	+	Glyr1;Ubn1	Body	Island	chr16:5049361-5050782		16	4897216	UBN1;GLYR1	I	TRUE	MM	CG	chr16:5049793-5049794
cg01265971	3	65533749	+	Tiparp	Body	Open sea	chr3:65533468-65654871		3	156398928	TIPARP	II	TRUE		CG	chr3:65533749-65533750
cg01266790	12	113014620	+	Pacs2	1st Exon	Island	chr12:113014095-113015060		14	105781312	PACS2;BRF1	II	TRUE		GG	chr12:113014620-113014621
cg01267844	9	31153459	-	Aplp2	Body	Open sea	chr9:31135914-31207075		11	130010333	APLP2	II	TRUE		CT	chr9:31153458-31153459
cg01272334	2	120555310	-	Zfp106	3UTR	Open sea	chr2:120408260-120559472		15	42764512	ZNF106	II	TRUE		TG	chr2:120555309-120555310
cg01272629	8	26507784	+		IGR	Open sea	chr8:26162915-26776599		8	37082441	MIR1268A	II	TRUE		TG	chr8:26507784-26507785
cg01272690	19	4863254	-	Actn3	Body	Open sea	chr19:4859513-4863802		11	66328989	ACTN3	II	TRUE		CG	chr19:4863253-4863254
cg01276970	2	153509442	-	Nol4l	Body	Open sea	chr2:153496776-153523856		20	31148893	NOL4L	II	TRUE		CT	chr2:153509441-153509442
cg01278901	16	14313914	+	Fopnl	Body	Shelf	chr16:14313136-14315135		16	15977963	FOPNL	II	TRUE		CG	chr16:14313914-14313915
cg01279418	8	123097474	-	Spg7	Body	Open sea	chr8:123069882-123098218		16	89623374	SPG7	I	TRUE		CA	chr8:123097473-123097474
cg01281231	8	8819540	-		IGR	Open sea	chr8:8694635-9203693		13	107354396		II	TRUE		CT	chr8:8819539-8819540
cg01282852	7	49450717	+	Nav2	Body	Open sea	chr7:49251033-49631467		11	19953170	NAV2	II	TRUE		CG	chr7:49450717-49450718
cg01283124	6	92376077	-	Prickle2	1st Exon	Open sea	chr6:92218985-92701941		3	64084857	PRICKLE2-AS1;PRICKLE2	II	TRUE	MM	CG	chr6:92376076-92376077
cg01283300	11	3371432	+	Limk2;Mir3470a	5UTR	Open sea	chr11:3336497-3404801		22	31644282	LIMK2	I	TRUE	MM	GG	chr11:3371432-3371433
cg01284064	14	55871563	+	Nynrin	Body	Open sea	chr14:55858327-55880759		14	24885252	NYNRIN	II	TRUE		CG	chr14:55871563-55871564
cg01284306	16	78576042	-	D16Ertd472e	Body	Shore	chr16:78574252-78576251		21	19190629	C21orf91	II	TRUE		CG	chr16:78576041-78576042
cg01284438	13	54326092	-		IGR	Open sea	chr13:54307445-54367380		5	175250977	CPLX2	II	TRUE	MM	CG	chr13:54326091-54326092
cg01286685	17	36947498	+	Ppp1r11;Rnf39	TSS1500	Island	chr17:36947064-36947614		6	30039025	RNF39	I	TRUE		TG	chr17:36947498-36947499
cg01287833	17	35528604	+	Cchcr1	Body	Open sea	chr17:35521296-35663374		6	31113026	CCHCR1	I	TRUE		CG	chr17:35528604-35528605
cg01288210	13	55549181	+	Fam193b	Body	Open sea	chr13:55540887-55566701		5	176958346	FAM193B	II	TRUE		CG	chr13:55549181-55549182
cg01289352	13	18552608	-		IGR	Open sea	chr13:17997424-18944371		7	39074034	POU6F2	II	TRUE		CC	chr13:18552607-18552608
cg01289544	5	31527649	+	Slc4a1ap	1st Exon	Shore	chr5:31527651-31529650		2	27887409	SLC4A1AP;SUPT7L	II	TRUE		CG	chr5:31527649-31527650
cg01290613	7	25179921	+		IGR	Island	chr7:25179352-25179985		19	42681512		II	TRUE		CG	chr7:25179921-25179922
cg01292475	13	58807753	+	Ntrk2	5UTR	Shore	chr13:58807081-58807911		9	87284571	NTRK2	II	TRUE		AG	chr13:58807753-58807754
cg01293647	11	98329717	-		IGR	Island	chr11:98329544-98329756		17	37764264	NEUROD2	II	TRUE		CG	chr11:98329716-98329717
cg01295399	14	32462932	+	Slc18a3;Chat	1st Exon	Island	chr14:32462885-32464963		10	50820278	SLC18A3;CHAT	I	TRUE		CG	chr14:32462932-32462933
cg01301138	8	118283784	-	Cdh13	5UTR	Island	chr8:118283568-118284585		16	82660630	CDH13	II	TRUE		CG	chr8:118283783-118283784
cg01301282	4	154709953	+		IGR	Open sea	chr4:154641998-154798134		1	2885134		II	TRUE		TG	chr4:154709953-154709954
cg01302240	4	62619544	-	Rgs3	TSS200	Open sea	chr4:62587686-63209961		9	116263669	RGS3	II	TRUE		CG	chr4:62619543-62619544
cg01305421	10	87859223	-	Igf1	5UTR	Open sea	chr10:87497954-88142617		12	102874286	IGF1	II	TRUE	MM	CG	chr10:87859222-87859223
cg01305736	11	101173935	-	Ccr10	1st Exon	Island	chr11:101173668-101174298		17	40831891	CCR10	II	TRUE		CG	chr11:101173934-101173935
cg01306563	6	15185472	-	Foxp2	TSS200	Open sea	chr6:14905981-15716721		7	114055074	FOXP2	II	TRUE		GT	chr6:15185471-15185472
cg01311064	14	98169565	-	Dach1	3UTR	Open sea	chr14:93895055-99041503		13	72441146	DACH1	I	TRUE		CG	chr14:98169564-98169565
cg01311567	5	124121312	+	Pitpnm2	1st Exon	Island	chr5:124121333-124121579		12	123470623	PITPNM2	I	TRUE		CG	chr5:124121312-124121313
cg01311718	1	69685965	-		IGR	Open sea	chr1:69382046-69822862		2	214015137	IKZF2	II	TRUE		CG	chr1:69685964-69685965
cg01314252	6	113458125	+	Il17re	TSS1500	Open sea	chr6:113446984-113465545		3	9943828	IL17RE	I	TRUE		TG	chr6:113458125-113458126
cg01314715	9	72174650	-		IGR	Open sea	chr9:72137483-72270675		16	48368455	MIR548AE2;LONP2;MIR5095	II	TRUE		TG	chr9:72174649-72174650
cg01315957	10	59880176	+	Dnajb12	Body	Shore	chr10:59879982-59881981		10	74114163	DNAJB12	II	TRUE		CG	chr10:59880176-59880177
cg01316745	17	43389428	-	Adgrf5	TSS200	Open sea	chr17:43021661-43625718		6	46889735	ADGRF5	I	TRUE	MM	CG	chr17:43389427-43389428
cg01317470	17	88008650	-	Fbxo11	Body	Open sea	chr17:87979794-88060152		2	48059543	FBXO11	II	TRUE		CG	chr17:88008649-88008650
cg01319593	7	109494112	-	Trim66	Body	Open sea	chr7:109443364-109514878		11	8680494	TRIM66	II	TRUE		CA	chr7:109494111-109494112
cg01320491	9	110386512	-	Ptpn23	Body	Open sea	chr9:110385317-110403707		3	47453399	PTPN23	I	TRUE		CG	chr9:110386511-110386512
cg01320908	17	34058626	-	Col11a2	Body	Open sea	chr17:34036484-34114395		6	33139810	COL11A2	II	TRUE		CC	chr17:34058625-34058626
cg01321830	X	12128344	-	Bcor	3UTR	Island	chrX:12127757-12128822		X	40005822	BCOR	II	FALSE		CG	chrX:12128343-12128344
cg01323148	1	62707424	-	Nrp2	Body	Shore	chr1:62707033-62709032		2	206551212	NRP2	II	TRUE	MM	CA	chr1:62707423-62707424
cg01324372	15	82911744	+	Tcf20	3UTR	Island	chr15:82911627-82911981		22	42679577		I	TRUE	MM	CT	chr15:82911744-82911745
cg01324452	10	79978480	-	Tmem259;Bc1	5UTR	Island	chr10:79978323-79978597		19	1011666	TMEM259	II	TRUE		CG	chr10:79978479-79978480
cg01326836	6	52245790	-	Hoxa11;Hoxa11os	5UTR	Island	chr6:52245220-52246577		7	27224836	HOXA11-AS;HOXA11	II	TRUE		CG	chr6:52245789-52245790
cg01327047	19	45317720	-		IGR	Open sea	chr19:45306214-45359447		10	103070613		II	TRUE		CG	chr19:45317719-45317720
cg01328269	8	71654888	+	Unc13a	Body	Island	chr8:71654762-71655118		19	17759324	UNC13A	II	TRUE		CG	chr8:71654888-71654889
cg01329260	4	126459818	-	Ago1	Body	Open sea	chr4:126433823-126464402		1	36359965	AGO1	II	TRUE		CG	chr4:126459817-126459818
cg01330670	1	39478472	+	Tbc1d8	Body	Island	chr1:39478123-39478997		2	101767621	TBC1D8	I	TRUE		CG	chr1:39478472-39478473
cg01331540	6	98945576	-	Foxp1	Body	Open sea	chr6:97621762-99024419		3	71027020	FOXP1	II	TRUE	MM	CG	chr6:98945575-98945576
cg01336878	7	4139546	-	Leng8	Body	Shore	chr7:4137610-4139609		19	54963396	LENG8	II	TRUE		CA	chr7:4139545-4139546
cg01337429	17	24208132	-	Ntn3	Body	Shore	chr17:24206972-24208764		16	2522557	NTN3	I	TRUE	MM	TG	chr17:24208131-24208132
cg01337439	9	65676503	-	Oaz2	TSS200	Island	chr9:65676439-65676779		15	64995501	OAZ2	II	TRUE		CA	chr9:65676502-65676503
cg01340195	17	51048829	-	Tbc1d5	3UTR	Open sea	chr17:50514010-51174633		3	17592970	TBC1D5	II	TRUE		CG	chr17:51048828-51048829
cg01341170	16	11984997	+	Shisa9	1st Exon	Shore	chr16:11984991-11986990		16	12996338	SHISA9	II	TRUE		TG	chr16:11984997-11984998
cg01341751	11	98768370	+	Nr1d1;Thra	1st Exon	Island	chr11:98768144-98768493		17	38249486	NR1D1;THRA	I	TRUE		CG	chr11:98768370-98768371
cg01342411	8	111711025	-	Bcar1	1st Exon	Open sea	chr8:111647977-111727735		16	75263551	BCAR1	I	TRUE	MM	CG	chr8:111711024-111711025
cg01346589	4	140701827	+	Rcc2	5UTR	Island	chr4:140701256-140703082		1	17765897	RCC2	II	TRUE		CG	chr4:140701827-140701828
cg01351155	19	42086348	+	Morn4	3UTR	Shelf	chr19:42086216-42088215		10	99393248	MORN4	II	TRUE	MM	GG	chr19:42086348-42086349
cg01351315	11	96306952	+		IGR	Shore	chr11:96305225-96307224		17	46667737	HOXB-AS3	II	TRUE		CG	chr11:96306952-96306953
cg01352468	11	77489554	-	Ankrd13b	3UTR	Island	chr11:77489423-77490134		17	27920638	ANKRD13B	I	TRUE		CG	chr11:77489553-77489554
cg01353065	8	105615780	-	Fam65a	Body	Shore	chr8:105614533-105616532		16	67574022	FAM65A	I	TRUE		CG	chr8:105615779-105615780
cg01353347	X	74023640	+	Irak1;Mir718	Body	Island	chrX:74023384-74023956		X	153285158	IRAK1	II	FALSE		CG	chrX:74023640-74023641
cg01353608	5	43782050	-	Fbxl5	3UTR	Island	chr5:43781622-43782475		4	15656911	FBXL5	I	TRUE		CG	chr5:43782049-43782050
cg01353646	10	127078924	-	Agap2	5UTR	Shore	chr10:127077603-127079602		12	58132733	AGAP2	II	TRUE		CG	chr10:127078923-127078924
cg01353788	X	69360275	+	Aff2	TSS200	Shore	chrX:69358457-69360456		X	147582069	AFF2	I	FALSE		CG	chrX:69360275-69360276
cg01354921	15	99457776	-		IGR	Island	chr15:99457098-99458145		12	50222242	BCDIN3D-AS1;NCKAP5L	I	TRUE		CG	chr15:99457775-99457776
cg01355108	2	26197415	-		IGR	Open sea	chr2:26144802-26198070		9	139084130		II	TRUE		CA	chr2:26197414-26197415
cg01356867	8	94658819	-	Rspry1	3UTR	Open sea	chr8:94606523-94662587		16	57272905	RSPRY1	II	TRUE		CA	chr8:94658818-94658819
cg01357429	6	52316591	+	Evx1	Body	Island	chr6:52316547-52316860		7	27285563	EVX1-AS;EVX1	I	TRUE		CG	chr6:52316591-52316592
cg01359274	11	84362132	+	Acaca	Body	Open sea	chr11:84184419-84509297		17	35488987	ACACA	II	TRUE		CG	chr11:84362132-84362133
cg01359676	17	34036378	-	Rxrb	Body	Shelf	chr17:34034484-34036483		6	33163760	RXRB	II	TRUE		CA	chr17:34036377-34036378
cg01360325	19	47067830	-	Taf5	1st Exon	Island	chr19:47067602-47068485		10	105127811	TAF5	II	TRUE		CG	chr19:47067829-47067830
cg01363718	9	54609749	-	Acsbg1	Body	Open sea	chr9:54590967-54695058		15	78466780	ACSBG1	II	TRUE		CA	chr9:54609748-54609749
cg01363869	17	36260562	-	Trim39	1st Exon	Shelf	chr17:36259895-36261894		6	30309848	TRIM39;TRIM39-RPP21	II	TRUE		CG	chr17:36260561-36260562
cg01363902	5	115235553	-	Pop5	TSS1500	Island	chr5:115235353-115235875		12	121022439		II	TRUE		CG	chr5:115235552-115235553
cg01364382	8	109717845	+	Zfp821	5UTR	Open sea	chr8:109709944-109720139		16	71901856	ZNF821	II	TRUE		CG	chr8:109717845-109717846
cg01366246	16	30064201	-	Hes1	TSS1500	Island	chr16:30063278-30064577		3	193852768	HES1	II	TRUE		GG	chr16:30064200-30064201
cg01368669	18	34373280	-	Reep5	Body	Island	chr18:34372891-34373534		5	112257845	REEP5	II	TRUE		CG	chr18:34373279-34373280
cg01369215	7	80730241	+	Iqgap1	Body	Open sea	chr7:80693052-80798924		15	91025332	IQGAP1	II	TRUE		CG	chr7:80730241-80730242
cg01370575	9	57758701	+	Clk3	Body	Open sea	chr9:57712991-57760438		15	74914482	CLK3	II	TRUE		CG	chr9:57758701-57758702
cg01371244	18	8051251	+		IGR	Open sea	chr18:7874003-8689873		19	34584166		II	TRUE	MM	CA	chr18:8051251-8051252
cg01372249	17	85944066	-		IGR	Open sea	chr17:85804966-86140791		2	45570698		II	TRUE		CC	chr17:85944065-85944066
cg01372434	13	36724826	-	Nrn1	TSS1500	Island	chr13:36724627-36724887		6	5997375		II	TRUE		CC	chr13:36724825-36724826
cg01374049	9	77544625	-	Lrrc1	3UTR	Island	chr9:77544402-77545329		6	53660053	LRRC1	II	TRUE	MM	CG	chr9:77544624-77544625
cg01375262	8	108537016	+		IGR	Open sea	chr8:108179432-108700635		16	73266785		II	TRUE		CG	chr8:108537016-108537017
cg01376763	8	117579831	+	Plcg2	Body	Open sea	chr8:117502882-117586118		16	81925132	PLCG2	II	TRUE	MM	CA	chr8:117579831-117579832
cg01377006	3	18054205	+	Bhlhe22	TSS200	Shore	chr3:18052413-18054412		8	65492727	BHLHE22	II	TRUE		CG	chr3:18054205-18054206
cg01377091	2	130361643	+	Ebf4	Body	Shore	chr2:130359847-130361846		20	2732371	EBF4	II	TRUE		CG	chr2:130361643-130361644
cg01377644	11	70012134	-	Acadvl	Body	Open sea	chr11:70004990-70017526		17	7126609	ACADVL	II	TRUE		CA	chr11:70012133-70012134
cg01378062	16	64069049	-		IGR	Open sea	chr16:63868429-64766525		3	88961910		II	TRUE	MM	CA	chr16:64069048-64069049
cg01382414	13	54765704	-	Sncb	3UTR	Shore	chr13:54763863-54765862		5	176056675	EIF4E1B;MIR4281;SNCB	II	TRUE		CG	chr13:54765703-54765704
cg01382474	9	96630777	-	Rasa2	Body	Island	chr9:96630710-96631574		3	141206694	RASA2	I	TRUE		CG	chr9:96630776-96630777
cg01382830	6	124815614	+	Usp5	1st Exon	Open sea	chr6:124809837-124825250		12	6975192	TPI1;USP5	II	TRUE		TG	chr6:124815614-124815615
cg01383287	6	85483811	+	Fbxo41	Body	Shore	chr6:85481892-85483891		2	73495839	FBXO41	II	TRUE	MM	CC	chr6:85483811-85483812
cg01383724	4	91135518	+		IGR	Open sea	chr4:89692811-91367163		9	23587629	LOC101929563	II	TRUE		TG	chr4:91135518-91135519
cg01384290	3	30018372	-		IGR	Open sea	chr3:29087019-30503626		3	168870287	MECOM	II	TRUE		CG	chr3:30018371-30018372
cg01387945	18	5591956	-	Zeb1;Gm10125	5UTR	Island	chr18:5591347-5593505		10	31608209	ZEB1-AS1;ZEB1	I	TRUE		CG	chr18:5591955-5591956
cg01388144	2	121271420	+		IGR	Island	chr2:121271026-121271551		15	43785382	TP53BP1;RNU6-28P	I	TRUE		CG	chr2:121271420-121271421
cg01388767	11	93886426	-	Mbtd1	5UTR	Island	chr11:93884846-93886590		17	49337186	UTP18;MBTD1	II	TRUE		CG	chr11:93886425-93886426
cg01391071	19	4007857	-	Ndufv1	Body	Open sea	chr19:4004884-4008491		11	67379649	NDUFV1	II	TRUE	MM	CA	chr19:4007856-4007857
cg01391538	4	133498093	+	Trnp1	Body	Island	chr4:133497674-133498596		1	27320653	TRNP1	I	TRUE		CG	chr4:133498093-133498094
cg01392179	11	33146348	-	Fgf18	5UTR	Shore	chr11:33144776-33146775		5	170848123	FGF18	II	TRUE		TG	chr11:33146347-33146348
cg01392544	2	14604540	-	Cacnb2	1st Exon	Island	chr2:14604008-14605030		10	18429760	CACNB2	I	TRUE		CG	chr2:14604539-14604540
cg01393939	3	144196122	-	Lmo4	Body	Shelf	chr3:144194566-144196565		1	87803705	LMO4	I	TRUE		CG	chr3:144196121-144196122
cg01397139	6	52234976	-	Hoxa10	Body	Island	chr6:52234022-52235088		7	27213966	HOXA10;HOXA10-HOXA9	II	TRUE		CC	chr6:52234975-52234976
cg01397424	2	34364093	-	Pbx3	Body	Open sea	chr2:33970735-34367053		9	128517686	PBX3	II	TRUE		CG	chr2:34364092-34364093
cg01400987	11	29173433	-	Smek2	1st Exon	Island	chr11:29172125-29173524		2	55844294	PPP4R3B	II	TRUE		CG	chr11:29173432-29173433
cg01401336	11	74657217	-	Cluh	Body	Open sea	chr11:74654014-74719408		17	2606734	CLUH	II	TRUE		CG	chr11:74657216-74657217
cg01401337	13	48870661	+	Phf2	Body	Shore	chr13:48870548-48872547		9	96339159	PHF2	I	TRUE		CG	chr13:48870661-48870662
cg01401641	7	36699171	-	Tshz3	Body	Shore	chr7:36698701-36700700		19	31839171	TSHZ3	II	TRUE		CG	chr7:36699170-36699171
cg01407044	7	79459794	+	Polg	Body	Open sea	chr7:79396620-79460666		15	89870503	MIR6766;POLG	II	TRUE		CG	chr7:79459794-79459795
cg01408432	8	88697088	-	Cyld	5UTR	Island	chr8:88696699-88697446		16	50776024	CYLD;MIR3181	II	TRUE		CC	chr8:88697087-88697088
cg01409995	3	34650913	+	Sox2;Sox2ot	5UTR	Island	chr3:34648829-34651366		3	181430640	SOX2;SOX2-OT	II	TRUE		CG	chr3:34650913-34650914
cg01410531	3	51701751	-	Maml3	Body	Open sea	chr3:51565106-52003674		4	140656407	MGST2;MAML3	II	TRUE		CG	chr3:51701750-51701751
cg01414173	14	14096268	+	Atxn7	Body	Open sea	chr14:14017529-14116449		3	63976488	ATXN7	II	TRUE		TG	chr14:14096268-14096269
cg01414185	2	74728375	+	Hoxd4;Hoxd3	5UTR	Shore	chr2:74727643-74729642		2	177017449	HOXD4	I	TRUE		CG	chr2:74728375-74728376
cg01416227	3	108210264	-	Atxn7l2	Body	Island	chr3:108210145-108210908		1	110026785	ATXN7L2	I	TRUE		CG	chr3:108210263-108210264
cg01416712	5	67099179	-		IGR	Shore	chr5:67097845-67099844		4	41750864	PHOX2B	II	TRUE		CG	chr5:67099178-67099179
cg01416906	17	24445246	+	E4f1	5UTR	Open sea	chr17:24431017-24450654		16	2284264	E4F1	I	TRUE		CG	chr17:24445246-24445247
cg01418386	4	55011176	+	Zfp462	Body	Open sea	chr4:54949440-55345616		9	109689355	MIR548Q;ZNF462	II	TRUE		TG	chr4:55011176-55011177
cg01418441	11	69921286	+	Eif5a	3UTR	Island	chr11:69920525-69921795		17	7210958	EIF5A	II	TRUE		CG	chr11:69921286-69921287
cg01420166	9	73572437	-	Unc13c	Body	Open sea	chr9:73117782-74844330		15	54793071	UNC13C	II	TRUE		CA	chr9:73572436-73572437
cg01420426	4	120282920	-	Foxo6	Body	Island	chr4:120282476-120282998		1	41832032	FOXO6	I	TRUE		CG	chr4:120282919-120282920
cg01423277	18	20310845	-	Dsg1a	TSS200	Open sea	chr18:20063347-20554000		18	28898092	DSG1	II	TRUE	MM	CG	chr18:20310844-20310845
cg01424107	5	147306953	-	Cdx2	Body	Island	chr5:147306136-147307352		13	28543113	CDX2	II	TRUE		CG	chr5:147306952-147306953
cg01424460	6	92943123	+	9530026P05Rik	5UTR	Island	chr6:92943066-92943760		3	64673301	ADAMTS9;ADAMTS9-AS2	II	TRUE		CG	chr6:92943123-92943124
cg01425746	2	92614288	+	Chst1	Body	Open sea	chr2:92604501-92910987		11	45671369	CHST1	II	TRUE		CG	chr2:92614288-92614289
cg01427268	3	79093033	-	Rapgef2	Body	Open sea	chr3:79070780-79282439		4	160252652	RAPGEF2	II	TRUE		CG	chr3:79093032-79093033
cg01429360	6	49214288	+	Igf2bp3	Body	Island	chr6:49213759-49215544		7	23509546	IGF2BP3	II	TRUE	MM	GG	chr6:49214288-49214289
cg01429578	17	35031449	-	Msh5	5UTR	Open sea	chr17:35005619-35042177		6	31727657	MSH5-SAPCD1;MSH5	II	TRUE	MM	CG	chr17:35031448-35031449
cg01430372	11	100119730	-	Krt13	Body	Open sea	chr11:99936747-100141309		17	38976870	KRT10;TMEM99	I	TRUE		CG	chr11:100119729-100119730
cg01431260	2	134786045	-	Plcb1	TSS200	Island	chr2:134785987-134786804		20	8112760	PLCB1	I	TRUE	MM	CG	chr2:134786044-134786045
cg01432766	15	56694721	+		IGR	Open sea	chr15:55911108-57690110		8	122653877	HAS2-AS1;HAS2	I	TRUE	MM	CG	chr15:56694721-56694722
cg01433435	X	72611897	-	Gabra3	3UTR	Open sea	chrX:72279157-72821025		5	32234884	MTMR12	II	FALSE		CA	chrX:72611896-72611897
cg01433583	11	97536416	-	Srcin1	Body	Island	chr11:97536298-97536690		17	36719666	SRCIN1	II	TRUE		CG	chr11:97536415-97536416
cg01433699	9	108579253	-	P4htm	1st Exon	Island	chr9:108579051-108579289		3	49044175	WDR6;P4HTM	II	TRUE	MM	CG	chr9:108579252-108579253
cg01433913	16	11395238	+	Snx29	Body	Open sea	chr16:11258630-11905091		16	12136773	SNX29	II	TRUE		CG	chr16:11395238-11395239
cg01435158	15	99644154	-	Racgap1	3UTR	Open sea	chr15:99594945-99647303		12	50411091	RACGAP1	II	TRUE		CA	chr15:99644153-99644154
cg01436586	7	141192888	-	Hras;Lrrc56	Body	Shore	chr7:141191623-141193622		11	534269	HRAS	II	TRUE		GG	chr7:141192887-141192888
cg01439230	7	143273900	-	Kcnq1;Kcnq1ot1	5UTR	Open sea	chr7:143111766-143291403		11	2696198	KCNQ1OT1;KCNQ1	II	TRUE		CG	chr7:143273899-143273900
cg01439340	11	120232929	-	Bahcc1	TSS200	Island	chr11:120232784-120232993		17	79369256		I	TRUE		CG	chr11:120232928-120232929
cg01440864	11	103778048	-	Wnt3	Body	Shelf	chr11:103776423-103778422		17	44892087	WNT3	II	TRUE	MM	TG	chr11:103778047-103778048
cg01441225	7	16435233	+	Zc3h4	Body	Open sea	chr7:16405469-16448923		19	47569889	ZC3H4	II	TRUE		CG	chr7:16435233-16435234
cg01441945	8	72470013	-	Mir7068;Cherp	TSS200	Open sea	chr8:72447881-72470707		19	16643557	CHERP	II	TRUE		CA	chr8:72470012-72470013
cg01442398	8	116733108	-		IGR	Shore	chr8:116732623-116733195		16	80838258	CDYL2	II	TRUE		CG	chr8:116733107-116733108
cg01442650	10	89805261	+	Uhrf1bp1l	Body	Open sea	chr10:89749810-89869017		12	100452761	UHRF1BP1L	II	TRUE		AG	chr10:89805261-89805262
cg01442851	9	75397838	-	Mapk6	Body	Open sea	chr9:75318558-75405189		15	52338953	MAPK6	II	TRUE		CG	chr9:75397837-75397838
cg01443426	15	79028764	+	H1f0	1st Exon	Island	chr15:79027892-79028861		22	38201594	H1F0	II	TRUE		CG	chr15:79028764-79028765
cg01444206	17	33930281	+	Rgl2	5UTR	Island	chr17:33929192-33930553		6	33266391	RGL2	I	TRUE		CG	chr17:33930281-33930282
cg01444413	3	94862487	+	Pogz	Body	Open sea	chr3:94842319-94882479		1	151402121	POGZ	II	TRUE		CG	chr3:94862487-94862488
cg01447503	6	83928792	-	Zfp638	5UTR	Open sea	chr6:83919014-84004733		2	71576021	ZNF638	II	TRUE		CG	chr6:83928791-83928792
cg01447951	9	66514626	+	Usp3	TSS200	Shelf	chr9:66514054-66516053		15	63889527	FBXL22;USP3-AS1	II	TRUE		TG	chr9:66514626-66514627
cg01448222	11	44897449	-	Ebf1	Body	Open sea	chr11:44624647-45847700		5	158235099	EBF1	II	TRUE		TG	chr11:44897448-44897449
cg01448258	7	131542434	-	Hmx3	TSS1500	Island	chr7:131541922-131544729		10	124895045	HMX3	II	TRUE		CA	chr7:131542433-131542434
cg01449321	9	105494440	+	Atp2c1	Body	Shore	chr9:105492545-105494544		3	130613593	ATP2C1	II	TRUE	MM	CT	chr9:105494440-105494441
cg01449663	11	68385561	+	Ntn1	Body	Island	chr11:68384928-68386726		17	8926249	NTN1	II	TRUE		CG	chr11:68385561-68385562
cg01450390	7	3412198	-	Cacng8	Body	Island	chr7:3411983-3412269		19	54483251	CACNG8	II	TRUE		CG	chr7:3412197-3412198
cg01450422	7	24403447	-	Smg9	Body	Shelf	chr7:24402058-24404057		19	44254844	SMG9	II	TRUE		CG	chr7:24403446-24403447
cg01451162	4	103621262	+		IGR	Shore	chr4:103620123-103622122		1	58714452	DAB1	II	TRUE		TG	chr4:103621262-103621263
cg01451391	11	90389713	-	Hlf	Body	Island	chr11:90389629-90389855		17	53343561	HLF	I	TRUE		CC	chr11:90389712-90389713
cg01452444	10	8886414	-		IGR	Island	chr10:8885737-8886703		6	148663626	SASH1	II	TRUE		CA	chr10:8886413-8886414
cg01452506	10	59879720	-	Dnajb12	1st Exon	Island	chr10:59879349-59879981		10	74114613	DNAJB12	II	TRUE		CG	chr10:59879719-59879720
cg01453221	17	34898685	-	Ehmt2	TSS1500	Island	chr17:34898533-34898905		6	31865268	C2;EHMT2	I	TRUE		CG	chr17:34898684-34898685
cg01453458	8	23116202	+	Ank1	5UTR	Open sea	chr8:23062886-23145725		8	41551461	ANK1	I	TRUE		TG	chr8:23116202-23116203
cg01458865	1	36103951	-	Hs6st1	Body	Island	chr1:36103537-36104186		1	21755759		II	TRUE		CG	chr1:36103950-36103951
cg01460557	11	52099103	-	Ppp2ca	1st Exon	Island	chr11:52098536-52099647		5	133561498	MIR3661;PPP2CA	II	TRUE		CG	chr11:52099102-52099103
cg01460805	14	70078087	-	Egr3	5UTR	Island	chr14:70077736-70080412		8	22549804	EGR3	I	TRUE		CG	chr14:70078086-70078087
cg01462040	X	69360277	+	Aff2	TSS200	Shore	chrX:69358457-69360456		X	147582071	AFF2	II	FALSE		CG	chrX:69360277-69360278
cg01463294	6	99451629	-		IGR	Open sea	chr6:99032825-99516489		3	71560431	FOXP1	II	TRUE		TG	chr6:99451628-99451629
cg01463565	11	68385653	-	Ntn1	Body	Island	chr11:68384928-68386726		17	8926158	NTN1	II	TRUE		CT	chr11:68385652-68385653
cg01464969	5	33695362	-		IGR	Island	chr5:33695267-33695842		4	1768943		I	TRUE	MM	CG	chr5:33695361-33695362
cg01465824	13	32100467	-	Gmds	Body	Open sea	chr13:31816001-32334258		6	1930446	GMDS	II	TRUE		CG	chr13:32100466-32100467
cg01465881	7	110428230	-	Sbf2	Body	Open sea	chr7:110226248-110610178		11	9989929	SBF2	II	TRUE		CG	chr7:110428229-110428230
cg01466035	6	38875875	+	Hipk2	3UTR	Island	chr6:38875743-38875963		7	139477480	HIPK2;TBXAS1	II	TRUE		CG	chr6:38875875-38875876
cg01468621	7	141950184	-	Brsk2	Body	Island	chr7:141950083-141950681		11	1411609	BRSK2	II	TRUE	MM	CG	chr7:141950183-141950184
cg01469515	2	133392558	-		IGR	Open sea	chr2:132949604-133547962		20	6572196		II	TRUE	MM	CG	chr2:133392557-133392558
cg01469884	6	53818381	-	Tril	1st Exon	Island	chr6:53817864-53821098		7	28995801	TRIL	II	TRUE		CG	chr6:53818380-53818381
cg01472737	18	21655034	-	4930426D05Rik	Body	Shore	chr18:21653206-21655205		18	30353289	KLHL14	II	TRUE		CG	chr18:21655033-21655034
cg01472813	11	72608469	-	Ube2g1	Body	Island	chr11:72607025-72608501		17	4268658	UBE2G1	II	TRUE		AG	chr11:72608468-72608469
cg01473155	2	74721978	+	Hoxd4;Hoxd3	5UTR	Open sea	chr2:74716396-74723332		2	177010984		II	TRUE		CG	chr2:74721978-74721979
cg01476388	2	31640906	-	Prdm12	Body	Shore	chr2:31640353-31641157		9	133540820	PRDM12	II	TRUE		CG	chr2:31640905-31640906
cg01479148	18	25590367	-	Celf4	Body	Open sea	chr18:25491563-25674895		18	34973997	CELF4	II	TRUE		CC	chr18:25590366-25590367
cg01481159	2	147180828	+	Nkx2-2	Body	Shelf	chr2:147179909-147181908		20	21489196		II	TRUE		CG	chr2:147180828-147180829
cg01482367	2	90909358	+	Kbtbd4;Ptpmt1	Body	Open sea	chr2:90909112-90913416		11	47595000	PTPMT1;KBTBD4	II	TRUE		TG	chr2:90909358-90909359
cg01482645	15	39198272	-	Rims2	TSS200	Island	chr15:39197075-39199167		8	104513024	RIMS2	II	TRUE		CC	chr15:39198271-39198272
cg01485790	5	125085072	-	Ncor2	Body	Open sea	chr5:125031085-125173789		12	124911358	NCOR2	I	TRUE		CA	chr5:125085071-125085072
cg01485938	13	55002906	+	Unc5a	Body	Open sea	chr13:55001426-55095817		5	176304609	UNC5A	II	TRUE		CG	chr13:55002906-55002907
cg01486023	6	99693032	+	Gpr27	1st Exon	Island	chr6:99692056-99693456		3	71803545	EIF4E3;GPR27	I	TRUE		CG	chr6:99693032-99693033
cg01486146	19	44671165	-		IGR	Shore	chr19:44669991-44671990		10	102415311		II	TRUE		CG	chr19:44671164-44671165
cg01488084	1	66321896	-	Map2	5UTR	Open sea	chr1:66179646-66464021		2	210444228	MAP2	II	TRUE	MM	CG	chr1:66321895-66321896
cg01489608	8	105944348	+	Slc12a4	5UTR	Open sea	chr8:105904884-105961641		16	67979063	LCAT;SLC12A4	II	TRUE		CG	chr8:105944348-105944349
cg01491794	12	21417776	+		IGR	Island	chr12:21416752-21417938		2	9771341	YWHAQ	I	TRUE		CG	chr12:21417776-21417777
cg01495321	4	141301197	+	Epha2	TSS200	Shore	chr4:141299278-141301277		1	16482606	EPHA2	II	TRUE		CG	chr4:141301197-141301198
cg01495907	14	55829968	-	Nfatc4	Body	Shelf	chr14:55828918-55830917		14	24842974	NFATC4	I	TRUE		CG	chr14:55829967-55829968
cg01496220	19	60865190	+	Prdx3	Body	Open sea	chr19:60815926-60870353		10	120928713	PRDX3	II	TRUE		GG	chr19:60865190-60865191
cg01496648	8	105860755	-	Nutf2;Nutf2-ps1	5UTR	Island	chr8:105860461-105861139		16	67880937	CENPT;NUTF2	I	TRUE		CG	chr8:105860754-105860755
cg01496790	7	99141092	+	Uvrag	3UTR	Island	chr7:99140597-99141259		11	75526283	UVRAG	II	TRUE		CG	chr7:99141092-99141093
cg01500140	7	43430702	-	Lim2	Body	Open sea	chr7:43317232-43439953		19	51890586	LIM2	II	TRUE		CG	chr7:43430701-43430702
cg01501048	3	89159896	-	Hcn3	Body	Island	chr3:89159735-89160229		1	155247548	HCN3	II	TRUE	MM	CG	chr3:89159895-89159896
cg01501208	7	70359340	+	Nr2f2	Body	Shore	chr7:70358207-70360206		15	96876265	MIR1469;NR2F2	II	TRUE		CG	chr7:70359340-70359341
cg01501461	7	3685662	-	Mboat7	Body	Shore	chr7:3683743-3685742		19	54684477	MBOAT7	II	TRUE		CC	chr7:3685661-3685662
cg01502462	2	45111148	+	Zeb2os;Zeb2	5UTR	Shore	chr2:45110334-45112333		2	145275991	ZEB2;ZEB2-AS1	II	TRUE		CG	chr2:45111148-45111149
cg01503329	11	102801041	-	Gjc1	1st Exon	Open sea	chr11:102778853-102814490		17	42883050	GJC1	II	TRUE		CA	chr11:102801040-102801041
cg01503390	19	6368391	-	Sf1	5UTR	Shelf	chr19:6366617-6368616		11	64540950	SF1	II	TRUE		CG	chr19:6368390-6368391
cg01506399	11	94211313	-	Tob1	TSS200	Island	chr11:94210243-94212093		17	48943872	TOB1;TOB1-AS1	I	TRUE	MM	CG	chr11:94211312-94211313
cg01506917	17	47143836	+	Trerf1	5UTR	Shelf	chr17:47142612-47144611		6	42417086	TRERF1	II	TRUE		CG	chr17:47143836-47143837
cg01508415	7	45008513	+	Scaf1	Body	Shore	chr7:45008525-45010524		19	50154607	SCAF1	II	TRUE		CG	chr7:45008513-45008514
cg01512573	5	24493027	+	Agap3	Body	Open sea	chr5:24489419-24521994	chr5:24492958-24493153	7	150831556	AGAP3	II	TRUE		CG	chr5:24493027-24493028
cg01515136	4	155905399	+	Acap3	Body	Open sea	chr4:155896677-155939774		1	1229589	ACAP3	II	TRUE	MM	TG	chr4:155905399-155905400
cg01517364	8	121604766	+	Zcchc14	Body	Open sea	chr8:121594910-121647370		16	87446080	ZCCHC14	I	TRUE		TG	chr8:121604766-121604767
cg01520447	1	43554239	+	Nck2	Body	Shore	chr1:43554186-43556185		2	106498162	NCK2	II	TRUE		CG	chr1:43554239-43554240
cg01520983	9	31030383	+	Zbtb44	TSS1500	Island	chr9:31030138-31031319		11	130184819	ZBTB44	II	TRUE	MM	CG	chr9:31030383-31030384
cg01523845	8	108587486	-		IGR	Open sea	chr8:108179432-108700635		16	73213977		II	TRUE		CG	chr8:108587485-108587486
cg01523865	X	58033481	-	Zic3	Body	Shore	chrX:58031909-58033908		X	136651179	ZIC3	II	FALSE		CG	chrX:58033480-58033481
cg01524853	15	103034824	-	Hoxc4	1st Exon	Island	chr15:103034760-103035025		12	54447807	HOXC4	II	TRUE		CG	chr15:103034823-103034824
cg01525244	15	79932677	+		IGR	Island	chr15:79932385-79932801		22	39548611	CBX7	I	TRUE		CG	chr15:79932677-79932678
cg01525669	8	8683802	-	Arglu1	Body	Open sea	chr8:8665898-8685795		13	107211833	ARGLU1	I	TRUE		CG	chr8:8683801-8683802
cg01528792	19	23142171	+	Klf9	1st Exon	Island	chr19:23140879-23142677		9	73027862	KLF9	II	TRUE		CG	chr19:23142171-23142172
cg01529489	9	31030436	-	Zbtb44	TSS1500	Island	chr9:31030138-31031319		11	130184767	ZBTB44	II	TRUE		AC	chr9:31030435-31030436
cg01530101	7	143445859	+		IGR	Island	chr7:143445160-143446003		11	2891098	KCNQ1DN	I	TRUE		CG	chr7:143445859-143445860
cg01531455	11	70844722	+	Rabep1	TSS200	Island	chr11:70844721-70845054		17	5185528	RABEP1	I	TRUE		CG	chr11:70844722-70844723
cg01533258	12	104472188	-	Gsc	Body	Island	chr12:104471917-104473411		14	95235489	GSC	I	TRUE		CG	chr12:104472187-104472188
cg01533736	2	148023358	+		IGR	Open sea	chr2:147370396-148034530		20	22542854	LINC00261	II	TRUE		TG	chr2:148023358-148023359
cg01534273	10	80584190	-	Abhd17a	Body	Shore	chr10:80584061-80586521		19	1877553	ABHD17A	II	TRUE		CC	chr10:80584189-80584190
cg01539630	11	61174750	+	Usp22	Body	Island	chr11:61174540-61175466		17	20946013	USP22	II	TRUE		CG	chr11:61174750-61174751
cg01539965	12	13227404	-	Ddx1	Body	Open sea	chr12:12946790-13244794		2	15763607	DDX1	II	TRUE		CG	chr12:13227403-13227404
cg01542984	14	121277008	+	Farp1	Body	Open sea	chr14:121040381-121374357		13	99093033	FARP1	II	TRUE		CG	chr14:121277008-121277009
cg01546568	6	77979431	-	Ctnna2	3UTR	Island	chr6:77979429-77979749		2	79740322	CTNNA2	I	TRUE		CG	chr6:77979430-77979431
cg01547622	13	117025242	-	Parp8	Body	Island	chr13:117024388-117025928		5	49962954	PARP8	II	TRUE	MM	CT	chr13:117025241-117025242
cg01548463	6	35326296	-		IGR	Open sea	chr6:35256895-35535176		7	135433715	FAM180A	II	TRUE		CG	chr6:35326295-35326296
cg01549141	11	70944552	-	Nup88	5UTR	Open sea	chr11:70849055-70965563		17	5290775	NUP88	II	TRUE		CG	chr11:70944551-70944552
cg01550215	12	113047124	-	Pacs2	Body	Open sea	chr12:113019061-113094722		14	105821483	PACS2	II	TRUE		CG	chr12:113047123-113047124
cg01551388	13	55549232	-	Fam193b	Body	Open sea	chr13:55540887-55566701		5	176958396	FAM193B	II	TRUE		CA	chr13:55549231-55549232
cg01553986	2	104122785	+	A930018P22Rik	5UTR	Island	chr2:104122630-104123347		11	33722331	C11orf91	I	TRUE		CG	chr2:104122785-104122786
cg01556430	8	95709191	-	Ndrg4	Body	Open sea	chr8:95682594-95711798		16	58540923	NDRG4	II	TRUE		CG	chr8:95709190-95709191
cg01559503	7	141746661	+	Muc2	Body	Open sea	chr7:141697820-141898119		11	1096368	MUC2	II	TRUE	MM	TG	chr7:141746661-141746662
cg01564268	11	97500879	+	Arhgap23	Body	Island	chr11:97500137-97500979		17	36666953	ARHGAP23	II	TRUE		AG	chr11:97500879-97500880
cg01566312	3	119567756	-		IGR	Open sea	chr3:117873042-119778566		1	97418099		II	TRUE		CT	chr3:119567755-119567756
cg01566449	13	36734553	+		IGR	Shore	chr13:36733064-36735063		6	6007259	NRN1	I	TRUE		CG	chr13:36734553-36734554
cg01569295	8	124741292	-	Fam89a	1st Exon	Open sea	chr8:124726408-124747247		1	231155862	MIR1182;FAM89A	II	TRUE	MM	CG	chr8:124741291-124741292
cg01571001	6	88190897	+		IGR	Island	chr6:88189579-88190968		3	128215433	GATA2-AS1	I	TRUE		CG	chr6:88190897-88190898
cg01572267	4	91253546	-	Elavl2	1st Exon	Open sea	chr4:89692811-91367163		9	23692860	ELAVL2	II	TRUE		CA	chr4:91253545-91253546
cg01572694	11	96316912	-	Mir10a;Hoxb4	TSS1500	Shore	chr11:96314990-96318806		17	46657555	MIR10A	II	TRUE		CG	chr11:96316911-96316912
cg01574741	1	64731044	+	Fzd5	5UTR	Shelf	chr1:64730847-64732846		2	208627796	FZD5	II	TRUE		TG	chr1:64731044-64731045
cg01576078	17	29840901	-	Mdga1	Body	Shore	chr17:29840083-29842082		6	37615052	MDGA1	II	TRUE	MM	CG	chr17:29840900-29840901
cg01577822	3	88113206	-	Iqgap3	Body	Open sea	chr3:88086195-88138153		1	156503827	IQGAP3	II	TRUE	MM	TG	chr3:88113205-88113206
cg01578341	7	82867170	-	Mex3b	TSS200	Island	chr7:82865931-82870227		15	82338527	MEX3B	II	TRUE		CG	chr7:82867169-82867170
cg01578987	10	106470303	+	Ppfia2	TSS200	Open sea	chr10:105845867-107267869		12	82152469	PPFIA2	II	TRUE		CG	chr10:106470303-106470304
cg01579322	X	151344721	-	Fam120c	1st Exon	Island	chrX:151344157-151344866		X	54209148	FAM120C	II	FALSE		CG	chrX:151344720-151344721
cg01579950	19	6428201	+	Nrxn2	Body	Island	chr19:6427827-6428991		11	64481018	NRXN2	I	FALSE		CG	chr19:6428201-6428202
cg01580176	14	55826680	-	Nfatc4	Body	Island	chr14:55826542-55826917		14	24839226	NFATC4	II	TRUE		CG	chr14:55826679-55826680
cg01580181	1	12990105	-	Slco5a1	Body	Shore	chr1:12988718-12990717		8	70744526	SLCO5A1	II	TRUE		CG	chr1:12990104-12990105
cg01580681	8	57322330	+	Hand2	1st Exon	Island	chr8:57321381-57322432		4	174450016	HAND2	II	TRUE		CG	chr8:57322330-57322331
cg01580934	5	23616888	-		IGR	Open sea	chr5:23438920-23670895		7	104909815	SRPK2	II	TRUE		CA	chr5:23616887-23616888
cg01581739	7	98646503	+	Emsy	Body	Open sea	chr7:98494160-98651804		11	76164377	C11orf30	II	TRUE		CG	chr7:98646503-98646504
cg01583034	10	82985387	+	Chst11	TSS200	Island	chr10:82985164-82985876		12	104850716	CHST11	I	TRUE		TG	chr10:82985387-82985388
cg01583657	X	167207989	+	Tmsb4x	Body	Open sea	chrX:166514730-167378038		4	91760141	CCSER1	II	FALSE	MM	CG	chrX:167207989-167207990
cg01584348	7	68858824	+		IGR	Open sea	chr7:68753209-70276416		15	98417825	LINC00923	II	TRUE		AG	chr7:68858824-68858825
cg01585180	8	44953171	+	Fat1	1st Exon	Shore	chr8:44951885-44953884		4	187628026	FAT1	II	TRUE		TG	chr8:44953171-44953172
cg01585322	10	116581492	-	Cnot2	5UTR	Island	chr10:116581167-116582169		12	70637221	CNOT2;LINC01481	I	TRUE		CG	chr10:116581491-116581492
cg01586506	15	79163432	-	Sox10	Body	Island	chr15:79163248-79163951		22	38379506	SOX10;POLR2F	I	TRUE		CG	chr15:79163431-79163432
cg01590766	6	33971923	+	Exoc4	Body	Open sea	chr6:33064309-34172680		7	133749053	EXOC4	II	TRUE		CG	chr6:33971923-33971924
cg01592198	7	43479142	-	Iglon5	Body	Open sea	chr7:43470620-43558154		19	51827007	IGLON5	I	TRUE		CG	chr7:43479141-43479142
cg01593408	14	23360656	+	Kcnma1	Body	Open sea	chr14:22023859-23999686		10	78699706	KCNMA1-AS1;KCNMA1	II	TRUE		CG	chr14:23360656-23360657
cg01598357	X	100767347	+	Dlg3	TSS1500	Open sea	chrX:100630270-100773001		X	69664317	DLG3	II	FALSE		TG	chrX:100767347-100767348
cg01600100	10	93160710	+	Cdk17	TSS200	Island	chr10:93160440-93161666	chr10:93160696-93160917	12	96794307	CDK17	I	TRUE		CG	chr10:93160710-93160711
cg01600529	11	24163714	-	Bcl11a	Body	Shore	chr11:24162174-24164173		2	60688991	BCL11A	II	TRUE		CA	chr11:24163713-24163714
cg01600621	7	25179835	+		IGR	Island	chr7:25179352-25179985		19	42681426		I	TRUE		CG	chr7:25179835-25179836
cg01603043	9	48678576	+	Zbtb16	Body	Open sea	chr9:48499926-48830677		11	114100017	ZBTB16	II	TRUE		CG	chr9:48678576-48678577
cg01603234	1	186339021	+		IGR	Open sea	chr1:186121377-186700279		1	218990709	MIR548F3	II	TRUE	MM	CA	chr1:186339021-186339022
cg01603508	7	127748352	+	Fbxl19	Body	Shore	chr7:127747132-127749131		16	30937154	FBXL19	I	TRUE		CG	chr7:127748352-127748353
cg01606085	8	64206134	-		IGR	Shore	chr8:64205857-64207856		4	166794267	TLL1	II	TRUE		CG	chr8:64206133-64206134
cg01606770	3	119719546	-	Ptbp2	5UTR	Open sea	chr3:117873042-119778566		1	97279796	PTBP2	II	TRUE		CG	chr3:119719545-119719546
cg01607297	1	10142620	-	Arfgef1	Body	Open sea	chr1:10044280-10228142		8	68115361	ARFGEF1	II	TRUE		TG	chr1:10142619-10142620
cg01607569	9	108829747	-	Celsr3	1st Exon	Shore	chr9:108828003-108831848		3	48696613	CELSR3	II	TRUE	MM	CG	chr9:108829746-108829747
cg01608842	1	131310772	-	Srgap2	Body	Open sea	chr1:131249556-131521715		1	206619347	SRGAP2	II	TRUE	MM	CA	chr1:131310771-131310772
cg01611544	2	37581660	+	Strbp	5UTR	Open sea	chr2:37456531-37698646		9	125885448	STRBP	II	TRUE		CG	chr2:37581660-37581661
cg01612730	17	42316752	-	Ptchd4	Body	Island	chr17:42316099-42316855		6	48036280	PTCHD4	II	TRUE		CG	chr17:42316751-42316752
cg01613817	16	95459338	+	Erg	Body	Open sea	chr16:95001831-95581409		21	39870397	ERG	II	TRUE		CG	chr16:95459338-95459339
cg01614615	4	143162114	+	Prdm2	Body	Island	chr4:143161707-143162392		1	14075923	PRDM2	II	TRUE		CG	chr4:143162114-143162115
cg01616956	1	86387675	+	Nmur1	Body	Open sea	chr1:86364008-86430300		2	232393196	NMUR1	I	TRUE		CG	chr1:86387675-86387676
cg01620739	5	27652223	-	Dpp6	Body	Open sea	chr5:27053872-27786887		7	154585834	DPP6	II	TRUE	MM	CG	chr5:27652222-27652223
cg01626197	9	108049636	-	Gmppb	1st Exon	Shore	chr9:108049583-108051582		3	49761040	GMPPB	II	TRUE	MM	CG	chr9:108049635-108049636
cg01627750	18	36018643	-	Nrg2	1st Exon	Island	chr18:36017863-36018679		5	139228242	NRG2	II	TRUE		CG	chr18:36018642-36018643
cg01630691	1	59833890	+	Bmpr2	Body	Open sea	chr1:59768214-59908547		2	203359167	BMPR2	II	TRUE		TG	chr1:59833890-59833891
cg01630982	9	45430423	+	4833428L15Rik;Dscaml1	5UTR	Island	chr9:45430236-45431577		11	117667837	DSCAML1	II	TRUE		CG	chr9:45430423-45430424
cg01631325	1	105991521	+	Zcchc2	1st Exon	Island	chr1:105989879-105991754		18	60191404	ZCCHC2	II	TRUE		CG	chr1:105991521-105991522
cg01634795	3	35788105	+	Atp11b	Body	Open sea	chr3:35758722-35928341		3	182553841	ATP11B	II	TRUE	MM	CG	chr3:35788105-35788106
cg01635405	7	131544105	-	Hmx3	Body	Island	chr7:131541922-131544729		10	124896713	HMX3	II	TRUE		CG	chr7:131544104-131544105
cg01636080	4	133174590	-	Wasf2	5UTR	Open sea	chr4:133134867-133196290		1	27757498	WASF2	II	TRUE		CA	chr4:133174589-133174590
cg01637131	16	30065297	+	Hes1	TSS200	Shore	chr16:30064578-30066221		3	193853890	HES1	II	TRUE		CG	chr16:30065297-30065298
cg01637218	4	132211889	+	Ythdf2	Body	Island	chr4:132211214-132212374		1	29063669	YTHDF2	II	TRUE		TG	chr4:132211889-132211890
cg01637426	14	55829434	+	Nfatc4	Body	Shelf	chr14:55828918-55830917		14	24842446	NFATC4	II	TRUE		CG	chr14:55829434-55829435
cg01637537	15	80691902	+	Fam83f;A430088P11Rik	5UTR	Open sea	chr15:80676140-80706962		22	40417285	FAM83F	II	TRUE		TG	chr15:80691902-80691903
cg01638312	12	98434994	+	Kcnk10	1st Exon	Open sea	chr12:98263455-98570530		14	88652066	KCNK10	I	TRUE		CG	chr12:98434994-98434995
cg01640094	4	126868798	-	AU040320;Zmym4	Body	Open sea	chr4:126758113-126963535		1	35881234	ZMYM4	II	TRUE		CG	chr4:126868797-126868798
cg01640150	1	9747110	-	1700034P13Rik;Vcpip1	TSS1500	Shore	chr1:9745560-9747559		8	67578143	VCPIP1	II	TRUE		CA	chr1:9747109-9747110
cg01640606	12	73050300	-		IGR	Shelf	chr12:73048875-73051666		14	61119891		I	TRUE		CG	chr12:73050299-73050300
cg01641792	9	21205131	-	Pde4a;Mir7667	5UTR	Open sea	chr9:21188453-21229414		19	10572362	PDE4A	I	TRUE		CG	chr9:21205130-21205131
cg01642461	12	76649841	-	Sptb	Body	Open sea	chr12:76610505-76705475		14	65289728	SPTB	II	TRUE		CG	chr12:76649840-76649841
cg01644623	12	84996537	-	Ylpm1	1st Exon	Island	chr12:84996186-84996819		14	75230239	YLPM1	I	TRUE		CG	chr12:84996536-84996537
cg01646508	12	98715150	+	Ptpn21	Body	Open sea	chr12:98693421-98733305		14	88983562	PTPN21	II	TRUE		CG	chr12:98715150-98715151
cg01647019	X	165327441	-		IGR	Open sea	chrX:164423984-166166284		X	14547618	GLRA2	II	FALSE	MM	CG	chrX:165327440-165327441
cg01648457	4	155817929	-	Ccnl2	Body	Open sea	chr4:155817037-155827290		1	1328834	CCNL2	II	TRUE	MM	CG	chr4:155817928-155817929
cg01650677	5	20886416	+	Tmem60	Body	Shelf	chr5:20884772-20886771		7	77423512	TMEM60	II	TRUE		CG	chr5:20886416-20886417
cg01651170	1	56972043	-	9130024F11Rik	5UTR	Island	chr1:56971509-56973501		2	200323003	SATB2	I	TRUE		CG	chr1:56972042-56972043
cg01651290	7	142083001	-	Dusp8	1st Exon	Shore	chr7:142082743-142084742		11	1578774	DUSP8	II	TRUE		CG	chr7:142083000-142083001
cg01651570	12	111823814	-	Zfyve21	Body	Open sea	chr12:111818662-111904095		14	104194141	ZFYVE21	I	TRUE		CA	chr12:111823813-111823814
cg01653419	6	38698342	-	Hipk2	1st Exon	Open sea	chr6:38667384-38871742		7	139257879	HIPK2	II	TRUE		CG	chr6:38698341-38698342
cg01653494	16	17564964	+	P2rx6	Body	Open sea	chr16:17535308-17572596		22	21372286	P2RX6	II	TRUE		CG	chr16:17564964-17564965
cg01656394	1	177322932	+		IGR	Island	chr1:177322715-177323108		1	244080781	LOC339529	II	TRUE		CG	chr1:177322932-177322933
cg01656396	4	94780912	-	Tek	Body	Open sea	chr4:94618641-94974702		9	27157924	TEK	II	TRUE		CA	chr4:94780911-94780912
cg01656588	13	72298673	-		IGR	Open sea	chr13:71968033-72620104		5	3187100		II	TRUE		CG	chr13:72298672-72298673
cg01658829	3	69016189	+	Smc4	Body	Open sea	chr3:69010320-69040368		3	160129804	SMC4	II	TRUE		CG	chr3:69016189-69016190
cg01660035	8	4238917	+	Map2k7	1st Exon	Island	chr8:4238413-4239258		19	7968837	MAP2K7	II	TRUE		CG	chr8:4238917-4238918
cg01663570	16	20517200	+	Dvl3	1st Exon	Island	chr16:20516782-20517401		3	183873429	DVL3	II	TRUE		CG	chr16:20517200-20517201
cg01663821	3	98941268	-		IGR	Open sea	chr3:98432665-99136954		1	119870093		II	TRUE		CG	chr3:98941267-98941268
cg01664666	1	176274762	-	Pld5	Body	Island	chr1:176274633-176275572		1	242687465	PLD5	II	TRUE		CG	chr1:176274761-176274762
cg01668200	2	35717142	-	Dab2ip	Body	Open sea	chr2:35666168-35975111		9	124530781	DAB2IP	II	TRUE		CG	chr2:35717141-35717142
cg01672042	8	87745365	+	Zfp423	Body	Open sea	chr8:87667032-87776763		16	49623820	ZNF423	II	TRUE		CG	chr8:87745365-87745366
cg01673931	9	108492538	+	Usp19	5UTR	Shore	chr9:108491321-108493320		3	49156646	USP19	I	TRUE		CG	chr9:108492538-108492539
cg01675618	3	89164929	-	Clk2;Clk2-scamp3	5UTR	Island	chr3:89164637-89165252		1	155243170	CLK2	I	TRUE		CG	chr3:89164928-89164929
cg01676996	17	35894994	+	2310061I04Rik	Body	Shore	chr17:35894840-35896839		6	30619167	C6orf136	I	TRUE		CG	chr17:35894994-35894995
cg01678084	9	63998036	-	Smad6	Body	Open sea	chr9:63958042-64016163		15	67022087	SMAD6	I	TRUE		CG	chr9:63998035-63998036
cg01678339	16	22161579	+	Igf2bp2	Body	Island	chr16:22161353-22163364		3	185541276	IGF2BP2	II	TRUE		CG	chr16:22161579-22161580
cg01678913	8	108800586	+	Zfhx3	Body	Shore	chr8:108800411-108802410		16	72984472	ZFHX3	II	TRUE		TG	chr8:108800586-108800587
cg01683044	15	102998196	-		IGR	Open sea	chr15:102995059-103006736		12	54410632	HOXC4;HOXC6;HOXC5	II	TRUE		CG	chr15:102998195-102998196
cg01683971	11	96274696	+	Hoxb9	Body	Shore	chr11:96272796-96274795		17	46700424	HOXB9	II	TRUE		CG	chr11:96274696-96274697
cg01685160	11	31370142	-		IGR	Island	chr11:31368610-31370299		5	172755486	STC2	II	TRUE		CG	chr11:31370141-31370142
cg01689053	13	75943267	-	Rhobtb3	Body	Island	chr13:75943185-75943983		5	95067728	RHOBTB3	II	TRUE		CA	chr13:75943266-75943267
cg01693108	17	28622031	-	Srpk1	Body	Island	chr17:28621403-28622674		6	35888298	SRPK1	II	TRUE		CG	chr17:28622030-28622031
cg01695677	4	138058034	+	Eif4g3	5UTR	Open sea	chr4:137998346-138212398		1	21377401	EIF4G3	II	TRUE	MM	CG	chr4:138058034-138058035
cg01696191	8	90422773	-		IGR	Open sea	chr8:90352206-90824685		16	52646216		II	TRUE		CT	chr8:90422772-90422773
cg01697083	10	116549142	-	Cnot2	5UTR	Open sea	chr10:116478366-116577166		12	70671945	CNOT2	II	TRUE		CG	chr10:116549141-116549142
cg01697719	16	18582255	-	Tbx1	1st Exon	Island	chr16:18581662-18583035		22	19754125	TBX1	I	TRUE		GG	chr16:18582254-18582255
cg01697986	1	155083304	+		IGR	Island	chr1:155083181-155083561		1	181074790		II	TRUE		CG	chr1:155083304-155083305
cg01702880	9	70573565	+	Sltm	Body	Open sea	chr9:70547418-70652619		15	59192027	SLTM	II	TRUE		CG	chr9:70573565-70573566
cg01703244	14	55500393	-	Lrrc16b	Body	Open sea	chr14:55495393-55516576		14	24530805	LRRC16B	II	TRUE		CG	chr14:55500392-55500393
cg01705052	16	11984893	+	Shisa9	1st Exon	Island	chr16:11983763-11984990		16	12996234	SHISA9	I	TRUE		CG	chr16:11984893-11984894
cg01708613	9	108093027	+	Apeh	Body	Shore	chr9:108092190-108094189		3	49713173	APEH	II	TRUE		CG	chr9:108093027-108093028
cg01708648	19	6965552	+	Plcb3	Body	Shelf	chr19:6965572-6967571		11	64023044	PLCB3	II	TRUE		CG	chr19:6965552-6965553
cg01708711	5	135911133	-	Ywhag	1st Exon	Island	chr5:135911011-135911681		7	75959031	YWHAG	I	TRUE		CG	chr5:135911132-135911133
cg01715384	4	120262412	+		IGR	Open sea	chr4:120153025-120263945		1	41853403		II	TRUE	MM	CG	chr4:120262412-120262413
cg01715949	11	97629725	+		IGR	Island	chr11:97628255-97629965		17	36831197	C17orf96	I	TRUE		CG	chr11:97629725-97629726
cg01717063	8	94917657	+	Ccdc102a	3UTR	Island	chr8:94917495-94918246		16	57570057	CCDC102A	I	TRUE	MM	GG	chr8:94917657-94917658
cg01717150	15	72547870	+		IGR	Shore	chr15:72547812-72549811		8	140716495	KCNK9	II	TRUE		CG	chr15:72547870-72547871
cg01718071	17	24604580	+	Tsc2	Body	Open sea	chr17:24554868-24628352		16	2129354	TSC2	II	TRUE		TG	chr17:24604580-24604581
cg01718602	X	113298723	-	Dach2	5UTR	Open sea	chrX:112605783-119923143		X	85403899	DACH2	II	FALSE		CG	chrX:113298722-113298723
cg01721429	8	85555251	-	Dnaja2	3UTR	Island	chr8:85554846-85555672		16	47007486	DNAJA2	I	TRUE		CG	chr8:85555250-85555251
cg01725297	4	148017532	+	Clcn6	Body	Open sea	chr4:147945676-148034363		1	11888644	CLCN6	II	TRUE		CG	chr4:148017532-148017533
cg01725669	X	48662265	+	Slc25a14	3UTR	Open sea	chrX:48598386-48690956		X	129507302	SLC25A14	II	FALSE		TG	chrX:48662265-48662266
cg01726265	11	70617220	-	Chrne	Body	Shore	chr11:70615728-70617727		17	4804357	CHRNE;C17orf107	II	TRUE		CG	chr11:70617219-70617220
cg01726320	18	61665607	+		IGR	Open sea	chr18:61559908-61688184		5	148786329	MIR143HG	II	TRUE		CG	chr18:61665607-61665608
cg01726977	11	24100561	-	Bcl11a	Body	Open sea	chr11:24086156-24160173	chr11:24100209-24100710	2	60757640	BCL11A	II	TRUE	MM	CA	chr11:24100560-24100561
cg01727145	1	75388533	+	Speg	5UTR	Island	chr1:75387985-75389104		2	220313422	SPEG	I	TRUE		CG	chr1:75388533-75388534
cg01727657	X	57275934	-	Arhgef6	Body	Open sea	chrX:57058002-57388569		X	135790889	ARHGEF6	II	FALSE		CA	chrX:57275933-57275934
cg01729180	2	118430926	-	Eif2ak4	Body	Island	chr2:118430867-118431204		15	40268744	EIF2AK4	II	TRUE		CG	chr2:118430925-118430926
cg01729717	14	108914129	-	Slitrk1	1st Exon	Shelf	chr14:108913531-108915530		13	84456486	SLITRK1	I	TRUE		GG	chr14:108914128-108914129
cg01729827	2	172042164	+	Cbln4	Body	Island	chr2:172042063-172043477		20	54579084	CBLN4	I	TRUE		TG	chr2:172042164-172042165
cg01734140	17	23739924	-	Paqr4;Kremen2	Body	Island	chr17:23739814-23740569		16	3019777	PAQR4	I	TRUE		CG	chr17:23739923-23739924
cg01735398	11	61684583	-	Fam83g;Slc5a10	1st Exon	Island	chr11:61683994-61685104		17	18907305	FAM83G;SLC5A10	II	TRUE		CG	chr11:61684582-61684583
cg01736264	4	134279033	-	Pdik1l	1st Exon	Open sea	chr4:134256138-134282685		1	26448411	PDIK1L	II	TRUE	MM	CG	chr4:134279032-134279033
cg01739251	4	115056661	-	Tal1	5UTR	Island	chr4:115056381-115057895		1	47698069	TAL1	II	TRUE		CG	chr4:115056660-115056661
cg01740606	2	26636166	-	Fam69b;Snhg7	Body	Shelf	chr2:26636020-26638019		9	139618040	FAM69B	II	TRUE		CG	chr2:26636165-26636166
cg01742166	19	4127572	+	Tmem134	Body	Shore	chr19:4126311-4128310		11	67235038	TMEM134	II	TRUE		CG	chr19:4127572-4127573
cg01742177	2	153054417	+	Xkr7	Body	Shore	chr2:153052641-153054640		20	30584710	XKR7	I	TRUE		CG	chr2:153054417-153054418
cg01742897	18	69344538	+	Tcf4	5UTR	Shore	chr18:69344540-69346026		18	53257019	TCF4	II	TRUE		CG	chr18:69344538-69344539
cg01743962	11	60176611	-	Rai1	5UTR	Island	chr11:60175701-60177316		17	17686332	RAI1	II	TRUE		CG	chr11:60176610-60176611
cg01745428	2	153426238	-	Nol4l	Body	Open sea	chr2:153350760-153439592		20	31051536	NOL4L	II	TRUE		CG	chr2:153426237-153426238
cg01745607	X	151345963	-	Fam120c	Body	Shore	chrX:151344867-151346866		X	54207850	FAM120C	II	FALSE		CG	chrX:151345962-151345963
cg01746550	11	24286748	+		IGR	Open sea	chr11:24168883-26206157		2	60543791		II	TRUE		TG	chr11:24286748-24286749
cg01747862	8	57315266	+	LOC102636514	5UTR	Open sea	chr8:56555433-57316891		4	174457371	HAND2-AS1	II	TRUE		CG	chr8:57315266-57315267
cg01747969	6	6869730	+		IGR	Open sea	chr6:6868074-6875317		7	96641558	DLX6-AS1	II	TRUE		CG	chr6:6869730-6869731
cg01749778	11	97663389	-	Mllt6	TSS200	Shelf	chr11:97662554-97664553		17	36861696	MLLT6	I	TRUE		CG	chr11:97663388-97663389
cg01749784	3	127626016	-		IGR	Shore	chr3:127625693-127627692		4	113444577		II	TRUE		CG	chr3:127626015-127626016
cg01752978	15	81913761	+	Aco2;Polr3h	Body	Open sea	chr15:81876763-81921825		22	41923373	POLR3H;ACO2	II	TRUE		CG	chr15:81913761-81913762
cg01754290	6	15196917	+	Foxp2	5UTR	Open sea	chr6:14905981-15716721		7	114066523	FOXP2	II	TRUE		CG	chr6:15196917-15196918
cg01755266	9	44262990	-	Nlrx1	Body	Open sea	chr9:44257464-44263881		11	119045225	NLRX1	II	TRUE		CG	chr9:44262989-44262990
cg01755467	8	33386052	-	Purg	TSS1500	Island	chr8:33385461-33386273		8	30890617	PURG;WRN	I	TRUE		TG	chr8:33386051-33386052
cg01756660	15	102257400	-	Rarg	3UTR	Island	chr15:102257142-102257477		12	53625915	RARG	I	TRUE		CG	chr15:102257399-102257400
cg01757534	4	32238734	-		IGR	Island	chr4:32238406-32240295		6	91006597	BACH2	I	TRUE		CG	chr4:32238733-32238734
cg01759889	X	99821029	+	Tmem28	TSS200	Island	chrX:99819862-99821609		X	68725086	FAM155B	I	FALSE		CG	chrX:99821029-99821030
cg01761369	2	35558422	+	Gm13446;Dab2ip	5UTR	Open sea	chr2:35495587-35577517		9	124329317	DAB2IP	II	TRUE		CG	chr2:35558422-35558423
cg01761763	9	69941650	-		IGR	Open sea	chr9:69773267-69985360		15	60033834		II	TRUE		CG	chr9:69941649-69941650
cg01763754	18	35858900	+	Cxxc5	Body	Shore	chr18:35858500-35860499		5	139060476	CXXC5	II	TRUE		CG	chr18:35858900-35858901
cg01767631	14	57036196	+	Gja3	1st Exon	Shore	chr14:57034347-57036346		13	20716728	GJA3	II	TRUE	MM	CT	chr14:57036196-57036197
cg01768697	12	108690593	-	Degs2	1st Exon	Open sea	chr12:108559424-108697847		14	100613226	DEGS2	II	TRUE		CA	chr12:108690592-108690593
cg01769037	13	44731714	+	Jarid2	5UTR	Shore	chr13:44731360-44733417		6	15246613	JARID2	II	TRUE		CG	chr13:44731714-44731715
cg01769813	17	24599067	-	Tsc2	Body	Open sea	chr17:24554868-24628352		16	2135281	TSC2	II	TRUE		CA	chr17:24599066-24599067
cg01769968	3	88700436	-	2810403A07Rik	Body	Open sea	chr3:88690598-88712780		1	155891244	SNORA80E;KIAA0907	II	TRUE		CA	chr3:88700435-88700436
cg01770127	15	90956506	-	Kif21a	Body	Open sea	chr15:90955380-91045147		12	39716680	KIF21A	II	TRUE		CG	chr15:90956505-90956506
cg01770355	12	84590622	-	Vsx2	Body	Shore	chr12:84590272-84592271		14	74725041	VSX2	II	TRUE		CG	chr12:84590621-84590622
cg01770654	18	37767134	-	Pcdhgb7;Pcdhga11;Pcdhgb8;Pcdhga12;Pcdhga10;Pcdhgb4;Pcdhga3;Pcdhgb6;Gm37013;Pcdhgb5;Pcdhgb2;Pcdhgb1;Pcdhga5;Pcdhga9;Pcdhga8;Pcdhga4;Pcdhga2;Pcdhga1;Pcdhga7;Gm38666;Pcdhga6;Gm38667	1st Exon	Shore	chr18:37766984-37767917		5	140811343	PCDHGA12;PCDHGA8;PCDHGB5;PCDHGA9;PCDHGB6;PCDHGA10;PCDHGB7;PCDHGA11;PCDHGA1;PCDHGA2;PCDHGA3;PCDHGB1;PCDHGA4;PCDHGB2;PCDHGA5;PCDHGB3;PCDHGA6;PCDHGA7;PCDHGB4	II	TRUE	MM	CG	chr18:37767133-37767134
cg01772407	2	157077731	+	Soga1	Body	Shore	chr2:157076239-157078238		20	35490501	SOGA1	II	TRUE		CG	chr2:157077731-157077732
cg01773123	7	76320099	+	Agbl1	Body	Open sea	chr7:75852707-78573922		15	86686916	AGBL1	II	TRUE		TG	chr7:76320099-76320100
cg01778054	17	6176886	-	Tulp4	5UTR	Open sea	chr17:6136559-6249650		6	158834153	TULP4	I	TRUE		CG	chr17:6176885-6176886
cg01779645	9	75458206	+	Leo1	Body	Open sea	chr9:75445984-75555129		15	52242059	LEO1	II	TRUE		CG	chr9:75458206-75458207
cg01780361	X	153498533	+	Ubqln2	1st Exon	Shore	chrX:153498470-153500469		X	56590386	UBQLN2	II	FALSE		CG	chrX:153498533-153498534
cg01781359	2	160781496	-	Zhx3	Body	Open sea	chr2:160736127-160868347		20	39832794	ZHX3	II	TRUE		CA	chr2:160781495-160781496
cg01782227	12	56535279	-	Nkx2-1	3UTR	Island	chr12:56532947-56535279		14	36988778	NKX2-1;NKX2-1-AS1	I	TRUE		CG	chr12:56535278-56535279
cg01783070	2	147364990	+	Pax1	TSS200	Island	chr2:147364897-147366395		20	21686293	PAX1	I	TRUE		CG	chr2:147364990-147364991
cg01786973	2	38697719	+	Nr5a1	Body	Open sea	chr2:38693209-38706277		9	127249749	NR5A1	II	TRUE		CG	chr2:38697719-38697720
cg01787382	3	30188103	+		IGR	Open sea	chr3:29087019-30503626		3	169041586	MECOM	II	TRUE		TG	chr3:30188103-30188104
cg01787574	6	138421451	+	Lmo3	3UTR	Open sea	chr6:137758712-140419721		12	16758057	LMO3	II	TRUE	MM	GG	chr6:138421451-138421452
cg01789478	2	79456863	+		IGR	Island	chr2:79456618-79457022		2	182545485	NEUROD1	I	TRUE		CG	chr2:79456863-79456864
cg01789705	7	125663461	-	Gtf3c1	Body	Open sea	chr7:125585485-125703320		16	27500975	GTF3C1	II	TRUE		CA	chr7:125663460-125663461
cg01790002	6	52314735	+	Evx1;Evx1os	5UTR	Island	chr6:52314580-52314803		7	27283545	EVX1-AS;EVX1	I	TRUE		CG	chr6:52314735-52314736
cg01793956	X	153144057	+	Rragb	Body	Shelf	chrX:153142123-153144122		X	55748700	RRAGB	II	FALSE		CG	chrX:153144057-153144058
cg01794426	12	56696962	+	Pax9	Body	Island	chr12:56696494-56697281		14	37132490	PAX9	II	TRUE		CG	chr12:56696962-56696963
cg01795955	1	57096903	+		IGR	Open sea	chr1:56981393-57373473		2	200468626		II	TRUE		CG	chr1:57096903-57096904
cg01798062	18	56061349	+		IGR	Open sea	chr18:54992044-56428124		5	125379942		II	TRUE		CG	chr18:56061349-56061350
cg01798163	X	74333760	-	Plxna3	Body	Open sea	chrX:74333204-74364244		X	153691946	PLXNA3	II	FALSE		CG	chrX:74333759-74333760
cg01798185	14	69029717	+	Stc1	Body	Open sea	chr14:68129072-69170639		8	23711711	STC1	II	TRUE		CG	chr14:69029717-69029718
cg01801946	1	42233484	-		IGR	Open sea	chr1:40794812-42487683		2	105024919	LOC100287010	II	TRUE		CG	chr1:42233483-42233484
cg01802136	2	119292745	-	Vps18	Body	Shore	chr2:119291742-119293741		15	41191151	VPS18	II	TRUE		CG	chr2:119292744-119292745
cg01803488	1	130700058	+	Pfkfb2	5UTR	Open sea	chr1:129277771-130711565		1	207243676	PFKFB2	II	TRUE		CG	chr1:130700058-130700059
cg01803925	12	56697737	-	Pax9	Body	Shore	chr12:56697282-56699281		14	37133285	PAX9	II	TRUE	MM	CA	chr12:56697736-56697737
cg01804664	18	60925554	-	Camk2a	TSS200	Open sea	chr18:60916484-61009926		5	149669414	CAMK2A	I	TRUE		CG	chr18:60925553-60925554
cg01805347	4	123750089	-	Akirin1	Body	Island	chr4:123749736-123750601		1	39457128	AKIRIN1	I	TRUE		CG	chr4:123750088-123750089
cg01805869	5	30588345	+	Kcnk3;Gm9899	5UTR	Island	chr5:30588172-30589043		2	26915772	KCNK3	I	TRUE	MM	CT	chr5:30588345-30588346
cg01806265	11	94423680	+	Cacna1g	Body	Open sea	chr11:94332653-94469316		17	48687286	CACNA1G	II	TRUE		CG	chr11:94423680-94423681
cg01807886	1	135766148	-	Phlda3	5UTR	Island	chr1:135765880-135766710		1	201438283	PHLDA3	I	TRUE	MM	CG	chr1:135766147-135766148
cg01808545	1	50927460	+	Tmeff2	TSS200	Island	chr1:50927047-50928062		2	193059717	TMEFF2	II	TRUE		CG	chr1:50927460-50927461
cg01808706	2	119742871	-	Itpka	Body	Island	chr2:119742275-119743425		15	41786623	ITPKA	I	TRUE		CG	chr2:119742870-119742871
cg01809408	X	152341525	+	Tspyl2	Body	Shore	chrX:152340255-152342254		X	53112501	TSPYL2	II	FALSE	MM	TG	chrX:152341525-152341526
cg01809675	11	33117352	-	Fgf18	5UTR	Open sea	chr11:32730689-33118876		5	170884278	FGF18	I	TRUE		CG	chr11:33117351-33117352
cg01812599	19	45293694	-		IGR	Open sea	chr19:45240265-45297750		10	103043991		II	TRUE		CG	chr19:45293693-45293694
cg01812826	15	57694608	-	Zhx2	TSS200	Shore	chr15:57694393-57694871		8	123793836	ZHX2	I	TRUE	MM	CG	chr15:57694607-57694608
cg01812865	4	155075673	-	Rer1	Body	Open sea	chr4:155071203-155082014		1	2333697	RER1	II	TRUE		CC	chr4:155075672-155075673
cg01813033	10	24595408	+	Ctgf	TSS200	Island	chr10:24595451-24596086		6	132272609	CTGF	II	TRUE		TG	chr10:24595408-24595409
cg01813294	X	162159903	-		IGR	Island	chrX:162158816-162160029		X	17393426	NHS	I	FALSE		CG	chrX:162159902-162159903
cg01813730	2	14763083	-	Cacnb2	Body	Open sea	chr2:14631367-15050932		10	18579784	CACNB2	II	TRUE		CT	chr2:14763082-14763083
cg01814364	17	32141446	+	Notch3	Body	Shore	chr17:32141438-32143437		19	15285108	NOTCH3	II	FALSE		CG	chr17:32141446-32141447
cg01814663	2	45092894	-	Zeb2	Body	Open sea	chr2:44931797-45105313		2	145257810	ZEB2	II	TRUE		CG	chr2:45092893-45092894
cg01815538	4	21685954	-	Prdm13	3UTR	Shore	chr4:21685857-21688425		6	100054615	PRDM13	II	TRUE		CT	chr4:21685953-21685954
cg01817996	18	64340175	+	Onecut2	TSS200	Island	chr18:64339970-64341500		18	55102754	ONECUT2	I	TRUE		CG	chr18:64340175-64340176
cg01818539	11	82795381	+	Lig3	Body	Open sea	chr11:82785678-82866803		17	33324773	LIG3	II	TRUE		CG	chr11:82795381-82795382
cg01818795	10	14760453	+	Nmbr	1st Exon	Open sea	chr10:14709583-17719027		6	142409630	NMBR	II	TRUE		GG	chr10:14760453-14760454
cg01819137	18	42395941	+	Pou4f3	Body	Shore	chr18:42395918-42397917		5	145719938	POU4F3	II	TRUE		TG	chr18:42395941-42395942
cg01819863	18	6490586	+	Mir1893;Epc1	5UTR	Island	chr18:6489942-6491263		10	32635814	EPC1;LOC102031319	I	TRUE		CG	chr18:6490586-6490587
cg01821161	2	71536333	-	Dlx1as;Mir5098	5UTR	Open sea	chr2:71533727-71537000		2	172956823		II	TRUE		CG	chr2:71536332-71536333
cg01821429	16	30120882	-		IGR	Open sea	chr16:30074696-30279071		3	193922273	LOC100505920	II	TRUE		CC	chr16:30120881-30120882
cg01823853	6	52601951	-	Hibadh	Body	Open sea	chr6:52320861-52636052		7	27646144	HIBADH	II	TRUE		CG	chr6:52601950-52601951
cg01823956	12	110447338	+	Ppp2r5c	5UTR	Island	chr12:110446519-110447628		14	102228210	PPP2R5C	I	TRUE		CG	chr12:110447338-110447339
cg01824059	4	54646470	+		IGR	Open sea	chr4:53830331-54941036		9	109378267	LINC01505	II	TRUE		TG	chr4:54646470-54646471
cg01824138	4	148951956	+	Casz1	Body	Island	chr4:148951660-148952711		1	10699604	CASZ1	II	TRUE		AG	chr4:148951956-148951957
cg01824284	11	120280770	+	Bahcc1	Body	Open sea	chr11:120242102-120301075		17	79420436	BAHCC1	II	TRUE	MM	TG	chr11:120280770-120280771
cg01825148	11	69907073	+	Neurl4	Body	Open sea	chr11:69906310-69909829		17	7227241	NEURL4	I	TRUE		CG	chr11:69907073-69907074
cg01826959	10	122047183	-	Srgap1	Body	Shore	chr10:122045373-122047372		12	64238607	SRGAP1	II	TRUE		CG	chr10:122047182-122047183
cg01828911	15	58822869	+	Tmem65	Body	Island	chr15:58822703-58824097		8	125384121	TMEM65	II	TRUE		CG	chr15:58822869-58822870
cg01830100	2	112364305	-	Emc4	Body	Shelf	chr2:112363726-112365725		15	34519894	EMC4	II	TRUE		CG	chr2:112364304-112364305
cg01835446	15	89256705	-	Ppp6r2	Body	Open sea	chr15:89215951-89310657		22	50845159	PPP6R2	II	TRUE		CA	chr15:89256704-89256705
cg01836293	10	128806362	-	Dnajc14	Body	Shore	chr10:128805759-128807758		12	56222291	DNAJC14;TMEM198B	II	TRUE		CG	chr10:128806361-128806362
cg01838482	4	111719993	+	Spata6	TSS200	Island	chr4:111719931-111720309		1	48937892	SPATA6	I	TRUE		CG	chr4:111719993-111719994
cg01838648	16	20533940	+		IGR	Shore	chr16:20531451-20535416		3	183891329	AP2M1	II	TRUE		CG	chr16:20533940-20533941
cg01838728	2	114919309	+		IGR	Open sea	chr2:114658981-115577351		15	36131223	DPH6-AS1	II	TRUE		CG	chr2:114919309-114919310
cg01839414	13	95890947	-	Iqgap2	Body	Shore	chr13:95889566-95891565		5	75700192	IQGAP2	II	TRUE		CG	chr13:95890946-95890947
cg01847988	14	108914211	+	Slitrk1	1st Exon	Shelf	chr14:108913531-108915530		13	84456577	SLITRK1	II	TRUE		GG	chr14:108914211-108914212
cg01853367	12	112929175	+	Jag2	Body	Island	chr12:112928400-112929942		14	105634387	JAG2	I	TRUE		CG	chr12:112929175-112929176
cg01853981	15	101801916	-	Krt73	Body	Open sea	chr15:101495472-101973373		12	52946482	KRT71	II	TRUE		CG	chr15:101801915-101801916
cg01855997	X	7376032	-	Gm14379	5UTR	Open sea	chrX:7323440-7569382		X	49643944	USP27X-AS1;USP27X	II	FALSE		CA	chrX:7376031-7376032
cg01860947	17	32284165	-		IGR	Island	chr17:32283950-32284830		19	15442741		I	TRUE		AG	chr17:32284164-32284165
cg01862549	6	4755445	+	Peg10	Body	Open sea	chr6:4752413-4898880		7	94293940	PEG10	I	TRUE		CG	chr6:4755445-4755446
cg01863808	14	55092043	-	Zfhx2	3UTR	Shore	chr14:55091681-55093680		14	24020586	ZFHX2;THTPA	I	TRUE		CG	chr14:55092042-55092043
cg01866162	8	105636607	-	Ctcf	5UTR	Island	chr8:105635930-105637598		16	67596514	CTCF	I	TRUE	MM	CG	chr8:105636606-105636607
cg01866508	1	134317880	-	Ppfia4	Body	Open sea	chr1:134303451-134340567		1	203024728	PPFIA4	II	TRUE		CA	chr1:134317879-134317880
cg01867111	2	53191439	+	Arl6ip6	TSS1500	Island	chr2:53190977-53192516		2	153574167	ARL6IP6;PRPF40A	I	TRUE		CG	chr2:53191439-53191440
cg01871214	5	67228764	+		IGR	Shore	chr5:67228519-67230518		4	41881417		II	TRUE		CG	chr5:67228764-67228765
cg01874084	10	128748575	-	Pym1	Body	Island	chr10:128747783-128748685		12	56320851	WIBG	I	TRUE	MM	CG	chr10:128748574-128748575
cg01874426	X	103573077	+	Mir374b;Mir374c;Ftx	5UTR	Open sea	chrX:103497831-103610848		X	73438387	MIR421;MIR374B;MIR374C;FTX	II	FALSE		CG	chrX:103573077-103573078
cg01876531	1	194630734	+	Plxna2	5UTR	Open sea	chr1:194624877-194972272		1	208405868	PLXNA2	II	TRUE		CG	chr1:194630734-194630735
cg01877565	6	30169650	+	Mir183;Mirc35hg	TSS200	Shelf	chr6:30169225-30171224		7	129414746	MIR96;MIR183	II	TRUE		CG	chr6:30169650-30169651
cg01877920	8	108622430	-		IGR	Open sea	chr8:108179432-108700635		16	73178257	C16orf47	II	TRUE		CG	chr8:108622429-108622430
cg01878345	1	42697138	-	Pou3f3	TSS200	Island	chr1:42696574-42698657		2	105471960	POU3F3	I	TRUE		CG	chr1:42697137-42697138
cg01878451	17	46031518	+	Vegfa	Body	Island	chr17:46030385-46032510		6	43738821	VEGFA	I	TRUE		CG	chr17:46031518-46031519
cg01880321	12	16711845	-	Greb1	Body	Open sea	chr12:16658106-16796361		2	11733080	GREB1	I	TRUE		CG	chr12:16711844-16711845
cg01881442	3	138890773	+	Tspan5	5UTR	Open sea	chr3:138747189-139070470		4	99407996	TSPAN5	II	TRUE		TG	chr3:138890773-138890774
cg01881664	11	59836937	+	Cops3	Body	Shelf	chr11:59835162-59837161		17	17179395	COPS3	II	TRUE	MM	CA	chr11:59836937-59836938
cg01882880	11	96350296	+	Hoxb2	TSS1500	Shelf	chr11:96348274-96350943		17	46623819	HOXB-AS1;HOXB2	II	TRUE	MM	CC	chr11:96350296-96350297
cg01882930	15	80081194	-	Rpl3	Body	Shore	chr15:80081159-80083158		22	39713008	RNU86;RPL3	II	TRUE		CG	chr15:80081193-80081194
cg01884223	15	86185590	+	Cerk	Body	Island	chr15:86185289-86185821		22	47133987	CERK	I	TRUE		CG	chr15:86185590-86185591
cg01887308	8	122282907	-	Zfpm1	Body	Shore	chr8:122282862-122284238		16	88520467	ZFPM1	II	TRUE		CA	chr8:122282906-122282907
cg01888411	2	103567563	+	Abtb2	1st Exon	Shore	chr2:103567423-103569422		11	34378293	ABTB2	II	TRUE		AG	chr2:103567563-103567564
cg01892516	12	57546090	+	Foxa1	3UTR	Island	chr12:57545269-57546149		14	38064532	TTC6;FOXA1	I	TRUE		CG	chr12:57546090-57546091
cg01894048	18	45559585	+	Kcnn2	TSS1500	Island	chr18:45559315-45560643		5	113697895	KCNN2	II	TRUE		CG	chr18:45559585-45559586
cg01894631	14	70467099	+	Phyhip	Body	Open sea	chr14:70447895-70515794		8	22079101	PHYHIP	II	TRUE	MM	CG	chr14:70467099-70467100
cg01899038	18	42398321	+		IGR	Shelf	chr18:42397918-42399356		5	145722391		II	TRUE		CG	chr18:42398321-42398322
cg01899442	7	127879378	+	Zfp646	Body	Shelf	chr7:127879186-127881185		16	31088395	ZNF646	II	TRUE		TG	chr7:127879378-127879379
cg01900413	9	32672076	-		IGR	Open sea	chr9:32545390-32691607		11	128419356	ETS1	II	TRUE		CA	chr9:32672075-32672076
cg01901706	2	156543028	-	Epb41l1	3UTR	Open sea	chr2:156425387-156609877		20	34820531	EPB41L1	II	TRUE		CT	chr2:156543027-156543028
cg01901707	11	44626297	-	Ebf1	Body	Open sea	chr11:44624647-45847700		5	158518192	EBF1	II	TRUE		CG	chr11:44626296-44626297
cg01902998	12	76710049	+	Sptb	3UTR	Island	chr12:76709476-76710690		14	65346633		II	TRUE		CG	chr12:76710049-76710050
cg01903440	14	102516762	-		IGR	Open sea	chr14:101734118-102977426		13	77063526		II	TRUE		CG	chr14:102516761-102516762
cg01903503	11	100708588	+	Kat2a	Body	Island	chr11:100708535-100708742		17	40269447	KAT2A	II	TRUE		TG	chr11:100708588-100708589
cg01904414	7	134225221	-		IGR	Island	chr7:134224650-134225407		10	128077082	ADAM12	I	TRUE		CG	chr7:134225220-134225221
cg01905589	4	133887636	-	Rps6ka1	3UTR	Island	chr4:133887572-133888035		1	26856408	RPS6KA1	I	TRUE	MM	CG	chr4:133887635-133887636
cg01909487	4	95052393	-		IGR	Island	chr4:95049985-95053224		1	59249911	LINC01135;JUN	II	TRUE		CG	chr4:95052392-95052393
cg01909856	2	26501705	+	Notch1	Body	Shore	chr2:26500389-26502388		9	139438290	NOTCH1	II	TRUE	MM	CG	chr2:26501705-26501706
cg01910639	3	90613802	+	S100a6	Body	Open sea	chr3:90513670-92020517		1	153507779	S100A6	II	TRUE		CG	chr3:90613802-90613803
cg01914107	8	61516691	+	Palld	Body	Shore	chr8:61515961-61517960		4	169842735	PALLD	II	TRUE		TG	chr8:61516691-61516692
cg01914331	10	80011393	-	Abca7;Bc1	5UTR	Shelf	chr10:80009618-80011617		19	1058262	ABCA7	II	TRUE		CG	chr10:80011392-80011393
cg01914744	12	111540220	+	Snora28;Eif5	TSS1500	Shore	chr12:111539184-111541183		14	103803104	EIF5;SNORA28	II	TRUE		CG	chr12:111540220-111540221
cg01915196	10	127289398	+	Ddit3	TSS1500	Shore	chr10:127289175-127290359		12	57916109	MBD6	II	TRUE		CG	chr10:127289398-127289399
cg01915895	5	43781970	+	Fbxl5	Body	Island	chr5:43781622-43782475		4	15656832	FBXL5	II	TRUE		CG	chr5:43781970-43781971
cg01916088	17	47909636	+	Foxp4	3UTR	Island	chr17:47909566-47909907		6	41528531	FOXP4	I	TRUE		CG	chr17:47909636-47909637
cg01917046	4	118377742	-	Szt2	Body	Open sea	chr4:118364290-118405118		1	43903495	SZT2	II	TRUE		CG	chr4:118377741-118377742
cg01917626	4	48047395	-	Nr4a3	5UTR	Island	chr4:48047189-48047577		9	102586371	NR4A3	II	TRUE		GG	chr4:48047394-48047395
cg01919189	9	42394845	-	Tecta	Body	Open sea	chr9:42329066-42468018		11	120976795	TECTA	II	TRUE		CG	chr9:42394844-42394845
cg01920232	10	84756045	-	Rfx4	TSS200	Shore	chr10:84755077-84758990		12	106976668	RFX4;LOC100287944	II	TRUE		CG	chr10:84756044-84756045
cg01923523	4	154012207	+	Lrrc47	1st Exon	Island	chr4:154011684-154012516		1	3712654	LRRC47	I	TRUE		CG	chr4:154012207-154012208
cg01924481	15	89300404	-	Sbf1	Body	Open sea	chr15:89215951-89310657		22	50898563	SBF1	II	TRUE		TG	chr15:89300403-89300404
cg01925469	4	128909278	+	Trim62	Body	Open sea	chr4:128888596-128920993		1	33613085	TRIM62	II	TRUE	MM	CG	chr4:128909278-128909279
cg01928145	4	132738353	+	Smpdl3b	Body	Open sea	chr4:132643349-132764320		1	28282258	SMPDL3B	I	TRUE		CG	chr4:132738353-132738354
cg01928646	2	104467433	-	Hipk3	Body	Open sea	chr2:104414867-104489270		11	33313105	HIPK3	II	TRUE		TG	chr2:104467432-104467433
cg01928902	12	80112861	-	Zfp36l1	Body	Island	chr12:80112800-80113026		14	69259640	ZFP36L1	II	TRUE	MM	CG	chr12:80112860-80112861
cg01931502	1	171150598	-	Mpz;Sdhc	TSS200	Island	chr1:171150341-171150666		1	161284176	SDHC	I	TRUE		CG	chr1:171150597-171150598
cg01932124	18	25525756	-	Celf4	Body	Open sea	chr18:25491563-25674895		18	34885136	CELF4	II	TRUE		CG	chr18:25525755-25525756
cg01932551	7	127549179	+	Srcap	Body	Open sea	chr7:127517005-127584714		16	30740326	SRCAP	II	TRUE		CG	chr7:127549179-127549180
cg01932632	18	67610574	+		IGR	Island	chr18:67610538-67611300		18	12657692	SPIRE1;PSMG2	II	TRUE		CG	chr18:67610574-67610575
cg01934865	16	90090037	+		IGR	Open sea	chr16:90015736-90138401		4	185220744		II	TRUE		CG	chr16:90090037-90090038
cg01935149	12	53248444	+	Npas3	TSS1500	Island	chr12:53248351-53248788		14	33403900		I	TRUE		CG	chr12:53248444-53248445
cg01935221	17	34114080	-	Brd2	5UTR	Open sea	chr17:34036484-34114395		6	32945631	BRD2	II	TRUE		GG	chr17:34114079-34114080
cg01936124	18	34931559	+	Etf1	Body	Island	chr18:34931397-34932559		5	137878512	ETF1	I	TRUE	MM	CA	chr18:34931559-34931560
cg01936460	18	55364907	+		IGR	Open sea	chr18:54992044-56428124		5	124522779	LOC101927421	II	TRUE	MM	CA	chr18:55364907-55364908
cg01938496	17	85748817	-		IGR	Open sea	chr17:85696855-85796071		2	45297591		II	TRUE		CG	chr17:85748816-85748817
cg01939220	6	93680790	-	Magi1	Body	Shore	chr6:93679023-93681022		3	65344739	MAGI1	II	TRUE		CG	chr6:93680789-93680790
cg01939236	4	154346108	-	Prdm16	Body	Open sea	chr4:154345823-154630781		1	3321337	PRDM16	II	TRUE		CG	chr4:154346107-154346108
cg01939664	4	128806141	+		IGR	Open sea	chr4:128771521-128879565		1	33722135	ZNF362	I	TRUE		CG	chr4:128806141-128806142
cg01940181	4	154500180	-	Prdm16	Body	Open sea	chr4:154345823-154630781		1	3135712	PRDM16	I	TRUE		AG	chr4:154500179-154500180
cg01940425	11	22003011	+		IGR	Shore	chr11:22003060-22003779		2	63276565	OTX1;LOC100132215	I	TRUE		CG	chr11:22003011-22003012
cg01940508	11	70844732	+	Rabep1	TSS200	Island	chr11:70844721-70845054		17	5185538	RABEP1	II	TRUE		CG	chr11:70844732-70844733
cg01941093	9	59671684	+	Pkm	Body	Open sea	chr9:59661562-59676103		15	72499508	PKM	II	TRUE	MM	CG	chr9:59671684-59671685
cg01943873	2	58566327	-	Acvr1;Upp2	3UTR	Open sea	chr2:58362053-59156664		2	158731796	ACVR1	II	TRUE		AG	chr2:58566326-58566327
cg01944044	7	119184312	-	Gpr139	Body	Island	chr7:119184311-119184754		16	20084851	GPR139	II	TRUE	MM	CC	chr7:119184311-119184312
cg01948825	2	121548608	-	Frmd5	Body	Open sea	chr2:121510793-121802319		15	44166035	FRMD5	II	TRUE		CG	chr2:121548607-121548608
cg01949024	11	102827279	+		IGR	Open sea	chr11:102823659-102876700		17	42918447		II	TRUE	MM	CA	chr11:102827279-102827280
cg01949260	11	26121175	-	5730522E02Rik	5UTR	Open sea	chr11:24168883-26206157		2	58749327	LINC01122	II	TRUE		CG	chr11:26121174-26121175
cg01949684	17	34611385	-	Agpat1	Body	Open sea	chr17:34610122-34626770		6	32138266	AGPAT1;MIR6721	I	TRUE		CG	chr17:34611384-34611385
cg01950369	11	100504958	-	Acly	Body	Open sea	chr11:100476887-100523204		17	40054986	ACLY	II	TRUE		CG	chr11:100504957-100504958
cg01951459	1	89849295	-	Agap1	Body	Open sea	chr1:89585801-89918850		2	236964187	AGAP1	II	TRUE		CA	chr1:89849294-89849295
cg01951491	8	105717134	+	Gfod2	1st Exon	Open sea	chr8:105712146-105754220		16	67709440	GFOD2	II	TRUE		CG	chr8:105717134-105717135
cg01952234	2	105126573	+	Wt1	5UTR	Island	chr2:105126291-105127506		11	32457130	WT1-AS;WT1	I	TRUE		TG	chr2:105126573-105126574
cg01952313	3	55782456	+	Mab21l1;Nbea	TSS200	Shore	chr3:55780682-55782799		13	36050881	NBEA;MAB21L1;MIR548F5	I	TRUE		CG	chr3:55782456-55782457
cg01954701	9	94537767	+	1190002N15Rik	Body	Island	chr9:94537088-94539070		3	143691282	C3orf58	I	TRUE		CG	chr9:94537767-94537768
cg01955745	9	29963227	-		IGR	Open sea	chr9:29416757-30422945		11	131240413	NTM	II	TRUE		CG	chr9:29963226-29963227
cg01956293	2	45047595	-	Zeb2	Body	Open sea	chr2:44931797-45105313		2	145212605	ZEB2	II	TRUE		CG	chr2:45047594-45047595
cg01956624	1	86046099	-	2810459M11Rik	1st Exon	Island	chr1:86045856-86046583		2	231902416	C2orf72	I	TRUE		CG	chr1:86046098-86046099
cg01959130	8	83687105	+	Pkn1	Body	Open sea	chr8:83672779-83694530		19	14557316	PKN1	II	TRUE	MM	CG	chr8:83687105-83687106
cg01959638	10	80451122	+		IGR	Open sea	chr10:80438214-80467871		19	1681194		II	TRUE		TG	chr10:80451122-80451123
cg01961252	15	103515146	-	Pde1b	5UTR	Open sea	chr15:103507115-103533681		12	54955143	PDE1B	II	TRUE	MM	CG	chr15:103515145-103515146
cg01961447	15	79043085	+	Galr3	Body	Island	chr15:79042665-79043393		22	38221095	GALR3	I	TRUE		CG	chr15:79043085-79043086
cg01961881	15	103366590	+	Itga5	3UTR	Island	chr15:103366094-103366731		12	54813046	LOC102724050;ITGA5	I	TRUE		CG	chr15:103366590-103366591
cg01962826	17	27502860	-	Grm4	Body	Island	chr17:27502679-27502998	chr17:27502792-27502903	6	34100967	GRM4	II	TRUE		CG	chr17:27502859-27502860
cg01963056	15	76080883	-	Puf60	3UTR	Island	chr15:76080388-76081110		8	144911482	PUF60	I	TRUE	MM	CG	chr15:76080882-76080883
cg01963175	16	24151520	+		IGR	Open sea	chr16:23992952-24389277	chr16:24151389-24151758	3	187637018		II	TRUE		CG	chr16:24151520-24151521
cg01965462	1	69105052	-	Erbb4	Body	Shore	chr1:69105034-69107033		2	213400697	ERBB4	II	TRUE		CG	chr1:69105051-69105052
cg01966335	13	55830975	-	Pitx1	3UTR	Island	chr13:55830597-55831485		5	134369605	PITX1;C5orf66	I	TRUE		CG	chr13:55830974-55830975
cg01969170	1	135400094	-	Ipo9	Body	Open sea	chr1:135379166-135425952		1	201832685	IPO9	II	TRUE		CA	chr1:135400093-135400094
cg01970554	X	6780346	-		IGR	Open sea	chrX:6404902-7314571		X	50212323	DGKK	II	FALSE		CA	chrX:6780345-6780346
cg01975510	19	4324782	-	Kdm2a	Body	Open sea	chr19:4310053-4392496		11	67017821	KDM2A	II	TRUE		CG	chr19:4324781-4324782
cg01980778	X	141723458	-	Irs4	Body	Shore	chrX:141722155-141724516		X	107977758	IRS4	II	FALSE		CG	chrX:141723457-141723458
cg01981334	19	6069623	-	Vps51	Body	Open sea	chr19:6065920-6080753		11	64877237	VPS51	II	TRUE		CG	chr19:6069622-6069623
cg01981606	8	121753318	-	Jph3	Body	Island	chr8:121752998-121753739		16	87678214	JPH3	II	TRUE	MM	CG	chr8:121753317-121753318
cg01983216	1	177447561	+	Zbtb18	1st Exon	Shore	chr1:177446273-177448272		1	244217562	ZBTB18	II	TRUE		TG	chr1:177447561-177447562
cg01985965	4	154961308	-	Hes5	Body	Island	chr4:154960617-154961702		1	2461278	HES5	II	TRUE		CC	chr4:154961307-154961308
cg01986502	3	41564915	-	Jade1	5UTR	Island	chr3:41564711-41566311		4	129732461	JADE1	I	TRUE		CG	chr3:41564914-41564915
cg01987164	6	39872853	+		IGR	Island	chr6:39871426-39873478		7	140773893	TMEM178B	I	TRUE		CG	chr6:39872853-39872854
cg01988539	13	91461129	-	Ssbp2	5UTR	Island	chr13:91460384-91462219		5	81046919	SSBP2	I	TRUE		CG	chr13:91461128-91461129
cg01989157	15	80948688	-	Adsl	1st Exon	Island	chr15:80948113-80948758		22	40742702	ADSL	II	TRUE		CG	chr15:80948687-80948688
cg01989819	6	135362946	+	Emp1	5UTR	Open sea	chr6:135202381-135728971		12	13349652	EMP1	II	TRUE		CG	chr6:135362946-135362947
cg01990102	11	96328313	-	Hoxb3	5UTR	Open sea	chr11:96324394-96328714		17	46646444	HOXB3	II	TRUE		TG	chr11:96328312-96328313
cg01990342	7	30570391	-	Kmt2b	Body	Open sea	chr7:30567503-30582766		19	36228064	KMT2B	II	TRUE	MM	CG	chr7:30570390-30570391
cg01990611	15	76702365	-	Mfsd3;Recql4	Body	Shore	chr15:76701869-76703868		8	145735412	MFSD3	II	TRUE	MM	GC	chr15:76702364-76702365
cg01992562	2	32191606	+	Prrc2b	Body	Open sea	chr2:32155645-32209732		9	134319669	PRRC2B	II	TRUE		CG	chr2:32191606-32191607
cg01993027	4	131891235	+	Srsf4	Body	Open sea	chr4:131878384-131916198		1	29487000	SRSF4	II	TRUE		CG	chr4:131891235-131891236
cg01994205	14	104467740	-	Pou4f1	3UTR	Open sea	chr14:103654974-104469078		13	79177467	POU4F1;RNF219-AS1	II	TRUE		CG	chr14:104467739-104467740
cg01996056	1	190979245	-	Vash2	5UTR	Island	chr1:190978248-190979451		1	213123905	VASH2	II	TRUE		CG	chr1:190979244-190979245
cg01996967	14	121035715	+	Farp1	5UTR	Island	chr14:121035063-121036380		13	98795497	FARP1	I	TRUE		CG	chr14:121035715-121035716
cg01998099	15	98546773	-	Ccnt1	Body	Open sea	chr15:98538490-98563241		12	49089809	CCNT1	II	TRUE		CG	chr15:98546772-98546773
cg01998606	2	45001661	-	Zeb2	Body	Open sea	chr2:44931797-45105313		2	145161543	ZEB2	II	TRUE		CG	chr2:45001660-45001661
cg02000589	11	3641356	-	Tug1	5UTR	Open sea	chr11:3633565-3644595	chr11:3641225-3641573	22	31373322	TUG1	II	TRUE	MM	CT	chr11:3641355-3641356
cg02002231	5	98254230	-	Fgf5	5UTR	Island	chr5:98253874-98254670		4	81187798	FGF5	I	TRUE		CG	chr5:98254229-98254230
cg02002408	11	53519866	+	Sept8	5UTR	Island	chr11:53519746-53520270		5	132112972	Sep-08	II	TRUE		CG	chr11:53519866-53519867
cg02005600	6	52204811	-	Hoxaas3;Hoxa3	5UTR	Island	chr6:52203745-52204843		7	27183686	HOXA5;HOXA-AS3	II	TRUE		CG	chr6:52204810-52204811
cg02007933	8	123235677	+	Spata2l;4933417D19Rik	5UTR	Island	chr8:123235591-123235800		16	89767497	SPATA2L	I	TRUE		CG	chr8:123235677-123235678
cg02009783	9	64686448	+	Megf11	Body	Open sea	chr9:64642498-64733299		15	66214724	MEGF11	II	FALSE		TG	chr9:64686448-64686449
cg02010196	18	43438061	+	Dpysl3	Body	Island	chr18:43437867-43438427		5	146889275	DPYSL3	I	TRUE		CG	chr18:43438061-43438062
cg02011520	6	115807834	-	Snora7a;Rpl32	TSS200	Shore	chr6:115806192-115808191		3	12881672	RPL32	II	TRUE	MM	CT	chr6:115807833-115807834
cg02011639	5	114273845	-		IGR	Island	chr5:114273644-114274422		12	109747091	FOXN4	II	TRUE	MM	CG	chr5:114273844-114273845
cg02014147	8	85050046	+	Tnpo2	Body	Open sea	chr8:85042310-85056032		19	12817498	SNORD41;TNPO2	II	TRUE		CG	chr8:85050046-85050047
cg02014853	17	37051087	-	Gabbr1	Body	Island	chr17:37050633-37051202		6	29595335	GABBR1	I	TRUE		CG	chr17:37051086-37051087
cg02021304	4	141708262	-	Ddi2	Body	Open sea	chr4:141668375-141718773		1	15957014	DDI2	II	TRUE		CG	chr4:141708261-141708262
cg02024094	2	180221356	-	Lama5	Body	Shelf	chr2:180221009-180223008		20	60937585	LAMA5	II	TRUE		TG	chr2:180221355-180221356
cg02027878	5	24383860	+	Atg9b;Nos3	TSS1500	Shore	chr5:24383730-24387709		7	150711138	ATG9B;NOS3	II	TRUE		CG	chr5:24383860-24383861
cg02028332	8	70112053	+	Ncan	Body	Island	chr8:70111888-70112925		19	19335919	NCAN	II	TRUE		CG	chr8:70112053-70112054
cg02030141	4	109792513	-	Faf1	Body	Open sea	chr4:109681166-109973331		1	51124256	FAF1	II	TRUE		CA	chr4:109792512-109792513
cg02036832	17	24455343	-	E4f1	5UTR	Island	chr17:24455043-24455443		16	2273560	E4F1	I	TRUE		CG	chr17:24455342-24455343
cg02037503	14	54653632	+	Acin1;4930579G18Rik	5UTR	Open sea	chr14:54645738-54682228		14	23540729	ACIN1	II	TRUE		CG	chr14:54653632-54653633
cg02039171	14	54711820	+	Cebpe	Body	Open sea	chr14:54696556-54777102		14	23588162	CEBPE	II	TRUE		CG	chr14:54711820-54711821
cg02039239	19	5603912	-	Kat5	TSS1500	Shore	chr19:5602376-5604375		11	65486138	KAT5;RNASEH2C	II	TRUE		CG	chr19:5603911-5603912
cg02039267	19	59166750	-	Vax1	1st Exon	Island	chr19:59166195-59166781		10	118894069	VAX1	I	TRUE		CG	chr19:59166749-59166750
cg02042144	11	69921143	+	Eif5a	3UTR	Island	chr11:69920525-69921795		17	7211090	EIF5A	I	TRUE		CG	chr11:69921143-69921144
cg02042310	4	115955267	+		IGR	Open sea	chr4:115948304-115958808		1	46940420		II	TRUE		CG	chr4:115955267-115955268
cg02046600	17	35670904	+	Gtf2h4	Body	Shelf	chr17:35669948-35671947		6	30878499	GTF2H4	II	TRUE		CG	chr17:35670904-35670905
cg02046995	15	81585347	+	Ep300	TSS1500	Island	chr15:81585125-81586774		22	41487740	MIR1281;EP300	I	TRUE		CG	chr15:81585347-81585348
cg02049232	15	76518029	+	Scrt1	5UTR	Island	chr15:76517581-76519787		8	145556129	SCRT1	II	TRUE		CG	chr15:76518029-76518030
cg02049548	1	135430308	+	Ipo9	Body	Island	chr1:135429953-135430720		1	201798459	IPO9;IPO9-AS1	I	TRUE		CG	chr1:135430308-135430309
cg02051806	10	102158967	+	Mgat4c	TSS200	Open sea	chr10:100593340-103024164		12	86650107	MGAT4C	II	TRUE		TG	chr10:102158967-102158968
cg02052767	6	53287326	-	Creb5	5UTR	Island	chr6:53287052-53288348		7	28448994	CREB5	II	TRUE		CG	chr6:53287325-53287326
cg02055963	5	147307345	-		IGR	Island	chr5:147306136-147307352		13	28543520	CDX2	II	TRUE		CG	chr5:147307344-147307345
cg02056682	8	92358157	+	Irx5	5UTR	Island	chr8:92355697-92360826		16	54965084	IRX5	I	TRUE		CG	chr8:92358157-92358158
cg02057755	4	111664054	-		IGR	Open sea	chr4:111419514-111715930		1	48998823	AGBL4	II	TRUE		CG	chr4:111664053-111664054
cg02057783	11	98795453	-	Msl1	TSS1500	Island	chr11:98794754-98796475		17	38278486	MSL1	I	TRUE		CG	chr11:98795452-98795453
cg02058267	12	86220704	+		IGR	Open sea	chr12:86218575-86237734		14	76605088		II	TRUE		CG	chr12:86220704-86220705
cg02058918	4	46991294	-	Gabbr2	Body	Island	chr4:46991019-46992185		9	101470884	GABBR2	I	TRUE		CG	chr4:46991293-46991294
cg02060167	6	52233519	+	Hoxa10	Body	Island	chr6:52233394-52233615		7	27212541	HOXA10;HOXA10-HOXA9	II	TRUE	MM	CT	chr6:52233519-52233520
cg02060584	3	127225992	+	Ank2	Body	Open sea	chr3:126601612-127494422		4	113970739	ANK2	II	TRUE		CG	chr3:127225992-127225993
cg02060899	X	56779539	-	Fhl1	TSS200	Open sea	chrX:56736130-57049168		X	135279037	FHL1	II	FALSE		CG	chrX:56779538-56779539
cg02062003	9	45838494	+	Bace1	TSS200	Shore	chr9:45836654-45838653		11	117187060	BACE1	II	TRUE		CG	chr9:45838494-45838495
cg02062018	6	86964119	+	Aak1	Body	Open sea	chr6:86853941-87005801		2	69736468	AAK1	II	FALSE	MM	CG	chr6:86964119-86964120
cg02063736	2	156177821	+	Rbm39	Body	Shore	chr2:156177356-156179355		20	34327384	RBM39	II	TRUE		CG	chr2:156177821-156177822
cg02066222	3	103914793	+	Rsbn1	1st Exon	Island	chr3:103914157-103915120		1	114354688	AP4B1-AS1;RSBN1	I	TRUE		CG	chr3:103914793-103914794
cg02066409	14	63606346	-	Xkr6	TSS200	Island	chr14:63606145-63606376		8	11059042	XKR6	I	TRUE	MM	CG	chr14:63606345-63606346
cg02066621	9	58824183	+	Hcn4	1st Exon	Shore	chr9:58824167-58826166		15	73659939	HCN4	I	TRUE		TG	chr9:58824183-58824184
cg02067748	2	29686153	+	Rapgef1	Body	Open sea	chr2:29624186-29743248		9	134518755	RAPGEF1	II	TRUE		CG	chr2:29686153-29686154
cg02070685	8	119447172	-	Necab2	1st Exon	Island	chr8:119446598-119447443		16	84002370	NECAB2	I	TRUE		GG	chr8:119447171-119447172
cg02071005	2	73273134	+	Sp9	Body	Island	chr2:73272853-73274915		2	175200844	SP9	I	TRUE		CG	chr2:73273134-73273135
cg02072899	13	73957804	-	Brd9	Body	Open sea	chr13:73942038-74005106		5	865605	BRD9	I	TRUE		CA	chr13:73957803-73957804
cg02074191	18	37753551	+	Pcdhgb7;Pcdhga10;Pcdhgb4;Pcdhga3;Pcdhgb6;Gm37013;Pcdhgb5;Pcdhgb2;Pcdhgb1;Pcdhga5;Pcdhga9;Pcdhga8;Pcdhga4;Pcdhga2;Pcdhga1;Pcdhga7;Gm38666;Pcdhga6;Gm38667	1st Exon	Island	chr18:37753253-37753712		5	140779461	PCDHGB5;PCDHGA8;PCDHGA1;PCDHGA2;PCDHGA3;PCDHGB1;PCDHGA4;PCDHGB2;PCDHGA5;PCDHGB3;PCDHGA6;PCDHGA7;PCDHGB4	I	TRUE		TG	chr18:37753551-37753552
cg02075410	3	86547735	-	Mab21l2;Lrba	1st Exon	Island	chr3:86546787-86547794		4	151504138	MAB21L2;LRBA	I	TRUE		CG	chr3:86547734-86547735
cg02076629	9	24967478	-		IGR	Open sea	chr9:24956958-25147089		7	35494118		II	TRUE		CA	chr9:24967477-24967478
cg02076848	3	107104402	+	Kcna2	Body	Shore	chr3:107102557-107104556		1	111147106	KCNA2	II	TRUE		CG	chr3:107104402-107104403
cg02077027	X	159708560	+	Sh3kbp1	TSS200	Open sea	chrX:159631944-159984069		X	19817931	SH3KBP1	II	FALSE		TG	chrX:159708560-159708561
cg02078468	3	95320711	+	Cers2	Body	Open sea	chr3:95319694-95352815		1	150940918	CERS2	II	TRUE		TG	chr3:95320711-95320712
cg02078517	6	82092014	+	Eva1a	Body	Island	chr6:82091889-82092091		2	75720511	EVA1A	I	TRUE		CG	chr6:82092014-82092015
cg02082650	X	93298162	+	Arx	3UTR	Shore	chrX:93297443-93299076		X	25022003	ARX	II	FALSE		CG	chrX:93298162-93298163
cg02083189	3	116662454	-	Mfsd14a	Body	Island	chr3:116661939-116662745		1	100503813	HIAT1	II	TRUE		CG	chr3:116662453-116662454
cg02084942	14	31319826	-	Dnah1	Body	Open sea	chr14:31255710-31332546		3	52356690	DNAH1	II	TRUE		CT	chr14:31319825-31319826
cg02086094	5	35281099	-	Adra2c	1st Exon	Shore	chr5:35281048-35283047		4	3769558	ADRA2C	I	TRUE	MM	CG	chr5:35281098-35281099
cg02087212	11	48804230	+	Rack1	Body	Shelf	chr11:48802764-48804763		5	180665164	GNB2L1	II	TRUE		TG	chr11:48804230-48804231
cg02089135	19	47463861	+	Sh3pxd2a	Body	Shore	chr19:47462007-47464006		10	105614699	SH3PXD2A	II	TRUE		CG	chr19:47463861-47463862
cg02089380	2	58567249	+	Upp2	TSS200	Open sea	chr2:58362053-59156664		2	158732891	ACVR1	I	TRUE		CG	chr2:58567249-58567250
cg02090160	2	71538410	+	Mir5098	5UTR	Shelf	chr2:71537001-71539000		2	172958880		II	TRUE		CG	chr2:71538410-71538411
cg02090656	3	62339558	-	Arhgef26	1st Exon	Island	chr3:62338718-62339974		3	153839842	ARHGEF26-AS1;ARHGEF26	II	TRUE		CG	chr3:62339557-62339558
cg02093647	2	48814448	+	Acvr2a	5UTR	Island	chr2:48813696-48814940		2	148602395	ACVR2A	II	TRUE		CG	chr2:48814448-48814449
cg02095722	7	16565143	-	Arhgap35	3UTR	Open sea	chr7:16480831-16610336		19	47421928	ARHGAP35	II	TRUE		CG	chr7:16565142-16565143
cg02096887	4	148951729	+	Casz1	Body	Island	chr4:148951660-148952711		1	10699831	CASZ1	I	TRUE		CG	chr4:148951729-148951730
cg02098075	16	14916918	+	Efcab1	Body	Open sea	chr16:14710129-15080933		8	49643972	EFCAB1	II	TRUE		CG	chr16:14916918-14916919
cg02102278	11	36106788	+	Tenm2	Body	Open sea	chr11:36051651-36135497		5	167589692	TENM2	II	TRUE		CG	chr11:36106788-36106789
cg02102533	8	94913419	+	Ccdc102a	Body	Island	chr8:94913065-94913767		16	57562841	CCDC102A	I	TRUE		CG	chr8:94913419-94913420
cg02105247	17	34840523	+	Mir6971;Skiv2l	TSS1500	Shelf	chr17:34839688-34841687		6	31936301	SKIV2L	II	TRUE		CG	chr17:34840523-34840524
cg02106978	7	5031990	+	Zfp865	Body	Shore	chr7:5031984-5033983		19	56127960	ZNF865	II	TRUE		TG	chr7:5031990-5031991
cg02107842	13	102957333	-	Mast4	Body	Open sea	chr13:101772517-103329879		5	66255772	MAST4	II	TRUE		CG	chr13:102957332-102957333
cg02108130	15	76656422	-	Cyhr1	Body	Shore	chr15:76654774-76656773		8	145687727	CYHR1	II	TRUE		CG	chr15:76656421-76656422
cg02111792	11	70669277	-	Spag7;Camta2	Body	Island	chr11:70669158-70669846		17	4871094	SPAG7	II	TRUE		CG	chr11:70669276-70669277
cg02116790	8	107036932	+	Vps4a	Body	Shore	chr8:107036001-107038000		16	69350217	VPS4A	II	TRUE	MM	CG	chr8:107036932-107036933
cg02119494	9	61583566	-		IGR	Open sea	chr9:61378319-61910185		15	70168944		II	TRUE		CA	chr9:61583565-61583566
cg02120103	4	96969361	-		IGR	Open sea	chr4:95971711-97741807		1	60688991		II	TRUE		CG	chr4:96969360-96969361
cg02122372	11	33162993	-	Npm1	3UTR	Island	chr11:33162421-33163415		3	149657597	RNF13	II	TRUE	MM	CG	chr11:33162992-33162993
cg02123547	17	29490309	+	Pim1	TSS1500	Island	chr17:29490149-29492205		6	37137464	PIM1	II	TRUE		CG	chr17:29490309-29490310
cg02124022	5	75084593	-		IGR	Open sea	chr5:75081281-75147230		4	54974886		II	TRUE		CG	chr5:75084592-75084593
cg02124383	6	8950108	+	Nxph1	5UTR	Shore	chr6:8949357-8951047		7	8475198	NXPH1	II	TRUE	MM	CG	chr6:8950108-8950109
cg02127246	11	68892697	+	Rnf222	Body	Open sea	chr11:68857284-68897413		17	8296690	RNF222	II	TRUE		CG	chr11:68892697-68892698
cg02127650	6	48593970	-	Repin1	5UTR	Island	chr6:48593726-48594311		7	150065940	REPIN1	I	TRUE		CG	chr6:48593969-48593970
cg02128053	14	65730627	-	Scara5	Body	Shore	chr14:65728733-65730732		8	27779656	SCARA5	II	TRUE		CA	chr14:65730626-65730627
cg02128244	7	36690780	-		IGR	Open sea	chr7:35807050-36691311		19	31848008		II	TRUE		CG	chr7:36690779-36690780
cg02128325	18	36197329	-		IGR	Island	chr18:36196549-36197534		5	139422822	NRG2	I	TRUE		CG	chr18:36197328-36197329
cg02128483	7	141620561	-	Mir7063;Ap2a2	TSS200	Open sea	chr7:141566634-141689539		11	993372	AP2A2	II	TRUE		CA	chr7:141620560-141620561
cg02134353	10	42632794	-		IGR	Shore	chr10:42632457-42635777		6	108440118		II	TRUE		CG	chr10:42632793-42632794
cg02135304	13	83604021	-	Mef2c	Body	Open sea	chr13:83527958-83716865		5	88081844	MEF2C	II	TRUE	MM	CG	chr13:83604020-83604021
cg02135464	12	109710235	-	Mir299a;Mir411;Mir299b	TSS1500	Open sea	chr12:109532473-110183461		14	101489721	MIR299;MIR411	I	TRUE		CG	chr12:109710234-109710235
cg02135795	12	109591731	+	Mir433;Rtl1;6430411K18Rik;Mir127	5UTR	Open sea	chr12:109532473-110183461		14	101348236	RTL1;MIR127;MIR433	II	TRUE		CG	chr12:109591731-109591732
cg02135842	8	119633219	+	Kcng4	Body	Island	chr8:119632939-119633397		16	84270672	KCNG4	II	TRUE		GG	chr8:119633219-119633220
cg02135871	3	30942634	-	Phc3	Body	Open sea	chr3:30860404-30964681		3	169854434	PHC3	II	TRUE		CG	chr3:30942633-30942634
cg02138987	18	69516646	-	Tcf4	Body	Open sea	chr18:69350506-70049061		18	53074123	TCF4	II	TRUE		CG	chr18:69516645-69516646
cg02143429	9	69416151	+	Ice2	Body	Open sea	chr9:69402206-69449636		15	60741256	ICE2	II	TRUE	MM	AG	chr9:69416151-69416152
cg02144298	7	35120045	+	Cebpa	5UTR	Island	chr7:35117899-35120740		19	33792681	CEBPA;CEBPA-AS1	I	TRUE		CG	chr7:35120045-35120046
cg02144337	14	70668748	-	Xpo7	Body	Open sea	chr14:70663421-70761910		8	21860740	XPO7	II	TRUE		CG	chr14:70668747-70668748
cg02145411	3	107695924	-	Ahcyl1	Body	Island	chr3:107695898-107696722		1	110528025	AHCYL1	II	TRUE		CG	chr3:107695923-107695924
cg02147028	11	101984698	-	Dusp3	Body	Island	chr11:101984403-101984969		17	41856253	DUSP3	I	TRUE		CG	chr11:101984697-101984698
cg02147797	6	92481440	-	Prickle2	Body	Open sea	chr6:92218985-92701941		3	64211204	PRICKLE2	II	TRUE		CG	chr6:92481439-92481440
cg02149069	6	125160554	-	Gapdh;Iffo1	TSS1500	Open sea	chr6:125150027-125160800		12	6649733	IFFO1	II	TRUE	MM	CG	chr6:125160553-125160554
cg02151120	7	102001312	+	Numa1	Body	Open sea	chr7:101974614-102061121		11	71724287	LOC100128494;NUMA1	II	TRUE	MM	CG	chr7:102001312-102001313
cg02153528	10	128409318	-	Nabp2	Body	Shore	chr10:128407748-128409747		12	56618648	NABP2	II	TRUE		GG	chr10:128409317-128409318
cg02153806	6	6869405	-	Dlx6os1	5UTR	Open sea	chr6:6868074-6875317		7	96641232	DLX6-AS1	II	TRUE		CG	chr6:6869404-6869405
cg02155287	13	13478250	-	Nid1	Body	Open sea	chr13:13442219-13586247		1	236192938	NID1	I	TRUE		CG	chr13:13478249-13478250
cg02157894	15	102594447	+	Atf7	3UTR	Open sea	chr15:102522670-102621237		12	53995504	ATF7	II	TRUE		CG	chr15:102594447-102594448
cg02159094	15	72590733	-	Trappc9	Body	Open sea	chr15:72551812-72805536		8	140744338	TRAPPC9	II	FALSE		CA	chr15:72590732-72590733
cg02159643	17	23820147	+	Srrm2	Body	Island	chr17:23819189-23820217		16	2816725	SRRM2	II	TRUE		CG	chr17:23820147-23820148
cg02161478	14	48669916	+	Otx2os1	5UTR	Shelf	chr14:48668725-48671670		14	57279669	OTX2-AS1	II	TRUE	MM	CC	chr14:48669916-48669917
cg02162404	2	61176985	-		IGR	Open sea	chr2:60967310-61589003		2	161560659		II	TRUE		CG	chr2:61176984-61176985
cg02162462	17	83706298	-	Mta3	Body	Island	chr17:83705909-83706510		2	42795925	MTA3	I	FALSE		CG	chr17:83706297-83706298
cg02163778	11	86167475	-	Brip1	Body	Open sea	chr11:85890604-86196935		17	59893520	BRIP1	II	TRUE		CG	chr11:86167474-86167475
cg02164420	4	128745877	-	Phc2	Body	Open sea	chr4:128732271-128763040		1	33796976	PHC2	II	TRUE		CG	chr4:128745876-128745877
cg02165443	3	19311349	+		IGR	Island	chr3:19310693-19311848		8	66754281	PDE7A	I	TRUE		CG	chr3:19311349-19311350
cg02167097	7	34285150	+	4931406P16Rik	Body	Open sea	chr7:34238410-34308987		19	34791424	KIAA0355	II	TRUE		CG	chr7:34285150-34285151
cg02167757	X	164071697	-	Siah1b	1st Exon	Open sea	chrX:163962801-164071914		16	48395953	LOC100507577;SIAH1;MIR548AE2;MIR5095	II	FALSE	MM	GG	chrX:164071696-164071697
cg02169446	9	59751174	-	Myo9a	5UTR	Island	chr9:59750681-59751585		15	72410194	SENP8;MYO9A	II	TRUE		CG	chr9:59751173-59751174
cg02169871	14	80334879	+		IGR	Open sea	chr14:79778337-84439318		13	53885252		II	TRUE		CG	chr14:80334879-80334880
cg02170386	12	80998958	-		IGR	Open sea	chr12:80950330-81022703		14	70316972		II	TRUE		CG	chr12:80998957-80998958
cg02171705	X	77509313	+		IGR	Shore	chrX:77508719-77510718		X	9431181	TBL1X	II	FALSE		CG	chrX:77509313-77509314
cg02172150	5	131306615	-	Wbscr17	3UTR	Island	chr5:131306332-131307963		7	70597774	WBSCR17	I	TRUE		CG	chr5:131306614-131306615
cg02172440	7	127025762	-	Maz	Body	Shore	chr7:127025622-127027162		16	29818691	MAZ	II	TRUE		CG	chr7:127025761-127025762
cg02172466	4	148944450	+	Casz1	Body	Open sea	chr4:148942906-148947659		1	10708003	CASZ1	II	TRUE		CG	chr4:148944450-148944451
cg02173268	2	181693657	+	Rgs19	3UTR	Island	chr2:181693473-181694138		20	62710948	RGS19;OPRL1	I	TRUE		CG	chr2:181693657-181693658
cg02173749	1	119420809	+	Inhbb	Body	Island	chr1:119420294-119422877		2	121104029	INHBB	I	TRUE	MM	CG	chr1:119420809-119420810
cg02176407	4	22488127	-	Pou3f2	1st Exon	Island	chr4:22487213-22488174		6	99282754	POU3F2	II	TRUE		CG	chr4:22488126-22488127
cg02180507	17	29294029	+	BC004004	Body	Open sea	chr17:29273248-29318195		6	36882082	C6orf89	II	TRUE	MM	TA	chr17:29294029-29294030
cg02181847	13	40728492	+	Tfap2a;Gm26688	5UTR	Island	chr13:40728309-40728773		6	10410284	TFAP2A	II	TRUE		TG	chr13:40728492-40728493
cg02182114	6	39206476	-	Kdm7a	Body	Island	chr6:39205445-39207371		7	139876578	JHDM1D-AS1;KDM7A	II	TRUE		CG	chr6:39206475-39206476
cg02183231	17	43801800	-	Rcan2	TSS200	Island	chr17:43801766-43802126		6	46459224	LOC101926898;RCAN2	I	TRUE		CA	chr17:43801799-43801800
cg02183851	7	123182289	-	Tnrc6a	Body	Open sea	chr7:123128611-123365425		16	24817937	TNRC6A	II	TRUE	MM	CG	chr7:123182288-123182289
cg02183950	15	58192316	+	Fbxo32	Body	Open sea	chr15:58145644-58210478		8	124526525	FBXO32	II	TRUE		CG	chr15:58192316-58192317
cg02184281	18	75394309	+	Smad7	Body	Open sea	chr18:75373010-75692577		18	46447797	SMAD7	II	TRUE		CG	chr18:75394309-75394310
cg02184916	2	4718303	-	Bend7	Body	Island	chr2:4717462-4718320		10	13570462		II	TRUE		CG	chr2:4718302-4718303
cg02185531	1	87756324	-	Atg16l1	Body	Island	chr1:87755866-87756662		2	234160597	ATG16L1	I	TRUE		CA	chr1:87756323-87756324
cg02186546	5	134516974	-	Clip2	Body	Open sea	chr5:134460948-134518699		7	73770795	CLIP2	II	TRUE	MM	CG	chr5:134516973-134516974
cg02186769	17	35667944	+	Gtf2h4	1st Exon	Shore	chr17:35667948-35669947		6	30881645	GTF2H4;VARS2	II	TRUE		CG	chr17:35667944-35667945
cg02187522	2	130582692	+		IGR	Shore	chr2:130581247-130583246		20	3065488	AVP	II	TRUE		TG	chr2:130582692-130582693
cg02187816	3	51276995	+	4930577N17Rik;Elf2	5UTR	Island	chr3:51275954-51277670		4	140005074	ELF2	I	TRUE		CG	chr3:51276995-51276996
cg02187860	2	33941650	-		IGR	Open sea	chr2:33891690-33962459		9	129038781	LOC101929116	II	TRUE		CG	chr2:33941649-33941650
cg02188160	2	45637050	+		IGR	Open sea	chr2:45121289-48809695		2	145823182	TEX41	II	TRUE		CG	chr2:45637050-45637051
cg02190350	7	101504626	+	Pde2a	Body	Island	chr7:101504582-101504811		11	72295716	PDE2A	II	TRUE		CG	chr7:101504626-101504627
cg02192228	6	112489461	-	Oxtr	Body	Island	chr6:112489024-112489883		3	8809536	OXTR	II	TRUE		CG	chr6:112489460-112489461
cg02193859	18	80079956	+	Pard6g	Body	Open sea	chr18:80052074-80146692		18	77960683	PARD6G	II	TRUE	MM	CG	chr18:80079956-80079957
cg02195366	X	168673844	-	Msl3	3UTR	Island	chrX:168673364-168674394		X	11776368	MSL3	I	FALSE		CG	chrX:168673843-168673844
cg02196619	8	3427209	+	Arhgef18	5UTR	Open sea	chr8:3283609-3447856		19	7505090	ARHGEF18	II	TRUE		TG	chr8:3427209-3427210
cg02196694	4	6990486	-	Tox	Body	Island	chr4:6990149-6991184		8	60031540	TOX	I	TRUE		CG	chr4:6990485-6990486
cg02197303	5	34907510	-	Htt	Body	Open sea	chr5:34765852-34945303		4	3240621	HTT	I	TRUE		CA	chr5:34907509-34907510
cg02197848	X	119928412	+	Pabpc5	Body	Shore	chrX:119927353-119929352		X	90691002	PABPC5-AS1;PABPC5	II	FALSE		TG	chrX:119928412-119928413
cg02198192	9	49395609	+	Drd2	5UTR	Open sea	chr9:49344961-49792789		11	113295379	DRD2	II	TRUE		TG	chr9:49395609-49395610
cg02199239	11	100414580	+	P3h4;Fkbp10	Body	Island	chr11:100414049-100414856		17	39968091	FKBP10;P3H4	I	TRUE		CG	chr11:100414580-100414581
cg02200107	7	130143593	+		IGR	Open sea	chr7:129596170-130260990		10	123219543		II	TRUE		CG	chr7:130143593-130143594
cg02202052	6	141434508	+	Pde3a	Body	Open sea	chr6:141254488-142341560		12	20741103	PDE3A	II	TRUE		CG	chr6:141434508-141434509
cg02204046	12	12941751	+	Mycn	3UTR	Island	chr12:12941552-12942789		2	16080760	MYCNOS;MYCN	II	TRUE		CG	chr12:12941751-12941752
cg02206137	7	73409470	-	Rgma	Body	Island	chr7:73409277-73409531		15	93595502	RGMA	II	TRUE		CA	chr7:73409469-73409470
cg02207360	2	116201477	+		IGR	Open sea	chr2:116066439-116971567		15	37513262		II	TRUE		TG	chr2:116201477-116201478
cg02209932	11	19018733	-	Meis1	3UTR	Shore	chr11:19016884-19018883		2	66662498	MEIS1	II	TRUE		CG	chr11:19018732-19018733
cg02211646	6	15185606	+	Foxp2	5UTR	Open sea	chr6:14905981-15716721		7	114055210	FOXP2	II	TRUE		CG	chr6:15185606-15185607
cg02215945	8	105637459	-	Ctcf	5UTR	Island	chr8:105635930-105637598		16	67597374	CTCF	II	TRUE		CG	chr8:105637458-105637459
cg02218306	12	70347130	-	Trim9;Mir466o	5UTR	Island	chr12:70346497-70347720		14	51561618	TRIM9	II	TRUE	MM	CA	chr12:70347129-70347130
cg02218343	15	98850481	-	Kmt2d	Body	Open sea	chr15:98835576-98867272		12	49432153	KMT2D	II	TRUE		CG	chr15:98850480-98850481
cg02218644	7	107665360	+	Ppfibp2	Body	Open sea	chr7:107375500-108946394		11	7598302	PPFIBP2	II	TRUE		GG	chr7:107665360-107665361
cg02218765	7	105405985	-	Cnga4	Body	Open sea	chr7:105404319-105421726		11	6261798	CNGA4	II	TRUE		CG	chr7:105405984-105405985
cg02219962	14	21987997	-	Zfp503	3UTR	Island	chr14:21984958-21988506		10	77161644	ZNF503;ZNF503-AS2	I	TRUE		CG	chr14:21987996-21987997
cg02220837	6	108664731	+	Bhlhe40	Body	Shelf	chr6:108662446-108666435		3	5024773	BHLHE40	I	TRUE	MM	CA	chr6:108664731-108664732
cg02221684	8	94602013	+	Rspry1	5UTR	Island	chr8:94601104-94602522		16	57220272	FAM192A;RSPRY1	I	TRUE		CG	chr8:94602013-94602014
cg02222250	1	153332225	-	Lamc1	Body	Island	chr1:153332003-153333079		1	182993172	LAMC1	II	TRUE		CG	chr1:153332224-153332225
cg02224412	11	87983932	-	Dynll2	Body	Shelf	chr11:87982772-87984771		17	56164523	DYNLL2	II	TRUE		CA	chr11:87983931-87983932
cg02225739	8	119395461	-	Mlycd	1st Exon	Island	chr8:119394549-119395469		16	83933267	MLYCD	II	TRUE		CG	chr8:119395460-119395461
cg02225986	9	107616461	+	Gnai2	Body	Shelf	chr9:107614979-107616978		3	50294236	GNAI2	II	TRUE	MM	CA	chr9:107616461-107616462
cg02226147	8	70786917	-	Mast3	Body	Shore	chr8:70785693-70787692		19	18239700	MAST3	II	TRUE		CG	chr8:70786916-70786917
cg02226181	1	138497090	-	Nek7	Body	Open sea	chr1:136957135-138615151		1	198267976	NEK7	II	TRUE		CG	chr1:138497089-138497090
cg02227075	4	72158293	-	Tle1	1st Exon	Open sea	chr4:70539409-72195644		9	84249091	TLE1	II	TRUE		CG	chr4:72158292-72158293
cg02227188	15	102984036	-	Hoxc9	Body	Shore	chr15:102982310-102984309		12	54396354	HOXC9	II	TRUE		CG	chr15:102984035-102984036
cg02227217	1	9724384	-	Vcpip1	5UTR	Open sea	chr1:9704882-9743559		8	67546638	VCPIP1	II	TRUE		CG	chr1:9724383-9724384
cg02229781	1	186264181	-		IGR	Open sea	chr1:186121377-186700279		1	219104337	MIR548F3	II	TRUE		CG	chr1:186264180-186264181
cg02231404	2	181670320	-	Sox18	1st Exon	Island	chr2:181670291-181671731		20	62679635	SOX18	I	TRUE	MM	CG	chr2:181670319-181670320
cg02233216	17	72918187	+	Lbh	TSS200	Island	chr17:72917882-72918436		2	30454279	LBH	II	TRUE		CG	chr17:72918187-72918188
cg02241397	4	115056649	-	Tal1	5UTR	Island	chr4:115056381-115057895		1	47698081	TAL1	II	TRUE		CG	chr4:115056648-115056649
cg02246055	8	108956811	+	Zfhx3	Body	Island	chr8:108956572-108957024		16	72821353	ZFHX3	I	TRUE		CG	chr8:108956811-108956812
cg02247898	14	46883813	-	Samd4	5UTR	Island	chr14:46881984-46885050		14	55033728	SAMD4A	II	TRUE	MM	CG	chr14:46883812-46883813
cg02249183	19	45486748	+	Btrc	5UTR	Open sea	chr19:45367973-45537547		10	103255202	BTRC	II	TRUE	MM	CA	chr19:45486748-45486749
cg02249648	6	119479911	-	Fbxl14;Wnt5b	1st Exon	Island	chr6:119479017-119481177		12	1703181	FBXL14	II	TRUE		CG	chr6:119479910-119479911
cg02250877	10	17531179	-		IGR	Open sea	chr10:14709583-17719027		6	139909393		II	TRUE		CA	chr10:17531178-17531179
cg02251557	2	84743834	-		IGR	Shore	chr2:84743680-84745679		11	57405771		II	TRUE		CG	chr2:84743833-84743834
cg02252000	6	31218521	-		IGR	Shore	chr6:31218356-31220368		7	130792943	LINC-PINT	II	TRUE		CG	chr6:31218520-31218521
cg02255236	11	35612397	+	Slit3	Body	Open sea	chr11:35126007-35703931		5	168199824	SLIT3	II	TRUE		CG	chr11:35612397-35612398
cg02257300	7	19382389	-	Ercc2	Body	Shore	chr7:19382389-19384388		19	45873380	ERCC2	I	TRUE		GA	chr7:19382388-19382389
cg02258130	11	51273005	-	Clk4	5UTR	Open sea	chr11:51267731-51285766		5	178044508	CLK4	II	TRUE		CG	chr11:51273004-51273005
cg02258972	6	71683820	+		IGR	Open sea	chr6:71637577-71703649		17	37360836	RPL19	II	TRUE		CG	chr6:71683820-71683821
cg02259246	17	44566104	+	Runx2	5UTR	Open sea	chr17:44192991-44730449		6	45558205		II	TRUE	MM	CT	chr17:44566104-44566105
cg02269221	11	78165363	-	Traf4;Nek8	Body	Island	chr11:78164980-78165865		17	27071208	TRAF4	II	TRUE		CG	chr11:78165362-78165363
cg02270591	9	47829256	-	Cadm1	Body	Open sea	chr9:47535875-48476342		11	115069279	CADM1	II	TRUE		CG	chr9:47829255-47829256
cg02272113	3	95901148	-	Car14	Body	Open sea	chr3:95898317-95925200		1	150233982	CA14	II	TRUE		CA	chr3:95901147-95901148
cg02273149	6	149074107	-	Dennd5b	Body	Open sea	chr6:148950750-149096690		20	40313730		II	TRUE		CA	chr6:149074106-149074107
cg02276763	1	171272631	+	B4galt3	Body	Shore	chr1:171270715-171272714		1	161144907	B4GALT3	I	TRUE		CG	chr1:171272631-171272632
cg02278172	16	92356123	+	Kcne1	3UTR	Open sea	chr16:92062955-92461798		21	35828165	KCNE1	II	TRUE		TG	chr16:92356123-92356124
cg02278335	7	79506093	-	Mir9-3hg	5UTR	Shore	chr7:79505483-79508516		15	89911976		II	TRUE	MM	CG	chr7:79506092-79506093
cg02280470	17	46576352	-	Ptk7	Body	Open sea	chr17:46560377-46587647		6	43109949	PTK7	II	TRUE		CG	chr17:46576351-46576352
cg02286715	5	36868896	-	Ppp2r2c	Body	Island	chr5:36868375-36870197		4	6473881	PPP2R2C	II	TRUE		CG	chr5:36868895-36868896
cg02289376	9	27333625	+	Igsf9b	Body	Open sea	chr9:27304604-28399241		11	133790744	IGSF9B	II	TRUE		CG	chr9:27333625-27333626
cg02291472	2	18392802	+	Dnajc1	3UTR	Island	chr2:18392241-18392894		10	22292676	DNAJC1	I	TRUE	MM	GG	chr2:18392802-18392803
cg02293936	11	96303360	+	Hoxb5;Hoxb5os	TSS200	Island	chr11:96303201-96304121		17	46671298	HOXB5;HOXB-AS3	II	TRUE	MM	CC	chr11:96303360-96303361
cg02294055	10	58813733	+	Sh3rf3	1st Exon	Island	chr10:58812258-58814099		2	109746170	SH3RF3-AS1;SH3RF3	II	TRUE		TG	chr10:58813733-58813734
cg02296617	10	75742323	-	Cabin1	Body	Open sea	chr10:75672077-75760076		22	24456526	CABIN1	II	TRUE		CG	chr10:75742322-75742323
cg02296807	9	21268417	+	Atg4d	Body	Shelf	chr9:21267664-21269663		19	10657681	ATG4D	I	TRUE		TG	chr9:21268417-21268418
cg02297019	16	23015454	-	Kng2	Body	Open sea	chr16:22862215-23103281		5	72184052	TNPO1	II	TRUE		CG	chr16:23015453-23015454
cg02301718	15	80211600	-	Mgat3	Body	Island	chr15:80211358-80211956		22	39883966	MGAT3	II	TRUE		CG	chr15:80211599-80211600
cg02301815	11	104425192	+	Kansl1	Body	Open sea	chr11:104237989-104437967		17	44249491	KANSL1	II	TRUE		CG	chr11:104425192-104425193
cg02305160	X	157448539	-	Sms	Body	Open sea	chrX:155628962-157487333		X	22008961	SMS	II	FALSE		CA	chrX:157448538-157448539
cg02305289	8	89389076	+		IGR	Open sea	chr8:89049590-90343707		16	51578996		II	TRUE		TG	chr8:89389076-89389077
cg02305377	10	87488997	+		IGR	Shelf	chr10:87488445-87490444		12	103355958		I	TRUE		CG	chr10:87488997-87488998
cg02305687	15	11036947	+	Rxfp3	1st Exon	Shore	chr15:11036412-11037025		5	33937182	RXFP3	II	TRUE		CG	chr15:11036947-11036948
cg02305757	17	26936342	+	Phf1	5UTR	Shelf	chr17:26935472-26937285		6	33382557	PHF1	II	TRUE	MM	CG	chr17:26936342-26936343
cg02305826	12	101862689	-	Trip11	Body	Open sea	chr12:101823305-101908586		12	106565439		II	TRUE		CG	chr12:101862688-101862689
cg02308140	6	51575924	+	Snx10	Body	Open sea	chr6:51528168-51588541		7	26400616	SNX10	II	TRUE	MM	CG	chr6:51575924-51575925
cg02311193	11	96314545	-		IGR	Island	chr11:96314539-96314989		17	46660002		II	TRUE		CG	chr11:96314544-96314545
cg02313535	17	35683541	+	Ddr1	Body	Open sea	chr17:35671948-35696408		6	30865979	DDR1	II	TRUE		CG	chr17:35683541-35683542
cg02313829	7	99471737	-	Klhl35	Body	Shelf	chr7:99471102-99473101		11	75136574	KLHL35	I	TRUE	MM	CG	chr7:99471736-99471737
cg02316239	18	36647365	-	Ankhd1	Body	Open sea	chr18:36565372-36666083		5	139908002	ANKHD1;ANKHD1-EIF4EBP3	II	TRUE	MM	CG	chr18:36647364-36647365
cg02316756	10	93265093	-	Elk3	Body	Open sea	chr10:93165667-93306111		12	96641299	ELK3	II	TRUE		CT	chr10:93265092-93265093
cg02317742	6	72235507	-	Atoh8	3UTR	Island	chr6:72234374-72235599		2	85981021	ATOH8	II	TRUE		CG	chr6:72235506-72235507
cg02318629	17	87797400	-	Kcnk12	Body	Island	chr17:87796961-87798830		2	47797415	KCNK12	I	TRUE		CG	chr17:87797399-87797400
cg02321192	1	92911075	+	Rnpepl1	1st Exon	Island	chr1:92910510-92911527		2	241508108	RNPEPL1	I	TRUE		CG	chr1:92911075-92911076
cg02322140	16	8738954	-		IGR	Island	chr16:8737708-8739261		16	9057781	USP7	I	TRUE		GA	chr16:8738953-8738954
cg02322400	9	13479423	-		IGR	Open sea	chr9:11281856-13745104		11	95980186	MAML2	II	TRUE	MM	CG	chr9:13479422-13479423
cg02324006	10	80026264	-	Hmha1;Bc1	5UTR	Open sea	chr10:80017939-80035499		19	1080034	HMHA1	II	TRUE		CG	chr10:80026263-80026264
cg02324722	13	63301194	+	Mir3074-1;Mir24-1;2010111I01Rik	TSS200	Open sea	chr13:63244321-63427480		9	97848289	MIR24-1;C9orf3	II	TRUE		TG	chr13:63301194-63301195
cg02325951	12	99388703	-	Foxn3	Body	Shelf	chr12:99388016-99390015		14	89878619	FOXN3	I	TRUE		CA	chr12:99388702-99388703
cg02326006	X	95165847	+	Arhgef9	3UTR	Open sea	chrX:95030701-95192397		X	62974433	ARHGEF9	II	FALSE		CG	chrX:95165847-95165848
cg02326285	12	89187278	+	Nrxn3	5UTR	Open sea	chr12:88364829-89256159		14	79111719	NRXN3	II	TRUE		CG	chr12:89187278-89187279
cg02328020	10	19033690	+		IGR	Open sea	chr10:19019598-19352882		6	138168326	LOC100130476	II	TRUE		GG	chr10:19033690-19033691
cg02328660	4	154282810	-	Arhgef16	Body	Open sea	chr4:154175199-154295701		1	3389744	ARHGEF16	I	TRUE	MM	CG	chr4:154282809-154282810
cg02330339	2	118689938	+	Pak6	Body	Open sea	chr2:118681682-118698418		15	40558247	PAK6	II	TRUE	MM	CA	chr2:118689938-118689939
cg02330494	2	119742853	-	Itpka	1st Exon	Island	chr2:119742275-119743425		15	41786605	ITPKA	I	TRUE		CG	chr2:119742852-119742853
cg02330706	11	115899217	-	Smim5;Recql5	TSS1500	Open sea	chr11:115863991-115929448		17	73629402	SMIM5;RECQL5	II	TRUE		CA	chr11:115899216-115899217
cg02331143	4	120032736	-	Hivep3	5UTR	Shore	chr4:120030845-120032844		1	42128043	HIVEP3	I	TRUE		CG	chr4:120032735-120032736
cg02332525	6	110645946	-	Grm7	1st Exon	Island	chr6:110645760-110646300		3	6903153	GRM7	II	TRUE		CG	chr6:110645945-110645946
cg02333617	3	88555398	-	Ubqln4	Body	Shore	chr3:88554300-88556299		1	156021588	UBQLN4	II	TRUE		CG	chr3:88555397-88555398
cg02335657	6	115807981	+	Snora7a;Rpl32	5UTR	Shore	chr6:115806192-115808191		3	129116059	SNORA7B;RPL32P3	II	TRUE		TG	chr6:115807981-115807982
cg02337166	11	98775698	-		IGR	Shore	chr11:98774127-98776126		17	38257303	NR1D1	II	TRUE		CG	chr11:98775697-98775698
cg02337980	3	90396501	-	Ints3	Body	Open sea	chr3:90394046-90429354		1	153740180	INTS3	II	TRUE	MM	CA	chr3:90396500-90396501
cg02338487	7	15988268	-	Gltscr1	Body	Open sea	chr7:15961816-16043316		19	48183747	GLTSCR1	II	TRUE		CT	chr7:15988267-15988268
cg02340063	13	114438172	-		IGR	Open sea	chr13:114392138-114453268		17	37009328	RPL23;SNORA21	II	TRUE		CG	chr13:114438171-114438172
cg02341645	11	114185374	+		IGR	Open sea	chr11:114071287-114664545		17	71756141	LINC00469	II	TRUE	MM	AG	chr11:114185374-114185375
cg02342594	2	36091640	+	Lhx6	Body	Island	chr2:36090914-36091737		9	124976596	LHX6	II	TRUE		CG	chr2:36091640-36091641
cg02344078	2	164074239	-	Stk4	1st Exon	Island	chr2:164073997-164074597		20	43595235	STK4-AS1;STK4	II	TRUE		CA	chr2:164074238-164074239
cg02344911	15	102990890	-	Hoxc8	1st Exon	Island	chr15:102990469-102991058		12	54403178	HOXC8	I	TRUE		CG	chr15:102990889-102990890
cg02345074	12	112679683	+	Zbtb42	Body	Shore	chr12:112679697-112681696	chr12:112679652-112680168	14	105267825	ZBTB42	II	TRUE		CG	chr12:112679683-112679684
cg02346313	3	52105028	-		IGR	Island	chr3:52102331-52105132		4	141075374	MAML3	I	TRUE		CG	chr3:52105027-52105028
cg02348203	15	27619610	-	Otulin	Body	Open sea	chr15:27471327-27626460		5	14678803	OTULIN	II	TRUE		CA	chr15:27619609-27619610
cg02348711	11	101785392	-		IGR	Shore	chr11:101785249-101787248		17	41623836	ETV4	II	TRUE	MM	CG	chr11:101785391-101785392
cg02350211	11	3522533	-	Smtn	Body	Open sea	chr11:3521262-3531665		22	31495093	SMTN	II	TRUE		CG	chr11:3522532-3522533
cg02351925	17	56243081	-	Mir7b	5UTR	Open sea	chr17:56188087-56251946		19	4770775	MIR7-3HG;MIR7-3	II	TRUE		CG	chr17:56243080-56243081
cg02358676	16	22259059	-	Tra2b	Body	Open sea	chr16:22167365-22261285		3	185649437	TRA2B	II	TRUE		CG	chr16:22259058-22259059
cg02359589	11	69107973	+	Per1	Body	Open sea	chr11:69099361-69113976		17	8045663	PER1	II	TRUE		TG	chr11:69107973-69107974
cg02360305	14	68084813	-	Nefl	1st Exon	Island	chr14:68083681-68084944		8	24813182	NEFL	II	TRUE		CG	chr14:68084812-68084813
cg02360445	2	18040284	-		IGR	Shore	chr2:18040145-18042144		10	21798257		II	TRUE		CG	chr2:18040283-18040284
cg02361027	2	69584535	+	Lrp2	Body	Shore	chr2:69583320-69585319		2	170217401	LRP2	II	TRUE		CG	chr2:69584535-69584536
cg02363012	12	53061491	-	Akap6	Body	Open sea	chr12:52508971-53244350		14	33194105	AKAP6	II	TRUE		CA	chr12:53061490-53061491
cg02364642	10	127188266	+	Arhgef25	Body	Shore	chr10:127186512-127188511		12	58005758	ARHGEF25	II	TRUE		AG	chr10:127188266-127188267
cg02364826	18	46524194	-	Fem1c	Body	Shore	chr18:46523164-46525163		5	114878738	FEM1C	II	TRUE		AG	chr18:46524193-46524194
cg02365360	14	108913161	-	Slitrk1	1st Exon	Shore	chr14:108911531-108913530		13	84455525	SLITRK1	II	TRUE		CG	chr14:108913160-108913161
cg02366398	6	67271984	+	Serbp1	Body	Open sea	chr6:67271746-67371983		1	67890808	SERBP1	I	TRUE		CG	chr6:67271984-67271985
cg02367309	3	88245457	+	Rhbg	Body	Open sea	chr3:88245414-88250448		1	156351712	RHBG	II	TRUE		TG	chr3:88245457-88245458
cg02368058	5	106466358	-		IGR	Open sea	chr5:106463519-106557166		1	91191723		II	TRUE		CA	chr5:106466357-106466358
cg02368765	11	98741748	-	Thra	TSS200	Island	chr11:98741717-98742336		17	38219085	THRA	I	TRUE		CG	chr11:98741747-98741748
cg02370248	2	106744735	+	Mpped2	Body	Open sea	chr2:106699359-106970186		11	30557686	MPPED2	II	TRUE		CG	chr2:106744735-106744736
cg02372786	17	85619583	-	Six3	TSS1500	Shore	chr17:85618637-85621503		2	45167549	SIX3-AS1;SIX3	II	TRUE		GG	chr17:85619582-85619583
cg02374107	16	4418010	-	Adcy9	Body	Shore	chr16:4417636-4419635		16	4163907	ADCY9	II	TRUE		CG	chr16:4418009-4418010
cg02377948	10	84756071	+	Rfx4	5UTR	Shore	chr10:84755077-84758990		12	106976695	RFX4;LOC100287944	II	TRUE		CG	chr10:84756071-84756072
cg02379684	11	58049961	+	Larp1	Body	Open sea	chr11:58014093-58093727		5	154181831	LARP1	I	TRUE		CG	chr11:58049961-58049962
cg02380278	13	99229410	+	Zfp366	Body	Open sea	chr13:98930827-99340425		5	71756236	ZNF366	I	TRUE		CG	chr13:99229410-99229411
cg02380775	6	113109927	+	Setd5	Body	Open sea	chr6:113081812-113189927		3	9475571	SETD5	II	TRUE		CG	chr6:113109927-113109928
cg02382000	6	51849193	+		IGR	Open sea	chr6:51616979-52008221		7	26697827		II	TRUE	MM	CA	chr6:51849193-51849194
cg02383160	19	8818601	-	Ttc9c;Hnrnpul2	Body	Shore	chr19:8817796-8819795		11	62496393	TTC9C	II	TRUE		CG	chr19:8818600-8818601
cg02384338	7	118984446	+	Gprc5b	Body	Open sea	chr7:118860224-119180310		16	19883969	GPRC5B	I	TRUE	MM	CC	chr7:118984446-118984447
cg02384857	6	52218812	+		IGR	Shore	chr6:52217759-52221351		7	27197614	HOXA7	II	TRUE		CG	chr6:52218812-52218813
cg02386403	13	31626895	+	Foxf2	1st Exon	Island	chr13:31625498-31627171		6	1390998	FOXF2;MIR6720	II	TRUE		CG	chr13:31626895-31626896
cg02386420	11	119807707	-	Rptor	5UTR	Open sea	chr11:119607715-119909702		17	78806870	RPTOR	II	TRUE		CA	chr11:119807706-119807707
cg02386994	2	109723538	-	Bdnf	1st Exon	Island	chr2:109723440-109723686		11	27679976	BDNF;BDNF-AS	II	TRUE	MM	CG	chr2:109723537-109723538
cg02387056	17	25003214	+	Cramp1l	Body	Open sea	chr17:24964931-25009694		16	1676164	CRAMP1L	I	TRUE	MM	CA	chr17:25003214-25003215
cg02387854	11	120598346	-	Alyref;Anapc11	3UTR	Island	chr11:120597591-120598824		17	79849442	ANAPC11;ALYREF	II	TRUE	MM	CG	chr11:120598345-120598346
cg02390103	15	6874393	+		IGR	Island	chr15:6874085-6874520		5	38846034	OSMR;OSMR-AS1	II	TRUE		CG	chr15:6874393-6874394
cg02390267	17	34645957	-	Fkbpl;Atf6b	Body	Shore	chr17:34645012-34647011		6	32096854	FKBPL;ATF6B	II	TRUE		CG	chr17:34645956-34645957
cg02390588	15	102358461	-	Sp7	1st Exon	Island	chr15:102358199-102358530		12	53722253	SP7	I	TRUE		CG	chr15:102358460-102358461
cg02391023	7	127589626	+	Rnf40	Body	Shore	chr7:127589146-127591145		16	30774553	C16orf93;RNF40	II	TRUE		AG	chr7:127589626-127589627
cg02392271	5	117363610	+	Wsb2	Body	Open sea	chr5:117361760-117384599		12	118490263	WSB2	II	TRUE		TG	chr5:117363610-117363611
cg02392688	11	77493628	-	Git1	1st Exon	Island	chr11:77493562-77493993		17	27916351	GIT1	I	TRUE		CG	chr11:77493627-77493628
cg02395441	7	25282256	-	Cic	5UTR	Island	chr7:25282254-25282974		19	42788248	CIC	I	TRUE		CG	chr7:25282255-25282256
cg02395751	1	81077571	-	Nyap2	5UTR	Open sea	chr1:80762786-82279182		2	226265440	NYAP2	II	TRUE		CG	chr1:81077570-81077571
cg02398612	3	59007008	-	Med12l	1st Exon	Island	chr3:59005377-59007530		3	150804719	MED12L	II	TRUE		CG	chr3:59007007-59007008
cg02399233	7	143799898	-	Nadsyn1	Body	Open sea	chr7:143553353-143818803		11	71201915	NADSYN1	I	TRUE		CG	chr7:143799897-143799898
cg02399713	1	91308394	+	Scly	Body	Open sea	chr1:91302795-91340456		2	238990430	SCLY;UBE2F-SCLY	II	TRUE		TG	chr1:91308394-91308395
cg02400433	4	21685578	-	Prdm13	Body	Island	chr4:21685576-21685856		6	100054987	PRDM13	II	TRUE	MM	CG	chr4:21685577-21685578
cg02403395	16	28753370	+		IGR	Open sea	chr16:28569094-28924814		3	192445500	FGF12	I	TRUE		CG	chr16:28753370-28753371
cg02404685	10	12922587	+	B230208H11Rik	5UTR	Shore	chr10:12920723-12922722		6	144537749		I	TRUE		CG	chr10:12922587-12922588
cg02406241	1	59415963	-		IGR	Open sea	chr1:59241494-59477950		2	202829531		II	TRUE		TG	chr1:59415962-59415963
cg02407342	11	102893215	+	Gfap	Body	Island	chr11:102893198-102893569		17	42988784	GFAP	I	TRUE		CG	chr11:102893215-102893216
cg02409412	X	60147647	-	Mcf2	Body	Open sea	chrX:59572294-60399518		X	138724799	MCF2	II	FALSE		GG	chrX:60147646-60147647
cg02411493	7	143815622	+	Nadsyn1	Body	Open sea	chr7:143553353-143818803		11	71175151	NADSYN1	II	TRUE		CG	chr7:143815622-143815623
cg02417678	X	93254686	+		IGR	Open sea	chrX:86196315-93282378		X	25067653		II	FALSE		TG	chrX:93254686-93254687
cg02420850	19	59458656	+	Emx2	TSS200	Island	chr19:59457915-59459984		10	119302157	EMX2;EMX2OS	II	TRUE		CG	chr19:59458656-59458657
cg02421597	18	37674685	-	Pcdhga3;Gm37013;Pcdhga2;Pcdhga1;Gm38666;Gm38667	1st Exon	Island	chr18:37674501-37674796		5	140753848	PCDHGA6;PCDHGA1;PCDHGA2;PCDHGA3;PCDHGB1;PCDHGA4;PCDHGB2;PCDHGA5;PCDHGB3	II	TRUE	MM	CA	chr18:37674684-37674685
cg02422694	11	96318660	+	Hoxb4	5UTR	Shore	chr11:96314990-96318806		17	46655790	HOXB4	II	TRUE	MM	CC	chr11:96318660-96318661
cg02424670	X	20694646	+	Cdk16	Body	Open sea	chrX:20692822-20699879		X	47084401	CDK16	II	FALSE		TG	chrX:20694646-20694647
cg02425732	2	144010557	+	Rrbp1	3UTR	Island	chr2:144010003-144011636		20	17662212	RRBP1	I	TRUE		CG	chr2:144010557-144010558
cg02429393	11	69324921	-	Kcnab3;Trappc1	TSS1500	Shore	chr11:69324009-69326278		17	7834370	TRAPPC1;CNTROB	II	TRUE		CG	chr11:69324920-69324921
cg02430063	7	19176700	-		IGR	Shelf	chr7:19175263-19177262		19	46148592	EML2	I	TRUE		CG	chr7:19176699-19176700
cg02430183	13	49146678	-	Wnk2	Body	Island	chr13:49146510-49148166		9	95947766	WNK2	I	TRUE		CG	chr13:49146677-49146678
cg02431531	8	96362872	+		IGR	Open sea	chr8:95956151-99411494		16	59244939		II	TRUE		CG	chr8:96362872-96362873
cg02433018	3	148990634	-		IGR	Island	chr3:148987630-148990644		1	82266003	ADGRL2	I	TRUE		CG	chr3:148990633-148990634
cg02434836	5	108366147	-		IGR	Shore	chr5:108364586-108366585		4	568205		II	TRUE		CG	chr5:108366146-108366147
cg02434996	11	116058250	+	Unk	Body	Open sea	chr11:116034730-116082818		17	73818565	UNK	II	TRUE		CG	chr11:116058250-116058251
cg02437346	12	65043362	-	Prpf39	Body	Open sea	chr12:65040688-65069470		14	45565435	PRPF39	II	TRUE		CG	chr12:65043361-65043362
cg02441015	17	56435737	-	Ptprs	Body	Open sea	chr17:56433198-56457763		19	5244038	PTPRS	II	TRUE		CG	chr17:56435736-56435737
cg02444305	17	35162291	-	Prrc2a	Body	Shelf	chr17:35158610-35162490		6	31591597	PRRC2A	II	TRUE		CG	chr17:35162290-35162291
cg02445202	14	16434182	+	Rarb	Body	Open sea	chr14:16370178-16571223		3	25636151	RARB	II	TRUE		CG	chr14:16434182-16434183
cg02445282	15	27854939	+	Trio	Body	Open sea	chr15:27778076-28020208		5	14359581	TRIO	II	TRUE		CG	chr15:27854939-27854940
cg02446170	8	119822725	+	Cotl1	Body	Open sea	chr8:119772452-119836182		16	84623782	COTL1	II	TRUE		CG	chr8:119822725-119822726
cg02446805	8	87234103	-		IGR	Open sea	chr8:87042388-87464767		16	49053320		II	TRUE		CT	chr8:87234102-87234103
cg02451018	16	87553535	+	Map3k7cl	5UTR	Open sea	chr16:87500041-87694717		21	30503184	MAP3K7CL	II	TRUE		CG	chr16:87553535-87553536
cg02451362	11	120633612	-		IGR	Island	chr11:120632650-120633766		17	79885650	MAFG-AS1;MAFG	I	TRUE		CG	chr11:120633611-120633612
cg02451380	15	102073886	+	Eif4b	5UTR	Island	chr15:102073600-102074631		12	53400203	EIF4B	I	TRUE		CG	chr15:102073886-102073887
cg02452985	12	108003137	-	Bcl11b	Body	Island	chr12:108002606-108003243		14	99737548	BCL11B	II	TRUE	MM	CG	chr12:108003136-108003137
cg02453348	7	102084384	+	Xntrpc;Trpc2	5UTR	Open sea	chr7:102069804-102102909		11	3638458		I	TRUE	MM	CA	chr7:102084384-102084385
cg02455094	18	64341512	+	Onecut2	1st Exon	Shore	chr18:64341501-64342724		18	55104078	ONECUT2	II	TRUE	MM	CC	chr18:64341512-64341513
cg02456288	12	57535133	+		IGR	Shelf	chr12:57534709-57536708		14	38053308		II	TRUE		CG	chr12:57535133-57535134
cg02456804	1	167078679	-	Fam78b	Body	Open sea	chr1:167005864-167222374		1	166039858	FAM78B	II	TRUE		CG	chr1:167078678-167078679
cg02457097	4	101550707	+	Dnajc6	5UTR	Island	chr4:101550244-101550901		1	65775467	DNAJC6	II	TRUE		CG	chr4:101550707-101550708
cg02457328	10	87489808	+	Ascl1	TSS1500	Shelf	chr10:87488445-87490444		12	103355190		II	TRUE		TG	chr10:87489808-87489809
cg02457826	2	152830692	+	Bcl2l1	3UTR	Shore	chr2:152828857-152830856		20	30310733	BCL2L1;ABALON	I	TRUE		CG	chr2:152830692-152830693
cg02458062	11	96344406	+	Hoxb3	1st Exon	Shore	chr11:96344430-96345652		17	46629678	HOXB3	II	TRUE	MM	CT	chr11:96344406-96344407
cg02458088	8	113638714	+	Mon1b	Body	Shelf	chr8:113637800-113639799		16	77228411	MON1B	I	TRUE		CG	chr8:113638714-113638715
cg02458292	14	20707715	+	Zswim8	5UTR	Island	chr14:20707476-20708081		10	75545503	ZSWIM8	I	TRUE		CG	chr14:20707715-20707716
cg02461391	8	116733115	-		IGR	Shore	chr8:116732623-116733195		16	80838265	CDYL2	I	TRUE		CG	chr8:116733114-116733115
cg02462519	10	99263038	+	Dusp6	TSS200	Island	chr10:99261496-99264181		12	89746470	DUSP6	II	TRUE	MM	CG	chr10:99263038-99263039
cg02463869	6	117845384	+	Zfp637	Body	Shelf	chr6:117843491-117845490		10	44139886	ZNF32-AS1;ZNF32;ZNF32-AS3	II	TRUE		CG	chr6:117845384-117845385
cg02466008	15	27732599	-	Trio	1st Exon	Open sea	chr15:27685780-27743662		5	14508414	TRIO	I	TRUE		CG	chr15:27732598-27732599
cg02466947	13	83732442	-	C130071C03Rik	5UTR	Shore	chr13:83731522-83733521		5	87969157	LINC00461	II	TRUE		CA	chr13:83732441-83732442
cg02466984	19	4008400	+	Ndufv1	Body	Open sea	chr19:4004884-4008491		11	67378982	NDUFV1	II	TRUE		TG	chr19:4008400-4008401
cg02467054	16	4879783	+	Ubald1	3UTR	Island	chr16:4879231-4879998		16	4664854	UBALD1	I	TRUE		CG	chr16:4879783-4879784
cg02467449	11	120620796	-	Sirt7	Body	Shelf	chr11:120620029-120622450		17	79872318	SIRT7	II	TRUE		CG	chr11:120620795-120620796
cg02469607	13	24801191	-	BC005537	TSS1500	Island	chr13:24801093-24801950		6	24721076		I	TRUE		TG	chr13:24801190-24801191
cg02470595	15	103013910	+	Hoxc5;Mir615	TSS200	Shore	chr15:103010980-103014199		12	54426736	MIR615;HOXC5;HOXC4	II	TRUE		CG	chr15:103013910-103013911
cg02470738	9	94537272	-	1190002N15Rik	Body	Island	chr9:94537088-94539070		3	143691778	C3orf58	II	TRUE		CG	chr9:94537271-94537272
cg02472401	11	75263971	+	Rtn4rl1	Body	Open sea	chr11:75218067-75344085		17	1842937	RTN4RL1	II	TRUE		CG	chr11:75263971-75263972
cg02472825	16	23977665	-	Bcl6	Body	Open sea	chr16:23931643-23979310		3	187451470	BCL6	II	TRUE		CG	chr16:23977664-23977665
cg02474076	6	28419193	-	Gcc1	1st Exon	Shelf	chr6:28417427-28419426		7	127223255	GCC1	II	TRUE		CG	chr6:28419192-28419193
cg02476580	17	17828304	+		IGR	Shore	chr17:17827345-17829344		19	52193776	SPACA6P-AS	II	TRUE		CG	chr17:17828304-17828305
cg02477677	11	98973469	-	Rara	Body	Open sea	chr11:98965002-98978167		17	38512309	RARA	II	TRUE		CA	chr11:98973468-98973469
cg02479020	1	161034799	-	Gas5	TSS1500	Island	chr1:161034404-161035181		1	173837522	SNORD75;SNORD74;GAS5;ZBTB37	I	TRUE	MM	CG	chr1:161034798-161034799
cg02480396	9	103309889	-	Topbp1	Body	Open sea	chr9:103309618-103360566		3	133376713	TOPBP1	II	TRUE		TG	chr9:103309888-103309889
cg02481666	11	95039431	-	Pdk2	Body	Shore	chr11:95039096-95041095		17	48174846	PDK2	II	TRUE		CG	chr11:95039430-95039431
cg02486904	4	114821909	-	Gm12830	5UTR	Island	chr4:114821676-114822057		1	47999051		II	TRUE		CG	chr4:114821908-114821909
cg02488409	12	4212120	+	Cenpo;Adcy3	5UTR	Open sea	chr12:4137737-4588829		2	25043675	CENPO;ADCY3	II	TRUE		CG	chr12:4212120-4212121
cg02488887	13	55420705	-	F12	Body	Island	chr13:55420601-55420832		5	176830915	F12	II	TRUE		CC	chr13:55420704-55420705
cg02489443	18	53245788	+	Snx24	5UTR	Island	chr18:53245281-53246033		5	122181324	SNX24	I	TRUE		CG	chr18:53245788-53245789
cg02489908	11	70215279	+	Slc16a11	Body	Shore	chr11:70214762-70216761		17	6946086	SLC16A11	II	TRUE		TG	chr11:70215279-70215280
cg02493167	13	94874396	+	Otp	TSS1500	Shore	chr13:94873925-94875359		5	76935719	OTP	II	TRUE		CG	chr13:94874396-94874397
cg02493644	5	12383364	-	Sema3d	5UTR	Island	chr5:12383362-12383583		7	84816314		II	TRUE	MM	CG	chr5:12383363-12383364
cg02494290	1	135386748	-	Ipo9	Body	Open sea	chr1:135379166-135425952		1	201843436	IPO9	II	TRUE		CG	chr1:135386747-135386748
cg02494584	7	105368734	-	Olfr692	1st Exon	Open sea	chr7:104506390-105395852		11	6220832	OR52W1	II	TRUE		CG	chr7:105368733-105368734
cg02495413	11	116106161	-	Trim47	1st Exon	Shelf	chr11:116105510-116107509		17	73870723	TRIM47	I	TRUE	MM	CA	chr11:116106160-116106161
cg02495519	7	119895603	-	Lyrm1;Dcun1d3	TSS1500	Shore	chr7:119894105-119896104		16	20911570	LYRM1;DCUN1D3	II	TRUE		CG	chr7:119895602-119895603
cg02496392	4	133025833	+	Ahdc1	5UTR	Open sea	chr4:133016612-133034497		1	27916318	AHDC1	II	TRUE		CG	chr4:133025833-133025834
cg02497758	2	160366380	+	Mafb	1st Exon	Island	chr2:160365382-160367635		20	39317194	MAFB	II	TRUE		TG	chr2:160366380-160366381
cg02498174	15	6280289	+		IGR	Open sea	chr15:5248467-6382349		5	39518835		II	TRUE		CG	chr15:6280289-6280290
cg02498177	8	89031477	-	Sall1	Body	Open sea	chr8:89029998-89037006		16	51174131	SALL1	II	TRUE		CA	chr8:89031476-89031477
cg02498311	7	100931064	+	Arhgef17	Body	Island	chr7:100930752-100932371		11	73020358	ARHGEF17	II	TRUE		CG	chr7:100931064-100931065
cg02498722	5	142960835	+	Fscn1	1st Exon	Island	chr5:142960234-142961275		7	5632954	FSCN1	II	TRUE		CG	chr5:142960835-142960836
cg02499249	14	16575509	+	Rarb	Body	Island	chr14:16575224-16575781		3	25469720	RARB	II	TRUE		CG	chr14:16575509-16575510
cg02499843	6	32587410	+	Plxna4	3UTR	Island	chr6:32587247-32588222		7	132261287	PLXNA4	II	TRUE		CG	chr6:32587410-32587411
cg02503970	15	67176742	-	St3gal1	3UTR	Island	chr15:67176740-67177521		8	134584145	ST3GAL1	II	TRUE		CG	chr15:67176741-67176742
cg02504416	2	93642641	+	Alx4	5UTR	Island	chr2:93642597-93643648		11	44331629	ALX4	I	TRUE		CG	chr2:93642641-93642642
cg02506324	19	4745241	-	Sptbn2	Body	Open sea	chr19:4716639-4752352		11	66460785	SPTBN2	I	TRUE		TG	chr19:4745240-4745241
cg02506421	9	108501877	+	Usp19	Body	Open sea	chr9:108495321-108512674		3	49145923	USP19	I	TRUE		CG	chr9:108501877-108501878
cg02506527	X	12001647	-		IGR	Shelf	chrX:12001459-12004279		X	39868153		II	FALSE		CA	chrX:12001646-12001647
cg02508210	17	84878055	+		IGR	Open sea	chr17:84795021-84954312		2	44314563		II	TRUE		CG	chr17:84878055-84878056
cg02508341	2	25254927	-	Tmem203;Ndor1	TSS1500	Shore	chr2:25253154-25255153		9	140100698	TMEM203;NDOR1	II	TRUE		CC	chr2:25254926-25254927
cg02509370	15	99224568	-	Kcnh3	TSS1500	Island	chr15:99223721-99224863		12	49932779	KCNH3	II	TRUE		CG	chr15:99224567-99224568
cg02509825	1	3671003	+	Xkr4	Body	Island	chr1:3670619-3671074		8	56015399	XKR4	II	TRUE		CG	chr1:3671003-3671004
cg02511214	2	155792580	-	Mmp24	Body	Open sea	chr2:155779897-155814919		20	33834695	MMP24	II	TRUE		CG	chr2:155792579-155792580
cg02511456	5	29476652	-	Mnx1	Body	Shore	chr5:29474398-29477531		7	156801419	MNX1	II	TRUE		GA	chr5:29476651-29476652
cg02511809	18	34247656	+	Apc	5UTR	Open sea	chr18:34225562-34326874		5	112073544	APC	I	TRUE		CG	chr18:34247656-34247657
cg02514741	13	83749500	-		IGR	Open sea	chr13:83749335-84218044		5	87952588	LINC00461	II	TRUE		TG	chr13:83749499-83749500
cg02515133	5	9570664	-	Grm3	Body	Open sea	chr5:9270517-12379361		7	86415687	GRM3	II	TRUE		CA	chr5:9570663-9570664
cg02515445	1	52708571	-	Mfsd6	Body	Open sea	chr1:52634943-52722790		2	191301880	MFSD6	II	TRUE		CA	chr1:52708570-52708571
cg02515556	1	68178726	+	Erbb4	Body	Open sea	chr1:67042938-69103033		2	212399550	ERBB4	II	TRUE	MM	GG	chr1:68178726-68178727
cg02517134	16	63864151	-	Epha3	3UTR	Island	chr16:63863901-63864428		3	89156795	EPHA3	I	TRUE		CG	chr16:63864150-63864151
cg02517337	2	169634795	-	Tshz2	Body	Shore	chr2:169633908-169635907		20	51590841	TSHZ2	II	TRUE	MM	CA	chr2:169634794-169634795
cg02518713	13	74019040	-	Tppp	5UTR	Open sea	chr13:74014404-74057991		11	6631411	ILK	II	TRUE		CG	chr13:74019039-74019040
cg02518760	18	22769794	-	Nol4	Body	Open sea	chr18:22348971-23035175		18	31537339	NOL4	II	TRUE		CG	chr18:22769793-22769794
cg02519037	7	130646215	+	Tacc2	Body	Island	chr7:130646012-130646461		10	123872515	TACC2	II	TRUE	MM	CT	chr7:130646215-130646216
cg02520729	5	123161026	+	Setd1b	Body	Shore	chr5:123161068-123163067		12	122261552	SETD1B	I	TRUE		CG	chr5:123161026-123161027
cg02522760	19	45737083	-	Fgf8	1st Exon	Island	chr19:45736932-45737257		10	103530178	FGF8	I	TRUE		CG	chr19:45737082-45737083
cg02524112	8	108594146	-		IGR	Open sea	chr8:108179432-108700635		16	73206624		II	TRUE		CG	chr8:108594145-108594146
cg02525396	1	171222417	+	Tomm40l;Apoa2	5UTR	Open sea	chr1:171200156-171243013		1	161195883	MIR5187;TOMM40L	II	FALSE		CG	chr1:171222417-171222418
cg02526439	4	18116480	-	Mmp16	5UTR	Open sea	chr4:17857560-19565569		8	89053427	MMP16	II	TRUE	MM	CG	chr4:18116479-18116480
cg02528150	10	123020395	+	Mon2	Body	Open sea	chr10:122990609-123072024		12	62940760	MON2	II	TRUE	MM	CA	chr10:123020395-123020396
cg02529358	18	61665634	+		IGR	Open sea	chr18:61559908-61688184		5	148786302	MIR143HG	II	TRUE		TG	chr18:61665634-61665635
cg02529685	3	5242410	-	Zfhx4	Body	Open sea	chr3:5223879-5571794		8	77617020	ZFHX4	II	TRUE		CG	chr3:5242409-5242410
cg02533724	7	136008268	+		IGR	Open sea	chr7:135720716-136890391		10	130279912		II	TRUE		CG	chr7:136008268-136008269
cg02534167	1	64078150	-	Klf7	Body	Open sea	chr1:63450530-64117612		2	207987951	KLF7	II	TRUE		CG	chr1:64078149-64078150
cg02536838	15	42677017	-		IGR	Open sea	chr15:41793417-43166237		8	108510343	ANGPT1	II	TRUE	MM	CG	chr15:42677016-42677017
cg02538046	17	33917228	+	Zbtb22	Body	Shore	chr17:33916240-33919792		6	33284347	ZBTB22	II	TRUE		CG	chr17:33917228-33917229
cg02538199	4	44710780	+		IGR	Island	chr4:44710638-44711138		9	37034277	PAX5	II	TRUE		CG	chr4:44710780-44710781
cg02538342	7	121706886	-	Usp31	Body	Island	chr7:121706559-121707510		16	23160208	USP31	I	TRUE		CG	chr7:121706885-121706886
cg02540220	5	144842646	+	Trrap	Body	Open sea	chr5:144772828-144847021		7	98586497	TRRAP	II	TRUE		CG	chr5:144842646-144842647
cg02542951	6	147107762	+	Klhl42	Body	Open sea	chr6:147096179-147259688		12	27950715	KLHL42	II	TRUE		CG	chr6:147107762-147107763
cg02543060	19	38698567	-	Plce1	Body	Open sea	chr19:38485571-38815063		10	95987179	PLCE1	II	TRUE	MM	CG	chr19:38698566-38698567
cg02543363	X	48460525	+	Elf4	3UTR	Open sea	chrX:48458663-48509242		X	129252577		II	FALSE		TG	chrX:48460525-48460526
cg02543879	8	22192882	+	Vps36	1st Exon	Island	chr8:22192742-22193244		13	53024717	VPS36	II	TRUE	MM	CG	chr8:22192882-22192883
cg02544684	2	173793875	-		IGR	Open sea	chr2:173741963-174072147		20	57036313	APCDD1L	I	TRUE		CG	chr2:173793874-173793875
cg02546833	9	74622442	-		IGR	Open sea	chr9:73117782-74844330		15	53372675		II	TRUE		CA	chr9:74622441-74622442
cg02547025	17	72918183	+	Lbh	TSS200	Island	chr17:72917882-72918436		2	30454275	LBH	I	TRUE		TG	chr17:72918183-72918184
cg02549170	8	45908491	+	Pdlim3	Body	Open sea	chr8:45362700-45971127		4	186436021	PDLIM3	II	TRUE		CG	chr8:45908491-45908492
cg02550200	11	71019218	-	Derl2;Mis12	Body	Island	chr11:71019066-71019976		17	5389462	DERL2;MIS12	II	TRUE		CG	chr11:71019217-71019218
cg02550277	10	19356218	+	Olig3	TSS1500	Shore	chr10:19354883-19356882		6	137815699	OLIG3	II	TRUE		CG	chr10:19356218-19356219
cg02551396	2	163398039	+		IGR	Open sea	chr2:163380386-163414938		20	42815882	JPH2	II	TRUE	MM	TA	chr2:163398039-163398040
cg02551727	14	7950394	-	Flnb	Body	Open sea	chr14:7822882-7998677		3	58156390	FLNB	II	TRUE		CG	chr14:7950393-7950394
cg02551882	11	3648816	+	Morc2a	TSS1500	Island	chr11:3648596-3649551		22	31365455	MORC2;TUG1	I	TRUE		CG	chr11:3648816-3648817
cg02552604	11	5110753	-	Emid1	Body	Open sea	chr11:5103697-5147983		22	29650213	EMID1	II	TRUE		CG	chr11:5110752-5110753
cg02553047	X	96053041	-		IGR	Open sea	chrX:95972587-96091957		X	64855503		II	FALSE		TG	chrX:96053040-96053041
cg02553520	12	17289028	+	Atp6v1c2	Body	Open sea	chr12:17270862-17320454		2	10917815	ATP6V1C2	II	TRUE		CG	chr12:17289028-17289029
cg02556954	18	34909870	-	Etf1	Body	Open sea	chr18:34891786-34927396		5	137848577	ETF1	II	TRUE		CG	chr18:34909869-34909870
cg02558474	13	43303393	+	Gfod1	Body	Island	chr13:43303259-43304447		6	13487018	GFOD1	I	TRUE		CG	chr13:43303393-43303394
cg02559274	6	84791298	-	Exoc6b	Body	Open sea	chr6:84593352-85065046		2	72606914	EXOC6B	II	TRUE		CG	chr6:84791297-84791298
cg02562761	16	4545409	+	Tfap4	5UTR	Shelf	chr16:4543981-4545980		16	4307906	TFAP4	II	TRUE		CG	chr16:4545409-4545410
cg02564291	18	53468779	+	Prdm6	Body	Shelf	chr18:53467310-53469309		5	122430235	PRDM6	II	TRUE		TG	chr18:53468779-53468780
cg02565068	17	7170412	-	Rps6ka2	1st Exon	Island	chr17:7169741-7170523		6	167040440	RPS6KA2	I	TRUE		CG	chr17:7170411-7170412
cg02565672	1	171294735	-	Ufc1	Body	Island	chr1:171294470-171294818		1	161123809	UFC1	I	TRUE		CG	chr1:171294734-171294735
cg02566861	11	96295275	+	Hoxb5os	5UTR	Shelf	chr11:96295099-96297098		17	46679516	HOXB-AS3;HOXB6	II	TRUE		TG	chr11:96295275-96295276
cg02567719	5	100038854	-	Hnrnpdl;Enoph1	Body	Island	chr5:100038372-100040322		4	83350534	ENOPH1;HNRNPDL	I	TRUE		CG	chr5:100038853-100038854
cg02567749	12	64965742	-	Fam179b	5UTR	Island	chr12:64965669-64966573		14	45431394	KLHL28;FAM179B	II	TRUE		CG	chr12:64965741-64965742
cg02567756	9	99568642	-	Armc8	Body	Island	chr9:99568296-99568993		3	137906401	ARMC8	I	TRUE		CG	chr9:99568641-99568642
cg02570531	18	75366673	-	Smad7	TSS1500	Island	chr18:75366489-75369009		18	46479155		II	TRUE		CC	chr18:75366672-75366673
cg02570602	15	37973391	-	Ubr5	Body	Open sea	chr15:37965399-38073943		8	103274230	UBR5	II	TRUE		TG	chr15:37973390-37973391
cg02572427	8	41082880	+	Mtus1	Body	Open sea	chr8:40903275-41129447		8	17611495	MTUS1	II	TRUE		TG	chr8:41082880-41082881
cg02572517	17	35156374	+	Prrc2a	Body	Island	chr17:35156367-35156609		6	31599754	PRRC2A	I	TRUE		CG	chr17:35156374-35156375
cg02573468	2	119328704	+	Dll4	Body	Shore	chr2:119327394-119329393		15	41224537	DLL4	I	TRUE	MM	CG	chr2:119328704-119328705
cg02573857	7	28894295	-	Actn4	1st Exon	Open sea	chr7:28829478-28957909		4	117520701		I	TRUE	MM	CA	chr7:28894294-28894295
cg02574502	7	3415560	+	Cacng8	Body	Island	chr7:3414874-3415855		19	54486058	CACNG8	II	TRUE	MM	GG	chr7:3415560-3415561
cg02574526	6	88197474	-	Gata2	TSS1500	Shore	chr6:88197402-88198415		3	128208016	GATA2;GATA2-AS1	I	TRUE		CG	chr6:88197473-88197474
cg02576753	7	56729726	-	Gabrg3	Body	Open sea	chr7:56054398-57382779		15	27772640	GABRG3	II	TRUE		CC	chr7:56729725-56729726
cg02577267	1	174837020	-	Grem2	1st Exon	Island	chr1:174836847-174837093		1	240656513	GREM2;MIR1273E	I	TRUE		CG	chr1:174837019-174837020
[truncated: 17,421 more rows]
