# Supplementary material for: Usability of human Infinium MethylationEPIC BeadChip for mouse DNA methylation studies
Source: BMC Bioinformatics. 2017 Nov 15;18:486. doi: 10.1186/s12859-017-1870-y (PMC5688710; doi:10.1186/s12859-017-1870-y)
Supplement: Supplementary file 4 — Rat_EPIC. (XLS 1680 kb) [file 12859_2017_1870_MOESM4_ESM.xls]

## Sheet: Mapinfo_17944
	CHR	Mapinfo	Strand	Infinium_Design_Type
cg01675618	2	188476909	-	1
cg17305436	17	16695773	-	1
cg08193650	7	2352314	-	1
cg11413800	19	26053768	-	1
cg19375314	2	93623826	-	1
cg25928603	9	63638398	-	1
cg04645063	10	12909069	-	1
cg05351940	9	81518208	-	1
cg00811777	20	4526038	-	1
cg22441074	10	61685262	-	1
cg16546279	10	90241634	-	1
cg09628838	10	69735846	-	1
cg13977827	5	100640661	-	1
cg05394010	10	13557817	-	1
cg17991604	8	102159085	-	1
cg24540710	10	82761363	-	1
cg17989497	17	32953394	-	1
cg08169020	6	103310282	-	1
cg05524529	10	29067098	-	1
cg25417842	4	7220084	-	1
cg22342925	7	116810738	-	1
cg01141572	19	32400012	-	1
cg10099415	6	14351166	-	1
cg19504702	10	43258757	-	1
cg18102950	X	128268352	-	1
cg08125081	5	167536413	-	1
cg25729807	7	140515249	-	1
cg19645734	7	140641042	-	1
cg00194465	17	72240824	-	1
cg10115987	9	82643470	-	1
cg17801860	8	110812903	-	1
cg16493531	20	3439471	-	1
cg12634124	9	85528814	-	1
cg04361145	3	14395185	-	1
cg19622078	5	151029210	-	1
cg11466301	19	39602685	-	1
cg24033330	3	156340424	-	1
cg22218911	2	189818185	-	1
cg22944662	13	75059904	-	1
cg21574349	11	82833503	-	1
cg20882208	2	128462672	-	1
cg25745773	3	150885492	-	1
cg25926008	20	46044537	-	1
cg26978172	20	5051344	-	1
cg06873457	14	84978188	-	1
cg18875435	7	14138321	-	1
cg19017289	4	157523689	-	1
cg12975464	2	141277771	-	1
cg07310671	19	53835288	-	1
cg09841884	14	71110873	-	1
cg25416230	4	77577667	-	1
cg10093679	1	220972871	-	1
cg20168230	5	143500632	-	1
cg11963202	12	11257356	-	1
cg19482025	8	33662713	-	1
cg15993795	7	62162118	-	1
cg14361526	6	133877064	-	1
cg26543180	4	157439403	-	1
cg06263372	18	17713249	-	1
cg03294458	10	89184416	-	1
cg01453816	20	1984123	-	1
cg03481131	5	79316906	-	1
cg03701714	15	34275090	-	1
cg24219929	8	75516867	-	1
cg02647941	8	98738944	-	1
cg04468543	2	24258034	-	1
cg23329275	2	80473607	-	1
cg10503284	15	33752793	-	1
cg14177917	9	42619896	-	1
cg06239926	17	9721548	-	1
cg24843246	12	2091527	-	1
cg24720192	6	2317624	-	1
cg04739647	3	61620197	-	1
cg00824018	1	266783602	-	1
cg27605355	10	105579347	-	1
cg10496350	6	105518738	-	1
cg18363568	17	36334101	-	1
cg21837669	7	27627990	-	1
cg02637438	7	107963139	-	1
cg24594830	7	53275687	-	1
cg01496648	19	37830999	-	1
cg06980387	2	11866991	-	1
cg00437048	17	68527060	-	1
cg13160221	15	52243835	-	1
cg18082337	8	98752068	-	1
cg21825840	1	220502343	-	1
cg11528849	3	66415362	-	1
cg03341723	20	3816266	-	1
cg02015876	1	128721792	-	1
cg23479730	6	131875386	-	1
cg09016242	19	23389505	-	1
cg23616097	12	13807937	-	1
cg01420426	5	139222970	-	1
cg05167251	3	61620200	-	1
cg23063716	8	61752845	-	1
cg11869721	1	190964953	-	1
cg15561583	14	106867118	-	1
cg14341579	16	83824048	-	1
cg03527353	3	95707041	-	1
cg13863764	5	165082752	-	1
cg24852756	16	20740941	-	1
cg12977696	10	63884310	-	1
cg07359369	3	110442348	-	1
cg04313601	1	175420162	-	1
cg23191380	4	26470817	-	1
cg19109729	19	53688521	-	1
cg23146472	9	16862402	-	1
cg04249460	9	14551889	-	1
cg03622875	19	19832837	-	1
cg12646972	13	52792279	-	1
cg13342360	4	56728808	-	1
cg26717983	9	28973099	-	1
cg19667082	7	130273273	-	1
cg04678743	4	58195151	-	1
cg02458292	15	4022060	-	1
cg02346313	2	141277777	-	1
cg25916282	3	61656422	-	1
cg15088000	1	84470814	-	1
cg21513254	20	3377782	-	1
cg16745091	13	34508084	-	1
cg17215497	3	2803599	-	1
cg02674305	3	152273341	-	1
cg05835545	X	79909712	-	1
cg09556632	5	139931023	-	1
cg10439144	10	16047266	-	1
cg12308391	8	53842201	-	1
cg20297631	6	137787144	-	1
cg11994584	X	63204280	-	1
cg01044722	10	55275413	-	1
cg05492845	1	222242397	-	1
cg17733353	3	5975757	-	1
cg13482308	5	60157497	-	1
cg23174392	16	81674386	-	1
cg21541753	1	140532663	-	1
cg05391750	6	21600576	-	1
cg22253255	10	56011365	-	1
cg24761507	10	71850206	-	1
cg00862481	1	198306495	-	1
cg21148362	15	12833165	-	1
cg11902811	X	135471115	-	1
cg09395572	1	261158473	-	1
cg14249520	1	218622808	-	1
cg20656751	14	82047987	-	1
cg03451670	9	96722773	-	1
cg07160694	6	103605404	-	1
cg20074371	8	123370661	-	1
cg16810054	3	150915407	-	1
cg04683509	1	80290070	-	1
cg26456022	2	57802379	-	1
cg25107608	2	189430022	-	1
cg01652953	6	76675687	-	1
cg14127398	5	47466363	-	1
cg00659120	5	156063954	-	1
cg04118306	15	44859532	-	1
cg07817883	5	147910041	-	1
cg07880061	17	9837773	-	1
cg01546568	4	109042417	-	1
cg11837181	5	172030451	-	1
cg10268491	4	140703498	-	1
cg21551704	2	21432790	-	1
cg05971891	9	50357981	-	1
cg08224646	19	37825911	-	1
cg25433267	15	2374568	-	1
cg23667405	20	5148493	-	1
cg14544505	18	63139630	-	1
cg15316734	4	157666226	-	1
cg15723222	10	73078821	-	1
cg16320255	X	18457535	-	1
cg10092265	10	56441720	-	1
cg05803913	X	13115784	-	1
cg01641792	8	22227497	-	1
cg15443202	7	62658093	-	1
cg17036062	X	62363780	-	1
cg25291396	3	12686877	-	1
cg24435866	2	188717306	-	1
cg22523077	14	34418907	-	1
cg17864357	7	120104115	-	1
cg19186145	6	8887409	-	1
cg15340887	12	39131113	-	1
cg16324579	14	10770110	-	1
cg05299650	7	140482633	-	1
cg23973429	7	76059332	-	1
cg19443023	10	109051034	-	1
cg06640637	3	159902431	-	1
cg20448966	10	109639194	-	1
cg03986829	15	12828661	-	1
cg19591512	8	110812907	-	1
cg19862838	11	47114082	-	1
cg13873889	20	5137577	-	1
cg12593251	7	12277563	-	1
cg17687458	15	48445066	-	1
cg11360931	20	5149770	-	1
cg23887337	18	28561872	-	1
cg24625084	1	141434858	-	1
cg00522555	8	22254564	-	1
cg00783945	13	48848730	-	1
cg17734803	5	118348326	-	1
cg25315731	17	43931057	-	1
cg08911275	3	61590215	-	1
cg14577476	10	81588369	-	1
cg14006463	4	157439593	-	1
cg04571321	1	88066224	-	1
cg08499046	3	95715249	-	1
cg16718678	1	221792248	-	1
cg04214350	13	52589323	-	1
cg18417954	1	72878987	-	1
cg20139338	1	222106368	-	1
cg07665466	8	107887332	-	1
cg23203698	6	29197800	-	1
cg16688031	18	28684064	-	1
cg01185682	10	77917570	-	1
cg06462727	5	140692920	-	1
cg25333181	4	147866826	-	1
cg00107914	20	5152318	-	1
cg18397073	1	81971751	-	1
cg13011604	8	118983804	-	1
cg01342411	19	43933089	-	1
cg03794219	3	11342549	-	1
cg06630455	17	24656530	-	1
cg20919680	9	82674183	-	1
cg07940072	1	79922203	-	1
cg20046608	10	73278396	-	1
cg19148137	4	58505297	-	1
cg25804146	9	9645226	-	1
cg21865157	5	160184187	-	1
cg25454546	16	54136381	-	1
cg23203884	2	206392302	-	1
cg21996137	17	16747988	-	1
cg26860994	4	55772371	-	1
cg26177544	18	79500426	-	1
cg26164681	4	57019535	-	1
cg15187882	9	9988160	-	1
cg06083734	19	9972649	-	1
cg01805784	17	9702573	-	1
cg13821173	12	11551646	-	1
cg26957677	20	33557171	-	1
cg01108400	3	8970913	-	1
cg16029875	13	49993470	-	1
cg01439340	10	109420182	-	1
cg02506324	1	219997943	-	1
cg15160873	18	24680993	-	1
cg08180952	8	61752842	-	1
cg10653296	15	108667900	-	1
cg13677149	4	82373045	-	1
cg25198656	12	13508392	-	1
cg08178756	7	126553012	-	1
cg04674734	4	83970522	-	1
cg20616414	17	15924313	-	1
cg06636427	12	17185674	-	1
cg07579618	X	114233010	-	1
cg01447966	19	59501718	-	1
cg22835709	3	111284086	-	1
cg22127730	5	168227162	-	1
cg16519705	5	169519279	-	1
cg21890592	12	13508390	-	1
cg01279418	19	55913321	-	1
cg18561688	1	32643749	-	1
cg20772300	10	104658985	-	1
cg02128325	18	29015501	-	1
cg08368788	4	29976620	-	1
cg13484991	6	58466594	-	1
cg15135704	5	160066328	-	1
cg03848676	7	120536822	-	1
cg04945331	8	108109059	-	1
cg26324606	17	1085789	-	1
cg19592439	8	107194171	-	1
cg18104012	15	12828654	-	1
cg13785473	14	81369046	-	1
cg02058918	5	62621456	-	1
cg22740006	1	219851785	-	1
cg16677019	10	91868306	-	1
cg15169878	7	119647470	-	1
cg09658576	4	66625384	-	1
cg20917706	15	52443180	-	1
cg11753771	13	108780431	-	1
cg12001355	2	43266806	-	1
cg01971224	2	211199025	-	1
cg19041146	8	49106539	-	1
cg08984586	17	10464364	-	1
cg19447973	6	1003892	-	1
cg05270634	10	89376758	-	1
cg19356389	20	3816681	-	1
cg08128826	13	55861192	-	1
cg06070960	8	110813077	-	1
cg18665732	1	251420963	-	1
cg18142615	8	33661300	-	1
cg11531628	5	151209939	-	1
cg24322382	14	59735402	-	1
cg08127858	10	13952521	-	1
cg22694153	5	134927729	-	1
cg16464933	14	82047989	-	1
cg06036563	1	211453019	-	1
cg13264311	2	233602635	-	1
cg18918349	20	47307145	-	1
cg13242392	2	57676308	-	1
cg03603214	5	131257053	-	1
cg00971676	17	9695304	-	1
cg02185531	9	94880178	-	1
cg19859323	X	140866182	-	1
cg12177793	15	34493647	-	1
cg16767700	X	39710942	-	1
cg01529917	7	36610448	-	1
cg00674395	10	55946866	-	1
cg15457037	3	177043615	-	1
cg27542366	1	178038989	-	1
cg04324758	16	19224002	-	1
cg12692042	18	12284183	-	1
cg16039964	10	56848042	-	1
cg23834494	7	59547138	-	1
cg22315440	5	128064458	-	1
cg25019648	10	103335646	-	1
cg03905413	14	42586267	-	1
cg14062745	14	104475101	-	1
cg11686722	3	107760407	-	1
cg05340339	5	155140278	-	1
cg05890285	4	145017512	-	1
cg07313502	3	2262524	-	1
cg11580575	10	43480139	-	1
cg08337312	3	166469568	-	1
cg20820767	5	136163349	-	1
cg18884060	1	204761840	-	1
cg04210573	X	71960910	-	1
cg25636132	7	140483836	-	1
cg18977541	1	264386742	-	1
cg00044463	13	69797532	-	1
cg26177966	1	82150893	-	1
cg01676996	20	3367333	-	1
cg12477716	10	83824422	-	1
cg11491989	12	31323784	-	1
cg19666810	12	12422921	-	1
cg04968806	1	105289397	-	1
cg03721993	6	134626167	-	1
cg12146864	7	70883059	-	1
cg25967745	6	132224833	-	1
cg13500797	3	10182727	-	1
cg26934609	20	3351355	-	1
cg02331143	5	138976759	-	1
cg00560671	15	37995286	-	1
cg24591761	8	64573376	-	1
cg06005396	7	12869649	-	1
cg21364278	3	53699401	-	1
cg19739264	1	32296882	-	1
cg17420078	14	61212351	-	1
cg07435294	1	220938986	-	1
cg06001237	3	177188210	-	1
cg03189184	14	77709838	-	1
cg10198271	3	171038229	-	1
cg09984392	7	99610133	-	1
cg17004212	15	41982309	-	1
cg14575155	3	13031185	-	1
cg02676375	10	18131752	-	1
cg10500218	13	72744092	-	1
cg11118357	5	9279812	-	1
cg08452456	10	85073867	-	1
cg19519384	17	45625925	-	1
cg03734380	X	26581563	-	1
cg18740769	2	13696097	-	1
cg27558234	6	95934001	-	1
cg25908985	9	82214087	-	1
cg09415883	1	220479889	-	1
cg00129232	10	86330552	-	1
cg08430409	7	140464979	-	1
cg01828474	X	39957502	-	1
cg12714180	5	142643801	-	1
cg20927952	6	109692294	-	1
cg13828701	6	28339235	-	1
cg23921699	7	140315328	-	1
cg11308211	3	57998029	-	1
cg09801353	1	218099546	-	1
cg18344660	17	63236108	-	1
cg12028548	3	147643395	-	1
cg16336127	2	24539934	-	1
cg13508402	4	56114033	-	1
cg01931502	13	89518953	-	1
cg01116220	9	17341213	-	1
cg22202264	8	28363409	-	1
cg13600489	6	77420942	-	1
cg15626629	X	71277863	-	1
cg16063617	18	53727410	-	1
cg07166360	8	108109983	-	1
cg18305324	20	5153386	-	1
cg21121555	10	16752280	-	1
cg22264317	7	127001575	-	1
cg09214456	14	86225867	-	1
cg02795432	9	67200073	-	1
cg05570827	5	147305760	-	1
cg16570890	19	9972618	-	1
cg10361922	10	89175025	-	1
cg05201956	16	74743899	-	1
cg09471527	20	5561076	-	1
cg01566449	17	28824947	-	1
cg13925683	9	81566055	-	1
cg18026225	10	91174927	-	1
cg18396275	10	90348482	-	1
cg25680638	1	282169840	-	1
cg00385863	5	139208631	-	1
cg20985617	17	9837151	-	1
cg04108127	13	101698120	-	1
cg14155184	9	17722847	-	1
cg19153494	3	12686882	-	1
cg26353862	1	175420012	-	1
cg03397389	5	144436283	-	1
cg15233711	1	178038996	-	1
cg09028935	3	122669880	-	1
cg18134734	1	166433397	-	1
cg14731407	8	22944310	-	1
cg27558594	5	47466342	-	1
cg03199005	5	74897212	-	1
cg19619625	17	27664543	-	1
cg09577841	8	84964323	-	1
cg06332339	8	63414698	-	1
cg00543073	14	108834177	-	1
cg26474270	19	40453179	-	1
cg16641060	X	123515601	-	1
cg06219686	10	66689640	-	1
cg23808946	6	8887395	-	1
cg08591265	10	75336882	-	1
cg23813514	16	11170832	-	1
cg26008390	6	7074221	-	1
cg22424284	2	202799050	-	1
cg22188945	10	61685247	-	1
cg25172243	X	143261260	-	1
cg05397514	2	188479120	-	1
cg15740366	4	56493777	-	1
cg04061117	4	145146341	-	1
cg18580491	5	144556888	-	1
cg24389389	2	141277807	-	1
cg04563953	13	90467422	-	1
cg24288581	8	49988808	-	1
cg08642014	1	85112892	-	1
cg00376019	16	6903461	-	1
cg09333532	14	108008529	-	1
cg25889711	1	264471328	-	1
cg16383389	2	225873431	-	1
cg26544363	3	95706872	-	1
cg04084364	6	3183513	-	1
cg01866162	19	37600306	-	1
cg10626768	7	54213339	-	1
cg14421860	2	219261641	-	1
cg16757605	19	40907279	-	1
cg01080375	6	105365160	-	1
cg16640855	10	86282263	-	1
cg11221049	6	80334253	-	1
cg06825153	14	5194200	-	1
cg19604444	6	99884168	-	1
cg23874561	14	13054973	-	1
cg16149238	6	29483547	-	1
cg12721145	2	235831543	-	1
cg23841819	13	49354840	-	1
cg09973986	7	70360425	-	1
cg25517592	19	32562549	-	1
cg20399260	1	178038986	-	1
cg23136742	6	27155518	-	1
cg08945214	1	124772764	-	1
cg17523282	20	31353654	-	1
cg12129080	1	209571784	-	1
cg06682197	15	96819056	-	1
cg18375296	10	109774622	-	1
cg11732282	3	38741188	-	1
cg06997305	3	82856109	-	1
cg27319677	4	29638942	-	1
cg09641689	19	16417849	-	1
cg11993636	10	82761100	-	1
cg13402773	1	101687869	-	1
cg18798853	11	34514469	-	1
cg22542420	10	91160554	-	1
cg08464190	19	20607581	-	1
cg02538342	1	191676899	-	1
cg08096854	10	82224006	-	1
cg08876130	7	140896974	-	1
cg04178858	10	86749664	-	1
cg13886231	7	120104088	-	1
cg15268691	1	264974011	-	1
cg05577876	12	23760479	-	1
cg05651688	5	144996446	-	1
cg10503751	5	161823510	-	1
cg23240355	10	53867551	-	1
cg17624052	4	9882971	-	1
cg14650175	5	10772356	-	1
cg25939742	1	78245576	-	1
cg06925975	5	154427002	-	1
cg13254080	18	28561840	-	1
cg12892107	10	20433915	-	1
cg09602577	8	39960913	-	1
cg24131891	18	55865173	-	1
cg16668534	10	54825529	-	1
cg13585776	3	22648879	-	1
cg19753794	1	100594200	-	1
cg02006610	16	62482348	-	1
cg06281795	5	29538355	-	1
cg03445006	1	221748471	-	1
cg02070685	19	52086393	-	1
cg23194024	10	86711019	-	1
cg01013653	1	246799377	-	1
cg21538190	13	90439672	-	1
cg07986385	20	4418723	-	1
cg17511933	13	34861027	-	1
cg16143176	5	21768940	-	1
cg26998856	20	7753775	-	1
cg13653195	7	140546867	-	1
cg00260888	3	148773279	-	1
cg08739176	5	1417899	-	1
cg25330147	4	55819065	-	1
cg10836716	12	25264012	-	1
cg13545763	10	83231471	-	1
cg25226874	7	59617097	-	1
cg21343223	7	11998654	-	1
cg23712980	3	148722765	-	1
cg11950383	11	31391445	-	1
cg03054277	10	45480273	-	1
cg03968699	X	156813252	-	1
cg04616401	18	27657480	-	1
cg15454066	1	226152901	-	1
cg02135464	6	133858904	-	1
cg06708432	7	70578405	-	1
cg14322427	20	48504323	-	1
cg25841847	3	82856111	-	1
cg15457058	5	133725343	-	1
cg00056719	7	144077774	-	1
cg14332444	2	258967943	-	1
cg02700369	1	78800733	-	1
cg07063032	9	119188231	-	1
cg01644623	6	108820967	-	1
cg16101572	15	28411026	-	1
cg20347665	X	71961078	-	1
cg13173903	3	153398466	-	1
cg00513735	17	10153077	-	1
cg01860947	7	14302586	-	1
cg10491460	5	165627537	-	1
cg14909603	8	71216208	-	1
cg09034774	8	67295762	-	1
cg00986824	2	210240785	-	1
cg12459542	2	206392720	-	1
cg05746407	19	54110190	-	1
cg09425753	3	166034742	-	1
cg12595013	8	98737974	-	1
cg10141377	10	86282667	-	1
cg06691214	9	71230120	-	1
cg02299195	3	79240980	-	1
cg03190580	12	41671525	-	1
cg26237126	16	83390648	-	1
cg19945202	4	150652369	-	1
cg15760474	9	15113089	-	1
cg10383019	1	173607164	-	1
cg04262392	10	13963630	-	1
cg12939515	14	5195010	-	1
cg06660749	19	41894954	-	1
cg13696942	1	104972301	-	1
cg23136008	6	105518747	-	1
cg03024619	4	132137904	-	1
cg09973102	19	56041952	-	1
cg05052194	5	172623854	-	1
cg06851844	6	10484437	-	1
cg07339181	7	63045776	-	1
cg14963317	3	146812950	-	1
cg23371278	1	263185971	-	1
cg10755973	3	22639889	-	1
cg15534364	X	72133811	-	1
cg15660669	11	15436490	-	1
cg13658921	13	44957315	-	1
cg13915481	X	34793947	-	1
cg24798493	12	13807949	-	1
cg18334637	15	2374565	-	1
cg20713636	X	34313460	-	1
cg02898094	4	32372914	-	1
cg20986608	1	220766482	-	1
cg16905926	13	78852156	-	1
cg16127683	3	110202089	-	1
cg21672855	7	109129642	-	1
cg21652524	6	109301188	-	1
cg18371475	1	33275564	-	1
cg19632532	17	31441775	-	1
cg07963363	5	27430073	-	1
cg13875536	3	7491977	-	1
cg15297110	2	239418734	-	1
cg08080174	19	42918881	-	1
cg05184586	10	88612253	-	1
cg04036049	7	70571655	-	1
cg03203603	10	74070386	-	1
cg26957012	1	221116582	-	1
cg22876092	16	11170830	-	1
cg03414764	1	146128756	-	1
cg26089573	10	63884291	-	1
cg10698097	8	105222371	-	1
cg08817497	19	20170386	-	1
cg21004366	15	37156296	-	1
cg13532885	X	1321770	-	1
cg06160397	12	16120339	-	1
cg08572394	2	24547886	-	1
cg16337939	1	143625234	-	1
cg02635948	1	225015867	-	1
cg06990796	10	20818269	-	1
cg04090147	2	43266825	-	1
cg04276951	10	88653092	-	1
cg18288715	X	71155960	-	1
cg05543909	19	42758201	-	1
cg11510223	16	71274466	-	1
cg06942701	3	47685178	-	1
cg20741134	13	72438887	-	1
cg06679305	16	19223982	-	1
cg06976003	10	10725854	-	1
cg22198823	1	220057100	-	1
cg19894588	7	120263217	-	1
cg27470027	1	222518965	-	1
cg04568842	4	157439587	-	1
cg11460727	15	51758468	-	1
cg23598212	1	215536921	-	1
cg05607278	4	57625111	-	1
cg07317551	5	140869455	-	1
cg21229886	7	54213297	-	1
cg23895041	9	42985106	-	1
cg01682070	1	198308460	-	1
cg10232654	10	84134030	-	1
cg27416312	1	197549670	-	1
cg03575974	1	87082930	-	1
cg07835293	13	88057127	-	1
cg16096176	9	96891620	-	1
cg03891929	1	251420951	-	1
cg05723499	18	27575888	-	1
cg03844923	2	198762370	-	1
cg26766798	10	13854611	-	1
cg11202785	2	225389040	-	1
cg20279479	X	157138973	-	1
cg10693042	19	57192022	-	1
cg14969015	5	136532536	-	1
cg01729717	15	93307534	-	1
cg12741345	2	188643908	-	1
cg25475603	10	38104536	-	1
cg19809499	5	133725400	-	1
cg03152602	10	86679585	-	1
cg25401220	20	8573734	-	1
cg22817039	2	39145866	-	1
cg03175975	13	35440367	-	1
cg12042503	6	136144544	-	1
cg03386823	15	13634494	-	1
cg15951188	10	55927680	-	1
cg22796313	17	44669548	-	1
cg01949684	20	4376372	-	1
cg00691830	3	107757062	-	1
cg05061393	9	82346038	-	1
cg12529868	14	108060159	-	1
cg23100081	1	222194326	-	1
cg15528519	1	88988554	-	1
cg24776350	10	56001408	-	1
cg03355998	8	98741616	-	1
cg10578602	6	26537699	-	1
cg03285457	1	264975087	-	1
cg24992007	10	92491969	-	1
cg27506254	5	15747928	-	1
cg16005818	5	168246072	-	1
cg23415789	10	73248614	-	1
cg00822571	19	37850909	-	1
cg16282982	6	43493369	-	1
cg01430372	10	88034254	-	1
cg16069971	5	50001995	-	1
cg20887442	1	167075516	-	1
cg15516191	1	219985148	-	1
cg05963618	10	29450706	-	1
cg06926934	1	131454165	-	1
cg05889979	4	116264908	-	1
cg02875395	17	84488487	-	1
cg03700449	7	28039628	-	1
cg13851843	1	102191294	-	1
cg15472170	5	164739694	-	1
cg20322375	7	47586805	-	1
cg27560182	5	152451284	-	1
cg03669907	3	95133385	-	1
cg10549986	6	45668860	-	1
cg22618215	15	12832289	-	1
cg04159381	5	128064584	-	1
cg17121176	20	47751416	-	1
cg22402902	10	62036156	-	1
cg12861418	7	117236385	-	1
cg11164537	10	45849488	-	1
cg17509220	19	25526777	-	1
cg05212098	11	84000730	-	1
cg01808706	3	111545544	-	1
cg03363567	10	74119044	-	1
cg11302943	1	261669804	-	1
cg20871441	9	99080832	-	1
cg24980653	14	82604638	-	1
cg21285782	2	189106199	-	1
cg13594903	5	58475843	-	1
cg27565880	10	62036124	-	1
cg12337559	14	80968000	-	1
cg25110106	2	210868823	-	1
cg19029301	3	148722763	-	1
cg15455979	7	143402294	-	1
cg13347257	4	145146107	-	1
cg10193870	6	106721656	-	1
cg27606567	8	131628076	-	1
cg27450153	17	52298163	-	1
cg12023589	14	11256588	-	1
cg15278043	4	58195175	-	1
cg08452898	7	11677499	-	1
cg06324957	8	24536671	-	1
cg01311064	15	82482521	-	1
cg06785746	10	91830551	-	1
cg18989243	2	205553004	-	1
cg24867146	5	144556908	-	1
cg18457159	10	104337230	-	1
cg18932798	1	266783444	-	1
cg03635671	18	28669263	-	1
cg26807935	18	28626494	-	1
cg06560524	15	48674386	-	1
cg11331678	3	161322108	-	1
cg04469303	11	38351642	-	1
cg03490839	19	40442146	-	1
cg03485674	19	19707542	-	1
cg26708817	2	231961969	-	1
cg08537783	5	165682096	-	1
cg23731212	2	174012730	-	1
cg13686537	3	5780422	-	1
cg11891579	10	23710765	-	1
cg03679565	1	32639363	-	1
cg13217064	8	108109955	-	1
cg20866375	10	59742872	-	1
cg05218311	1	161183716	-	1
cg04844543	8	118737566	-	1
cg13735557	11	83536687	-	1
cg08424427	12	35906359	-	1
cg19577984	6	114480278	-	1
cg19138755	20	8573748	-	1
cg02246055	19	42758663	-	1
cg20162381	4	160605001	-	1
cg14381623	3	3656779	-	1
cg26321013	10	86776408	-	1
cg04825850	16	36374569	-	1
cg03919453	4	7222723	-	1
cg04027548	4	176788022	-	1
cg12431729	5	139226839	-	1
cg10888244	13	89765842	-	1
cg17726795	1	89039364	-	1
cg27151770	19	20326976	-	1
cg22039234	9	44842016	-	1
cg00830626	7	123381161	-	1
cg12258307	11	30282260	-	1
cg15179278	10	81911582	-	1
cg06744574	5	131257440	-	1
cg05982686	10	73364994	-	1
cg19669107	2	54962823	-	1
cg03513246	18	12639126	-	1
cg15364725	1	254671483	-	1
cg20419307	7	48549526	-	1
cg12921614	15	27855500	-	1
cg14721708	7	124506108	-	1
cg27252970	9	82618343	-	1
cg17400609	1	218865851	-	1
cg07585876	2	98610227	-	1
cg18003214	4	7174228	-	1
cg15372479	1	277637686	-	1
cg25296236	10	76183442	-	1
cg25734490	7	28040728	-	1
cg08969532	1	261669647	-	1
cg03754311	5	156812088	-	1
cg04741284	3	171379890	-	1
cg13567392	20	50269401	-	1
cg24721350	12	24098484	-	1
cg27115721	6	37617576	-	1
cg06526980	9	96891658	-	1
cg25749432	1	219532542	-	1
cg16968985	10	64897961	-	1
cg13459498	3	159570700	-	1
cg14453281	6	131926297	-	1
cg00063567	14	115352382	-	1
cg11666140	7	142912078	-	1
cg05933224	6	115303226	-	1
cg13868216	7	120495323	-	1
cg04730314	17	43632449	-	1
cg12827637	6	103310185	-	1
cg05972000	5	9279803	-	1
cg17986992	13	90949802	-	1
cg03745431	13	98772852	-	1
cg15875860	7	120465172	-	1
cg18811597	5	126511546	-	1
cg23702945	10	94601485	-	1
cg10570838	5	152198814	-	1
cg16453206	2	57675916	-	1
cg18965377	5	47466321	-	1
cg06879406	7	12673759	-	1
cg14351882	3	2508985	-	1
cg09032973	18	29987380	-	1
cg12860092	3	45683920	-	1
cg19704520	12	22251692	-	1
cg25589651	17	45625634	-	1
cg02602423	6	52671691	-	1
cg14848284	4	116966376	-	1
cg21268770	3	107118292	-	1
cg10659052	X	123502223	-	1
cg13291836	7	117778211	-	1
cg04356631	19	25977006	-	1
cg04504441	10	38104575	-	1
cg16915653	1	216640926	-	1
cg07835437	5	173188827	-	1
cg21935113	1	222673725	-	1
cg15232214	7	97693510	-	1
cg08949296	5	1418041	-	1
cg26675876	15	46784679	-	1
cg19446358	4	7209935	-	1
cg23453437	4	77554451	-	1
cg23087992	2	121165560	-	1
cg13710595	3	110710244	-	1
cg00788067	3	68023526	-	1
cg19615304	6	44364611	-	1
cg01501540	X	2509576	-	1
cg25510018	9	9695205	-	1
cg15384459	9	17121044	-	1
cg25774457	20	1984129	-	1
cg27209265	10	15143805	-	1
cg22788002	X	63204261	-	1
cg04645545	1	265497712	-	1
cg08308286	10	105795063	-	1
cg16151342	X	105421981	-	1
cg00553487	1	81943409	-	1
cg06701726	X	139947150	-	1
cg14931631	3	60795940	-	1
cg26961332	16	20507195	-	1
cg10643578	5	47466308	-	1
cg18592975	17	49833692	-	1
cg27007008	20	5113834	-	1
cg23665973	9	82065027	-	1
cg05412788	12	46953614	-	1
cg06830555	9	2181224	-	1
cg27230711	1	265809934	-	1
cg02989768	20	5465970	-	1
cg14468513	13	96794080	-	1
cg23710795	3	172856710	-	1
cg16218721	3	61650217	-	1
cg11674844	5	151806678	-	1
cg09432775	7	12508811	-	1
cg07204662	1	222171887	-	1
cg06484340	2	15931640	-	1
cg14947478	3	151486954	-	1
cg04212619	4	123713491	-	1
cg21899276	X	105568716	-	1
cg07938869	1	72339105	-	1
cg22053129	14	45851762	-	1
cg25811527	1	84401108	-	1
cg14917512	7	11033436	-	1
cg09892203	10	96015372	-	1
cg10439765	3	161433264	-	1
cg25514273	15	80712480	-	1
cg07691180	1	221043424	-	1
cg07639739	X	63204261	-	1
cg22051345	16	46925925	-	1
cg19209911	1	208331814	-	1
cg13577493	8	116154510	-	1
cg09162158	4	7098737	-	1
cg18834416	16	68968107	-	1
cg17502394	9	16898101	-	1
cg02869649	7	125651473	-	1
cg20430847	5	172364285	-	1
cg01651170	9	63638384	-	1
cg19923361	2	185524592	-	1
cg26944981	10	67559642	-	1
cg05975845	3	163570659	-	1
cg27588646	2	28750136	-	1
cg19666256	20	3364422	-	1
cg09512322	1	199322222	-	1
cg20617676	4	51726226	-	1
cg11839944	1	102105898	-	1
cg19721680	13	96112252	-	1
cg25670330	8	107194144	-	1
cg09048084	20	46428120	-	1
cg07960629	5	47466315	-	1
cg15189866	5	152247443	-	1
cg12546181	1	101852656	-	1
cg14933266	10	66689806	-	1
cg18013408	12	22472402	-	1
cg11817453	7	18601974	-	1
cg16897634	5	47466324	-	1
cg22120063	2	28612410	-	1
cg10336131	1	220476351	-	1
cg13909534	10	36098080	-	1
cg19099050	4	145146338	-	1
cg05375728	5	123154807	-	1
cg10636447	3	147477456	-	1
cg03932308	6	58468483	-	1
cg17358307	9	96279314	-	1
cg22836359	4	157378370	-	1
cg10779674	7	2876089	-	1
cg22369787	3	107557481	-	1
cg03804985	3	12029679	-	1
cg18770669	4	158704238	-	1
cg24052148	7	11444904	-	1
cg19733867	7	117287928	-	1
cg14340074	20	5465964	-	1
cg25261181	14	81096860	-	1
cg08960156	1	187882770	-	1
cg13694576	3	95701952	-	1
cg08842563	7	12277580	-	1
cg15605409	2	52531320	-	1
cg24135606	10	57275577	-	1
cg00946507	10	104448345	-	1
cg13673779	18	69550008	-	1
cg26742815	18	27575883	-	1
cg01121770	10	61685244	-	1
cg20312916	X	39957514	-	1
cg25613251	5	114014436	-	1
cg22799212	13	89708510	-	1
cg02738256	17	84828793	-	1
cg06696911	12	52360090	-	1
cg01809675	10	18046692	-	1
cg11724493	20	3823386	-	1
cg17376041	14	114560061	-	1
cg13302166	10	55275491	-	1
cg26681354	15	23968703	-	1
cg17330672	14	84002249	-	1
cg26998842	10	109202352	-	1
cg26422153	9	20621120	-	1
cg27403117	19	40907635	-	1
cg23388714	18	65814011	-	1
cg02920514	11	71362473	-	1
cg26936311	4	49017420	-	1
cg12175172	8	68898397	-	1
cg09549726	1	113266279	-	1
cg04419618	X	159891401	-	1
cg11482794	17	8429230	-	1
cg23148651	17	37614885	-	1
cg01734140	10	13075450	-	1
cg21502999	7	34149509	-	1
cg19351000	14	108827947	-	1
cg15168577	18	28732242	-	1
cg05676441	2	74188861	-	1
cg10626744	5	118342491	-	1
cg04330371	1	131454184	-	1
cg01453221	20	4576248	-	1
cg26307359	10	64914849	-	1
cg18927317	12	23790270	-	1
cg25309759	10	70636783	-	1
cg17752088	2	22908915	-	1
cg07534440	3	72291684	-	1
cg19925772	5	153184745	-	1
cg09060772	X	69578702	-	1
cg20491838	17	33950149	-	1
cg04612824	1	86996206	-	1
cg00668227	5	147323350	-	1
cg20468891	1	225015864	-	1
cg02101219	14	11256506	-	1
cg20797858	5	36682726	-	1
cg05562836	10	65199477	-	1
cg18482164	10	86283904	-	1
cg05680710	20	4573739	-	1
cg03119897	13	49375579	-	1
cg01416227	2	211001060	-	1
cg21638323	3	79728791	-	1
cg09431913	15	51755219	-	1
cg06744585	19	25886914	-	1
cg04868078	13	55861180	-	1
cg21567792	5	142643533	-	1
cg24865495	1	222323679	-	1
cg01787565	13	97173547	-	1
cg06933816	19	40907728	-	1
cg11944428	1	220854374	-	1
cg24596836	8	82257900	-	1
cg22563312	10	35637285	-	1
cg13081331	12	17151835	-	1
cg22025478	19	53688267	-	1
cg17639056	X	2435241	-	1
cg25195302	1	274034629	-	1
cg17967970	8	72841403	-	1
cg09535358	20	5352604	-	1
cg04728482	2	28679914	-	1
cg16109089	8	28382188	-	1
cg18363918	1	98453297	-	1
cg20041802	8	74491845	-	1
cg06431334	10	92602013	-	1
cg11564507	17	27664489	-	1
cg16852837	18	65814006	-	1
cg05253021	1	209641245	-	1
cg08415738	5	9231566	-	1
cg12213201	2	195996456	-	1
cg14087168	2	187527777	-	1
cg14491820	1	264973403	-	1
cg26083396	4	56493794	-	1
cg14603620	10	86749660	-	1
cg06705004	15	37379030	-	1
cg23655615	4	123024236	-	1
cg26223654	19	26053777	-	1
cg00497554	9	100624737	-	1
cg24631970	15	46784826	-	1
cg09291131	6	133885356	-	1
cg05675373	2	210240926	-	1
cg19495969	8	36115547	-	1
cg21737675	2	223322569	-	1
cg23170029	5	1418029	-	1
cg22894910	5	133870754	-	1
cg01337429	10	13579425	-	1
cg23189410	8	98740209	-	1
cg10242372	3	81870377	-	1
cg04179819	17	72240826	-	1
cg13366219	10	105368210	-	1
cg25073998	6	11161480	-	1
cg00176888	10	75050702	-	1
cg16032162	15	2374562	-	1
cg14160518	3	165537946	-	1
cg03620623	1	100902018	-	1
cg03092191	12	17186124	-	1
cg00458505	X	34313462	-	1
cg13723766	X	123515699	-	1
cg11113644	1	254974604	-	1
cg08112534	5	133709194	-	1
cg21803390	17	36334028	-	1
cg00025138	6	105518744	-	1
cg22280167	8	50055483	-	1
cg19586159	4	44936307	-	1
cg24268531	2	187398060	-	1
cg15107038	8	75516842	-	1
cg12946524	2	113415299	-	1
cg13090058	13	50751960	-	1
cg21796313	15	56858681	-	1
cg05866836	X	111888008	-	1
cg11594731	8	118992783	-	1
cg07929575	2	206392714	-	1
cg25942789	9	100204480	-	1
cg01393939	2	250226232	-	1
cg16066237	11	32860014	-	1
cg11150827	6	27643021	-	1
cg23670599	8	75516886	-	1
cg06011292	10	55275526	-	1
cg21511365	15	47961544	-	1
cg21813473	3	157099472	-	1
cg25370753	13	71907405	-	1
cg12070724	13	49137033	-	1
cg22636799	6	8346587	-	1
cg22533762	9	76440405	-	1
cg27408765	10	105564566	-	1
cg10870443	17	1085774	-	1
cg26220594	5	158179941	-	1
cg20174699	7	141118275	-	1
cg14326991	9	20167947	-	1
cg11807529	5	159074584	-	1
cg18308527	8	122197275	-	1
cg27517158	5	58019779	-	1
cg27630202	18	30902170	-	1
cg18772588	3	176406286	-	1
cg02403395	11	75606265	-	1
cg05037488	20	5542394	-	1
cg13800209	3	107758978	-	1
cg13905264	3	9113145	-	1
cg24024056	1	264418216	-	1
cg00993191	5	166258255	-	1
cg22447539	12	13667997	-	1
cg27166661	1	276012334	-	1
cg07702255	3	81095781	-	1
cg13208031	15	51757321	-	1
cg26331160	5	172259378	-	1
cg17613214	7	126423671	-	1
cg25306611	2	259149671	-	1
cg16987524	3	121435576	-	1
cg11473189	8	50234419	-	1
cg01060026	4	147893102	-	1
cg09706512	11	1895695	-	1
cg15621682	15	33752766	-	1
cg09944147	5	79055737	-	1
cg26310240	3	148214432	-	1
cg07975032	5	136669660	-	1
cg25952029	10	105451974	-	1
cg02761523	19	25914666	-	1
cg22595230	3	123722927	-	1
cg15060081	2	198462024	-	1
cg05839636	18	27725731	-	1
cg00600786	16	1044808	-	1
cg23849781	8	66297502	-	1
cg16423747	14	85088131	-	1
cg07130520	2	251634751	-	1
cg02395441	1	82151070	-	1
cg01460805	15	51757617	-	1
cg02176148	4	56112681	-	1
cg14086160	13	90814236	-	1
cg06206471	10	11176609	-	1
cg19741945	8	122604773	-	1
cg21050240	1	84144970	-	1
cg05923197	15	20778480	-	1
cg12953574	14	86146722	-	1
cg16678545	19	57142599	-	1
cg00075768	12	7082398	-	1
cg23228540	1	23909103	-	1
cg11895615	4	151123509	-	1
cg24141991	8	48448111	-	1
cg02854695	1	100594205	-	1
cg05851442	4	82144325	-	1
cg10397072	7	12277568	-	1
cg26046953	10	75683245	-	1
cg12474117	X	63204284	-	1
cg24488810	5	79316939	-	1
cg05119290	10	59013648	-	1
cg23475135	9	98482663	-	1
cg09928203	14	86738945	-	1
cg13603112	5	84920357	-	1
cg24791880	16	21265624	-	1
cg00994804	11	32858401	-	1
cg07598082	2	210255848	-	1
cg19322126	15	344664	-	1
cg22695389	2	206392313	-	1
cg20088005	1	209641249	-	1
cg12963312	9	27192067	-	1
cg27352514	13	90602543	-	1
cg19173440	1	162083111	-	1
cg00215432	9	82161793	-	1
cg25561913	15	2375082	-	1
cg02390588	7	143959182	-	1
cg20903764	1	174767744	-	1
cg12823329	6	133864430	-	1
cg17807479	10	53037508	-	1
cg05507481	2	148607102	-	1
cg02565672	13	89668247	-	1
cg13724379	11	80261029	-	1
cg13983686	10	21529626	-	1
cg05962404	1	225096169	-	1
cg07961283	11	32860038	-	1
cg07746998	1	41323172	-	1
cg18473033	10	83332746	-	1
cg05931684	20	4576242	-	1
cg18058069	5	159521406	-	1
cg19677607	15	44859612	-	1
cg19369780	1	215031575	-	1
cg03686950	12	13924486	-	1
cg25948031	10	24037285	-	1
cg20340302	3	170955368	-	1
cg13024202	X	121734966	-	1
cg24600498	2	196403516	-	1
cg22306928	9	82161780	-	1
cg17404000	X	2435250	-	1
cg14657116	4	116264773	-	1
cg24932816	2	250235869	-	1
cg06617636	6	103310084	-	1
cg06571993	12	11560469	-	1
cg25887254	5	106360718	-	1
cg16048568	1	131454628	-	1
cg16973098	15	103435890	-	1
cg06477056	17	10929689	-	1
cg12035092	3	35014578	-	1
cg05085809	10	84152232	-	1
cg24473846	3	163570698	-	1
cg20094282	10	109420184	-	1
cg11880727	6	98157180	-	1
cg12550817	6	99884177	-	1
cg25681339	10	63499115	-	1
cg05931087	13	60568130	-	1
cg27375388	1	198459483	-	1
cg17626178	9	68413989	-	1
cg01640606	6	95937689	-	1
cg03527422	5	36683300	-	1
cg02027945	1	105282333	-	1
cg13947167	5	58044609	-	1
cg20830775	8	115621532	-	1
cg27039501	18	55871508	-	1
cg22639787	3	172418890	-	1
cg11894951	19	25148049	-	1
cg09632273	20	5051338	-	1
cg24838305	1	101043251	-	1
cg26476595	10	13816736	-	1
cg14584159	1	211732532	-	1
cg03312703	13	48840241	-	1
cg06680921	1	82452428	-	1
cg06266993	10	84152184	-	1
cg04859706	14	55082579	-	1
cg15913680	1	166564841	-	1
cg25645657	2	46544807	-	1
cg23734759	13	101698369	-	1
cg17475085	2	207931052	-	1
cg07082452	15	51759733	-	1
cg22024145	2	250743891	-	1
cg25408325	18	30822191	-	1
cg05449830	X	72133813	-	1
cg11138318	13	101698135	-	1
cg06871311	13	75059902	-	1
cg01353788	X	154051237	-	1
cg21855944	10	82800641	-	1
cg10414269	8	112526668	-	1
cg04419610	1	101821623	-	1
cg22369786	15	90174354	-	1
cg03174294	16	69132690	-	1
cg09663101	11	87857880	-	1
cg25751158	1	140262621	-	1
cg18496502	1	82230065	-	1
cg07562135	1	86996045	-	1
cg26140688	11	30549747	-	1
cg12514620	5	126511546	-	1
cg11692371	1	82234204	-	1
cg14168923	12	9607390	-	1
cg02574526	4	120133046	-	1
cg07565505	1	32643744	-	1
cg08979686	3	161376650	-	1
cg25977493	2	164127069	-	1
cg00310215	19	23389273	-	1
cg20973743	3	118136983	-	1
cg02341743	X	78565865	-	1
cg05835276	7	70835400	-	1
cg13732589	3	7498682	-	1
cg09290554	2	250743902	-	1
cg01286685	20	2099285	-	1
cg03725130	16	19225188	-	1
cg03466082	4	157523685	-	1
cg21451265	2	223322560	-	1
cg00586365	10	38104541	-	1
cg26777760	X	138972619	-	1
cg00502035	10	56546871	-	1
cg13327466	3	47996020	-	1
cg10438011	15	90178120	-	1
cg24667575	10	17058322	-	1
cg17662034	5	2631898	-	1
cg17913274	3	79768939	-	1
cg24368383	5	173083071	-	1
cg21944491	1	84134743	-	1
cg25365214	16	1949408	-	1
cg01320491	8	118630190	-	1
cg10711996	17	57367059	-	1
cg04400147	16	7260153	-	1
cg01444206	20	5465948	-	1
cg03181248	3	59981809	-	1
cg03588460	1	251421053	-	1
cg03709091	9	21338601	-	1
cg08992581	3	61616608	-	1
cg16387669	4	66568620	-	1
cg10162691	10	89376722	-	1
cg00569091	5	167654732	-	1
cg10088527	4	113887528	-	1
cg27417659	12	11568401	-	1
cg05808319	3	83142882	-	1
cg21860679	7	41475739	-	1
cg07015911	10	84167642	-	1
cg03891598	19	52077092	-	1
cg08005774	5	158735843	-	1
cg18684142	10	84140884	-	1
cg04798095	3	175600978	-	1
cg10438649	7	75421574	-	1
cg20276511	7	14385098	-	1
cg23546965	13	88944042	-	1
cg11381282	15	37379103	-	1
cg11673833	19	55710398	-	1
cg27016990	7	107008908	-	1
cg18685243	7	70465438	-	1
cg13562841	10	106781012	-	1
cg27424226	7	120260546	-	1
cg02675502	9	81672558	-	1
cg05884032	18	77591824	-	1
cg27051937	20	5563862	-	1
cg07974531	10	62036145	-	1
cg16490096	5	140692297	-	1
cg15357591	9	17340772	-	1
cg07281948	7	70851133	-	1
cg20003050	14	111298825	-	1
cg13385521	10	67325150	-	1
cg00589914	12	7082417	-	1
cg12869958	1	219574938	-	1
cg03904586	12	17735646	-	1
cg06350203	10	70630266	-	1
cg05462328	3	58178745	-	1
cg00381697	1	78249707	-	1
cg01717063	19	10519256	-	1
cg04224864	13	73704293	-	1
cg07791997	1	165382012	-	1
cg03809995	X	157138536	-	1
cg19816560	10	65200415	-	1
cg19504123	10	65448380	-	1
cg01986502	2	128462674	-	1
cg04552292	7	143823950	-	1
cg08023020	10	14035339	-	1
cg13875012	5	164975810	-	1
cg09213403	1	198793475	-	1
cg22178861	14	11256501	-	1
cg16672417	3	2490386	-	1
cg21206277	7	11433303	-	1
cg08478193	1	197098875	-	1
cg07910050	20	4573721	-	1
cg14341953	5	58124162	-	1
cg20133326	1	219858410	-	1
cg09174421	17	9679740	-	1
cg26106778	20	3816674	-	1
cg14558639	1	89381756	-	1
cg21582570	2	207263620	-	1
cg04960652	10	16689320	-	1
cg05156850	4	99133950	-	1
cg13874817	8	104912488	-	1
cg25924096	5	35831898	-	1
cg18130905	18	12796492	-	1
cg11017382	2	33451984	-	1
cg15507730	3	107761361	-	1
cg24842967	2	187863309	-	1
cg07233159	18	47513672	-	1
cg00946032	13	52292988	-	1
cg26375057	8	98738199	-	1
cg04657224	15	46784817	-	1
cg10796568	12	37301315	-	1
cg13716208	7	120658983	-	1
cg19926434	6	101328070	-	1
cg06380923	10	13826810	-	1
cg22653469	10	75335399	-	1
cg06673178	X	16929834	-	1
cg15599146	1	46379562	-	1
cg22710115	20	3298964	-	1
cg15985563	18	24680854	-	1
cg02603003	10	53642663	-	1
cg13837097	15	23667028	-	1
cg18579396	10	89700439	-	1
cg25113008	2	208215157	-	1
cg10853556	8	39243989	-	1
cg12329516	3	80081747	-	1
cg18395327	9	82647044	-	1
cg22787311	10	43480127	-	1
cg11542281	5	5467366	-	1
cg09570585	4	66166100	-	1
cg20510500	2	236774093	-	1
cg25923056	1	83976364	-	1
cg05898042	1	246799345	-	1
cg01956624	9	93062036	-	1
cg27411091	5	172411753	-	1
cg27420558	19	41928375	-	1
cg25444231	11	74316239	-	1
cg22474464	3	141409427	-	1
cg12026629	6	137300223	-	1
cg23582836	7	144547935	-	1
cg14219291	1	204861843	-	1
cg02495413	10	104655128	-	1
cg06210197	15	44860620	-	1
cg16456503	19	37885543	-	1
cg22858549	20	4576398	-	1
cg05029822	1	216648830	-	1
cg23687194	17	16693748	-	1
cg16113298	3	95707026	-	1
cg24748945	7	11478285	-	1
cg13876222	3	3915322	-	1
cg07772309	3	2262533	-	1
cg12803572	10	76184029	-	1
cg23167035	18	28650980	-	1
cg21322241	18	79406584	-	1
cg04105760	3	59981861	-	1
cg15875437	14	82047992	-	1
cg15575196	5	160187999	-	1
cg10329345	5	136163115	-	1
cg19056515	1	267046773	-	1
cg21035356	6	106971310	-	1
cg09211893	6	132339725	-	1
cg27279942	7	144678118	-	1
cg24365088	4	145732975	-	1
cg09059589	16	85238946	-	1
cg04226394	15	12513632	-	1
cg09049672	10	29450693	-	1
cg03330254	9	112048764	-	1
cg27600205	2	136992340	-	1
cg12894709	18	29110151	-	1
cg27293631	4	34959850	-	1
cg15714776	14	114532960	-	1
cg18075761	12	23997477	-	1
cg14007067	18	77591640	-	1
cg12019614	8	22860396	-	1
cg05503916	10	106348409	-	1
cg21392309	19	23389243	-	1
cg20961939	12	46708081	-	1
cg05415724	3	121499177	-	1
cg06554744	10	46958454	-	1
cg14990712	7	11437264	-	1
cg18540349	12	22722621	-	1
cg07167632	1	219352020	-	1
cg12520549	3	47685906	-	1
cg17318297	2	35618895	-	1
cg09265619	5	169185144	-	1
cg15786972	1	219539179	-	1
cg11755867	19	39127018	-	1
cg11424597	5	136406280	-	1
cg13006146	13	75059599	-	1
cg04185893	2	223322574	-	1
cg26139303	2	24540218	-	1
cg15317587	12	11775412	-	1
cg05694921	5	149977153	-	1
cg03134653	20	5146082	-	1
cg09649347	1	277953861	-	1
cg19127360	9	99557555	-	1
cg04054593	8	47529852	-	1
cg04334417	3	95418849	-	1
cg10503473	19	37312809	-	1
cg04719435	8	47494995	-	1
cg13212283	7	70820874	-	1
cg19243021	15	344654	-	1
cg26005303	12	13508396	-	1
cg10442358	12	22082342	-	1
cg15339058	5	21768943	-	1
cg23197945	1	263762484	-	1
cg05240381	1	217013584	-	1
cg17964510	3	59981833	-	1
cg24806294	7	117581408	-	1
cg08756778	2	46544833	-	1
cg08979194	1	261140196	-	1
cg23535950	1	260798246	-	1
cg02196694	5	20188645	-	1
cg00400832	4	32388359	-	1
cg00019841	18	69896614	-	1
cg01940181	5	171906645	-	1
cg15437133	15	2375298	-	1
cg17286258	9	61634405	-	1
cg26080798	17	36334094	-	1
cg07532542	4	131959548	-	1
cg12530191	8	130617200	-	1
cg24864105	9	53905962	-	1
cg25720804	10	18131543	-	1
cg15807973	16	11029264	-	1
cg15593298	8	103337784	-	1
cg14207210	10	74679903	-	1
cg07871947	3	161433222	-	1
cg22841810	15	43907047	-	1
cg10906729	10	84140888	-	1
cg12009516	1	80382733	-	1
cg00371107	5	151977066	-	1
cg27297626	6	29316505	-	1
cg17714828	1	32429696	-	1
cg02641990	5	122301517	-	1
cg08102602	4	157439399	-	1
cg02790620	5	169297423	-	1
cg05707170	7	51514946	-	1
cg18780749	14	5194996	-	1
cg13270464	9	82371202	-	1
cg21683774	5	106360465	-	1
cg03754195	X	124860692	-	1
cg04945312	9	82409674	-	1
cg23429746	X	70596989	-	1
cg04325880	18	29015361	-	1
cg24039816	1	100299713	-	1
cg16349206	1	225141283	-	1
cg14096882	17	31441525	-	1
cg10577070	10	46784339	-	1
cg03780927	8	48821602	-	1
cg25987077	3	148722820	-	1
cg15894722	7	144647904	-	1
cg01651570	6	136393097	-	1
cg01805347	5	141430453	-	1
cg18724565	12	13668015	-	1
cg15172734	16	2225925	-	1
cg22851420	5	140876305	-	1
cg18815943	5	133725351	-	1
cg18892424	1	209009992	-	1
cg00588858	10	10881800	-	1
cg00118719	6	80334260	-	1
cg01678084	8	68943201	-	1
cg14754787	10	71844862	-	1
cg04375213	4	151250257	-	1
cg23688420	10	65607169	-	1
cg16865446	3	95717258	-	1
cg06177522	3	22639897	-	1
cg16002305	6	130314251	-	1
cg04813639	8	97276280	-	1
cg24094374	6	115351643	-	1
cg22948236	7	12869652	-	1
cg21365202	1	89370153	-	1
cg18503615	6	109312931	-	1
cg24404479	1	128789403	-	1
cg13577407	15	18882754	-	1
cg16326743	17	9992487	-	1
cg09433131	5	3399883	-	1
cg00920539	17	13393380	-	1
cg00304629	14	104190989	-	1
cg21472783	6	99401749	-	1
cg11181536	17	10559974	-	1
cg00145177	14	82048451	-	1
cg22569836	3	112676193	-	1
cg06785624	7	117231623	-	1
cg17665357	16	79633271	-	1
cg12886580	6	26539678	-	1
cg04629501	9	17340777	-	1
cg23345561	17	37614867	-	1
cg06734027	X	135471244	-	1
cg02231404	3	177177733	-	1
cg19240678	8	29663153	-	1
cg17318247	X	1711594	-	1
cg23144563	20	4357991	-	1
cg00940287	X	143843796	-	1
cg06499652	1	178039091	-	1
cg12054521	13	97173527	-	1
cg10614909	11	86890581	-	1
cg11257193	10	63098452	-	1
cg04004830	9	55255678	-	1
cg02344911	7	144605182	-	1
cg22570970	17	20258725	-	1
cg00417421	3	166470491	-	1
cg03604796	4	62438916	-	1
cg11527326	12	41665410	-	1
cg04711998	17	72137253	-	1
cg06871798	5	148216001	-	1
cg01863808	15	33752384	-	1
cg13997975	15	2377664	-	1
cg04398451	10	46841940	-	1
cg10434888	19	37525710	-	1
cg22127773	10	56003782	-	1
cg26870093	19	56297071	-	1
cg24428002	10	56847906	-	1
cg03740978	18	6474381	-	1
cg04253816	10	56502354	-	1
cg22871947	16	8907651	-	1
cg09125402	7	117800643	-	1
cg16555755	3	93632270	-	1
cg07272690	9	16440433	-	1
cg10095226	13	52644987	-	1
cg09635053	10	14936957	-	1
cg24310904	20	12672171	-	1
cg26896991	3	11366324	-	1
cg05336094	5	142643813	-	1
cg10550166	3	103753391	-	1
cg22376822	8	52993809	-	1
cg26085197	2	118746130	-	1
cg19149410	10	82352388	-	1
cg02102533	19	10523507	-	1
cg24705960	15	12827454	-	1
cg16136038	7	140959168	-	1
cg03983058	19	46075666	-	1
cg06296107	1	261179616	-	1
cg12875775	1	221865262	-	1
cg12773325	1	215836652	-	1
cg08376191	2	165739876	-	1
cg15511625	4	145733011	-	1
cg16447652	10	76810428	-	1
cg26068141	5	5467357	-	1
cg05876899	X	156988150	-	1
cg13818726	1	146030632	-	1
cg12614029	1	215836656	-	1
cg17071648	15	4022056	-	1
cg06981817	18	65323807	-	1
cg07106691	14	21144409	-	1
cg02433018	2	258967945	-	1
cg08825223	16	2000315	-	1
cg22198907	10	35713687	-	1
cg21698185	16	79699498	-	1
cg16020249	5	151209942	-	1
cg13574945	X	15503343	-	1
cg00661399	20	4450928	-	1
cg23712022	11	80826552	-	1
cg00063649	8	68312766	-	1
cg07380496	2	29768525	-	1
cg09288658	3	58953411	-	1
cg20623036	1	78800750	-	1
cg03515557	7	88208267	-	1
cg01878451	9	17341193	-	1
cg04024681	3	94419041	-	1
cg11198097	6	26661835	-	1
cg02565068	1	53360451	-	1
cg06291428	3	72026385	-	1
cg19210770	9	82647026	-	1
cg03056854	5	157503771	-	1
cg08510264	16	83824630	-	1
cg25860425	1	221612650	-	1
cg01512265	3	152273334	-	1
cg19925849	1	64375775	-	1
cg04946721	10	94601571	-	1
cg08089301	10	84167661	-	1
cg09818502	7	107963143	-	1
cg12560877	8	32000440	-	1
cg01805869	6	27190085	-	1
cg05525812	3	61655339	-	1
cg01354921	7	141118285	-	1
cg08453263	1	185501256	-	1
cg08990514	10	82161045	-	1
cg21639988	10	109774628	-	1
cg22731204	7	11158514	-	1
cg20764212	14	78682796	-	1
cg23691246	1	266908985	-	1
cg05620814	19	42983937	-	1
cg12534150	18	27036611	-	1
cg15449899	5	140692287	-	1
cg14893267	11	80255573	-	1
cg08196561	19	53688291	-	1
cg02543075	9	79900077	-	1
cg16528022	6	99869859	-	1
cg02567756	8	107818956	-	1
cg06140361	1	32643740	-	1
cg13834146	8	61292624	-	1
cg15592945	13	98772854	-	1
cg17830061	18	53164298	-	1
cg19037357	4	58007043	-	1
cg15853812	10	56000614	-	1
cg03593550	1	64330796	-	1
cg24377657	3	100786797	-	1
cg26687844	4	44597099	-	1
cg27441689	3	111284083	-	1
cg01583034	7	26859827	-	1
cg07573727	6	108285844	-	1
cg17159093	9	64643846	-	1
cg17087331	1	202432465	-	1
cg03327386	9	114709397	-	1
cg23245432	14	108060165	-	1
cg01506399	10	81911576	-	1
cg17831269	5	169541694	-	1
cg20826416	20	5151872	-	1
cg16764494	8	49737904	-	1
cg25333258	14	86297580	-	1
cg04987149	5	142845749	-	1
cg04881720	3	177178342	-	1
cg17298403	7	14037578	-	1
cg23121114	X	156716795	-	1
cg05103231	20	3588167	-	1
cg14945867	15	23580275	-	1
cg09848218	6	137717293	-	1
cg05703096	19	637298	-	1
cg18058532	3	95707045	-	1
cg06359703	5	139209508	-	1
cg19285752	10	46559830	-	1
cg02851825	3	80555305	-	1
cg05976695	17	72240856	-	1
cg12301294	11	24294566	-	1
cg27343663	10	109181808	-	1
cg21333147	3	165680445	-	1
cg03846926	17	84832671	-	1
cg11460331	6	3444388	-	1
cg02313829	1	164428950	-	1
cg15297724	15	4071694	-	1
cg24360733	2	46544850	-	1
cg13361007	9	50884231	-	1
cg06179749	5	146922466	-	1
cg03505148	7	70365497	-	1
cg11035433	19	23389332	-	1
cg19142026	4	82160283	-	1
cg14734916	20	4574136	-	1
cg23616842	3	124068791	-	1
cg22923523	1	78420137	-	1
cg06316695	20	3815540	-	1
cg05643303	7	144604794	-	1
cg20584831	9	21338598	-	1
cg11020537	11	79828046	-	1
cg23888281	5	135860842	-	1
cg14457439	1	174767746	-	1
cg07758077	2	188718601	-	1
cg20710888	5	50362387	-	1
cg24094804	16	21347794	-	1
cg21428647	11	74316480	-	1
cg12086936	3	95706876	-	1
cg13065262	7	144120390	-	1
cg16652621	5	151504222	-	1
cg13406423	7	83348767	-	1
cg26933063	1	194249297	-	1
cg20817100	10	62645452	-	1
cg09755105	4	7174235	-	1
cg10491652	2	187893268	-	1
cg09596958	7	70364737	-	1
cg05181565	X	3417711	-	1
cg25149069	19	58746726	-	1
cg03578331	3	47025141	-	1
cg12244464	7	120104113	-	1
cg02974928	13	72368765	-	1
cg24203851	20	45458693	-	1
cg22154024	7	28040736	-	1
cg18958339	8	32495549	-	1
cg08599635	19	47072571	-	1
cg01585322	7	59617264	-	1
cg12843022	3	81300350	-	1
cg02036832	10	13826803	-	1
cg26875450	2	197807157	-	1
cg13834844	1	264417980	-	1
cg17385175	X	42556656	-	1
cg02451362	10	109811416	-	1
cg19092105	1	142906287	-	1
cg25034117	10	95954601	-	1
cg11859641	15	52134343	-	1
cg03347722	19	25888023	-	1
cg08941714	7	140640997	-	1
cg17655527	1	72363413	-	1
cg06219103	1	222254887	-	1
cg13872831	8	116307412	-	1
cg17868445	14	11256675	-	1
cg19406975	10	43775992	-	1
cg23508333	11	32860052	-	1
cg05139870	4	7098744	-	1
cg07283098	8	110813101	-	1
cg17843418	10	108266489	-	1
cg03056321	X	71961146	-	1
cg11757357	1	209640656	-	1
cg03053914	13	78852164	-	1
cg15588177	5	173267390	-	1
cg00799121	10	36128578	-	1
cg04065856	3	10536210	-	1
cg18006085	10	82352385	-	1
cg09247981	1	266916726	-	1
cg19659125	16	20740910	-	1
cg05180847	18	28627361	-	1
cg20650693	10	83888571	-	1
cg19745637	5	119596939	-	1
cg12058539	19	56220856	-	1
cg03841151	5	172259415	-	1
cg14128173	3	8372227	-	1
cg06291328	10	66602899	-	1
cg03902214	6	99400754	-	1
cg21102121	1	64418892	-	1
cg14166458	5	157821032	-	1
cg23431756	10	4578612	-	1
cg01057920	16	83132737	-	1
cg10126715	5	143500089	-	1
cg00824109	4	157612583	-	1
cg13635262	16	10662363	-	1
cg08186362	3	175478901	-	1
cg24130148	19	26164436	-	1
cg15932738	4	157439410	-	1
cg06324983	2	208171381	-	1
cg20585869	15	44859549	-	1
cg01180479	1	221049592	-	1
cg14906304	3	59160728	-	1
cg02147028	10	89916336	-	1
cg25614907	1	32643754	-	1
cg02057783	10	86710895	-	1
cg07159469	19	55719358	-	1
cg21487830	10	81911711	-	1
cg20116491	10	103946047	-	1
cg13934266	8	82561144	-	1
cg22115808	10	10831683	-	1
cg04913160	1	140998245	-	1
cg13496324	4	26470806	-	1
cg11558850	1	261575504	-	1
cg13584678	9	42656697	-	1
cg03411376	1	216263590	-	1
cg05112824	1	276012617	-	1
cg16652741	9	82120817	-	1
cg23575668	11	87990838	-	1
cg25924583	10	72951268	-	1
cg01451391	10	77917562	-	1
cg22783100	3	11747314	-	1
cg26770479	1	72339101	-	1
cg02517134	11	783024	-	1
cg22204479	3	141305660	-	1
cg00198102	2	198823350	-	1
cg19332710	3	160301532	-	1
cg16535891	10	20591238	-	1
cg05985655	2	78103766	-	1
cg13951490	18	30902155	-	1
cg14859047	8	110813071	-	1
cg27240008	18	79406588	-	1
cg12039072	1	32643751	-	1
cg10723146	6	99783181	-	1
cg17243637	5	136351573	-	1
cg08018585	15	57505347	-	1
cg12387604	11	70212535	-	1
cg12030788	4	56677595	-	1
cg05390437	10	110555633	-	1
cg09275910	8	97276366	-	1
cg10933002	1	161519577	-	1
cg14639847	7	144588730	-	1
cg21200656	3	141305507	-	1
cg04111789	9	15409686	-	1
cg11653314	X	37469605	-	1
cg03001463	9	63638650	-	1
cg00010954	19	16110999	-	1
cg11667020	3	141305480	-	1
cg06699461	1	209569601	-	1
cg12500891	3	72291711	-	1
cg13766489	3	8821830	-	1
cg12963084	5	158313693	-	1
cg05232576	3	122918150	-	1
cg21196659	1	219999409	-	1
cg00005306	1	198958568	-	1
cg14884238	10	57345715	-	1
cg10823804	5	148391909	-	1
cg23983671	18	77576638	-	1
cg14851108	16	11170826	-	1
cg05353133	19	56675024	-	1
cg27016163	3	61590220	-	1
cg03627705	14	84970132	-	1
cg04576568	9	82645787	-	1
cg06862343	12	38851563	-	1
cg05169951	10	13077135	-	1
cg27116713	17	9721545	-	1
cg09010067	10	67869092	-	1
cg13398482	17	14826029	-	1
cg08269394	5	164844559	-	1
cg18085998	5	146787402	-	1
cg22604316	5	134789860	-	1
cg00781875	2	187708460	-	1
cg11018357	10	55969658	-	1
cg26369667	8	6203415	-	1
cg17487170	10	37645242	-	1
cg14768335	3	56766682	-	1
cg00535576	10	14740858	-	1
cg06303238	3	165537953	-	1
cg25967157	3	114827833	-	1
cg00350060	12	13508398	-	1
cg02075410	2	185851917	-	1
cg25441219	4	121222451	-	1
cg12340868	16	10662355	-	1
cg02760007	9	16738234	-	1
cg05613951	16	69132696	-	1
cg02847589	5	155411002	-	1
cg11233444	16	11029266	-	1
cg24035682	12	39084802	-	1
cg21302839	10	35726856	-	1
cg12215609	3	153593602	-	1
cg20664636	10	62483350	-	1
cg12273770	1	153588526	-	1
cg03139255	20	5530735	-	1
cg07265985	9	82696144	-	1
cg11054924	6	27721096	-	1
cg05822022	7	3099712	-	1
cg22120094	7	97560322	-	1
cg25953239	3	61615014	-	1
cg10100747	6	105885889	-	1
cg05906144	1	204060873	-	1
cg17853575	5	128839504	-	1
cg03306374	1	192233722	-	1
cg16844989	3	156340872	-	1
cg20912211	4	58007046	-	1
cg23449010	3	176533569	-	1
cg10027562	17	36334076	-	1
cg04072768	14	114700170	-	1
cg14658804	10	19924005	-	1
cg13768953	10	56633031	-	1
cg01839665	13	89708477	-	1
cg18267790	5	151698902	-	1
cg09568217	10	56441594	-	1
cg23319460	1	221250092	-	1
cg03339790	1	125342991	-	1
cg01812826	7	97559506	-	1
cg11255394	7	144532342	-	1
cg04148091	19	49695817	-	1
cg04657605	17	85360480	-	1
cg07802900	10	109966596	-	1
cg04652621	4	7358512	-	1
cg02980631	1	45800302	-	1
cg04530992	3	57998027	-	1
cg09874822	10	14788331	-	1
cg24589514	6	80334241	-	1
cg26639039	3	161433238	-	1
cg20086579	8	23127142	-	1
cg22466171	2	243820721	-	1
cg17158618	7	63045774	-	1
cg20014819	10	102167883	-	1
cg08691807	15	343891	-	1
cg04807900	13	44476048	-	1
cg24664570	3	45683933	-	1
cg24829313	1	222518969	-	1
cg21245132	3	3907280	-	1
cg18469550	16	19727074	-	1
cg25831002	19	38670800	-	1
cg03037150	7	144604797	-	1
cg19401340	10	74679901	-	1
cg11301556	3	161433224	-	1
cg04937080	5	123154814	-	1
cg18425696	6	95997927	-	1
cg22614239	8	98759571	-	1
cg20608783	5	148202532	-	1
cg15993383	11	68842003	-	1
cg06524757	15	82482900	-	1
cg05882782	1	225096676	-	1
cg27432847	2	231955085	-	1
cg16836056	2	128462573	-	1
cg00329154	1	209641211	-	1
cg11791136	1	82151079	-	1
cg09503194	7	123081491	-	1
cg03147337	19	9668306	-	1
cg09324698	16	71319064	-	1
cg00301864	12	46718270	-	1
cg21101720	10	62690755	-	1
cg02466008	2	80473319	-	1
cg11668770	1	72365712	-	1
cg17676225	14	83579037	-	1
cg02343720	9	100087970	-	1
cg15330117	17	72429797	-	1
cg02885694	12	22678963	-	1
cg15316703	12	39021974	-	1
cg18020679	20	3823395	-	1
cg19226007	10	91046830	-	1
cg11229533	6	3657767	-	1
cg23398076	14	103319132	-	1
cg26930643	5	133220359	-	1
cg06684987	20	31114295	-	1
cg04591732	10	109469445	-	1
cg25610245	6	88232234	-	1
cg05397629	1	167336893	-	1
cg00744351	10	57241309	-	1
cg26031047	7	101141358	-	1
cg13244241	1	264489767	-	1
cg14508643	2	187275442	-	1
cg18432864	8	50310293	-	1
cg06632207	7	144273693	-	1
cg03027977	4	66165892	-	1
cg06644124	13	53531149	-	1
cg17921464	7	70364728	-	1
cg20548934	13	91873145	-	1
cg08709073	2	35618983	-	1
cg16322312	15	343889	-	1
cg23178322	10	56237586	-	1
cg02886837	10	38104548	-	1
cg04456029	12	41385370	-	1
cg04534504	20	20712765	-	1
cg17898823	14	60764189	-	1
cg25474442	7	116960140	-	1
cg10081138	10	56170843	-	1
cg16628641	10	11127727	-	1
cg04387175	19	55129961	-	1
cg22602002	2	219261199	-	1
cg13944175	1	59727484	-	1
cg24715260	10	110006017	-	1
cg09945103	10	57653261	-	1
cg18026227	2	98610379	-	1
cg22120095	8	116204911	-	1
cg20393860	20	5463563	-	1
cg06444178	2	80131948	-	1
cg26919805	7	123259467	-	1
cg14011486	5	152247393	-	1
cg24052530	5	136406178	-	1
cg27114138	7	99953681	-	1
cg00079216	4	157612592	-	1
cg17904852	8	117620396	-	1
cg12700788	10	103330124	-	1
cg04441847	6	2884145	-	1
cg05148373	3	67327642	-	1
cg26876680	5	148904558	-	1
cg24722405	18	28397436	-	1
cg03971469	X	62366770	-	1
cg25026287	20	3816235	-	1
cg08804807	10	16047261	-	1
cg03147164	3	121499180	-	1
cg09158878	7	126553015	-	1
cg17274992	6	129609115	-	1
cg23359236	18	27749552	-	1
cg13398027	18	71422467	-	1
cg25927375	8	36253447	-	1
cg25253677	1	64330467	-	1
cg01782227	6	77421504	-	1
cg24672056	5	126628071	-	1
cg07094340	10	13865342	-	1
cg12207450	2	5580834	-	1
cg15395329	8	54134739	-	1
cg04459481	19	42983934	-	1
cg09138437	6	92643539	-	1
cg07748270	14	86297574	-	1
cg09842161	20	1982395	-	1
cg10860619	X	2041977	-	1
cg16458021	11	38457412	-	1
cg04458985	4	159191930	-	1
cg21778810	18	29110167	-	1
cg12015310	3	107761322	-	1
cg22615158	16	4469346	-	1
cg24307225	19	9972627	-	1
cg25573237	2	93623855	-	1
cg24458474	16	11170844	-	1
cg08990497	15	87389765	-	1
cg26242888	6	123190175	-	1
cg11990813	10	61443995	-	1
cg13170705	1	127993825	-	1
cg11635197	1	220260495	-	1
cg20332660	5	133729191	-	1
cg22598885	16	71165430	-	1
cg25657261	18	30875269	-	1
cg09157727	1	131455953	-	1
cg23931819	5	173338773	-	1
cg15043384	2	147692210	-	1
cg11025757	10	104544403	-	1
cg04037732	X	71199579	-	1
cg05204798	3	97721398	-	1
cg01528762	7	18612092	-	1
cg22517681	5	153680237	-	1
cg02127650	4	78232523	-	1
cg27419119	7	70890656	-	1
cg14263858	9	11066988	-	1
cg14272822	17	1093861	-	1
cg17295589	10	94507060	-	1
cg13147090	4	153986412	-	1
cg15279476	20	20713073	-	1
cg11265336	16	69090116	-	1
cg03743119	8	68966297	-	1
cg14557185	2	147692212	-	1
cg24453192	13	52589312	-	1
cg21602557	7	92880866	-	1
cg05083033	4	83714415	-	1
cg25741837	4	117228713	-	1
cg16139770	20	21565019	-	1
cg25661931	11	68841054	-	1
cg15684329	7	92621276	-	1
cg02330494	3	111545526	-	1
cg07776900	14	106867124	-	1
cg24674368	6	130314232	-	1
cg20446176	10	56843387	-	1
cg15790839	7	140515259	-	1
cg10233654	7	41476646	-	1
cg11593111	18	29110161	-	1
cg27519942	13	97173524	-	1
cg07676300	8	22799755	-	1
cg24346905	2	212699483	-	1
cg04882233	13	35048335	-	1
cg02577267	13	92897642	-	1
cg18374220	1	146030626	-	1
cg18146843	5	127983433	-	1
cg05928290	15	20778404	-	1
cg13716008	7	120104086	-	1
cg21010753	7	130272862	-	1
cg16652705	X	63204268	-	1
cg04712436	2	8735813	-	1
cg08920068	18	47513424	-	1
cg00397673	18	61642037	-	1
cg08177063	4	51726216	-	1
cg14257593	5	59491382	-	1
cg04902265	5	137306454	-	1
cg03586437	13	99220513	-	1
cg12412531	4	151377824	-	1
cg18407858	X	1723412	-	1
cg24120822	8	67295783	-	1
cg20024192	8	75516896	-	1
cg27331225	11	74316236	-	1
cg07411620	3	61581854	-	1
cg18958966	8	71215939	-	1
cg07070391	3	141411300	-	1
cg15466177	6	135213229	-	1
cg26843324	12	41667053	-	1
cg15001364	18	27576347	-	1
cg18703601	11	9079239	-	1
[truncated: 15,945 more rows]
