# Supplementary material for: Usability of human Infinium MethylationEPIC BeadChip for mouse DNA methylation studies
Source: BMC Bioinformatics. 2017 Nov 15;18:486. doi: 10.1186/s12859-017-1870-y (PMC5688710; doi:10.1186/s12859-017-1870-y)
Supplement: Supplementary file 5 — GuineaPig_EPIC. (XLS 1914 kb) [file 12859_2017_1870_MOESM5_ESM.xls]

## Sheet: Mapinfo_21289
	CHR	Mapinfo	Strand	Infinium_Design_Type
cg21650422	scaffold3	39058713	-	1
cg11188799	scaffold15	36354577	-	1
cg11739541	scaffold9	50407436	-	1
cg24536114	scaffold79	5412566	-	1
cg09192059	scaffold78	4629608	-	1
cg04396637	scaffold9	48564267	-	1
cg04836978	scaffold26	23874789	-	1
cg04907523	scaffold13	8192130	-	1
cg25337069	scaffold6	951096	-	1
cg23761114	scaffold0	62922835	-	1
cg21260072	scaffold45	7555821	-	1
cg10178263	scaffold2	46349572	-	1
cg24011501	scaffold76	2345005	-	1
cg23663318	scaffold79	5412564	-	1
cg24540710	scaffold53	7478437	-	1
cg07142961	scaffold14	41184283	-	1
cg08169020	scaffold20	13395394	-	1
cg23740135	scaffold15	32307285	-	1
cg22342925	scaffold95	2598322	-	1
cg19504702	scaffold17	1464565	-	1
cg18102950	scaffold69	3775187	-	1
cg08125081	scaffold25	24694660	-	1
cg05639624	scaffold70	7940474	-	1
cg04167239	scaffold166	1250367	-	1
cg01140515	scaffold96	4706175	-	1
cg22487414	scaffold52	10195894	-	1
cg02823457	scaffold53	8128003	-	1
cg17784749	scaffold73	5880563	-	1
cg21315798	scaffold184	770714	-	1
cg11833275	scaffold25	5159696	-	1
cg00164941	scaffold37	15780869	-	1
cg16439555	scaffold42	7435815	-	1
cg15708001	scaffold9	45548825	-	1
cg22665692	scaffold1	41179195	-	1
cg16271017	scaffold38	4277887	-	1
cg20259401	scaffold0	86701442	-	1
cg06220235	scaffold4	30232254	-	1
cg09367185	scaffold52	11870246	-	1
cg01416906	scaffold4	22319853	-	1
cg25745773	scaffold45	1503708	-	1
cg02066222	scaffold2	38135120	-	1
cg20699463	scaffold18	5835066	-	1
cg02924487	scaffold25	27832490	-	1
cg00564759	scaffold4	45224338	-	1
cg11963202	scaffold30	5502603	-	1
cg19482025	scaffold19	17571084	-	1
cg03778388	scaffold9	19742581	-	1
cg19571304	scaffold24	2480047	-	1
cg15993795	scaffold9	31331282	-	1
cg27595582	scaffold40	8223820	-	1
cg17614383	scaffold25	25972344	-	1
cg25242824	scaffold18	38137228	-	1
cg11738485	scaffold42	13433049	-	1
cg05504270	scaffold22	4718906	-	1
cg04784101	scaffold42	7590342	-	1
cg21777986	scaffold14	2212181	-	1
cg19572849	scaffold6	58451642	-	1
cg24843246	scaffold42	14822134	-	1
cg10532384	scaffold8	38314866	-	1
cg24352938	scaffold12	22308131	-	1
cg18631743	scaffold4	19190441	-	1
cg26504197	scaffold150	1553033	-	1
cg25598371	scaffold7	57983613	-	1
cg21814870	scaffold24	31320829	-	1
cg00264378	scaffold132	2918524	-	1
cg21603006	scaffold320	245109	-	1
cg08833952	scaffold369	52790	-	1
cg07396495	scaffold5	11430689	-	1
cg14922895	scaffold28	23896294	-	1
cg27605355	scaffold193	953021	-	1
cg06993715	scaffold22	7330528	-	1
cg18363568	scaffold38	15264919	-	1
cg04346428	scaffold116	3242431	-	1
cg05001532	scaffold13	11552921	-	1
cg14883717	scaffold5	41713556	-	1
cg08730747	scaffold4	24261292	-	1
cg26121591	scaffold17	21755126	-	1
cg24594830	scaffold9	22260136	-	1
cg14397361	scaffold18	38127192	-	1
cg02318779	scaffold61	9251236	-	1
cg14069736	scaffold4	19317832	-	1
cg19620972	scaffold42	6697115	-	1
cg17708456	scaffold100	2193437	-	1
cg23533254	scaffold100	3866833	-	1
cg14834760	scaffold25	4400142	-	1
cg01673931	scaffold8	24253849	-	1
cg17236169	scaffold42	5567526	-	1
cg12111170	scaffold0	62256454	-	1
cg00166216	scaffold7	58344611	-	1
cg22501998	scaffold25	71988	-	1
cg24849726	scaffold87	2697020	-	1
cg18670564	scaffold27	3103876	-	1
cg08340521	scaffold250	256345	-	1
cg17939040	scaffold32	10123074	-	1
cg25299176	scaffold32	20986164	-	1
cg27368606	scaffold36	8544399	-	1
cg15454895	scaffold4	16256345	-	1
cg13462967	scaffold157	130918	-	1
cg11907074	scaffold46	13602938	-	1
cg26422458	scaffold2	56769233	-	1
cg15561583	scaffold48	2273130	-	1
cg02071005	scaffold3	15735787	-	1
cg09201525	scaffold4	20083942	-	1
cg19725989	scaffold42	7735646	-	1
cg24852756	scaffold72	8198877	-	1
cg12977696	scaffold32	20985989	-	1
cg07359369	scaffold10	25929447	-	1
cg02624737	scaffold95	2923513	-	1
cg11630696	scaffold34	12181134	-	1
cg04313601	scaffold67	1214594	-	1
cg23191380	scaffold11	22962348	-	1
cg09515097	scaffold4	24204025	-	1
cg13462935	scaffold147	505302	-	1
cg13342360	scaffold11	49326188	-	1
cg14056470	scaffold157	87603	-	1
cg02072538	scaffold11	12914594	-	1
cg06742493	scaffold42	13315165	-	1
cg15347189	scaffold7	52479801	-	1
cg02346313	scaffold7	19176419	-	1
cg09230774	scaffold42	7873128	-	1
cg20703579	scaffold176	1534406	-	1
cg06287927	scaffold22	8985452	-	1
cg25623174	scaffold320	287419	-	1
cg24462849	scaffold178	1444278	-	1
cg10708221	scaffold18	2950489	-	1
cg17215497	scaffold18	38424250	-	1
cg18395078	scaffold112	3085663	-	1
cg08884490	scaffold184	148730	-	1
cg23866596	scaffold49	9876503	-	1
cg21728792	scaffold42	12420425	-	1
cg01438365	scaffold32	8469536	-	1
cg25508605	scaffold10	39423368	-	1
cg12308391	scaffold19	34542753	-	1
cg06552037	scaffold89	5660170	-	1
cg15967111	scaffold63	6887132	-	1
cg07379293	scaffold172	74963	-	1
cg13482308	scaffold27	17372805	-	1
cg27196194	scaffold304	197516	-	1
cg04614173	scaffold15	38120354	-	1
cg01952313	scaffold6	36830646	-	1
cg16517186	scaffold20	3162455	-	1
cg24799921	scaffold15	23894781	-	1
cg22253255	scaffold61	8828842	-	1
cg00862481	scaffold4	45038830	-	1
cg09395572	scaffold187	614408	-	1
cg00859574	scaffold15	35875761	-	1
cg03653137	scaffold15	38230218	-	1
cg17143642	scaffold6	42606898	-	1
cg24700222	scaffold2	50302076	-	1
cg17244801	scaffold25	23316461	-	1
cg27113665	scaffold115	3670067	-	1
cg00930078	scaffold13	386207	-	1
cg20074371	scaffold0	65337459	-	1
cg26035702	scaffold9	45794514	-	1
cg27566289	scaffold53	7584581	-	1
cg11651961	scaffold162	1019976	-	1
cg26456022	scaffold29	19547770	-	1
cg12471171	scaffold40	18280746	-	1
cg03924566	scaffold17	35251403	-	1
cg13390630	scaffold45	12627780	-	1
cg26524306	scaffold17	18646789	-	1
cg07817883	scaffold25	5113368	-	1
cg02602182	scaffold33	18220753	-	1
cg12481610	scaffold42	7242525	-	1
cg16188390	scaffold67	2708413	-	1
cg25191628	scaffold112	1943647	-	1
cg00147286	scaffold22	3309692	-	1
cg09776094	scaffold232	110818	-	1
cg17473923	scaffold9	11550818	-	1
cg05661612	scaffold69	565712	-	1
cg13286318	scaffold64	996127	-	1
cg17021559	scaffold15	22523114	-	1
cg10268491	scaffold16	32292987	-	1
cg11969144	scaffold2	49089204	-	1
cg25034155	scaffold15	27191836	-	1
cg13564064	scaffold27	10450333	-	1
cg03612722	scaffold4	16256356	-	1
cg19694850	scaffold56	636618	-	1
cg22792432	scaffold14	41184298	-	1
cg15316734	scaffold107	684675	-	1
cg10092265	scaffold61	9237262	-	1
cg01641792	scaffold368	280391	-	1
cg15443202	scaffold9	31843946	-	1
cg27463760	scaffold4	39991738	-	1
cg22512847	scaffold32	23790476	-	1
cg05777554	scaffold5	42531849	-	1
cg17864357	scaffold28	22078241	-	1
cg19186145	scaffold18	28966235	-	1
cg15340887	scaffold115	1623735	-	1
cg17404915	scaffold8	8443308	-	1
cg05815958	scaffold42	4881495	-	1
cg19443023	scaffold76	5564461	-	1
cg06640637	scaffold45	10414926	-	1
cg20448966	scaffold76	6141087	-	1
cg19862838	scaffold35	3747815	-	1
cg03421073	scaffold176	237143	-	1
cg13873889	scaffold15	41306153	-	1
cg11630135	scaffold91	519741	-	1
cg12479047	scaffold0	71217886	-	1
cg12385530	scaffold157	734104	-	1
cg12054820	scaffold83	624915	-	1
cg20076826	scaffold24	1952088	-	1
cg07847863	scaffold6	51382557	-	1
cg10246871	scaffold159	680914	-	1
cg00575769	scaffold1	59026619	-	1
cg05568678	scaffold61	6273836	-	1
cg22794704	scaffold3	27278894	-	1
cg26490649	scaffold8	1972378	-	1
cg18416096	scaffold6	12458513	-	1
cg14577476	scaffold53	6754924	-	1
cg04214350	scaffold12	20985272	-	1
cg14379462	scaffold18	39275696	-	1
cg08157228	scaffold659	40559	-	1
cg00161878	scaffold1	34906118	-	1
cg04777052	scaffold5	48735474	-	1
cg10351808	scaffold56	501136	-	1
cg20994660	scaffold3	27280035	-	1
cg00175838	scaffold15	41219836	-	1
cg23810564	scaffold11	22459802	-	1
cg26210445	scaffold3	27279005	-	1
cg14165096	scaffold13	26698807	-	1
cg15609272	scaffold17	7361639	-	1
cg15273066	scaffold9	50436459	-	1
cg04501438	scaffold31	1119145	-	1
cg22702618	scaffold72	8145439	-	1
cg01954701	scaffold8	40678889	-	1
cg25947544	scaffold0	61239589	-	1
cg26349672	scaffold143	1449628	-	1
cg21878275	scaffold0	62922831	-	1
cg23235460	scaffold7	52917024	-	1
cg11411872	scaffold120	2214564	-	1
cg00680003	scaffold314	192751	-	1
cg06180614	scaffold80	3936596	-	1
cg22529990	scaffold10	42504279	-	1
cg08314208	scaffold22	8997854	-	1
cg05275149	scaffold160	2080857	-	1
cg07940072	scaffold23	4831126	-	1
cg24341236	scaffold14	1945257	-	1
cg00152008	scaffold112	1945910	-	1
cg25888694	scaffold6	11321201	-	1
cg05419245	scaffold27	26010899	-	1
cg16011800	scaffold32	20414263	-	1
cg25804146	scaffold653	4448	-	1
cg21865157	scaffold25	18160438	-	1
cg12413602	scaffold9	50092226	-	1
cg21996137	scaffold38	12082437	-	1
cg26860994	scaffold11	48339698	-	1
cg06652112	scaffold7	57983524	-	1
cg16263825	scaffold35	16649723	-	1
cg10059660	scaffold24	18351816	-	1
cg26177544	scaffold105	4262360	-	1
cg15187882	scaffold250	235541	-	1
cg13821173	scaffold30	5823971	-	1
cg04130185	scaffold11	13207924	-	1
cg03856450	scaffold37	16000687	-	1
cg16029875	scaffold12	18289286	-	1
cg01439340	scaffold76	5922122	-	1
cg04562683	scaffold25	27837052	-	1
cg25930340	scaffold176	303908	-	1
cg17078116	scaffold1	61286053	-	1
cg04674734	scaffold44	5537821	-	1
cg11939346	scaffold87	5075892	-	1
cg06636427	scaffold30	12324083	-	1
cg21327194	scaffold76	742412	-	1
cg01555661	scaffold132	644792	-	1
cg06716807	scaffold18	9241230	-	1
cg21853638	scaffold32	9269893	-	1
cg22835709	scaffold10	26774505	-	1
cg22127730	scaffold25	25315751	-	1
cg05136510	scaffold0	60771552	-	1
cg26224223	scaffold56	2630778	-	1
cg20772300	scaffold193	422709	-	1
cg26820037	scaffold11	12730241	-	1
cg08368788	scaffold11	26315507	-	1
cg15135704	scaffold25	18066985	-	1
cg03848676	scaffold28	22499187	-	1
cg00549910	scaffold37	9564164	-	1
cg16356837	scaffold9	45811606	-	1
cg09047471	scaffold64	1918486	-	1
cg00007036	scaffold25	4154370	-	1
cg17895018	scaffold135	1275261	-	1
cg10481400	scaffold22	9059175	-	1
cg26187166	scaffold156	635179	-	1
cg12799781	scaffold61	4359334	-	1
cg19041146	scaffold19	29529946	-	1
cg13138954	scaffold434	160114	-	1
cg16875863	scaffold70	8714046	-	1
cg05270634	scaffold53	12769941	-	1
cg20705804	scaffold30	21205212	-	1
cg07213482	scaffold48	11141086	-	1
cg08128826	scaffold12	24381426	-	1
cg18665732	scaffold15	464812	-	1
cg24322382	scaffold50	8648440	-	1
cg22694153	scaffold133	495467	-	1
cg03473387	scaffold14	40412856	-	1
cg06286685	scaffold140	283944	-	1
cg13242392	scaffold29	19421725	-	1
cg04027736	scaffold44	3842531	-	1
cg25165958	scaffold47	13497650	-	1
cg10474126	scaffold65	1520594	-	1
cg22696073	scaffold15	38702954	-	1
cg00674395	scaffold61	8766860	-	1
cg24201890	scaffold76	267916	-	1
cg16039964	scaffold61	9619889	-	1
cg23834494	scaffold9	28089456	-	1
cg24348823	scaffold334	38651	-	1
cg14062745	scaffold48	338409	-	1
cg11686722	scaffold10	22871671	-	1
cg05340339	scaffold25	12590805	-	1
cg09894698	scaffold42	12220961	-	1
cg05290058	scaffold42	11752740	-	1
cg02731554	scaffold6	4618792	-	1
cg07313502	scaffold18	38009581	-	1
cg07519873	scaffold70	2974971	-	1
cg15954335	scaffold42	9470381	-	1
cg13157098	scaffold29	19421688	-	1
cg03833794	scaffold76	4937047	-	1
cg06835221	scaffold163	741738	-	1
cg03556393	scaffold9	45826199	-	1
cg07012189	scaffold129	1783925	-	1
cg04896295	scaffold15	38125473	-	1
cg10303978	scaffold5	9154069	-	1
cg26326678	scaffold27	7852606	-	1
cg19810598	scaffold112	1948935	-	1
cg23729501	scaffold2	52093529	-	1
cg12146864	scaffold9	40662705	-	1
cg23506944	scaffold32	22698163	-	1
cg21130588	scaffold3	34477560	-	1
cg13500797	scaffold27	2405577	-	1
cg11490944	scaffold11	12910144	-	1
cg07482761	scaffold89	6269720	-	1
cg17375267	scaffold80	6539574	-	1
cg00267862	scaffold30	10815602	-	1
cg16735021	scaffold13	17701345	-	1
cg06979110	scaffold9	49585525	-	1
cg06796779	scaffold187	1001485	-	1
cg11813690	scaffold115	2668194	-	1
cg12554655	scaffold17	21755133	-	1
cg25662926	scaffold0	36572935	-	1
cg17004212	scaffold6	59899516	-	1
cg11118357	scaffold0	45822833	-	1
cg27558234	scaffold20	5523806	-	1
cg25765569	scaffold4	2387987	-	1
cg26164879	scaffold143	365306	-	1
cg01874084	scaffold9	42276925	-	1
cg02760300	scaffold40	14287734	-	1
cg12905598	scaffold26	25218683	-	1
cg16055035	scaffold38	9227878	-	1
cg20927952	scaffold20	19661652	-	1
cg24641417	scaffold25	26426598	-	1
cg08973851	scaffold37	16000763	-	1
cg27118059	scaffold52	1906927	-	1
cg16705205	scaffold14	27091209	-	1
cg08303146	scaffold42	12084154	-	1
cg03975104	scaffold1	6037692	-	1
cg05250874	scaffold53	9762705	-	1
cg13491481	scaffold0	61239586	-	1
cg08634762	scaffold17	23447241	-	1
cg25705148	scaffold37	17094669	-	1
cg13432906	scaffold27	3938325	-	1
cg15602633	scaffold1	35318708	-	1
cg02853115	scaffold15	41631461	-	1
cg13508402	scaffold11	48698677	-	1
cg21393713	scaffold66	6426460	-	1
cg24686610	scaffold8	44142996	-	1
cg13944838	scaffold255	102613	-	1
cg25158628	scaffold59	576614	-	1
cg11073773	scaffold44	2768360	-	1
cg04865692	scaffold70	7410822	-	1
cg02173268	scaffold119	297823	-	1
cg11315754	scaffold147	1039317	-	1
cg15981851	scaffold13	26647407	-	1
cg25307665	scaffold44	3882102	-	1
cg18305324	scaffold15	41319039	-	1
cg22587602	scaffold37	15782989	-	1
cg15627710	scaffold10	15943158	-	1
cg16199322	scaffold111	3494421	-	1
cg06757784	scaffold0	86700445	-	1
cg06758350	scaffold146	1125785	-	1
cg12258179	scaffold70	8501659	-	1
cg01803759	scaffold25	8799770	-	1
cg04263387	scaffold27	7852509	-	1
cg22213242	scaffold42	6945427	-	1
cg02231295	scaffold42	7864678	-	1
cg15291410	scaffold4	19190495	-	1
cg14053318	scaffold4	19063122	-	1
cg09377149	scaffold16	21330856	-	1
cg06761921	scaffold14	27018647	-	1
cg04826355	scaffold24	452177	-	1
cg05129039	scaffold42	5916806	-	1
cg14459130	scaffold3	15736973	-	1
cg03760457	scaffold5	59308858	-	1
cg22630755	scaffold17	24193890	-	1
cg03369779	scaffold1	44742283	-	1
cg24514230	scaffold103	3549974	-	1
cg04108127	scaffold13	984109	-	1
cg06963053	scaffold3	9201860	-	1
cg16209630	scaffold42	5917321	-	1
cg26353862	scaffold67	1214443	-	1
cg13210239	scaffold42	12521142	-	1
cg08384637	scaffold659	8322	-	1
cg25361023	scaffold9	46058773	-	1
cg12630336	scaffold119	322409	-	1
cg00964321	scaffold25	22466091	-	1
cg18134734	scaffold103	2642289	-	1
cg23519269	scaffold42	5916802	-	1
cg14731407	scaffold226	479571	-	1
cg08770961	scaffold22	9860220	-	1
cg25247183	scaffold28	22129349	-	1
cg00543073	scaffold48	4468156	-	1
cg02636497	scaffold2	31633471	-	1
cg06103367	scaffold15	27333252	-	1
cg19919303	scaffold19	16940780	-	1
cg04029282	scaffold128	897251	-	1
cg10716835	scaffold135	1457813	-	1
cg14172283	scaffold27	18041111	-	1
cg06219686	scaffold32	25345532	-	1
cg22203965	scaffold80	6512337	-	1
cg10179045	scaffold3	13203414	-	1
cg23808946	scaffold18	28966221	-	1
cg15555527	scaffold5	3999314	-	1
cg22617898	scaffold72	7967880	-	1
cg14244136	scaffold98	1038127	-	1
cg21101726	scaffold12	18447285	-	1
cg16764637	scaffold44	3883822	-	1
cg09749862	scaffold9	40649248	-	1
cg24591182	scaffold42	5207763	-	1
cg03785696	scaffold44	3922761	-	1
cg11322406	scaffold46	4767154	-	1
cg07504373	scaffold80	5540702	-	1
cg01600545	scaffold28	20286896	-	1
cg03200734	scaffold22	9383472	-	1
cg07509935	scaffold13	16484526	-	1
cg08355456	scaffold42	8083300	-	1
cg00482994	scaffold15	38697547	-	1
cg19899237	scaffold137	2541476	-	1
cg26232247	scaffold8	7299470	-	1
cg26475180	scaffold28	24954175	-	1
cg00376019	scaffold0	55681658	-	1
cg24829557	scaffold87	5075881	-	1
cg09333532	scaffold48	3574313	-	1
cg14185801	scaffold178	1405561	-	1
cg17198230	scaffold72	3620956	-	1
cg11920325	scaffold32	24275893	-	1
cg15074930	scaffold39	1931264	-	1
cg08655148	scaffold25	12741458	-	1
cg07096110	scaffold8	23562518	-	1
cg07645393	scaffold115	2980750	-	1
cg09999650	scaffold22	8784628	-	1
cg17517865	scaffold2	36387204	-	1
cg25435338	scaffold42	8515986	-	1
cg12864721	scaffold15	23891623	-	1
cg08042975	scaffold13	45118974	-	1
cg19604444	scaffold20	9908093	-	1
cg11356571	scaffold80	7468886	-	1
cg23841819	scaffold12	17706562	-	1
cg15711037	scaffold70	7739851	-	1
cg07082715	scaffold5	59355731	-	1
cg22242216	scaffold70	8714040	-	1
cg15586193	scaffold30	3144830	-	1
cg20263098	scaffold31	13081797	-	1
cg09130381	scaffold85	1084883	-	1
cg07724670	scaffold45	13138027	-	1
cg19351189	scaffold22	8703627	-	1
cg25167838	scaffold32	4146547	-	1
cg18375296	scaffold76	6285305	-	1
cg02298862	scaffold0	36572281	-	1
cg15079326	scaffold2	34526254	-	1
cg25817800	scaffold4	22202257	-	1
cg19268357	scaffold10	34265664	-	1
cg03888579	scaffold25	2584455	-	1
cg02632890	scaffold4	21765123	-	1
cg16448702	scaffold13	28785652	-	1
cg07405849	scaffold18	9209737	-	1
cg23932011	scaffold0	87719719	-	1
cg00914462	scaffold13	11552924	-	1
cg00556570	scaffold17	23162182	-	1
cg00384577	scaffold157	678600	-	1
cg17730530	scaffold53	10673935	-	1
cg10503751	scaffold25	19725201	-	1
cg27213226	scaffold13	25008412	-	1
cg10801752	scaffold9	45417313	-	1
cg06925975	scaffold25	11908505	-	1
cg05313009	scaffold4	14107511	-	1
cg21758687	scaffold0	87719521	-	1
cg09602577	scaffold19	21328651	-	1
cg24411913	scaffold89	5890667	-	1
cg04293733	scaffold2	23473615	-	1
cg02173326	scaffold14	36720631	-	1
cg24681598	scaffold13	28959888	-	1
cg01744331	scaffold42	11903513	-	1
cg25277534	scaffold2	50912334	-	1
cg16804899	scaffold18	9380224	-	1
cg14678430	scaffold11	49330751	-	1
cg14925320	scaffold82	5500302	-	1
cg12410921	scaffold143	930144	-	1
cg16671114	scaffold8	40679016	-	1
cg07986385	scaffold15	40908895	-	1
cg02475629	scaffold42	5153646	-	1
cg06518763	scaffold61	8817648	-	1
cg13545763	scaffold53	7998910	-	1
cg25226874	scaffold9	28157508	-	1
cg26673053	scaffold15	38133779	-	1
cg20003692	scaffold25	7709525	-	1
cg18469473	scaffold13	33108614	-	1
cg04616401	scaffold6	892000	-	1
cg02135464	scaffold111	1083316	-	1
cg27244773	scaffold67	8712796	-	1
cg10385721	scaffold42	6308052	-	1
cg14322427	scaffold63	9504358	-	1
cg10771489	scaffold114	490531	-	1
cg18556777	scaffold52	12366283	-	1
cg27244732	scaffold31	8914207	-	1
cg23467443	scaffold36	19238120	-	1
cg16394260	scaffold2	19111375	-	1
cg17150898	scaffold95	4725535	-	1
cg20946504	scaffold94	5368519	-	1
cg14332444	scaffold2	54382850	-	1
cg17403046	scaffold203	41194	-	1
cg03057173	scaffold22	24578866	-	1
cg06163701	scaffold8	26951311	-	1
cg21264227	scaffold5	24417537	-	1
cg01536956	scaffold15	38300596	-	1
cg13173903	scaffold45	3709677	-	1
cg13181251	scaffold14	36719983	-	1
cg25231972	scaffold39	15482840	-	1
cg18479798	scaffold42	5616268	-	1
cg23244488	scaffold31	3098871	-	1
cg18568647	scaffold10	34485106	-	1
cg04011470	scaffold1	59026694	-	1
cg17086759	scaffold85	117873	-	1
cg14909603	scaffold0	81557532	-	1
cg18530766	scaffold114	1055418	-	1
cg04346637	scaffold25	28041171	-	1
cg20435403	scaffold9	45758521	-	1
cg10141377	scaffold53	10297040	-	1
cg03190580	scaffold203	220555	-	1
cg06648073	scaffold21	20743486	-	1
cg00778995	scaffold24	7770208	-	1
cg00691240	scaffold112	3488532	-	1
cg06304259	scaffold5	12246260	-	1
cg13410127	scaffold4	2058773	-	1
cg03006716	scaffold30	5682593	-	1
cg11827910	scaffold81	6909803	-	1
cg20766178	scaffold26	25481115	-	1
cg06660749	scaffold22	4474826	-	1
cg09973102	scaffold232	447777	-	1
cg14837635	scaffold2	40805147	-	1
cg03821384	scaffold22	9202839	-	1
cg15032314	scaffold70	7944615	-	1
cg21969566	scaffold226	469132	-	1
cg01366705	scaffold20	19292931	-	1
cg05043909	scaffold11	49322859	-	1
cg03503802	scaffold160	1747635	-	1
cg00774728	scaffold27	11864096	-	1
cg24745316	scaffold147	519050	-	1
cg02898094	scaffold11	28261710	-	1
cg17829314	scaffold143	106323	-	1
cg16493566	scaffold41	7325563	-	1
cg11522804	scaffold4	18600536	-	1
cg09838070	scaffold45	530849	-	1
cg04381898	scaffold153	227217	-	1
cg18595957	scaffold76	4907629	-	1
cg16905926	scaffold12	10036021	-	1
cg16127683	scaffold10	25691294	-	1
cg26267430	scaffold10	43188170	-	1
cg21652524	scaffold20	19312324	-	1
cg23366404	scaffold4	5784714	-	1
cg00370229	scaffold238	636785	-	1
cg01704924	scaffold9	45759150	-	1
cg18013711	scaffold10	34527167	-	1
cg16482314	scaffold0	36572288	-	1
cg25152193	scaffold12	24404149	-	1
cg18493449	scaffold193	948843	-	1
cg21960381	scaffold24	485193	-	1
cg15358052	scaffold20	13989394	-	1
cg05184586	scaffold53	12066428	-	1
cg27599792	scaffold6	3711559	-	1
cg26950332	scaffold24	1953808	-	1
cg19012704	scaffold76	349597	-	1
cg26089573	scaffold32	20985970	-	1
cg20991347	scaffold28	27562993	-	1
cg04402486	scaffold128	615352	-	1
cg19546372	scaffold42	5721247	-	1
cg03831206	scaffold132	2230251	-	1
cg23467747	scaffold13	26465908	-	1
cg21630368	scaffold40	8224093	-	1
cg00716961	scaffold22	9014040	-	1
cg26476852	scaffold44	3903129	-	1
cg16334425	scaffold42	7914998	-	1
cg11471805	scaffold61	5376528	-	1
cg17497049	scaffold175	37959	-	1
cg24374861	scaffold147	1039315	-	1
cg04528217	scaffold15	40879707	-	1
cg20930294	scaffold76	3539590	-	1
cg26709693	scaffold73	4973972	-	1
cg19738653	scaffold1	59422671	-	1
cg09138524	scaffold4	18879605	-	1
cg15710638	scaffold76	4667549	-	1
cg27056425	scaffold108	1624609	-	1
cg16663025	scaffold56	444437	-	1
cg01070657	scaffold13	40727356	-	1
cg05543909	scaffold22	5461658	-	1
cg12590600	scaffold95	3451113	-	1
cg23434919	scaffold17	18202208	-	1
cg04153784	scaffold11	48700345	-	1
cg13310671	scaffold45	15450967	-	1
cg14371731	scaffold15	27237011	-	1
cg05607278	scaffold11	50297049	-	1
cg02813298	scaffold356	192266	-	1
cg18324596	scaffold7	46286437	-	1
cg08863848	scaffold44	3922612	-	1
cg08285180	scaffold95	4094630	-	1
cg04446303	scaffold4	24203769	-	1
cg13422850	scaffold27	1436412	-	1
cg18137657	scaffold39	1931923	-	1
cg25889035	scaffold13	26608875	-	1
cg19964638	scaffold17	22216840	-	1
cg21913681	scaffold4	817781	-	1
cg02237855	scaffold37	15070161	-	1
cg05723499	scaffold6	799998	-	1
cg19282019	scaffold14	18681574	-	1
cg04937184	scaffold23	19308768	-	1
cg03731673	scaffold15	38120362	-	1
cg04419871	scaffold7	60385053	-	1
cg18730034	scaffold151	1317235	-	1
cg26375570	scaffold17	21755120	-	1
cg10125317	scaffold3	14193977	-	1
cg25401220	scaffold15	34689784	-	1
cg25449484	scaffold1	12183749	-	1
cg21876001	scaffold226	633956	-	1
cg14262928	scaffold19	28713059	-	1
cg12042503	scaffold111	3086851	-	1
cg03259415	scaffold195	525267	-	1
cg09443073	scaffold59	576616	-	1
cg15951188	scaffold61	8748780	-	1
cg01949684	scaffold15	40866180	-	1
cg03469079	scaffold28	22114543	-	1
cg07785076	scaffold7	47782080	-	1
cg08371772	scaffold80	3975345	-	1
cg13646020	scaffold24	15865398	-	1
cg10572450	scaffold10	45314406	-	1
cg10276404	scaffold48	772283	-	1
cg16551732	scaffold36	22870759	-	1
cg24992007	scaffold65	2891207	-	1
cg16005818	scaffold25	25332662	-	1
cg11760700	scaffold108	1914233	-	1
cg01505148	scaffold175	125040	-	1
cg00436183	scaffold38	11723411	-	1
cg25265105	scaffold4	46303601	-	1
cg18587137	scaffold111	2883581	-	1
cg11359133	scaffold3	14227138	-	1
cg27169860	scaffold37	22259640	-	1
cg04160876	scaffold61	7578712	-	1
cg03700449	scaffold9	355798	-	1
cg11751830	scaffold13	17544684	-	1
cg17702076	scaffold432	113244	-	1
cg01729827	scaffold96	1170404	-	1
cg15472170	scaffold25	22453587	-	1
cg27560182	scaffold25	9914242	-	1
cg13942016	scaffold72	6675115	-	1
cg22841258	scaffold7	49820915	-	1
cg22094205	scaffold103	1145732	-	1
cg19380001	scaffold112	1946111	-	1
cg23509889	scaffold8	1340552	-	1
cg25565998	scaffold175	121545	-	1
cg08746254	scaffold76	273045	-	1
cg05586598	scaffold48	168918	-	1
cg10549986	scaffold75	3986608	-	1
cg13982318	scaffold21	20779552	-	1
cg19557340	scaffold6	36356420	-	1
cg26298272	scaffold63	7234000	-	1
cg22402902	scaffold32	20441183	-	1
cg12861418	scaffold95	3033497	-	1
cg15012607	scaffold80	4671970	-	1
cg03760035	scaffold52	2163991	-	1
cg08070713	scaffold159	672311	-	1
cg14216672	scaffold25	28090750	-	1
cg24980653	scaffold73	4920362	-	1
cg10192527	scaffold115	1401565	-	1
cg22363893	scaffold46	9516138	-	1
cg13594903	scaffold27	15524842	-	1
cg27565880	scaffold32	20441151	-	1
cg06780105	scaffold30	1061495	-	1
cg18752222	scaffold28	5870022	-	1
cg09601912	scaffold3	59594175	-	1
cg12337559	scaffold166	1426879	-	1
cg02469210	scaffold115	2764946	-	1
cg13493749	scaffold42	531062	-	1
cg10193870	scaffold20	16956068	-	1
cg01227537	scaffold8	44144427	-	1
cg22660578	scaffold32	9932925	-	1
cg17982504	scaffold22	8565144	-	1
cg23083514	scaffold81	1558030	-	1
cg06077978	scaffold132	2150252	-	1
cg05783915	scaffold1	50291035	-	1
cg17420132	scaffold25	13543740	-	1
cg25160244	scaffold27	3333907	-	1
cg21893358	scaffold19	27644407	-	1
cg07168124	scaffold15	22530001	-	1
cg23731212	scaffold100	224219	-	1
cg05919211	scaffold13	17483731	-	1
cg04285378	scaffold15	38298365	-	1
cg27441225	scaffold9	45783155	-	1
cg22157525	scaffold6	12344441	-	1
cg11580493	scaffold10	43167550	-	1
cg07226281	scaffold4	21804233	-	1
cg20866375	scaffold32	18434820	-	1
cg05218311	scaffold40	13951567	-	1
cg26785954	scaffold15	12036591	-	1
cg20274783	scaffold30	629575	-	1
cg23660154	scaffold2	34298725	-	1
cg11130778	scaffold17	22601035	-	1
cg19577984	scaffold20	23873456	-	1
cg20359285	scaffold3	59606675	-	1
cg20977426	scaffold133	366938	-	1
cg26321013	scaffold53	10710794	-	1
cg16908901	scaffold2	19338243	-	1
cg26849884	scaffold71	206720	-	1
cg04027548	scaffold28	15154205	-	1
cg08578454	scaffold132	2247380	-	1
cg22039234	scaffold24	3482671	-	1
cg15448210	scaffold15	38112759	-	1
cg02794321	scaffold46	10650753	-	1
cg12270738	scaffold25	16170509	-	1
cg22388634	scaffold8	4280087	-	1
cg19669107	scaffold29	16031638	-	1
cg07296854	scaffold18	8384048	-	1
cg06996029	scaffold42	7743772	-	1
cg08629884	scaffold24	48817	-	1
cg14721708	scaffold28	27017148	-	1
cg05230977	scaffold119	909632	-	1
cg27112666	scaffold49	13169491	-	1
cg07585876	scaffold0	36574653	-	1
cg14327995	scaffold80	3923028	-	1
cg16770948	scaffold26	25978998	-	1
cg00590639	scaffold368	219476	-	1
cg25734490	scaffold9	356823	-	1
cg19265913	scaffold15	27356265	-	1
cg08969532	scaffold1	31658872	-	1
cg22355463	scaffold7	21144827	-	1
cg03754311	scaffold25	14325863	-	1
cg06060673	scaffold28	23061689	-	1
cg04741284	scaffold156	117997	-	1
cg00405060	scaffold4	23946127	-	1
cg08856946	scaffold159	2006754	-	1
cg18411237	scaffold42	10479814	-	1
cg08287334	scaffold369	36540	-	1
cg13332130	scaffold157	723313	-	1
cg03122669	scaffold9	45811609	-	1
cg11271526	scaffold76	4907640	-	1
cg03766872	scaffold42	7914496	-	1
cg14453281	scaffold114	3388765	-	1
cg18931036	scaffold44	3883801	-	1
cg10192170	scaffold9	45692420	-	1
cg23536372	scaffold37	9909545	-	1
cg17031478	scaffold9	45778320	-	1
cg00063567	scaffold162	1195154	-	1
cg05667401	scaffold4	45960984	-	1
cg00616687	scaffold90	5903601	-	1
cg25308231	scaffold19	27224256	-	1
cg04494750	scaffold30	3276566	-	1
cg08572336	scaffold70	7226039	-	1
cg12827637	scaffold20	13395297	-	1
cg05972000	scaffold0	45822824	-	1
cg04175879	scaffold45	13630039	-	1
cg20210501	scaffold4	5557851	-	1
cg21479860	scaffold2	11251548	-	1
cg17216478	scaffold25	13718530	-	1
cg09823277	scaffold5	47516333	-	1
cg09656511	scaffold71	3204430	-	1
cg17780624	scaffold3	17695364	-	1
cg10570838	scaffold25	9698892	-	1
cg10488141	scaffold11	12079367	-	1
cg11970204	scaffold11	12977840	-	1
cg16453206	scaffold29	19421340	-	1
cg14351882	scaffold18	38196949	-	1
cg19384852	scaffold21	13295368	-	1
cg25334257	scaffold1	50290197	-	1
cg25408991	scaffold153	1631921	-	1
cg05676622	scaffold42	7217690	-	1
cg13291836	scaffold95	3635761	-	1
cg27525155	scaffold27	3441792	-	1
cg04272748	scaffold44	3223209	-	1
cg24335355	scaffold157	1739604	-	1
cg24896860	scaffold9	45794678	-	1
cg07835437	scaffold186	929366	-	1
cg25161161	scaffold76	4936962	-	1
cg08949296	scaffold0	38862080	-	1
cg26675876	scaffold1	65411824	-	1
cg27187669	scaffold25	18160433	-	1
cg14631690	scaffold150	1346033	-	1
cg11701951	scaffold9	48564217	-	1
cg02430183	scaffold42	747039	-	1
cg25159927	scaffold8	24990477	-	1
cg00002809	scaffold76	3560385	-	1
cg25510018	scaffold653	54120	-	1
cg20131194	scaffold81	6915868	-	1
cg03529432	scaffold44	3885860	-	1
cg07209034	scaffold22	5060533	-	1
cg05656590	scaffold100	2193448	-	1
cg22472154	scaffold24	210546	-	1
cg16801535	scaffold87	1411438	-	1
cg26961332	scaffold72	8018075	-	1
cg19451261	scaffold11	13196025	-	1
cg11359210	scaffold183	1211512	-	1
cg03508928	scaffold7	47782083	-	1
cg07578663	scaffold16	15317501	-	1
cg10595547	scaffold1	50282363	-	1
cg05412788	scaffold4	5512639	-	1
cg01742836	scaffold79	6100100	-	1
cg04643858	scaffold76	860315	-	1
cg11674844	scaffold25	9290037	-	1
cg05408649	scaffold9	45760078	-	1
cg14947478	scaffold45	2225842	-	1
cg16219283	scaffold15	41356980	-	1
cg07557796	scaffold14	41184569	-	1
cg06623899	scaffold17	36323611	-	1
cg02934600	scaffold2	31554570	-	1
cg08825582	scaffold42	6509348	-	1
cg00900735	scaffold317	151916	-	1
cg21809942	scaffold14	17460578	-	1
cg26873935	scaffold22	5060227	-	1
cg13233461	scaffold9	45854460	-	1
cg10098582	scaffold4	44672567	-	1
cg25001860	scaffold52	10507502	-	1
cg12877251	scaffold1	66413190	-	1
cg16529477	scaffold89	3079076	-	1
cg12573705	scaffold6	36830654	-	1
cg13316854	scaffold3	14148948	-	1
cg18834416	scaffold117	1580596	-	1
cg14597739	scaffold15	41356984	-	1
cg10134527	scaffold15	38219867	-	1
cg15321293	scaffold16	38057344	-	1
cg20430847	scaffold186	328878	-	1
cg05975845	scaffold45	14581133	-	1
cg09512322	scaffold4	45970153	-	1
cg27380813	scaffold87	492733	-	1
cg09073539	scaffold11	13617378	-	1
cg01830053	scaffold6	41484570	-	1
cg11839944	scaffold67	7674118	-	1
cg19721680	scaffold13	11345484	-	1
cg04086189	scaffold11	13507788	-	1
cg21288778	scaffold14	41382716	-	1
cg00175573	scaffold8	6871420	-	1
cg12948116	scaffold28	8486728	-	1
cg04879451	scaffold143	106554	-	1
cg19975482	scaffold0	46294204	-	1
cg10640646	scaffold153	187402	-	1
cg25975712	scaffold160	254648	-	1
cg13565492	scaffold15	31355976	-	1
cg01813877	scaffold111	2725917	-	1
cg16370398	scaffold9	45757237	-	1
cg20454517	scaffold18	8243413	-	1
cg15840758	scaffold15	40973793	-	1
cg20151476	scaffold30	12088804	-	1
cg25459000	scaffold28	23349284	-	1
cg00558702	scaffold28	10504633	-	1
cg17251379	scaffold96	131201	-	1
cg02520729	scaffold115	1403497	-	1
cg09748975	scaffold85	1081852	-	1
cg03932308	scaffold31	7551600	-	1
cg22836359	scaffold107	446784	-	1
cg24744425	scaffold12	19660359	-	1
cg20570313	scaffold42	8977712	-	1
cg23934909	scaffold42	5916810	-	1
cg04966888	scaffold10	34476790	-	1
cg12047218	scaffold51	11102903	-	1
cg19925204	scaffold1	50285614	-	1
cg19733867	scaffold95	3083378	-	1
cg03648611	scaffold4	45975287	-	1
cg25261181	scaffold166	1527568	-	1
cg09700054	scaffold134	879547	-	1
cg25729445	scaffold238	545239	-	1
cg19303983	scaffold4	20210844	-	1
cg27648567	scaffold6	38206830	-	1
cg08588626	scaffold59	142623	-	1
cg22775593	scaffold174	1315197	-	1
cg15441416	scaffold70	1815780	-	1
cg03256684	scaffold23	30116606	-	1
cg09010017	scaffold17	37719997	-	1
cg14158583	scaffold56	10893042	-	1
cg15605409	scaffold29	13856079	-	1
cg24135606	scaffold61	10025271	-	1
cg00946507	scaffold193	189747	-	1
cg13673779	scaffold14	14330429	-	1
cg22090419	scaffold0	54696696	-	1
cg21444002	scaffold14	16677620	-	1
cg20858341	scaffold96	5331128	-	1
cg26742815	scaffold6	799993	-	1
cg20056914	scaffold13	17751844	-	1
cg20312916	scaffold59	4149512	-	1
cg00870179	scaffold44	3917844	-	1
cg18150439	scaffold3	48141720	-	1
cg08015507	scaffold8	23885237	-	1
cg11724493	scaffold15	38298502	-	1
cg17376041	scaffold162	271978	-	1
cg07704502	scaffold10	14890592	-	1
cg26998842	scaffold76	5713758	-	1
cg23991721	scaffold320	104208	-	1
cg14528339	scaffold9	45730647	-	1
cg15617137	scaffold2	34158905	-	1
cg11533830	scaffold20	3162449	-	1
cg25732961	scaffold61	8820342	-	1
cg01416043	scaffold125	3086047	-	1
cg02066621	scaffold147	538826	-	1
cg11186122	scaffold36	19238353	-	1
cg15633480	scaffold8	26957889	-	1
cg23350904	scaffold61	9828757	-	1
cg23148651	scaffold38	16312756	-	1
cg19351000	scaffold48	4461924	-	1
cg02506421	scaffold8	24244745	-	1
cg06442865	scaffold53	7019940	-	1
cg15168577	scaffold6	2118774	-	1
cg00097626	scaffold12	17001591	-	1
cg20679271	scaffold3	68285207	-	1
cg18991611	scaffold64	8811188	-	1
cg03244432	scaffold132	1870489	-	1
cg26695123	scaffold9	46060192	-	1
cg19925772	scaffold25	10578639	-	1
cg13545538	scaffold16	286814	-	1
cg03939820	scaffold10	16017275	-	1
cg17864206	scaffold133	2812864	-	1
cg03668274	scaffold9	45778590	-	1
cg08681110	scaffold58	5928443	-	1
cg02769252	scaffold32	24975908	-	1
cg19609284	scaffold163	140702	-	1
cg19502417	scaffold25	13543725	-	1
cg03119897	scaffold12	17726672	-	1
cg18608197	scaffold11	13415059	-	1
cg06744585	scaffold42	13261062	-	1
cg27600813	scaffold61	6491684	-	1
cg03655016	scaffold9	50512197	-	1
cg04868078	scaffold12	24381414	-	1
cg07572348	scaffold250	493615	-	1
cg10752731	scaffold76	5577724	-	1
cg23650279	scaffold13	24998175	-	1
cg24630516	scaffold40	18319968	-	1
cg05058121	scaffold4	39991766	-	1
cg07465387	scaffold23	4828085	-	1
cg05525585	scaffold25	25972283	-	1
cg03850426	scaffold6	51379645	-	1
cg08837462	scaffold11	22962361	-	1
cg16021483	scaffold4	5557853	-	1
cg11694519	scaffold19	35864974	-	1
cg13081331	scaffold30	12294604	-	1
cg22025478	scaffold434	160157	-	1
cg04630161	scaffold94	5396665	-	1
cg03146625	scaffold9	45757421	-	1
cg22149610	scaffold15	41088447	-	1
cg16594499	scaffold15	37632207	-	1
cg03379100	scaffold11	49330826	-	1
cg24255125	scaffold19	27261685	-	1
cg06281235	scaffold0	81579045	-	1
cg08415738	scaffold0	45770492	-	1
cg03146637	scaffold18	9414582	-	1
cg09143673	scaffold17	19049658	-	1
cg27523779	scaffold28	17218891	-	1
cg24631970	scaffold1	65411971	-	1
cg15792338	scaffold56	2630772	-	1
cg23170029	scaffold0	38862068	-	1
cg10122865	scaffold48	2267004	-	1
cg21893154	scaffold119	504322	-	1
cg18411550	scaffold41	2501662	-	1
cg25073998	scaffold18	31073831	-	1
cg07816637	scaffold6	3711557	-	1
cg07772999	scaffold73	5963962	-	1
cg12584865	scaffold56	10954126	-	1
cg03620623	scaffold70	7797532	-	1
cg17295225	scaffold41	16768085	-	1
cg20449692	scaffold100	2880559	-	1
cg18646207	scaffold1	50673186	-	1
cg11113644	scaffold137	1324036	-	1
cg05420790	scaffold9	45825235	-	1
cg03877418	scaffold13	22517494	-	1
cg08112534	scaffold163	688364	-	1
cg25767901	scaffold8	24989316	-	1
cg09238756	scaffold2	38268664	-	1
cg07060006	scaffold101	3131294	-	1
cg04836221	scaffold3	42972991	-	1
cg20545544	scaffold9	45548845	-	1
cg06819656	scaffold100	3321774	-	1
cg19964303	scaffold89	5963973	-	1
cg26900750	scaffold157	591651	-	1
cg19977966	scaffold9	45872450	-	1
cg24508996	scaffold25	18161435	-	1
cg08284713	scaffold22	7265470	-	1
cg01393939	scaffold2	49083311	-	1
cg14777772	scaffold24	24701270	-	1
cg00805880	scaffold12	19446735	-	1
cg12378187	scaffold0	60762167	-	1
cg13664345	scaffold21	15059769	-	1
cg21813473	scaffold45	8036352	-	1
cg25370753	scaffold12	3018755	-	1
cg22636799	scaffold18	28435045	-	1
cg24170085	scaffold0	56283769	-	1
cg18635552	scaffold150	34761	-	1
cg00352560	scaffold165	898564	-	1
cg26220594	scaffold25	16312221	-	1
cg10652674	scaffold15	10962242	-	1
cg08373003	scaffold17	23683006	-	1
cg18308527	scaffold16	40827810	-	1
cg04233421	scaffold143	421823	-	1
cg13800209	scaffold10	22870290	-	1
cg00993191	scaffold25	23838908	-	1
cg14587446	scaffold32	708303	-	1
cg09305117	scaffold32	9555958	-	1
cg11552585	scaffold1046	6215	-	1
cg21270847	scaffold39	2001373	-	1
cg18930905	scaffold24	26738013	-	1
cg27336587	scaffold10	43181647	-	1
cg03668470	scaffold9	40646378	-	1
cg04415045	scaffold67	1214589	-	1
cg23929284	scaffold8	1092516	-	1
cg16392727	scaffold38	4278723	-	1
cg07785717	scaffold70	2973291	-	1
cg25952029	scaffold193	823214	-	1
cg25315148	scaffold9	40654056	-	1
cg06599322	scaffold168	1595506	-	1
cg04832360	scaffold10	47240258	-	1
cg05839636	scaffold6	951043	-	1
cg13301155	scaffold10	31468844	-	1
cg15907867	scaffold7	52056988	-	1
cg07257234	scaffold13	11528309	-	1
cg16423747	scaffold4	13541551	-	1
cg12457986	scaffold52	7711841	-	1
cg07130520	scaffold2	50912356	-	1
cg02720925	scaffold30	10765716	-	1
cg09382430	scaffold23	11676736	-	1
cg11396157	scaffold2	31633461	-	1
cg02176148	scaffold11	48697325	-	1
cg12353549	scaffold32	14315565	-	1
cg25525687	scaffold195	194883	-	1
cg19741945	scaffold16	41391964	-	1
cg24046927	scaffold2	49092703	-	1
cg08947181	scaffold143	1683783	-	1
cg09035284	scaffold89	6191973	-	1
cg15949044	scaffold6	3805913	-	1
cg23228540	scaffold41	13724835	-	1
cg10055420	scaffold732	68180	-	1
cg24141991	scaffold19	28781810	-	1
cg01783070	scaffold8	5945368	-	1
cg06942742	scaffold52	11873453	-	1
cg05851442	scaffold44	3852407	-	1
cg02610222	scaffold7	20515361	-	1
cg26046953	scaffold53	1195294	-	1
cg17105834	scaffold12	7257595	-	1
cg01558721	scaffold184	405305	-	1
cg01446983	scaffold53	7999232	-	1
cg05119290	scaffold32	17713208	-	1
cg12217400	scaffold238	636783	-	1
cg04039667	scaffold22	9851168	-	1
cg15934090	scaffold2	25237352	-	1
cg25662463	scaffold1	50673165	-	1
cg11828163	scaffold30	10902081	-	1
cg11666770	scaffold80	4299537	-	1
cg07713031	scaffold304	370360	-	1
cg13086025	scaffold1	59358040	-	1
cg08448701	scaffold8	5945379	-	1
cg16721449	scaffold37	16242417	-	1
cg21399040	scaffold36	7850075	-	1
cg12823329	scaffold111	1088404	-	1
cg11635401	scaffold86	6118494	-	1
cg10643928	scaffold178	1184973	-	1
cg17713751	scaffold30	2287491	-	1
cg15213782	scaffold4	45988494	-	1
cg07746998	scaffold41	6290101	-	1
cg02504326	scaffold6	2947092	-	1
cg02066409	scaffold1	65411958	-	1
cg18795575	scaffold13	23487712	-	1
cg09828580	scaffold11	12414936	-	1
cg04604884	scaffold11	4999167	-	1
cg07209987	scaffold25	23748109	-	1
cg05265569	scaffold369	233470	-	1
cg24932816	scaffold2	49092782	-	1
cg06617636	scaffold20	13395196	-	1
cg06571993	scaffold30	5836838	-	1
cg05085809	scaffold53	8661691	-	1
cg24473846	scaffold45	14581172	-	1
cg26540559	scaffold11	13665771	-	1
cg27207530	scaffold232	110941	-	1
cg20094282	scaffold76	5922124	-	1
cg08867825	scaffold2	27045660	-	1
cg12550817	scaffold20	9908102	-	1
cg25353054	scaffold28	22911748	-	1
cg00548618	scaffold22	8755623	-	1
cg05931087	scaffold12	28472716	-	1
cg13232420	scaffold42	7895416	-	1
cg27375388	scaffold4	45224427	-	1
cg13259811	scaffold1	59422673	-	1
cg16060369	scaffold62	1023515	-	1
cg08217716	scaffold11	13551387	-	1
cg01640606	scaffold20	5527247	-	1
cg12986485	scaffold40	14665671	-	1
cg05800641	scaffold28	23594109	-	1
cg09632273	scaffold15	41218489	-	1
cg08327269	scaffold3	9201838	-	1
cg13668652	scaffold45	1887878	-	1
cg05195750	scaffold81	6699053	-	1
cg12716696	scaffold46	263432	-	1
cg15913680	scaffold103	2765297	-	1
cg25645657	scaffold29	8471807	-	1
cg01968683	scaffold347	142659	-	1
cg10966352	scaffold0	87719515	-	1
cg26149223	scaffold3	12045565	-	1
cg22351850	scaffold3	51908962	-	1
cg05664895	scaffold17	14934417	-	1
cg15105326	scaffold8	44126733	-	1
cg01563148	scaffold95	3524407	-	1
cg02032166	scaffold15	22550245	-	1
cg04605084	scaffold2	17108664	-	1
cg01353788	scaffold84	1629819	-	1
cg21855944	scaffold53	7514149	-	1
cg07017901	scaffold107	3469964	-	1
cg25192717	scaffold15	38094695	-	1
cg23581489	scaffold15	38301853	-	1
cg03536474	scaffold9	45837457	-	1
cg25547580	scaffold14	8121714	-	1
cg19432505	scaffold36	16983278	-	1
cg27420520	scaffold9	355857	-	1
cg06554120	scaffold55	3685555	-	1
cg25475877	scaffold9	19742324	-	1
cg19956166	scaffold37	4972920	-	1
cg08979686	scaffold45	12451074	-	1
cg25977493	scaffold8	55241490	-	1
cg20973743	scaffold23	27564164	-	1
cg13732589	scaffold27	1204516	-	1
cg04607235	scaffold28	6841104	-	1
cg26395608	scaffold9	42097171	-	1
cg19389001	scaffold87	6227231	-	1
cg23209537	scaffold30	10851362	-	1
cg00237391	scaffold15	36872569	-	1
cg14012082	scaffold53	688382	-	1
cg14930075	scaffold17	37722950	-	1
cg26777760	scaffold128	1332834	-	1
cg20563447	scaffold0	86896657	-	1
cg14177934	scaffold42	4808755	-	1
cg27300841	scaffold30	1061495	-	1
cg03189022	scaffold148	1773864	-	1
cg26685294	scaffold22	8984389	-	1
cg27239168	scaffold22	24071589	-	1
cg16004390	scaffold110	3384039	-	1
cg15485556	scaffold8	24193621	-	1
cg23302682	scaffold60	4900618	-	1
cg07014673	scaffold13	26417098	-	1
cg20644120	scaffold107	396446	-	1
cg24368383	scaffold186	853091	-	1
cg04498104	scaffold8	23739847	-	1
cg25365214	scaffold15	27286771	-	1
cg12252776	scaffold8	947784	-	1
cg04400147	scaffold0	56047799	-	1
cg10949113	scaffold30	12257897	-	1
cg03588460	scaffold15	464902	-	1
cg17772342	scaffold17	24193769	-	1
cg23042706	scaffold10	43169595	-	1
cg11328695	scaffold27	11863270	-	1
cg26652906	scaffold135	1456778	-	1
cg27417659	scaffold30	5841431	-	1
cg12477880	scaffold146	1126004	-	1
cg21860679	scaffold9	11550623	-	1
cg15622040	scaffold8	24872184	-	1
cg23999973	scaffold4	3662380	-	1
cg01579950	scaffold42	5567861	-	1
cg18684142	scaffold53	8650570	-	1
cg07196758	scaffold10	16017851	-	1
cg24980551	scaffold42	5667611	-	1
cg02363317	scaffold65	5526358	-	1
cg03871104	scaffold5	47897713	-	1
cg20276511	scaffold168	1599890	-	1
cg21164975	scaffold15	32330330	-	1
cg11245569	scaffold134	527289	-	1
cg11673833	scaffold232	100608	-	1
cg18685243	scaffold9	40185343	-	1
cg13562841	scaffold76	3268855	-	1
cg27424226	scaffold28	22233589	-	1
cg05193282	scaffold4	7965919	-	1
cg04016730	scaffold15	41385253	-	1
cg07974531	scaffold32	20441172	-	1
cg24370755	scaffold8	31709109	-	1
cg07281948	scaffold9	40633002	-	1
cg03904586	scaffold30	13145655	-	1
cg09362543	scaffold321	193344	-	1
cg07348587	scaffold50	8997371	-	1
cg20660624	scaffold19	30557829	-	1
cg01717063	scaffold22	24567106	-	1
cg05977230	scaffold42	8460829	-	1
cg07791997	scaffold103	1354243	-	1
cg12127757	scaffold8	25358343	-	1
cg03809995	scaffold148	1956968	-	1
cg02991338	scaffold77	4653497	-	1
cg08274380	scaffold2	33093869	-	1
cg19504123	scaffold32	23748588	-	1
cg17681516	scaffold18	27355170	-	1
cg00495289	scaffold31	8914241	-	1
cg13269449	scaffold27	8528233	-	1
cg14162120	scaffold20	18427245	-	1
cg13875012	scaffold25	22667132	-	1
cg16672417	scaffold18	38180371	-	1
cg17758501	scaffold22	24612213	-	1
cg05692319	scaffold5	22102768	-	1
cg14341953	scaffold27	15051901	-	1
cg21361094	scaffold9	40177895	-	1
cg26134129	scaffold32	9932933	-	1
cg12523815	scaffold72	5640733	-	1
cg16122796	scaffold25	5477581	-	1
cg16955202	scaffold4	2485319	-	1
cg04477010	scaffold117	1361834	-	1
cg19928597	scaffold30	917758	-	1
cg07037045	scaffold12	42005263	-	1
cg25338254	scaffold38	10762353	-	1
cg14192430	scaffold15	18507336	-	1
cg02968429	scaffold10	43167553	-	1
cg01086369	scaffold70	7381982	-	1
cg26746936	scaffold80	4238881	-	1
cg22040431	scaffold2	33093875	-	1
cg18335326	scaffold314	104803	-	1
cg15991708	scaffold1	38408837	-	1
cg00946032	scaffold12	20708167	-	1
cg23889117	scaffold143	1449455	-	1
cg19700006	scaffold15	40848946	-	1
cg11814826	scaffold32	24110167	-	1
cg23448850	scaffold46	216488	-	1
cg26705765	scaffold368	82988	-	1
cg04657224	scaffold1	65411962	-	1
cg02703198	scaffold32	9065526	-	1
cg13716208	scaffold28	22605336	-	1
cg26998274	scaffold5	38632478	-	1
cg17745433	scaffold6	495627	-	1
cg01708711	scaffold30	1830488	-	1
cg24310421	scaffold157	318376	-	1
cg16872756	scaffold18	38137218	-	1
cg19561021	scaffold27	12419363	-	1
cg10086212	scaffold9	50485175	-	1
cg03771878	scaffold4	45675910	-	1
cg23739207	scaffold23	17703725	-	1
cg13837097	scaffold23	19821614	-	1
cg25113008	scaffold9	29946677	-	1
cg16197925	scaffold11	43510741	-	1
cg03381216	scaffold22	9851156	-	1
cg05027597	scaffold80	7261504	-	1
cg04744301	scaffold15	41012804	-	1
cg06041567	scaffold7	58762833	-	1
cg25339705	scaffold53	7751517	-	1
cg02695780	scaffold36	3500590	-	1
cg22061628	scaffold3	17678932	-	1
cg10322510	scaffold4	30995704	-	1
cg07160746	scaffold45	11124585	-	1
cg27411091	scaffold186	363288	-	1
cg02495413	scaffold193	419128	-	1
cg22797900	scaffold8	2279866	-	1
cg00299737	scaffold5	7978853	-	1
cg02158292	scaffold15	41077261	-	1
cg15636859	scaffold96	118838	-	1
cg22627866	scaffold25	8710767	-	1
cg04028315	scaffold31	1118100	-	1
cg00323965	scaffold3	42973036	-	1
cg13876222	scaffold18	39073125	-	1
cg07772309	scaffold18	38009590	-	1
cg15128562	scaffold195	130780	-	1
cg23167035	scaffold6	2053394	-	1
cg21322241	scaffold105	4132706	-	1
cg06307940	scaffold120	340838	-	1
cg27247092	scaffold9	45825517	-	1
cg25124633	scaffold41	13724871	-	1
cg23125249	scaffold52	12366283	-	1
cg15197135	scaffold80	4293525	-	1
cg20804050	scaffold3	59608184	-	1
cg16434657	scaffold8	34754373	-	1
cg18511636	scaffold1	58952030	-	1
cg12894709	scaffold6	2451401	-	1
cg05503916	scaffold76	2776187	-	1
cg27276079	scaffold10	27488760	-	1
cg00776364	scaffold4	44671757	-	1
cg20961939	scaffold4	5246650	-	1
cg04865480	scaffold3	17327901	-	1
cg06554744	scaffold65	1905989	-	1
cg17318297	scaffold183	1211520	-	1
cg12564596	scaffold8	24557497	-	1
cg09265619	scaffold25	26104235	-	1
cg12443481	scaffold6	892055	-	1
cg02291472	scaffold91	3497076	-	1
cg13756768	scaffold11	13665725	-	1
cg02346006	scaffold76	5542410	-	1
cg03816707	scaffold45	11124364	-	1
cg05631230	scaffold19	31262576	-	1
cg04054593	scaffold19	27995027	-	1
cg26522297	scaffold19	31902805	-	1
cg13212283	scaffold9	40602935	-	1
cg05359376	scaffold32	23142430	-	1
cg13918058	scaffold13	26740164	-	1
cg24899767	scaffold317	316961	-	1
cg10246774	scaffold25	23624172	-	1
cg20841156	scaffold4	5357819	-	1
cg07492143	scaffold22	8984624	-	1
cg17880859	scaffold113	492684	-	1
cg10092158	scaffold2	12813964	-	1
cg24228530	scaffold86	5887895	-	1
cg14590677	scaffold15	37632203	-	1
cg08756778	scaffold29	8471833	-	1
cg08979194	scaffold1	31118852	-	1
cg23535950	scaffold46	12263820	-	1
cg17658923	scaffold61	9382474	-	1
cg00400832	scaffold11	28277128	-	1
cg25701710	scaffold5	25645168	-	1
cg14437551	scaffold15	41356996	-	1
cg15492401	scaffold2	38268658	-	1
cg25154959	scaffold92	2487220	-	1
cg22798984	scaffold23	17703728	-	1
cg07804111	scaffold2	12947848	-	1
cg01940181	scaffold25	28172671	-	1
cg23023854	scaffold42	6904937	-	1
cg04871364	scaffold25	26205182	-	1
cg23926688	scaffold42	5707504	-	1
cg26080798	scaffold38	15264912	-	1
cg12920393	scaffold38	20501142	-	1
cg07532542	scaffold16	23681352	-	1
cg12530191	scaffold7	45171870	-	1
cg13446070	scaffold12	19436597	-	1
cg27238852	scaffold22	24071551	-	1
cg01251131	scaffold116	1587958	-	1
cg17829116	scaffold61	10461445	-	1
cg24081238	scaffold8	22396907	-	1
cg17050807	scaffold28	25937553	-	1
cg10906729	scaffold53	8650574	-	1
cg06163629	scaffold156	1109354	-	1
cg25552918	scaffold42	6406721	-	1
cg04411166	scaffold175	141842	-	1
cg26815404	scaffold25	26205683	-	1
cg07475026	scaffold16	23639111	-	1
cg22677723	scaffold4	19292280	-	1
cg00002033	scaffold52	12760837	-	1
cg03754195	scaffold69	565715	-	1
cg21680645	scaffold13	23483244	-	1
cg14719076	scaffold11	28280292	-	1
cg24039816	scaffold70	7186655	-	1
cg15956339	scaffold24	15866119	-	1
cg03488456	scaffold4	45295725	-	1
cg09313745	scaffold107	1377301	-	1
cg14071579	scaffold27	9877507	-	1
cg23224078	scaffold13	16706145	-	1
cg12735263	scaffold143	1449464	-	1
cg27185063	scaffold9	35465794	-	1
cg22926029	scaffold32	24275903	-	1
cg25358076	scaffold176	303904	-	1
cg04086786	scaffold38	693718	-	1
cg06738356	scaffold13	17312943	-	1
cg15172734	scaffold0	50990804	-	1
cg25536300	scaffold356	158721	-	1
cg00773413	scaffold15	23895032	-	1
cg11786013	scaffold25	1340174	-	1
cg04345928	scaffold33	19759507	-	1
cg09540629	scaffold1	34938066	-	1
cg21510892	scaffold32	4146283	-	1
cg24446586	scaffold44	3923377	-	1
cg27143868	scaffold38	20476480	-	1
cg21974985	scaffold8	22568989	-	1
cg17057098	scaffold10	35053703	-	1
cg00701428	scaffold20	21259015	-	1
cg11132536	scaffold20	18416025	-	1
cg20361429	scaffold248	513755	-	1
cg17085238	scaffold4	2398524	-	1
cg09462350	scaffold13	26107557	-	1
cg13577407	scaffold0	50788662	-	1
cg05238843	scaffold18	23310645	-	1
cg09433131	scaffold0	40458700	-	1
cg00304629	scaffold48	57812	-	1
cg23314545	scaffold56	2031111	-	1
cg11224362	scaffold143	1590382	-	1
cg16842060	scaffold3	13163499	-	1
cg10300188	scaffold42	11752714	-	1
cg15965006	scaffold15	41010311	-	1
cg23345561	scaffold38	16312738	-	1
cg00015930	scaffold133	367036	-	1
cg02325951	scaffold20	32076300	-	1
cg05750469	scaffold76	6285318	-	1
cg00094269	scaffold25	17607497	-	1
cg23144563	scaffold15	40848925	-	1
cg20781234	scaffold65	3584636	-	1
cg01003382	scaffold48	4463862	-	1
cg24890023	scaffold48	3574143	-	1
cg09775785	scaffold369	44012	-	1
cg08871964	scaffold157	528127	-	1
cg12989890	scaffold34	16824190	-	1
cg24474130	scaffold49	12320795	-	1
cg05977669	scaffold44	3923369	-	1
cg12829224	scaffold26	22571962	-	1
cg08673396	scaffold143	2002808	-	1
cg11527326	scaffold203	214607	-	1
cg15393937	scaffold42	12415689	-	1
cg17257554	scaffold13	23199065	-	1
cg20160996	scaffold42	5180988	-	1
cg06871798	scaffold25	5419742	-	1
cg19782652	scaffold70	6340285	-	1
cg22127773	scaffold61	8821415	-	1
cg26707398	scaffold70	7478650	-	1
cg03992191	scaffold4	19911410	-	1
cg21685663	scaffold10	15186329	-	1
cg07564175	scaffold61	8554114	-	1
cg03826759	scaffold61	1942757	-	1
cg22871947	scaffold62	3958870	-	1
cg08481061	scaffold100	3867822	-	1
cg18750086	scaffold10	7834993	-	1
cg22376822	scaffold19	33614817	-	1
cg19149410	scaffold53	7334171	-	1
cg02102533	scaffold22	24573118	-	1
cg07285764	scaffold9	47778940	-	1
cg08376191	scaffold8	57525453	-	1
cg15480114	scaffold15	41088441	-	1
cg03066930	scaffold14	28094458	-	1
cg27193021	scaffold67	4911045	-	1
cg03127034	scaffold15	32334252	-	1
cg01571001	scaffold187	1010416	-	1
cg20724004	scaffold18	8902779	-	1
cg22805974	scaffold3	14188900	-	1
cg14157019	scaffold48	168631	-	1
cg17504999	scaffold7	13197910	-	1
cg24396745	scaffold147	539495	-	1
cg21210994	scaffold20	13856325	-	1
cg06981817	scaffold14	10064841	-	1
cg02624558	scaffold12	19720829	-	1
cg03487027	scaffold15	23885637	-	1
cg13435243	scaffold27	3441783	-	1
cg12339424	scaffold18	13549975	-	1
cg09556447	scaffold15	34229970	-	1
cg02433018	scaffold2	54382852	-	1
cg02938958	scaffold59	7591530	-	1
cg08825223	scaffold15	27351852	-	1
cg21698185	scaffold1	71095049	-	1
cg08680260	scaffold30	614735	-	1
cg21619867	scaffold61	10016025	-	1
cg17652028	scaffold0	38867755	-	1
cg08515989	scaffold4	45118548	-	1
cg02721336	scaffold5	25014229	-	1
cg19972858	scaffold16	32293008	-	1
cg21366501	scaffold15	36354570	-	1
cg07380496	scaffold181	601350	-	1
cg20173897	scaffold27	26010896	-	1
cg24375399	scaffold53	12348611	-	1
cg02800396	scaffold42	5615618	-	1
cg16734497	scaffold42	5153667	-	1
cg10047694	scaffold3	13203408	-	1
cg17519650	scaffold48	2273225	-	1
cg23901918	scaffold11	11073369	-	1
cg03315431	scaffold148	1898807	-	1
cg25916711	scaffold17	19045608	-	1
cg03056854	scaffold25	15523311	-	1
cg11612799	scaffold35	15738710	-	1
cg23415434	scaffold3	70848230	-	1
cg14109799	scaffold77	6833062	-	1
cg23038567	scaffold52	10338142	-	1
cg23938542	scaffold111	4308142	-	1
cg14975009	scaffold20	23881462	-	1
cg06422097	scaffold8	26957878	-	1
cg04946721	scaffold65	5123502	-	1
cg12560877	scaffold19	15921984	-	1
cg04433990	scaffold31	13081806	-	1
cg05743982	scaffold32	21064299	-	1
cg12831102	scaffold19	28783638	-	1
cg21639988	scaffold76	6285311	-	1
cg00966834	scaffold143	1497396	-	1
cg09998451	scaffold226	469164	-	1
cg07085396	scaffold314	80027	-	1
cg12151443	scaffold55	6537863	-	1
cg22898783	scaffold18	7928930	-	1
cg05926043	scaffold72	7864847	-	1
cg05109065	scaffold26	23875033	-	1
cg08743881	scaffold32	24275886	-	1
cg01961881	scaffold9	45417216	-	1
cg12534150	scaffold1	3240826	-	1
cg11246938	scaffold4	808253	-	1
cg08196561	scaffold434	160181	-	1
cg22943762	scaffold20	5584728	-	1
cg20208613	scaffold46	10650725	-	1
cg21658616	scaffold511	40063	-	1
cg27519236	scaffold22	24326633	-	1
cg19398794	scaffold10	16720939	-	1
cg09754110	scaffold25	23356849	-	1
cg00401433	scaffold0	2672477	-	1
cg01153660	scaffold9	45794684	-	1
cg09226198	scaffold4	22037767	-	1
cg26687844	scaffold11	37940193	-	1
cg05347965	scaffold53	1266506	-	1
cg27441689	scaffold10	26774502	-	1
cg07573727	scaffold20	18410622	-	1
cg03327386	scaffold82	2892700	-	1
cg20826416	scaffold15	41317395	-	1
cg16764494	scaffold19	30266091	-	1
cg09148975	scaffold143	106551	-	1
cg06697929	scaffold70	8716445	-	1
cg15257930	scaffold116	1587960	-	1
cg08818092	scaffold59	7237708	-	1
cg14945867	scaffold23	19733283	-	1
cg16389705	scaffold6	2048536	-	1
cg25214684	scaffold143	1101826	-	1
cg07682547	scaffold17	1465537	-	1
cg11460331	scaffold18	23906284	-	1
cg04873517	scaffold12	17061757	-	1
cg10194791	scaffold22	24326635	-	1
cg02388245	scaffold10	16174638	-	1
cg06179749	scaffold9	35018001	-	1
cg25178784	scaffold42	5908415	-	1
cg03505148	scaffold9	40085985	-	1
cg03410231	scaffold10	5184667	-	1
cg11391637	scaffold143	929810	-	1
cg15830509	scaffold9	45837909	-	1
cg17307442	scaffold1	50291044	-	1
cg06316695	scaffold15	38289839	-	1
cg07849438	scaffold28	12835400	-	1
cg22746256	scaffold15	13307568	-	1
cg14270348	scaffold131	2497336	-	1
cg12511214	scaffold28	23581518	-	1
cg08290108	scaffold15	23799967	-	1
cg00557947	scaffold11	13686675	-	1
cg18929814	scaffold30	6429539	-	1
cg03612602	scaffold27	3265256	-	1
cg24216555	scaffold70	134745	-	1
cg20710888	scaffold12	40704024	-	1
cg19318186	scaffold132	2869938	-	1
cg18844301	scaffold89	5714446	-	1
cg21623748	scaffold9	45826201	-	1
cg16600020	scaffold18	38137190	-	1
cg04662649	scaffold10	26561169	-	1
cg15475080	scaffold157	94372	-	1
cg16652621	scaffold25	8976243	-	1
cg25529585	scaffold46	10650771	-	1
cg07143083	scaffold66	5084286	-	1
cg10510742	scaffold4	45561282	-	1
cg05181565	scaffold186	897085	-	1
cg25149069	scaffold16	2943590	-	1
cg12244464	scaffold28	22078239	-	1
cg18459189	scaffold10	20840089	-	1
cg02974928	scaffold12	3313909	-	1
cg18958339	scaffold19	16358180	-	1
cg02276763	scaffold56	10966416	-	1
cg01585322	scaffold9	28157675	-	1
cg26803670	scaffold115	678158	-	1
cg14923640	scaffold3	48141718	-	1
cg21810245	scaffold40	16012537	-	1
cg05542681	scaffold4	20672660	-	1
cg17385175	scaffold59	5898759	-	1
cg02451362	scaffold76	6317687	-	1
cg08602305	scaffold15	464816	-	1
cg00419855	scaffold56	10851910	-	1
cg11728497	scaffold28	6834602	-	1
cg10514097	scaffold659	40080	-	1
cg10098021	scaffold314	104730	-	1
cg14114155	scaffold90	4230492	-	1
cg03053914	scaffold12	10036029	-	1
cg22676401	scaffold8	6079602	-	1
cg03738253	scaffold61	9612775	-	1
cg10750368	scaffold28	18338659	-	1
cg25506065	scaffold56	9452944	-	1
cg12848808	scaffold0	87569878	-	1
cg17279652	scaffold21	33794970	-	1
cg00405152	scaffold80	6720611	-	1
cg04065856	scaffold27	2698601	-	1
cg18006085	scaffold53	7334168	-	1
cg19659125	scaffold72	8198846	-	1
cg15637465	scaffold17	15434480	-	1
cg22512322	scaffold0	62369605	-	1
cg01637870	scaffold20	13400412	-	1
cg03506502	scaffold36	19065707	-	1
cg10111524	scaffold218	138031	-	1
cg19563062	scaffold32	11460701	-	1
cg07980145	scaffold13	17774439	-	1
cg07902213	scaffold69	3775218	-	1
cg01472951	scaffold107	3536112	-	1
cg23935420	scaffold42	6086581	-	1
cg19133958	scaffold32	8402367	-	1
cg18276125	scaffold11	13405341	-	1
cg02250274	scaffold27	27457912	-	1
cg24130148	scaffold42	13472926	-	1
cg04385144	scaffold4	16256339	-	1
cg03027661	scaffold4	14140734	-	1
cg09983897	scaffold4	46314254	-	1
cg07608562	scaffold4	20083742	-	1
cg08217124	scaffold17	19047734	-	1
cg10515731	scaffold89	5714450	-	1
cg00428476	scaffold108	1626313	-	1
cg04620091	scaffold17	24193888	-	1
cg24008929	scaffold15	38702962	-	1
cg11498607	scaffold146	1002940	-	1
cg24390233	scaffold0	18164980	-	1
cg07159469	scaffold232	108888	-	1
cg13496324	scaffold11	22962337	-	1
cg08304084	scaffold5	9317433	-	1
cg11558850	scaffold1	31571295	-	1
cg03926166	scaffold4	2485305	-	1
cg27034819	scaffold10	35554159	-	1
cg19017906	scaffold11	5240611	-	1
cg09324663	scaffold15	32307261	-	1
cg10122252	scaffold42	7982178	-	1
cg17386710	scaffold66	5298135	-	1
cg23575668	scaffold4	19519636	-	1
cg24439256	scaffold109	1607622	-	1
cg04376747	scaffold56	984350	-	1
cg10766172	scaffold30	629581	-	1
cg06406458	scaffold1	41092848	-	1
cg20914168	scaffold34	13858711	-	1
cg01993799	scaffold17	23330440	-	1
cg19332710	scaffold45	10851393	-	1
cg11700916	scaffold15	38702853	-	1
cg15688670	scaffold74	1459463	-	1
cg11865882	scaffold103	3549778	-	1
cg01088410	scaffold17	17283777	-	1
cg26844246	scaffold17	17280997	-	1
cg06598204	scaffold9	26927601	-	1
cg00334063	scaffold8	44123457	-	1
cg13612083	scaffold41	4865944	-	1
cg08128925	scaffold226	325305	-	1
cg23812778	scaffold135	856913	-	1
cg27240008	scaffold105	4132710	-	1
cg19605788	scaffold157	306307	-	1
cg22741735	scaffold6	2053524	-	1
cg27389648	scaffold145	1230518	-	1
cg22747076	scaffold9	45758280	-	1
cg05390437	scaffold76	7065020	-	1
cg06173481	scaffold10	14673046	-	1
cg07156219	scaffold42	6276565	-	1
cg14673267	scaffold123	3299174	-	1
cg05238769	scaffold52	631544	-	1
cg20041567	scaffold38	20550615	-	1
cg00010954	scaffold5	12527763	-	1
cg19349143	scaffold160	1586006	-	1
cg01530101	scaffold42	11752226	-	1
cg24721899	scaffold85	5081593	-	1
cg16026813	scaffold11	12978027	-	1
cg25203481	scaffold42	11752242	-	1
cg23015696	scaffold7	54537663	-	1
cg25360181	scaffold15	30788494	-	1
cg14884238	scaffold61	10082678	-	1
cg23983671	scaffold105	1955672	-	1
cg05353133	scaffold16	287364	-	1
cg03908015	scaffold1	44750594	-	1
cg10169869	scaffold33	18214504	-	1
cg03627705	scaffold4	13425915	-	1
cg13528561	scaffold48	667846	-	1
cg06862343	scaffold115	1403550	-	1
cg07335619	scaffold61	7861849	-	1
cg10473100	scaffold151	735063	-	1
cg06528267	scaffold102	2830355	-	1
cg08269394	scaffold25	22557688	-	1
cg08668112	scaffold175	121549	-	1
cg25211013	scaffold8	7230781	-	1
cg13386974	scaffold27	11863262	-	1
cg14013417	scaffold218	16365	-	1
cg00071408	scaffold1	59683281	-	1
cg21538208	scaffold85	1081896	-	1
cg07135408	scaffold16	5539605	-	1
cg01708273	scaffold3	14202128	-	1
cg18022324	scaffold2	34526247	-	1
cg10681256	scaffold7	47782103	-	1
cg01243312	scaffold3	51243775	-	1
cg02847589	scaffold25	12865496	-	1
cg08484665	scaffold37	18623685	-	1
cg24035682	scaffold115	1592584	-	1
cg12215609	scaffold45	3914013	-	1
cg04823499	scaffold127	205641	-	1
cg12273770	scaffold40	7074082	-	1
cg22475904	scaffold37	14723773	-	1
cg11338643	scaffold60	4900587	-	1
cg17294620	scaffold6	20619819	-	1
cg11222041	scaffold27	2942728	-	1
cg10100747	scaffold20	15677267	-	1
cg10136354	scaffold37	16126182	-	1
cg11875268	scaffold9	45641886	-	1
cg16844989	scaffold45	7171227	-	1
cg05707458	scaffold12	17308626	-	1
cg01267274	scaffold20	32976297	-	1
cg22437074	scaffold18	28965645	-	1
cg10176667	scaffold195	532155	-	1
cg02014853	scaffold238	545251	-	1
cg09942248	scaffold3	9201768	-	1
cg17478827	scaffold175	37968	-	1
cg26301689	scaffold8	39704031	-	1
cg17652435	scaffold32	10667073	-	1
cg26451575	scaffold44	3077388	-	1
cg10027562	scaffold38	15264894	-	1
cg26353121	scaffold12	42005319	-	1
cg14410072	scaffold18	38361826	-	1
cg25179963	scaffold58	3786859	-	1
cg18256756	scaffold19	21384536	-	1
cg18267790	scaffold25	9186610	-	1
cg09568217	scaffold61	9237136	-	1
cg05792827	scaffold13	8125842	-	1
cg08194212	scaffold94	5396695	-	1
cg05951377	scaffold9	45804773	-	1
cg07079755	scaffold119	297825	-	1
cg25792419	scaffold42	5255478	-	1
cg04148091	scaffold159	98668	-	1
cg02694676	scaffold42	9470379	-	1
cg16284391	scaffold11	42207561	-	1
cg20573222	scaffold4	3311773	-	1
cg20435464	scaffold157	294098	-	1
cg04101060	scaffold17	23680918	-	1
cg02980631	scaffold41	10697127	-	1
cg03717570	scaffold317	151907	-	1
cg06620397	scaffold6	12093725	-	1
cg19447962	scaffold65	1456343	-	1
cg19769147	scaffold111	4248970	-	1
cg20086579	scaffold226	672217	-	1
cg00170236	scaffold30	4036019	-	1
cg06473843	scaffold25	4942936	-	1
cg05532720	scaffold26	2707524	-	1
cg22085539	scaffold49	12322557	-	1
cg26563599	scaffold27	3555784	-	1
cg14132013	scaffold76	2344931	-	1
cg25691026	scaffold195	668337	-	1
cg16199859	scaffold3	13203414	-	1
cg25299214	scaffold37	15070570	-	1
cg05486650	scaffold9	47734139	-	1
cg01741735	scaffold2	38268650	-	1
cg04453364	scaffold19	1058063	-	1
cg23528400	scaffold16	41392104	-	1
cg12909741	scaffold8	15310649	-	1
cg16437558	scaffold226	534873	-	1
cg06128198	scaffold1	41179216	-	1
cg20242499	scaffold13	16755225	-	1
cg18425696	scaffold20	5586780	-	1
cg03144714	scaffold9	45778799	-	1
cg06837568	scaffold4	7187260	-	1
cg15197657	scaffold17	23214589	-	1
cg19593285	scaffold45	533812	-	1
cg13455067	scaffold133	2991025	-	1
cg11300369	scaffold15	38122212	-	1
cg06554200	scaffold30	12327173	-	1
cg09981233	scaffold3	14159803	-	1
cg03143742	scaffold4	18236908	-	1
cg19619387	scaffold32	20478135	-	1
cg01929855	scaffold85	243460	-	1
cg10821132	scaffold13	26615617	-	1
cg13625205	scaffold2	12813959	-	1
cg04719537	scaffold19	3593299	-	1
cg16533147	scaffold1	16334342	-	1
cg22373225	scaffold72	4866618	-	1
cg24847481	scaffold2	25237358	-	1
cg26694028	scaffold13	10878614	-	1
cg11525479	scaffold10	35554162	-	1
cg07907386	scaffold24	15864484	-	1
cg19542849	scaffold24	3519970	-	1
cg15316703	scaffold115	1551580	-	1
cg15007959	scaffold70	7357584	-	1
cg26258108	scaffold13	29834442	-	1
cg24977670	scaffold55	3344407	-	1
cg18289490	scaffold45	15435963	-	1
cg10518693	scaffold20	3162428	-	1
cg17125804	scaffold115	2724440	-	1
cg04767734	scaffold3	17686950	-	1
cg18020679	scaffold15	38298511	-	1
cg23398076	scaffold37	21781592	-	1
cg05127380	scaffold42	5153665	-	1
cg12504962	scaffold80	4845199	-	1
cg04591732	scaffold76	5967570	-	1
cg05397629	scaffold103	3705497	-	1
cg01192190	scaffold27	1941631	-	1
cg00744351	scaffold61	9988448	-	1
cg03939054	scaffold19	1445726	-	1
cg14365785	scaffold6	30955538	-	1
cg02592062	scaffold72	8337404	-	1
cg06644124	scaffold12	21987147	-	1
cg24808711	scaffold369	154445	-	1
cg16302458	scaffold42	8541428	-	1
cg04265926	scaffold22	8985450	-	1
cg15880760	scaffold53	7305174	-	1
cg10558129	scaffold53	8719953	-	1
cg23026969	scaffold4	45562004	-	1
cg04456029	scaffold115	4043315	-	1
cg04534504	scaffold15	11572912	-	1
cg25474442	scaffold95	2739828	-	1
cg02415717	scaffold53	9396012	-	1
cg04704947	scaffold25	8514997	-	1
cg10081138	scaffold61	8967173	-	1
cg17443359	scaffold2	16943159	-	1
cg14532376	scaffold27	2219863	-	1
cg14849412	scaffold369	52763	-	1
cg00455883	scaffold16	24988914	-	1
cg22562942	scaffold1	61286018	-	1
cg09945103	scaffold61	10519429	-	1
cg16435923	scaffold6	3757447	-	1
cg18026227	scaffold0	36574805	-	1
cg21919790	scaffold76	273119	-	1
cg15164871	scaffold115	698973	-	1
cg11323119	scaffold143	2002821	-	1
cg17147776	scaffold15	23390806	-	1
cg14011486	scaffold25	9747026	-	1
cg10246772	scaffold10	45314344	-	1
cg08737755	scaffold9	45826173	-	1
cg01537765	scaffold80	3904058	-	1
cg20072171	scaffold0	60763677	-	1
cg18998860	scaffold17	22861317	-	1
cg24722405	scaffold6	1775167	-	1
cg10982443	scaffold13	21630688	-	1
cg19208700	scaffold4	2436819	-	1
cg15900544	scaffold10	14624708	-	1
cg01791407	scaffold37	15149686	-	1
cg01575603	scaffold115	2911073	-	1
cg25355645	scaffold80	3936572	-	1
cg25496828	scaffold13	17538717	-	1
cg17274992	scaffold114	1055439	-	1
cg25927375	scaffold19	19787886	-	1
cg01782227	scaffold23	3793094	-	1
cg24672056	scaffold88	5813437	-	1
cg12207450	scaffold1	12193921	-	1
cg00197313	scaffold1	61323871	-	1
cg15395329	scaffold19	34825471	-	1
cg15812753	scaffold3	14147066	-	1
cg13069910	scaffold9	48563980	-	1
cg09138437	scaffold23	16810470	-	1
cg12084452	scaffold35	2066777	-	1
cg10471437	scaffold4	44235678	-	1
cg06423975	scaffold347	187058	-	1
cg14948714	scaffold4	11776837	-	1
cg16458021	scaffold90	2375377	-	1
cg15762348	scaffold42	7256185	-	1
cg18297751	scaffold6	3754585	-	1
cg17788362	scaffold12	41977334	-	1
cg22615158	scaffold0	53202435	-	1
cg09524080	scaffold193	932779	-	1
cg06871262	scaffold42	5134723	-	1
cg08016802	scaffold30	1887694	-	1
cg05656688	scaffold25	10958469	-	1
cg15732530	scaffold80	5463879	-	1
cg17094171	scaffold28	8008607	-	1
cg26242888	scaffold20	31872006	-	1
cg10153214	scaffold22	4164838	-	1
cg18247436	scaffold19	27261957	-	1
cg22975160	scaffold80	4650494	-	1
cg20332660	scaffold189	871618	-	1
cg05028071	scaffold132	2310412	-	1
cg25657261	scaffold6	3663434	-	1
cg06194003	scaffold6	924643	-	1
cg05938316	scaffold34	19411771	-	1
cg12058947	scaffold10	32390256	-	1
cg05962718	scaffold2	18839235	-	1
cg15043384	scaffold8	46325815	-	1
cg11025757	scaffold193	284119	-	1
cg26863534	scaffold107	2033343	-	1
cg00123055	scaffold64	3357066	-	1
cg03711791	scaffold96	5255962	-	1
cg12015737	scaffold44	3882432	-	1
cg09679979	scaffold32	23530731	-	1
cg25923345	scaffold30	3276590	-	1
cg05694749	scaffold40	1913635	-	1
cg27419119	scaffold9	40671048	-	1
cg21447117	scaffold44	3923174	-	1
cg17295589	scaffold65	5026896	-	1
cg23825480	scaffold4	12223652	-	1
cg11265336	scaffold117	1769792	-	1
cg01311567	scaffold115	645268	-	1
cg16567290	scaffold9	40186705	-	1
cg23918580	scaffold13	17312816	-	1
cg17481197	scaffold1	59026471	-	1
cg14557185	scaffold8	46325817	-	1
cg24453192	scaffold12	20985261	-	1
cg26310551	scaffold13	16484147	-	1
cg03131736	scaffold70	7325613	-	1
cg25184754	scaffold13	24892228	-	1
cg16139770	scaffold15	12465962	-	1
cg20439288	scaffold127	2343829	-	1
cg07776900	scaffold48	2273136	-	1
cg13953753	scaffold1	50675058	-	1
cg07455468	scaffold80	4006581	-	1
cg12759597	scaffold10	16121815	-	1
cg14331998	scaffold15	41631465	-	1
cg21540367	scaffold30	3387112	-	1
cg02577267	scaffold12	12772677	-	1
cg01860805	scaffold21	33836459	-	1
cg06444207	scaffold10	16159143	-	1
cg10022873	scaffold2	20917557	-	1
cg05928290	scaffold23	19303866	-	1
cg17480669	scaffold29	15894772	-	1
cg23076906	scaffold175	337181	-	1
cg25580342	scaffold61	2870200	-	1
cg17460441	scaffold3	61325766	-	1
cg18863333	scaffold75	4580891	-	1
cg21095983	scaffold12	41977338	-	1
cg03229896	scaffold12	49996722	-	1
cg18958966	scaffold0	81557269	-	1
cg15466177	scaffold111	2342935	-	1
cg26843324	scaffold203	216271	-	1
cg19731612	scaffold17	22894907	-	1
cg11853811	scaffold14	18681600	-	1
cg22863122	scaffold8	27037954	-	1
cg21493516	scaffold9	45760064	-	1
cg20051444	scaffold42	7895432	-	1
cg02479020	scaffold12	10036011	-	1
cg22075278	scaffold13	20538995	-	1
cg24026570	scaffold0	82587981	-	1
cg13339844	scaffold5	59357222	-	1
cg18093372	scaffold3	59610198	-	1
cg22587479	scaffold89	6287841	-	1
cg25028996	scaffold13	17849706	-	1
cg20993243	scaffold8	1432075	-	1
cg26537410	scaffold15	21666160	-	1
cg01728682	scaffold18	6871587	-	1
cg23245800	scaffold32	24105925	-	1
cg00721530	scaffold10	34623245	-	1
cg26906794	scaffold114	108160	-	1
cg05475524	scaffold42	7138939	-	1
cg12983608	scaffold111	2282171	-	1
cg22780516	scaffold8	26957885	-	1
cg25437807	scaffold238	550332	-	1
cg20950465	scaffold112	4061670	-	1
cg16306898	scaffold186	925458	-	1
cg04588674	scaffold53	8650554	-	1
cg17755964	scaffold186	328864	-	1
cg22855876	scaffold18	8888461	-	1
cg19315863	scaffold16	15317504	-	1
cg00139317	scaffold59	7238166	-	1
cg25804718	scaffold37	19039086	-	1
cg21964231	scaffold320	317396	-	1
cg18283712	scaffold20	3162419	-	1
cg27625647	scaffold0	88296404	-	1
cg20007021	scaffold13	16484289	-	1
cg12841513	scaffold1	31242219	-	1
cg23718275	scaffold0	87048106	-	1
cg02871875	scaffold27	6581285	-	1
cg09818081	scaffold30	10975937	-	1
cg04988514	scaffold70	8714058	-	1
cg11154382	scaffold53	7515268	-	1
cg02577487	scaffold16	11931986	-	1
cg13832669	scaffold3	59611889	-	1
cg02096916	scaffold31	335877	-	1
cg18821972	scaffold15	34685869	-	1
cg20174636	scaffold89	5786808	-	1
cg15700739	scaffold9	45777794	-	1
cg15997512	scaffold1	58623961	-	1
cg09668072	scaffold76	2770180	-	1
cg19276371	scaffold37	14855988	-	1
cg12009049	scaffold7	49601190	-	1
cg14862177	scaffold70	7946192	-	1
cg00739624	scaffold4	24125383	-	1
cg07959576	scaffold143	1449646	-	1
cg12034765	scaffold100	2193440	-	1
cg06740354	scaffold53	12066396	-	1
cg10805667	scaffold103	3293205	-	1
cg26975351	scaffold67	1214596	-	1
cg08070771	scaffold8	44142972	-	1
cg13694867	scaffold90	5903687	-	1
cg10692693	scaffold30	2311685	-	1
cg23709528	scaffold11	13688876	-	1
cg20487025	scaffold65	4667755	-	1
cg25527325	scaffold509	59511	-	1
cg26708100	scaffold3	14192422	-	1
cg08347183	scaffold16	15317468	-	1
cg16523380	scaffold25	23231945	-	1
cg23363971	scaffold9	42187717	-	1
cg08803500	scaffold9	45865956	-	1
cg24820270	scaffold36	7850067	-	1
cg17804348	scaffold25	27832361	-	1
cg19040702	scaffold13	22569266	-	1
cg02744536	scaffold36	9254976	-	1
cg13659360	scaffold19	27095425	-	1
cg21884421	scaffold101	1745413	-	1
cg07672479	scaffold111	2149809	-	1
cg11830546	scaffold7	18470066	-	1
cg18088653	scaffold5	60144069	-	1
cg27059259	scaffold132	1105918	-	1
cg09827752	scaffold186	328875	-	1
cg25059588	scaffold89	5797016	-	1
cg27331345	scaffold143	2002780	-	1
cg17142950	scaffold2	51976619	-	1
cg03389662	scaffold42	7735628	-	1
cg13444131	scaffold157	92233	-	1
cg07211292	scaffold8	1082794	-	1
cg07552803	scaffold1	61285041	-	1
cg16781439	scaffold4	14107509	-	1
cg19082909	scaffold30	5900141	-	1
cg06638980	scaffold369	54799	-	1
cg17373058	scaffold31	16028662	-	1
cg00474465	scaffold1	44738810	-	1
cg13998712	scaffold32	11488987	-	1
cg03035871	scaffold23	15708206	-	1
cg09150117	scaffold11	28280412	-	1
cg24153022	scaffold24	15867326	-	1
cg27521684	scaffold33	6691972	-	1
cg25594980	scaffold12	5458557	-	1
cg07233469	scaffold4	35066459	-	1
cg13818127	scaffold30	8998360	-	1
cg09141038	scaffold65	5526365	-	1
cg22880770	scaffold24	2389488	-	1
cg10507275	scaffold16	31027973	-	1
cg26113809	scaffold9	46060232	-	1
cg25987923	scaffold1	50291047	-	1
cg10611186	scaffold32	14271006	-	1
cg20455854	scaffold6	2038258	-	1
cg00459351	scaffold25	19697272	-	1
cg04696391	scaffold4	22990162	-	1
cg26547741	scaffold30	11974230	-	1
cg10836101	scaffold56	4197781	-	1
cg08971171	scaffold30	4036012	-	1
cg27173245	scaffold186	332023	-	1
cg12397802	scaffold15	13304935	-	1
cg17860747	scaffold80	4061957	-	1
cg02667022	scaffold6	9841207	-	1
cg07762054	scaffold103	121435	-	1
cg19511862	scaffold178	1166796	-	1
cg00478599	scaffold5	44069427	-	1
cg02451380	scaffold9	46781768	-	1
[truncated: 19,290 more rows]
