# Supplementary material for: Usability of human Infinium MethylationEPIC BeadChip for mouse DNA methylation studies
Source: BMC Bioinformatics. 2017 Nov 15;18:486. doi: 10.1186/s12859-017-1870-y (PMC5688710; doi:10.1186/s12859-017-1870-y)
Supplement: Supplementary file 6 — Rabbit_EPIC. (XLS 2083 kb) [file 12859_2017_1870_MOESM6_ESM.xls]

## Sheet: Mapinfo_22265
	CHR	Mapinfo	Strand	Infinium_Design_Type
cg01675618	13	37439507	-	1
cg03162770	17	51044581	-	1
cg25464140	13	41876937	-	1
cg04836978	X	52166981	-	1
cg05351940	7	159574838	-	1
cg09655782	15	92420433	-	1
cg04907523	16	60168361	-	1
cg22441074	19	15774522	-	1
cg02752958	6	26682218	-	1
cg17278771	13	40851248	-	1
cg25337069	3	20804020	-	1
cg20116804	12	37435796	-	1
cg03559817	3	18612144	-	1
cg00028598	17	79358317	-	1
cg07908422	13	115744840	-	1
cg26378453	9	53176645	-	1
cg13352750	10	11903456	-	1
cg12739682	11	57990658	-	1
cg02429656	8	14056366	-	1
cg11191350	15	25408083	-	1
cg24540710	19	37489330	-	1
cg19380664	3	90150401	-	1
cg11459648	3	21626284	-	1
cg19559984	10	13478724	-	1
cg21553524	2	146636649	-	1
cg19504702	3	35926998	-	1
cg18102950	X	98249170	-	1
cg09343092	10	11864852	-	1
cg08125081	13	141430811	-	1
cg25729807	4	33323322	-	1
cg00194465	16	12190372	-	1
cg26275242	13	122260864	-	1
cg23062112	1	165306052	-	1
cg26009245	13	122260748	-	1
cg10115987	7	160706007	-	1
cg08812555	18	33157837	-	1
cg14447606	2	114284754	-	1
cg08915879	20	6996522	-	1
cg16493531	12	22766793	-	1
cg02823457	19	38091380	-	1
cg11180921	1	190417312	-	1
cg19105961	19	14417597	-	1
cg09062638	13	130458375	-	1
cg17977470	19	11342104	-	1
cg13738615	1	6261404	-	1
cg05161602	13	43167732	-	1
cg16984619	1	147616618	-	1
cg05598816	9	99707553	-	1
cg00164941	2	113108823	-	1
cg19622078	13	137669051	-	1
cg15026408	7	3123551	-	1
cg11466301	5	25331151	-	1
cg04081153	13	138673242	-	1
cg17516080	9	13559421	-	1
cg16986746	9	16257485	-	1
cg22218911	13	38767228	-	1
cg23226852	13	115755949	-	1
cg06220235	6	4821589	-	1
cg15096815	13	107996075	-	1
cg03093838	12	127944267	-	1
cg15416488	15	30659079	-	1
cg12736206	16	68079970	-	1
cg18007959	3	35928855	-	1
cg10894807	12	23352914	-	1
cg06359096	4	33764422	-	1
cg05453337	18	52239779	-	1
cg13436085	14	81521273	-	1
cg09003527	12	22513886	-	1
cg26346197	11	70531718	-	1
cg08928753	13	123353742	-	1
cg13641043	19	45209785	-	1
cg11628541	9	12516853	-	1
cg05024291	2	115002014	-	1
cg25003565	13	41806072	-	1
cg08292112	2	28994895	-	1
cg10500147	8	32792101	-	1
cg06053805	1	108365741	-	1
cg19482025	1	88199666	-	1
cg08140387	4	26685517	-	1
cg20947082	16	34495444	-	1
cg23685416	4	27163615	-	1
cg22711308	13	13456687	-	1
cg27595582	1	131087246	-	1
cg17614383	13	142904066	-	1
cg06263372	9	78457054	-	1
cg11667683	10	41175008	-	1
cg14739151	7	92772668	-	1
cg24219929	17	11794170	-	1
cg08733913	7	158586814	-	1
cg00049718	13	49432465	-	1
cg22162544	13	33252433	-	1
cg11497952	2	62474014	-	1
cg06178563	4	15135434	-	1
cg20981848	4	24282832	-	1
cg04698650	5	13784584	-	1
cg24352938	16	71269363	-	1
cg07925619	19	42676445	-	1
cg25598371	14	89962492	-	1
cg21800309	12	87016169	-	1
cg00264378	X	34143933	-	1
cg19160799	4	39299114	-	1
cg05690644	3	111893280	-	1
cg08891656	11	15382388	-	1
cg26888225	5	29735352	-	1
cg09012513	2	77356821	-	1
cg11359684	7	91313547	-	1
cg00824018	18	51219680	-	1
cg16493612	10	8175072	-	1
cg06401021	12	45539228	-	1
cg02637438	3	149182562	-	1
cg14008753	4	40191315	-	1
cg19940077	16	70507006	-	1
cg19620972	1	193800516	-	1
cg17708456	14	64575124	-	1
cg21679674	7	59284524	-	1
cg01496648	5	23412152	-	1
cg09720205	5	13606251	-	1
cg15366525	1	5842161	-	1
cg01673931	9	16735083	-	1
cg17250863	4	4892374	-	1
cg05902063	4	75578280	-	1
cg00166216	14	90538423	-	1
cg01358029	2	98038	-	1
cg16240769	6	18599461	-	1
cg25299176	19	16722576	-	1
cg13357416	19	17256206	-	1
cg05250673	18	27914941	-	1
cg03236992	5	32702724	-	1
cg01420426	13	125235223	-	1
cg24865406	16	37778159	-	1
cg25058023	13	12252045	-	1
cg11039614	11	67526610	-	1
cg13700589	1	38511414	-	1
cg24027179	19	10688370	-	1
cg11869721	6	13263532	-	1
cg26422458	13	86368471	-	1
cg15561583	2	123417511	-	1
cg14086952	4	3458055	-	1
cg08078586	6	18405933	-	1
cg22643294	4	10683728	-	1
cg24682077	X	35584413	-	1
cg23162201	1	150055502	-	1
cg19725989	1	194714160	-	1
cg12977696	19	16722401	-	1
cg02624737	2	158656628	-	1
cg15612845	19	19714013	-	1
cg04313601	1	152081723	-	1
cg23146472	12	32706590	-	1
cg00854043	13	112422672	-	1
cg04249460	12	30824784	-	1
cg09246016	21	8315129	-	1
cg19810816	X	67698459	-	1
cg12427444	12	20787830	-	1
cg13462935	13	37426968	-	1
cg24011531	12	101774529	-	1
cg10814176	19	41318930	-	1
cg02458292	18	13724248	-	1
cg04882273	5	17694530	-	1
cg15347189	14	83318686	-	1
cg00723997	X	33498801	-	1
cg02570563	7	69545620	-	1
cg14457782	19	43497678	-	1
cg14088589	1	66118016	-	1
cg14235273	19	38324428	-	1
cg10067628	2	173919656	-	1
cg25916282	7	115718433	-	1
cg07096248	X	2753490	-	1
cg14044874	9	10008859	-	1
cg21513254	12	22692494	-	1
cg18562689	4	44126714	-	1
cg10708221	2	169569121	-	1
cg21547190	5	3217957	-	1
cg05664039	12	22174716	-	1
cg16473610	5	22655862	-	1
cg09556632	13	126155907	-	1
cg12308391	1	103080316	-	1
cg24872782	11	40286160	-	1
cg13592780	14	95829812	-	1
cg01044722	19	10688409	-	1
cg09001226	12	20973013	-	1
cg22216413	1	165306040	-	1
cg05201332	20	3376647	-	1
cg15262317	7	148647886	-	1
cg26938597	9	88515018	-	1
cg27661128	16	46746173	-	1
cg15603766	2	36958108	-	1
cg27547442	12	89251277	-	1
cg11669516	7	158058379	-	1
cg16757886	20	14639486	-	1
cg24761507	19	26001220	-	1
cg11902811	X	104712293	-	1
cg05920635	12	45148965	-	1
cg21850830	3	139341010	-	1
cg14826331	19	42846337	-	1
cg14576896	17	37573881	-	1
cg18117895	1	166683787	-	1
cg17244801	13	139650051	-	1
cg14868550	8	33649437	-	1
cg27113665	21	8421883	-	1
cg20037976	17	13624283	-	1
cg26848086	1	171133357	-	1
cg22382663	17	4489012	-	1
cg10946043	17	68910256	-	1
cg10024000	19	20676954	-	1
cg19468946	19	41000305	-	1
cg14232643	2	94663476	-	1
cg15754548	19	10991681	-	1
cg04118306	2	44740223	-	1
cg01909845	1	98313541	-	1
cg19347980	7	110827346	-	1
cg16188390	1	153589596	-	1
cg01996818	X	106332664	-	1
cg14644001	12	20934806	-	1
cg11969144	13	77470681	-	1
cg20974609	10	11861336	-	1
cg13022496	16	18395584	-	1
cg23250682	6	14399946	-	1
cg19467738	1	121799030	-	1
cg12757684	12	134738783	-	1
cg01030173	21	8051460	-	1
cg15723222	19	27375444	-	1
cg10092265	19	11762369	-	1
cg17575314	18	7629967	-	1
cg22582774	1	18112688	-	1
cg27463760	6	14307110	-	1
cg24435866	13	37659282	-	1
cg12325536	11	8583781	-	1
cg24210049	16	22921704	-	1
cg20758651	5	3311656	-	1
cg16324579	15	67330025	-	1
cg05299650	4	33295634	-	1
cg17404915	4	18182291	-	1
cg02978421	10	11816036	-	1
cg22382601	3	35922568	-	1
cg20979765	X	37413415	-	1
cg27351619	9	1626517	-	1
cg02691819	9	33223747	-	1
cg11157771	19	14867030	-	1
cg23887337	3	21748741	-	1
cg00783945	16	66584681	-	1
cg25316749	1	105110409	-	1
cg20076826	2	94411856	-	1
cg22122056	13	41887821	-	1
cg14577476	19	36567814	-	1
cg10298557	17	11132199	-	1
cg04214350	16	70060667	-	1
cg16371752	13	41477338	-	1
cg17452291	10	41174994	-	1
cg16800028	14	54634916	-	1
cg14012033	21	15340061	-	1
cg21039708	17	75268739	-	1
cg23003258	7	114659756	-	1
cg03913989	9	19478177	-	1
cg10109500	14	67410408	-	1
cg16688031	3	21874988	-	1
cg26348180	14	89961256	-	1
cg14499959	12	23726128	-	1
cg10709494	13	49405042	-	1
cg27484876	4	4523366	-	1
cg01954701	14	37482131	-	1
cg25947544	9	29840454	-	1
cg21824343	19	16421790	-	1
cg10559104	2	158459855	-	1
cg20557710	8	35022849	-	1
cg10851350	12	20447975	-	1
cg23235460	14	83775601	-	1
cg07207682	6	7055540	-	1
cg11411872	16	44773773	-	1
cg05512684	19	40962414	-	1
cg17292622	X	43640343	-	1
cg01103590	4	50495606	-	1
cg05798501	10	14843082	-	1
cg18897345	4	84670881	-	1
cg13009711	20	3287332	-	1
cg14046664	12	23633686	-	1
cg08568155	3	142278895	-	1
cg04319617	9	18914100	-	1
cg08979319	12	88237339	-	1
cg19775061	3	78938494	-	1
cg25454546	2	67748823	-	1
cg06652112	14	89962403	-	1
cg10059660	2	33245282	-	1
cg10036727	1	121624862	-	1
cg27105478	11	77378881	-	1
cg07998070	16	65718694	-	1
cg00390596	2	97347509	-	1
cg03702435	12	20405933	-	1
cg08198400	1	3530254	-	1
cg10653296	8	101378668	-	1
cg14170392	1	56815644	-	1
cg00533215	2	117972934	-	1
cg04552470	13	132694019	-	1
cg17648073	4	22413030	-	1
cg04674734	10	13622014	-	1
cg12301620	2	158605423	-	1
cg21480420	X	94736790	-	1
cg01151584	2	154841489	-	1
cg07579618	X	58737441	-	1
cg01555661	X	32264560	-	1
cg15902390	17	35102689	-	1
cg25191850	16	34495454	-	1
cg10593459	13	122706719	-	1
cg14591280	6	22540357	-	1
cg05136510	9	29300210	-	1
cg01525669	8	108388240	-	1
cg12780433	14	54218720	-	1
cg00857557	12	32510119	-	1
cg18558388	3	35888387	-	1
cg02128325	3	22177152	-	1
cg00440776	17	33909182	-	1
cg27474133	13	38602868	-	1
cg00304072	17	23373114	-	1
cg17512474	3	31938065	-	1
cg08814105	3	54230282	-	1
cg15038286	9	7432572	-	1
cg01952234	1	171784375	-	1
cg23236554	3	16532272	-	1
cg11473001	1	83480154	-	1
cg00549910	2	106015171	-	1
cg21573692	1	90813667	-	1
cg27295678	13	36920403	-	1
cg09210278	14	81391916	-	1
cg20468063	19	31416089	-	1
cg01971224	13	54955579	-	1
cg18775587	3	36131195	-	1
cg16264214	11	35550350	-	1
cg00512602	19	44974513	-	1
cg11427510	9	31783983	-	1
cg11629889	19	43414274	-	1
cg12158495	5	24737606	-	1
cg01718742	5	17694313	-	1
cg20115868	7	110827338	-	1
cg18337803	19	37173548	-	1
cg17649243	12	133560982	-	1
cg05270634	19	43698619	-	1
cg19672997	17	66948077	-	1
cg20705804	10	26351063	-	1
cg08128826	16	73280600	-	1
cg18142615	1	88198291	-	1
cg08409113	19	43497681	-	1
cg11531628	13	137837403	-	1
cg22694153	13	120242466	-	1
cg11374871	2	159392967	-	1
cg24868054	16	36570527	-	1
cg13264311	15	38856390	-	1
cg24626003	1	147494074	-	1
cg22545592	14	62847329	-	1
cg04027736	10	11823543	-	1
cg24236288	17	46666235	-	1
cg14991984	13	65303440	-	1
cg25165958	17	8406989	-	1
cg10158843	1	193621130	-	1
cg06619938	4	37766359	-	1
cg16767700	X	7093026	-	1
cg12692042	9	73786569	-	1
cg02039267	18	64601056	-	1
cg16039964	19	12029072	-	1
cg14062745	2	121177145	-	1
cg13646645	12	10209407	-	1
cg27179352	15	66843054	-	1
cg05340339	13	130369617	-	1
cg11011640	12	23632385	-	1
cg11606796	7	141597598	-	1
cg12940406	19	41113451	-	1
cg08567021	11	41562925	-	1
cg11580575	3	36171553	-	1
cg03998871	12	43091424	-	1
cg10424330	5	27681675	-	1
cg00269643	7	15439822	-	1
cg25559531	12	20803162	-	1
cg07960450	10	45459351	-	1
cg00026974	19	44535457	-	1
cg00389976	9	74107563	-	1
cg18977541	18	48726092	-	1
cg10303978	5	7386065	-	1
cg11842944	4	5927657	-	1
cg01671314	12	125582607	-	1
cg04732648	13	125884916	-	1
cg12477716	19	38451237	-	1
cg21575283	13	49474842	-	1
cg23729501	13	80783752	-	1
cg04968806	1	159537953	-	1
cg22542300	12	1312197	-	1
cg23506944	19	18292633	-	1
cg13707793	3	21837403	-	1
cg26934609	12	22669591	-	1
cg12471789	13	41522114	-	1
cg27313572	16	44099509	-	1
cg06026769	17	36579628	-	1
cg21227845	1	138897869	-	1
cg21364278	7	106845076	-	1
cg20433275	13	36514476	-	1
cg04988476	14	88571425	-	1
cg11613545	3	28440382	-	1
cg11813690	21	7399565	-	1
cg09984392	3	140711469	-	1
cg17004212	2	67114222	-	1
cg25019564	9	52365629	-	1
cg08452456	19	39591331	-	1
cg20589243	X	58424439	-	1
cg05032353	X	103961470	-	1
cg19930057	9	62928982	-	1
cg24525461	3	145777773	-	1
cg16000253	18	14161008	-	1
cg25908985	7	160298215	-	1
cg02760300	1	137719619	-	1
cg00001793	8	27986119	-	1
cg16055035	12	7185664	-	1
cg21949512	7	100553425	-	1
cg23108367	19	17874055	-	1
cg00129232	19	40908661	-	1
cg01828474	X	7412518	-	1
cg26121752	X	2830164	-	1
cg23070026	9	31782985	-	1
cg11308211	7	111593877	-	1
cg08973851	2	113330383	-	1
cg20337720	17	44404294	-	1
cg15904908	17	29315013	-	1
cg25102206	20	29698804	-	1
cg13491481	9	29840451	-	1
cg25705148	2	114538204	-	1
cg11525941	11	8586907	-	1
cg25711997	18	52239753	-	1
cg10380345	19	14664442	-	1
cg21393713	6	25062341	-	1
cg24686610	14	41063010	-	1
cg23328066	13	72006392	-	1
cg01116220	12	33200472	-	1
cg14560339	9	53092826	-	1
cg01417692	13	119972893	-	1
cg13600489	17	56151485	-	1
cg15626629	X	49696541	-	1
cg19631766	X	103961478	-	1
cg22587602	2	113111663	-	1
cg18102233	X	10938813	-	1
cg24816578	7	39185918	-	1
cg02192555	2	39887293	-	1
cg09214456	10	44772664	-	1
cg11800013	14	120209302	-	1
cg05229649	18	49099154	-	1
cg00106093	12	23806858	-	1
cg02396888	13	135445511	-	1
cg12799349	9	52365621	-	1
cg14108492	4	3535043	-	1
cg22964598	1	186725307	-	1
cg15356516	16	52215465	-	1
cg09471527	12	23829482	-	1
cg13365641	7	151001094	-	1
cg09377149	9	36460814	-	1
cg01429118	X	49008371	-	1
cg13925683	7	159618280	-	1
cg02484111	1	86204479	-	1
cg18396275	19	44610811	-	1
cg25680638	18	66330347	-	1
cg05662782	7	116879568	-	1
cg14306734	9	78443950	-	1
cg22630755	3	18157036	-	1
cg22982368	1	171126962	-	1
cg04108127	16	50337854	-	1
cg14155184	12	33555352	-	1
cg16513855	2	122206286	-	1
cg02889909	20	29852146	-	1
cg26353862	1	152081571	-	1
cg04321919	7	87643333	-	1
cg08311403	1	92378901	-	1
cg24782087	15	73468517	-	1
cg14812623	X	104712571	-	1
cg04482798	19	10904428	-	1
cg18134734	1	143661318	-	1
cg03172996	7	91085304	-	1
cg06255670	2	16302652	-	1
cg09176893	15	50177260	-	1
cg00543073	2	125646671	-	1
cg19919303	1	87160700	-	1
cg04029282	X	106788012	-	1
cg22059392	2	94663455	-	1
cg12170647	18	65417699	-	1
cg06219686	19	20676474	-	1
cg24942532	13	112060532	-	1
cg08591265	19	30205261	-	1
cg09637004	13	125596343	-	1
cg12010544	18	69774798	-	1
cg22937574	8	33649435	-	1
cg01616215	21	4315883	-	1
cg21635870	12	89256738	-	1
cg26008390	5	555682	-	1
cg22424284	13	46631339	-	1
cg22188945	19	15774507	-	1
cg10064467	11	55748085	-	1
cg03785696	10	11902761	-	1
cg22618350	13	73354893	-	1
cg16440058	4	5435347	-	1
cg26232247	4	16618451	-	1
cg24288581	1	98961335	-	1
cg25623271	16	30592869	-	1
cg22931182	1	183980404	-	1
cg17430818	3	28175423	-	1
cg09333532	2	124744136	-	1
cg17198230	1	183228425	-	1
cg25889711	18	48810596	-	1
cg13998850	17	44121648	-	1
cg06257136	19	44797815	-	1
cg11920325	19	19994209	-	1
cg16383389	13	70645050	-	1
cg08655148	13	130533171	-	1
cg00490655	7	103011227	-	1
cg07645393	21	7690667	-	1
cg01866162	5	23140651	-	1
cg14421860	13	63618727	-	1
cg16860439	18	12390765	-	1
cg11221049	17	58990780	-	1
cg20209956	1	147271174	-	1
cg07544748	20	7516436	-	1
cg23874561	15	70199014	-	1
cg17370163	11	80240610	-	1
cg15310270	1	2641720	-	1
cg23841819	16	67123733	-	1
cg02113641	3	116347705	-	1
cg01970496	7	115700535	-	1
cg08945214	17	82825131	-	1
cg18493899	1	190736100	-	1
cg15666885	13	36872945	-	1
cg23536473	10	4421369	-	1
cg04478083	13	102891489	-	1
cg17523282	18	16807821	-	1
cg12326526	14	82205646	-	1
cg11732282	7	91708873	-	1
cg14704079	15	25282428	-	1
cg05317630	2	60791962	-	1
cg21702506	4	64145144	-	1
cg13892902	17	29093707	-	1
cg03255942	13	128820928	-	1
cg02538342	6	13973964	-	1
cg08096854	19	37190418	-	1
cg02459529	1	174934021	-	1
cg01082560	12	32555378	-	1
cg01943983	1	138096397	-	1
cg12691894	2	98004293	-	1
cg19227130	9	29294423	-	1
cg00556570	3	57946274	-	1
cg00162191	13	30529529	-	1
cg23240355	19	9190221	-	1
cg00818649	X	27209790	-	1
cg20296001	14	76237402	-	1
cg04784163	12	20981038	-	1
cg10346121	18	50426135	-	1
cg10210806	13	143170199	-	1
cg08290850	12	33649930	-	1
cg06925975	13	129603662	-	1
cg13254080	3	21748709	-	1
cg23872179	X	72852539	-	1
cg21505571	19	49345941	-	1
cg09602577	1	92427209	-	1
cg23168231	19	44610635	-	1
cg09111223	15	57693319	-	1
cg06651505	3	48713207	-	1
cg25280041	12	20955848	-	1
cg10330149	21	8315453	-	1
cg11034708	1	194280900	-	1
cg24810439	21	15341664	-	1
cg03445006	8	90081899	-	1
cg14925320	9	56771441	-	1
cg23194024	19	41318927	-	1
cg20449648	16	48331607	-	1
cg14353137	3	82804814	-	1
cg23023044	13	53949012	-	1
cg16671114	14	37482258	-	1
cg08073009	12	22061004	-	1
cg21538190	13	32725388	-	1
cg27579953	4	51399029	-	1
cg26998856	12	25351100	-	1
cg24030675	1	108365752	-	1
cg13545763	19	37946762	-	1
cg03698948	12	29661002	-	1
cg07971820	19	12250752	-	1
cg26983710	7	92772636	-	1
cg22384902	7	16293520	-	1
cg09771226	19	39591460	-	1
cg22235821	14	34524084	-	1
cg25582295	9	74943165	-	1
cg05095158	1	154777496	-	1
cg27244773	19	44993485	-	1
cg06361403	12	23495607	-	1
cg22059431	11	66782075	-	1
cg04058752	1	139884129	-	1
cg00056719	4	37276655	-	1
cg26910651	2	76927066	-	1
cg14332444	13	83402396	-	1
cg15307908	3	139340999	-	1
cg15979017	9	14906505	-	1
cg02564175	5	13484415	-	1
cg20347665	X	50842509	-	1
cg17953899	2	143015531	-	1
cg15301489	2	38786750	-	1
cg00986824	4	54027010	-	1
cg20467136	19	37173545	-	1
cg12459542	13	50399006	-	1
cg10141377	19	40862010	-	1
cg06691214	7	148424623	-	1
cg05353478	2	161562102	-	1
cg23618440	12	37436193	-	1
cg03669797	9	81195927	-	1
cg15471177	7	145247664	-	1
cg22490506	16	3256574	-	1
cg03396324	14	81370747	-	1
cg14592474	7	36679866	-	1
cg03190580	21	9080177	-	1
cg05516489	4	37750199	-	1
cg13464876	1	4047816	-	1
cg06125462	3	84245095	-	1
cg03308445	4	39753454	-	1
cg19156483	7	103010944	-	1
cg19945202	8	35022784	-	1
cg10383019	1	149857365	-	1
cg21127068	14	41061596	-	1
cg11827910	1	171126749	-	1
cg12939515	13	74676002	-	1
cg22740700	17	37573320	-	1
cg06875227	11	67530677	-	1
cg27262137	18	27836715	-	1
cg23371278	18	47328606	-	1
cg01607727	1	53571975	-	1
cg15534364	X	51027607	-	1
cg07335397	19	42947432	-	1
cg15660669	14	143691869	-	1
cg25430192	10	32248635	-	1
cg11196175	17	41402493	-	1
cg20713636	X	3295404	-	1
cg15454486	7	132159273	-	1
cg26399201	3	15847002	-	1
cg02064543	12	23809168	-	1
cg13895343	19	19735900	-	1
cg06464066	X	2830167	-	1
cg07991479	19	42947430	-	1
cg01916088	12	31201636	-	1
cg03582537	3	78938497	-	1
cg04696654	2	44203767	-	1
cg21672855	3	150246222	-	1
cg00092389	6	17701152	-	1
cg21063480	20	27803153	-	1
cg19528502	X	87972921	-	1
cg15297110	15	45251730	-	1
cg14843800	21	13480340	-	1
cg16519911	15	30659077	-	1
cg04036049	15	21402008	-	1
cg26950332	2	94414820	-	1
cg03203603	19	28745803	-	1
cg20640305	9	62928993	-	1
cg26089573	19	16722382	-	1
cg25683204	4	4268593	-	1
cg19392911	2	36957814	-	1
cg20008332	12	15386229	-	1
cg04402486	X	106530835	-	1
cg25136495	8	32658478	-	1
cg21630368	1	131087516	-	1
cg09424526	7	163705468	-	1
cg14993530	16	22635345	-	1
cg08689931	10	41174991	-	1
cg25482146	21	6057612	-	1
cg23881693	X	58424446	-	1
cg26476852	10	11883581	-	1
cg19977408	15	104059767	-	1
cg12764034	13	90522891	-	1
cg25293221	12	20334123	-	1
cg11471805	19	8105187	-	1
cg16641190	X	58424460	-	1
cg06750635	1	108365735	-	1
cg19559774	18	49082204	-	1
cg04276951	19	42987756	-	1
cg18288715	X	49568409	-	1
cg00845862	12	22060997	-	1
cg12911847	12	73995043	-	1
cg01070657	7	147933075	-	1
cg17719126	12	23798842	-	1
cg06942701	7	100557962	-	1
cg22514615	1	18112676	-	1
cg02558623	17	19761809	-	1
cg23434919	3	53331858	-	1
cg07413150	3	57998961	-	1
cg18494884	4	40191610	-	1
cg00079602	9	31939230	-	1
cg12911732	13	116386410	-	1
cg07317551	13	126819915	-	1
cg08863848	10	11902612	-	1
cg20031401	1	129698111	-	1
cg10545536	9	13446709	-	1
cg00236696	4	83197934	-	1
cg25699325	1	143114037	-	1
cg21521683	8	17830780	-	1
cg24025008	12	20595644	-	1
cg16636271	12	129793520	-	1
cg03783663	8	71498909	-	1
cg08991339	10	4978073	-	1
cg02314771	12	32221053	-	1
cg19964638	3	56954156	-	1
cg08479688	16	33733431	-	1
cg22017797	12	20438173	-	1
cg07298473	1	186607581	-	1
cg21913681	21	9993463	-	1
cg02237855	2	112410861	-	1
cg05723499	3	20633399	-	1
cg10576133	17	32577020	-	1
cg03844923	13	42813748	-	1
cg14929100	19	37536478	-	1
cg04937184	17	72727932	-	1
cg00860380	13	112422672	-	1
cg19769287	12	65803843	-	1
cg04419871	14	92886119	-	1
cg02573468	17	31148755	-	1
cg26375570	3	56604336	-	1
cg14969015	13	122406976	-	1
cg13608733	1	149999941	-	1
cg14074201	12	20545457	-	1
cg12741345	13	37587913	-	1
cg06558166	X	107765698	-	1
cg13637654	18	49833397	-	1
cg25340241	7	41292876	-	1
cg13132965	14	120828547	-	1
cg22796313	12	10765014	-	1
cg19588399	13	138090271	-	1
cg10725952	1	105770263	-	1
cg05061393	7	160431869	-	1
cg12529868	2	124809385	-	1
cg04361551	14	28337412	-	1
cg08505456	7	115696512	-	1
cg17552958	2	112032651	-	1
cg06880930	5	13322928	-	1
cg10578602	2	158717949	-	1
cg24992007	19	46495740	-	1
cg16005818	13	142157756	-	1
cg23415789	19	27569049	-	1
cg15322641	9	18113865	-	1
cg12322617	5	24737580	-	1
cg13308143	14	94963249	-	1
cg14806103	3	136273564	-	1
cg03357798	3	84245092	-	1
cg21893210	7	160486856	-	1
cg13603879	5	3007504	-	1
cg20887442	1	144352611	-	1
cg01275523	18	48839313	-	1
cg16102351	16	68679593	-	1
cg07105891	13	132410759	-	1
cg24859484	7	113576919	-	1
cg22293223	13	105501380	-	1
cg11924653	14	90464367	-	1
cg04731570	3	22256901	-	1
cg11660413	15	25282404	-	1
cg21173031	X	94736802	-	1
cg27560182	13	139136010	-	1
cg13942016	1	186739158	-	1
cg22596895	13	71406480	-	1
cg18414618	17	69592903	-	1
cg05586598	2	120972181	-	1
cg04159381	13	114147014	-	1
cg26298272	12	95539340	-	1
cg23442796	12	32703650	-	1
cg24947067	9	17699345	-	1
cg07763473	5	27681738	-	1
cg03840594	2	87496762	-	1
cg03363567	19	28803964	-	1
cg23671901	12	31284642	-	1
cg21506655	7	95186841	-	1
cg26969942	19	44764626	-	1
cg11706467	7	93542876	-	1
cg14940223	X	87825453	-	1
cg16409562	17	41320878	-	1
cg00367488	7	63640241	-	1
cg14626375	8	38664796	-	1
cg25110106	13	54572700	-	1
cg15455979	4	36623819	-	1
cg01227537	14	41064148	-	1
cg23332900	2	159094761	-	1
cg25283536	14	79029441	-	1
cg09915983	4	9869723	-	1
cg19620982	21	12208360	-	1
cg18586886	12	22717998	-	1
cg27450153	10	24954592	-	1
cg23083514	3	15351382	-	1
cg21490597	15	36033985	-	1
cg14417468	1	137997450	-	1
cg04212253	1	16950403	-	1
cg06324957	10	17948099	-	1
cg06077978	X	33498785	-	1
cg02869459	7	160681978	-	1
cg03742214	4	89376594	-	1
cg03377396	14	104860531	-	1
cg13418419	12	23496824	-	1
cg18989243	13	49474787	-	1
cg23220418	X	104712345	-	1
cg20036982	17	51044587	-	1
cg04151384	1	152081696	-	1
cg18932798	18	51219521	-	1
cg03635671	3	21863077	-	1
cg17420132	13	131665236	-	1
cg24126967	12	10186187	-	1
cg26708817	15	36913467	-	1
cg08537783	13	139609791	-	1
cg18147226	15	64659774	-	1
cg13972676	7	140942313	-	1
cg03096811	18	16807797	-	1
cg00204390	1	17009617	-	1
cg22158769	2	147397611	-	1
cg06576393	18	45924666	-	1
cg19909111	7	172938670	-	1
cg00902265	14	74575317	-	1
cg22157525	3	32237673	-	1
cg19696317	8	85594793	-	1
cg07088959	14	37482284	-	1
cg20617821	3	40507535	-	1
cg20866375	19	14786657	-	1
cg10551631	X	29393273	-	1
cg20018234	13	36745495	-	1
cg27633753	X	103961468	-	1
cg08424427	11	31979750	-	1
cg20977426	13	120114883	-	1
cg26321013	19	41392528	-	1
cg22470056	9	17430583	-	1
cg22496723	4	85257286	-	1
cg03591488	8	27014954	-	1
cg07433663	17	35099755	-	1
cg20755170	3	28340097	-	1
cg21220803	2	43327878	-	1
cg05374412	5	36846611	-	1
cg06035702	13	53206950	-	1
cg26348447	13	32833483	-	1
cg05982686	19	27679922	-	1
cg10958924	17	35098716	-	1
cg13318914	12	20542533	-	1
cg00128425	13	16332570	-	1
cg16606706	19	11766153	-	1
cg23001725	4	9869710	-	1
cg10044466	1	152094921	-	1
cg26314848	3	146197861	-	1
cg27252970	7	160681103	-	1
cg27112666	12	87240287	-	1
cg03937605	13	54572707	-	1
cg13549321	5	3134978	-	1
cg18424208	3	31938067	-	1
cg08969532	18	46162609	-	1
cg03754311	13	132524198	-	1
cg24938830	7	150587010	-	1
cg02534048	3	58114234	-	1
cg12419863	12	134683489	-	1
cg18721026	14	81478894	-	1
cg24721350	6	26969556	-	1
cg19707013	5	2356525	-	1
cg27306038	1	92380993	-	1
cg04414928	4	1919606	-	1
cg24546492	19	39876333	-	1
cg04501188	13	119209823	-	1
cg23536372	2	106430063	-	1
cg00063567	2	132448445	-	1
cg11666140	4	36199650	-	1
cg04494750	6	27121644	-	1
cg17009731	12	20442014	-	1
cg18949641	19	20676655	-	1
cg05025239	3	123477121	-	1
cg02126098	19	48474345	-	1
cg03552472	18	5991362	-	1
cg10440939	19	19020860	-	1
cg17986992	13	33270957	-	1
cg13373897	4	10164010	-	1
cg04508964	4	89875735	-	1
cg05328057	5	21900455	-	1
cg12243375	1	109603600	-	1
cg18811597	13	112422820	-	1
cg19886179	7	100434345	-	1
cg05460370	9	13446712	-	1
cg23702945	19	48934545	-	1
cg11207839	21	3381533	-	1
cg06753227	9	52365613	-	1
cg15112458	7	41292869	-	1
cg11424674	13	122366855	-	1
cg25624328	17	9235409	-	1
cg24565369	7	24577017	-	1
cg15237819	2	168480226	-	1
cg01871750	13	112422945	-	1
cg17774851	11	13260889	-	1
cg20905516	1	109603565	-	1
cg00993799	7	41291301	-	1
cg19384852	1	47431385	-	1
cg24530787	X	83593326	-	1
cg13559259	9	73785959	-	1
cg23991622	16	44099500	-	1
cg26213561	16	39715832	-	1
cg10659052	X	68295445	-	1
cg18005337	2	94425089	-	1
cg12149986	12	136333546	-	1
cg20585358	2	94411925	-	1
cg20023049	8	33118132	-	1
cg07877145	12	134926560	-	1
cg23851169	14	54634919	-	1
cg15232214	3	138827247	-	1
cg14507132	17	15593759	-	1
cg26675876	2	38786348	-	1
cg11941633	4	37812593	-	1
cg25572477	14	66996470	-	1
cg02430183	1	70756943	-	1
cg23087992	14	77408296	-	1
cg19624764	9	88512599	-	1
cg17011080	20	7121532	-	1
cg27422483	3	149182557	-	1
cg22306015	1	194294234	-	1
cg04893833	4	5863289	-	1
cg00472324	13	36771773	-	1
cg20131194	1	171134077	-	1
cg03529432	10	11867035	-	1
cg04645545	18	49829424	-	1
cg03761185	4	10635674	-	1
cg06701726	X	108356773	-	1
cg05656590	14	64575135	-	1
cg25814896	1	129698106	-	1
cg26551975	10	11890328	-	1
cg08441803	19	39041668	-	1
cg19089033	13	115744859	-	1
cg16500173	14	79470217	-	1
cg14931631	7	114815001	-	1
cg24994156	5	24737582	-	1
cg10911971	9	3604846	-	1
cg11426224	4	37949134	-	1
cg15190599	12	10915842	-	1
cg16768018	14	41046076	-	1
cg23665973	7	160152043	-	1
cg02989768	12	23706888	-	1
cg06958563	11	8596425	-	1
cg14468513	16	21899516	-	1
cg05924647	17	31200349	-	1
cg17844160	11	70348672	-	1
cg02730714	5	24520896	-	1
cg19768312	13	12504769	-	1
cg00455439	18	26731053	-	1
cg17168456	13	116417246	-	1
cg00001245	9	10591169	-	1
cg26133769	2	20788493	-	1
cg15317927	X	24446852	-	1
cg18388380	11	80671933	-	1
cg11036438	7	159618982	-	1
cg08614024	18	39708894	-	1
cg19563355	17	77954931	-	1
cg25514273	8	71498135	-	1
cg02469461	1	193777609	-	1
cg18559697	3	111958003	-	1
cg26660157	2	158999592	-	1
cg24181384	13	11807727	-	1
cg07277818	3	20719333	-	1
cg27089754	5	30192386	-	1
cg10937890	7	109333474	-	1
cg07140660	3	53203610	-	1
cg17502394	12	32737307	-	1
cg07720188	8	41185213	-	1
cg19923361	15	13432112	-	1
cg26944981	19	21757951	-	1
cg24532898	7	110827348	-	1
cg17378342	3	31938061	-	1
cg18844799	12	20519398	-	1
cg03315484	3	20633595	-	1
cg12463053	13	73355192	-	1
cg19666256	12	22685836	-	1
cg18780730	9	114733837	-	1
cg07474126	21	6104639	-	1
cg18201630	19	14596951	-	1
cg25563189	4	68384577	-	1
cg15189866	13	138951806	-	1
cg25079799	17	41725734	-	1
cg09667261	15	25494639	-	1
cg14933266	19	20676640	-	1
cg21115484	3	52619193	-	1
cg21972958	12	75015303	-	1
cg10313637	2	116550086	-	1
cg15543754	2	131446130	-	1
cg05375728	13	108547483	-	1
cg05779081	18	39832369	-	1
cg06433879	4	26005477	-	1
cg19289355	7	16681083	-	1
cg21965843	2	152719183	-	1
cg24744425	16	68879166	-	1
cg05175020	6	27317755	-	1
cg19766441	2	16115787	-	1
cg23098168	13	54955813	-	1
cg09159602	11	70531708	-	1
cg14340074	12	23706882	-	1
cg01144275	8	76668616	-	1
cg23127694	18	66623656	-	1
cg21240762	3	82082480	-	1
cg18849840	12	122186288	-	1
cg09606015	14	78469786	-	1
cg22355031	X	47438206	-	1
cg25296995	2	157670464	-	1
cg08588626	X	3295287	-	1
cg05181025	12	23809184	-	1
cg19199146	1	147414349	-	1
cg26247646	13	140027618	-	1
cg05256447	8	43085392	-	1
cg14662260	1	133610644	-	1
cg26742815	3	20633394	-	1
cg17720231	13	33178458	-	1
cg01121770	19	15774504	-	1
cg05193110	20	32393348	-	1
cg20312916	X	7412530	-	1
cg26791126	13	137312369	-	1
cg00870179	10	11897895	-	1
cg07276078	17	32583217	-	1
cg22799212	13	31854810	-	1
cg08015507	9	16365247	-	1
cg09065654	14	81478905	-	1
cg17376041	2	131538123	-	1
cg13302166	19	10688487	-	1
cg00124488	12	20363676	-	1
cg24252966	14	81395092	-	1
cg26681354	17	73601742	-	1
cg26422153	12	36647942	-	1
cg17203063	4	54027256	-	1
cg09727935	12	93021213	-	1
cg16291917	12	20440292	-	1
cg20342375	1	108365831	-	1
cg06922772	17	31967646	-	1
cg11587224	12	4139300	-	1
cg21554501	19	41483139	-	1
cg15633480	9	19099892	-	1
cg09549726	17	79721963	-	1
cg04419618	X	111496305	-	1
cg05200610	4	50894508	-	1
cg14059978	9	114733740	-	1
cg02506421	9	16725588	-	1
cg06442865	19	36967792	-	1
cg19481634	1	37165173	-	1
cg25309759	19	24798770	-	1
cg09060772	X	48097332	-	1
cg09528265	3	28886778	-	1
cg14029201	X	110218513	-	1
cg19357305	4	6035810	-	1
cg16894263	X	104399662	-	1
cg03122372	4	39825755	-	1
cg18482164	19	40863428	-	1
cg02769252	19	20329088	-	1
cg01094544	17	29784846	-	1
cg19502417	13	131665221	-	1
cg26354128	20	12768075	-	1
cg15707093	2	51442150	-	1
cg19633231	18	69754318	-	1
cg01416227	13	54719145	-	1
cg00221745	18	50426129	-	1
cg04868078	16	73280588	-	1
cg08366446	13	136752638	-	1
cg24630516	1	140657093	-	1
cg01787565	16	22394613	-	1
cg05058121	6	14307138	-	1
cg05525585	13	142904005	-	1
cg10793390	17	49467708	-	1
cg19781133	13	12403816	-	1
cg13878591	3	110500073	-	1
cg20634967	8	58805005	-	1
cg21475824	16	22635056	-	1
cg25195302	18	57849478	-	1
cg17967970	17	9235100	-	1
cg14164244	19	17239212	-	1
cg06281235	17	7546352	-	1
cg06431334	19	46643679	-	1
cg21455485	13	137837389	-	1
cg15707544	13	140283304	-	1
cg26725838	19	25997320	-	1
cg20748515	13	37383717	-	1
cg14087168	13	36431584	-	1
cg21218476	19	11924986	-	1
cg16385933	18	58499312	-	1
cg20185017	16	43191885	-	1
cg03035248	9	17961430	-	1
cg19656282	2	112026241	-	1
cg24631970	2	38786495	-	1
cg11751645	1	190289843	-	1
cg21737675	13	67807731	-	1
cg02551882	21	3444329	-	1
cg04179819	16	12190374	-	1
cg00176888	19	29938763	-	1
cg25521779	16	44100081	-	1
cg04729768	12	20444232	-	1
cg19556948	15	67330023	-	1
cg14034503	1	58228350	-	1
cg03905905	2	123417586	-	1
cg15692031	18	39832395	-	1
cg17295225	12	127943509	-	1
cg00458505	X	3295406	-	1
cg20449692	14	65334096	-	1
cg11113644	18	39159414	-	1
cg22999786	17	39568842	-	1
cg26963641	5	2503659	-	1
cg01638312	20	17196676	-	1
cg10378364	4	22979720	-	1
cg25767901	9	17429564	-	1
cg09265315	12	21931685	-	1
cg05201970	11	66242070	-	1
cg22037648	9	17730118	-	1
cg23768510	12	23719714	-	1
cg25701418	9	33223742	-	1
cg19458020	19	41481790	-	1
cg24268531	13	36306757	-	1
cg09565639	4	2397811	-	1
cg15107038	17	11794145	-	1
cg13090058	16	68343855	-	1
cg01990592	13	41066969	-	1
cg01175605	2	111674927	-	1
cg26322913	17	69592895	-	1
cg05866836	X	56336283	-	1
cg07929575	13	50399000	-	1
cg01393939	13	77464615	-	1
cg23670599	17	11794189	-	1
cg10044839	12	7185644	-	1
cg05642734	13	40078842	-	1
cg21664636	9	37905630	-	1
cg19269749	7	58746396	-	1
cg07538339	3	107689015	-	1
cg14875449	9	25116816	-	1
cg22533762	7	154055883	-	1
cg24170085	14	1392326	-	1
cg16904899	9	4736243	-	1
cg20174699	4	34005675	-	1
cg23826287	3	82479941	-	1
cg18019515	3	25330699	-	1
cg24783624	X	94660737	-	1
cg19995471	12	76172925	-	1
cg19570702	12	23666693	-	1
cg01180601	2	46290776	-	1
cg26929490	11	57991423	-	1
cg08445409	11	74485269	-	1
cg26297968	7	151000857	-	1
cg00993191	13	140282906	-	1
cg02157827	12	22766796	-	1
cg26161849	3	20719338	-	1
cg10857489	5	23508467	-	1
cg16987524	2	97118505	-	1
cg01178121	10	5976081	-	1
cg14135814	21	13480785	-	1
cg04415045	1	152081718	-	1
cg23929284	4	7270900	-	1
cg05839636	3	20803967	-	1
cg04104114	2	146636573	-	1
cg26858096	9	19348479	-	1
cg06881093	2	98003681	-	1
cg08581937	19	11546938	-	1
cg01872290	3	36131498	-	1
cg23216004	13	37447686	-	1
cg07130520	13	79390927	-	1
cg12431123	4	82181784	-	1
cg19402405	18	23382843	-	1
cg20962833	3	111958003	-	1
cg19054524	4	14977287	-	1
cg09382430	17	64505529	-	1
cg13888441	12	27029641	-	1
cg16309595	4	82189241	-	1
cg07704144	4	8720502	-	1
cg07193766	1	171784372	-	1
cg22536150	14	36555686	-	1
cg24046927	13	77474418	-	1
cg05923197	17	72722963	-	1
cg12953574	10	44696925	-	1
cg23176889	3	57949484	-	1
cg15949044	3	23513456	-	1
cg00657058	18	39832378	-	1
cg23228540	12	124322483	-	1
cg11895615	8	35583181	-	1
cg06942742	5	2285669	-	1
cg05851442	10	11833742	-	1
cg17862722	19	11497697	-	1
cg21499430	4	39478538	-	1
cg25129124	9	1609373	-	1
cg25780982	1	150497084	-	1
cg26046953	19	30474519	-	1
cg13897296	16	70947108	-	1
cg22424536	3	56890782	-	1
cg01446983	19	37947107	-	1
cg19642835	21	15341700	-	1
cg09928203	10	45186663	-	1
cg14029489	4	33548309	-	1
cg16318522	3	122945502	-	1
cg07598082	13	53978195	-	1
cg22695389	13	50398609	-	1
cg12963312	12	42133772	-	1
cg19173440	1	138344535	-	1
cg00215432	7	160243093	-	1
cg19697530	1	100913958	-	1
cg08448701	4	14977278	-	1
cg25561913	18	12125779	-	1
cg02390588	4	37153323	-	1
cg20903764	1	151369330	-	1
cg16721449	2	113569030	-	1
cg11623041	3	85805544	-	1
cg10856819	X	25711600	-	1
cg00933696	6	4808453	-	1
cg14694990	15	25408077	-	1
cg17807479	19	8440329	-	1
cg05507481	14	44294937	-	1
cg20121827	20	29018583	-	1
cg13783244	15	25494937	-	1
cg07746998	12	141841265	-	1
cg02504326	3	22766453	-	1
cg14715696	7	115641246	-	1
cg02066409	2	38786482	-	1
cg12928264	2	131709142	-	1
cg19677607	2	44740303	-	1
cg02694427	7	115660011	-	1
cg05608128	8	27118160	-	1
cg10612046	2	28929976	-	1
cg08490173	3	387149	-	1
cg07209987	13	140164972	-	1
cg22223531	13	114017022	-	1
cg03181376	2	143014961	-	1
cg10944144	11	81644477	-	1
cg22306928	7	160243080	-	1
cg20841596	16	46746168	-	1
cg10538347	16	37466028	-	1
cg20969822	13	59734289	-	1
cg09485063	2	111673783	-	1
cg24932816	13	77474497	-	1
cg08304101	12	20209883	-	1
cg10903451	7	103011224	-	1
cg16973098	8	96653762	-	1
cg05085809	19	38768953	-	1
cg02386183	4	22559617	-	1
cg19834421	X	49544179	-	1
cg25051341	12	87250048	-	1
cg02334770	7	158586794	-	1
cg11087911	3	78938500	-	1
cg26945813	16	39715876	-	1
cg21166985	21	6169985	-	1
cg17626178	7	145247184	-	1
cg05871997	12	46912187	-	1
cg08806496	11	13250271	-	1
cg19908534	17	23801121	-	1
cg17610929	7	160709283	-	1
cg27075171	12	28491117	-	1
cg00244745	8	101641023	-	1
cg02027945	1	159530379	-	1
cg16435077	14	81384827	-	1
cg03089945	9	49249396	-	1
cg12986485	1	138114608	-	1
cg08101172	1	38511773	-	1
cg05195750	1	170827879	-	1
cg04788956	5	23224765	-	1
cg06266993	19	38768905	-	1
cg00267012	3	84244736	-	1
cg23734759	16	50338102	-	1
cg17475085	13	52207531	-	1
cg18034428	4	26359706	-	1
cg03098356	12	73994872	-	1
cg05449830	X	51027609	-	1
cg05664895	3	50155737	-	1
cg15105326	14	41046152	-	1
cg11138318	16	50337869	-	1
cg01560140	5	22790863	-	1
cg15629134	12	32550317	-	1
cg26426745	13	40354236	-	1
cg25624478	16	67144295	-	1
cg10214045	7	49180833	-	1
cg21855944	19	37517469	-	1
cg12894883	21	5718986	-	1
cg22369786	8	82255567	-	1
cg23543263	8	43085386	-	1
cg22778923	20	3008454	-	1
cg25918303	1	109603595	-	1
cg07562135	5	925558	-	1
cg12514620	13	112422820	-	1
cg19956166	2	100554087	-	1
cg07432626	3	29487414	-	1
cg19946376	14	81393913	-	1
cg05027081	13	72956618	-	1
cg27609596	X	9201177	-	1
cg04696407	20	3288951	-	1
cg02341743	13	75089554	-	1
cg24138857	12	20878265	-	1
cg01583487	19	47604367	-	1
cg19836345	9	16962846	-	1
cg21451265	13	67807722	-	1
cg17092624	9	8126970	-	1
cg25868519	20	30505332	-	1
cg07957458	4	4532643	-	1
cg04281069	12	134906603	-	1
cg14012082	19	30040480	-	1
cg23578599	13	38602855	-	1
cg26777760	X	107280766	-	1
cg15348799	14	65269453	-	1
cg02407342	19	45403750	-	1
cg13327466	7	100780367	-	1
cg10438011	8	82259503	-	1
cg09599130	18	50420696	-	1
cg14895238	1	132022147	-	1
cg16004390	14	163456963	-	1
cg26508844	19	36646837	-	1
cg01177906	1	174726747	-	1
cg04763705	8	33649449	-	1
cg20234542	11	40286167	-	1
cg26926076	12	118812323	-	1
cg04498104	9	16242675	-	1
cg24129947	17	29315020	-	1
cg13260377	12	20441989	-	1
cg03894002	X	49006746	-	1
cg12252776	4	7113188	-	1
cg01444206	12	23706866	-	1
cg03181248	7	113973113	-	1
cg03588460	18	35745772	-	1
cg14827198	7	82840410	-	1
cg17772342	3	18156914	-	1
cg02866870	14	114820284	-	1
cg03709091	12	37435993	-	1
cg22091132	16	33208940	-	1
cg08992581	7	115679225	-	1
cg10162691	19	43698583	-	1
cg26652906	18	40838631	-	1
cg00569091	13	141589174	-	1
cg23972409	14	54983484	-	1
cg25385529	1	169803673	-	1
cg05691468	3	100784664	-	1
cg15622040	9	17315832	-	1
cg03891598	5	37974498	-	1
cg24770638	X	49725648	-	1
cg18684142	19	38758044	-	1
cg02363317	19	49351462	-	1
cg06716246	6	27305201	-	1
cg10438649	3	116347448	-	1
cg19783675	3	16044504	-	1
cg24442740	13	137862830	-	1
cg27016990	3	148258497	-	1
cg11747771	1	47546686	-	1
cg05940946	11	58464245	-	1
cg19731194	13	139532391	-	1
cg01832892	1	165306027	-	1
cg21722655	19	11856063	-	1
cg27051937	12	23832514	-	1
cg24453836	13	6979318	-	1
cg24370755	14	28536946	-	1
cg16490096	13	126607483	-	1
cg26370372	3	52675486	-	1
cg20003050	2	128360262	-	1
cg13385521	19	21489705	-	1
cg09362543	13	113691783	-	1
cg08725962	3	56890797	-	1
cg06350203	19	24793357	-	1
cg24800426	1	105770268	-	1
cg24045810	20	29489651	-	1
cg21503799	5	12711685	-	1
cg20660624	1	99022384	-	1
cg00316483	20	6996727	-	1
cg21826815	21	15340417	-	1
cg07791997	1	142414227	-	1
cg12127757	9	17816301	-	1
cg07127534	11	86753751	-	1
cg10260072	12	32015596	-	1
cg03617467	18	39708891	-	1
cg06355129	13	36260807	-	1
cg20158669	4	39478554	-	1
cg10751726	1	142752783	-	1
cg04552292	4	37033542	-	1
cg18000985	X	26463005	-	1
cg11329209	X	48097624	-	1
cg27351780	1	174934018	-	1
cg08478193	6	17701133	-	1
cg04916660	14	92714076	-	1
cg12523815	1	185485433	-	1
cg17001689	12	20878711	-	1
cg05156850	2	99497103	-	1
cg17059575	19	24356488	-	1
cg12418163	21	11697983	-	1
cg12926404	1	143981070	-	1
cg18130905	9	74282263	-	1
cg03665703	18	62136175	-	1
cg19803550	19	16419171	-	1
cg24842967	13	36745404	-	1
cg11370142	X	29393277	-	1
cg00946032	16	69798436	-	1
cg25984249	12	20363679	-	1
cg05064925	X	57090540	-	1
cg18292664	1	159061434	-	1
cg11814826	19	19774477	-	1
cg10364459	5	29025909	-	1
cg04657224	2	38786486	-	1
cg04670802	12	87240308	-	1
cg07992457	19	57188806	-	1
cg16921014	15	19176891	-	1
cg27437944	14	76521176	-	1
cg26831488	1	102005921	-	1
cg03140968	4	14977296	-	1
cg22653469	19	30203769	-	1
cg21977377	4	15137228	-	1
cg14025666	12	20803150	-	1
cg22710115	12	22607383	-	1
cg08106487	5	23508548	-	1
cg04470066	14	54634921	-	1
cg25113008	13	52515513	-	1
cg24346858	12	31388462	-	1
cg18395327	7	160709348	-	1
cg22787311	3	36171541	-	1
cg06222220	5	22831250	-	1
cg10382410	6	27306438	-	1
cg22344703	7	160131845	-	1
cg02375499	8	32875341	-	1
cg25221653	1	123364046	-	1
cg22897615	12	20935253	-	1
cg23582836	4	37739045	-	1
cg24014236	1	36461682	-	1
cg23012530	16	24228198	-	1
cg16456503	5	23471030	-	1
cg08285730	14	147490339	-	1
cg19617932	8	36085835	-	1
cg11631871	3	53424991	-	1
cg11373604	4	82182841	-	1
cg22797900	4	8256752	-	1
cg03436453	13	137939811	-	1
cg03413835	12	23810045	-	1
cg26752613	10	14843071	-	1
cg10580056	17	37529575	-	1
cg11246695	13	42870452	-	1
cg15877883	4	41904272	-	1
cg11526462	12	22513739	-	1
cg04105760	7	113973165	-	1
cg14759277	19	37139836	-	1
cg25124633	12	124322519	-	1
cg19056515	18	51498818	-	1
cg10919176	3	124862257	-	1
cg16434657	14	31459056	-	1
cg16729415	17	37573316	-	1
cg20407381	7	97296252	-	1
cg03330254	11	28933831	-	1
cg27600205	15	108681567	-	1
cg12894709	3	22262738	-	1
cg07461772	5	23972627	-	1
cg24935332	1	171147858	-	1
cg01893439	7	3122937	-	1
cg05415724	2	97178982	-	1
cg06572160	4	54026969	-	1
cg07300660	7	59889715	-	1
cg07216337	3	90150394	-	1
cg06723492	13	31812453	-	1
cg13817410	18	35746022	-	1
cg12520549	7	100558663	-	1
cg12564596	9	16989888	-	1
cg02291472	16	39243777	-	1
cg23901063	18	25241033	-	1
cg11424597	13	122260996	-	1
cg05784108	21	15341678	-	1
cg17321214	9	86160977	-	1
cg04185893	13	67807736	-	1
cg14628071	16	74719350	-	1
cg25744214	18	16567409	-	1
cg06547386	1	169803234	-	1
cg20436037	4	4515761	-	1
cg06783814	2	35539263	-	1
cg04719435	1	97760710	-	1
cg05359376	19	18815188	-	1
cg06027620	19	40215270	-	1
cg10266124	12	23493475	-	1
cg10246774	13	140006231	-	1
cg09661259	19	12452462	-	1
cg04453065	13	79257970	-	1
cg09205801	1	173658076	-	1
cg17964510	7	113973137	-	1
cg27331144	12	23632895	-	1
cg23535950	18	45223263	-	1
cg08355537	16	22636005	-	1
cg02196694	3	74624990	-	1
cg15639113	6	27306433	-	1
cg00512487	4	10375130	-	1
cg17491288	8	50453587	-	1
cg05494467	3	23541194	-	1
cg17286258	7	137939078	-	1
cg04871364	13	143181250	-	1
cg23409130	12	34674466	-	1
cg06294803	14	81395779	-	1
cg15831743	3	7284312	-	1
cg13446070	16	68680060	-	1
cg06690459	14	104860166	-	1
cg03048889	4	16157447	-	1
cg17829116	19	12853499	-	1
cg14207210	19	29518830	-	1
cg15140191	12	46912179	-	1
cg19710653	5	24737602	-	1
cg22921096	14	81373121	-	1
cg10906729	19	38758048	-	1
cg00585626	17	23801116	-	1
cg00371107	13	138671217	-	1
cg05707170	4	59177127	-	1
cg11122148	8	50453294	-	1
cg19935040	19	44637117	-	1
cg18780749	13	74675988	-	1
cg18513123	1	141714553	-	1
cg14002345	1	171134162	-	1
cg17636077	19	49764504	-	1
cg21129976	6	27028514	-	1
cg24405700	8	37154721	-	1
cg04945312	7	160486832	-	1
cg23429746	X	49007244	-	1
cg04325880	3	22177012	-	1
cg11178810	14	44651028	-	1
cg12222459	13	136368047	-	1
cg15956339	2	30864662	-	1
cg01259515	7	3122930	-	1
cg04352617	2	116550082	-	1
cg22926029	19	19994219	-	1
cg14299480	5	2416976	-	1
cg15082394	12	23705159	-	1
cg06099048	12	20980979	-	1
cg16049468	9	22336257	-	1
cg11897577	1	171134974	-	1
cg01353065	5	23117725	-	1
cg20796294	16	53030189	-	1
cg22851420	13	126826528	-	1
cg00118719	17	58990787	-	1
cg01678084	17	5716939	-	1
cg04375213	8	35723908	-	1
cg16747999	3	110260263	-	1
cg21585100	9	98741258	-	1
cg13908507	18	16804499	-	1
cg02010763	17	11626684	-	1
cg11705975	18	65958566	-	1
cg24446586	10	11903411	-	1
cg10131483	17	22119125	-	1
cg08425479	15	101134431	-	1
cg13921956	2	161562002	-	1
cg26766005	7	110429397	-	1
cg10613925	18	12292031	-	1
cg26233529	1	16226679	-	1
cg26687441	8	29090958	-	1
cg25317585	8	103488851	-	1
cg05511689	12	57127136	-	1
cg19557190	11	73058490	-	1
cg00304629	2	120847643	-	1
cg22611817	11	77378879	-	1
cg26112893	13	141430814	-	1
cg02144298	5	3217497	-	1
cg01862549	10	34278948	-	1
cg24525480	10	45113387	-	1
cg22917082	X	2666178	-	1
cg08287994	12	65932557	-	1
cg12886580	2	158720151	-	1
cg01614020	2	44703306	-	1
cg24985459	14	23836144	-	1
cg06734027	X	104712421	-	1
cg00015930	13	120114979	-	1
cg19240678	1	83730789	-	1
cg06051391	X	106530887	-	1
cg14533651	8	26103430	-	1
cg07223990	8	109691698	-	1
cg21737173	1	37165175	-	1
cg22978087	2	44703317	-	1
cg01003382	2	125642420	-	1
cg12054521	16	22394593	-	1
cg07721203	17	14307866	-	1
cg14150743	2	36957830	-	1
cg02344911	4	37793863	-	1
cg07531268	2	168473755	-	1
cg23566503	4	2715203	-	1
cg15617814	1	83480147	-	1
cg24474130	12	86425240	-	1
cg05977669	10	11903403	-	1
cg03501539	1	101542823	-	1
cg11527326	21	9073704	-	1
cg04711998	16	12014567	-	1
cg01863808	17	43719341	-	1
cg13997975	18	12128415	-	1
cg10434888	5	23067540	-	1
cg22496173	13	102891485	-	1
cg09835225	16	43191903	-	1
cg03740978	9	67771246	-	1
cg23847199	1	156399371	-	1
cg02561482	12	40177215	-	1
cg05983723	5	29099254	-	1
cg07564175	19	11123220	-	1
cg16697853	1	141439714	-	1
cg27224718	3	150246175	-	1
cg04200762	13	38602879	-	1
cg08481061	14	66355211	-	1
cg01869428	19	10964909	-	1
cg27471124	1	107079737	-	1
cg22376822	1	102197420	-	1
cg05157171	12	20242415	-	1
cg26085197	14	74497802	-	1
cg17690832	2	62472545	-	1
cg23593986	4	4776296	-	1
cg19149410	19	37315934	-	1
cg16402025	3	57666558	-	1
cg18696576	12	24433135	-	1
cg06514371	14	47369977	-	1
cg13796796	2	159225498	-	1
cg25397922	15	36919480	-	1
cg02896696	13	112060421	-	1
cg14210275	19	11076260	-	1
cg13848566	1	72829602	-	1
cg08376191	14	54984136	-	1
cg27193021	1	156003629	-	1
cg07467323	17	7430174	-	1
cg01571001	9	7445757	-	1
cg23609466	13	12504773	-	1
cg09996288	12	20878703	-	1
cg25772559	9	87725715	-	1
cg17470531	2	130697192	-	1
cg14157019	2	120971894	-	1
cg06711176	13	122712970	-	1
cg17504999	15	108683914	-	1
cg10501310	13	117922420	-	1
cg17071648	18	13724244	-	1
cg23851409	3	31350209	-	1
cg14266436	5	3651463	-	1
cg06862374	7	160132082	-	1
cg02433018	13	83402398	-	1
cg02938958	X	10927373	-	1
cg21619867	19	12450871	-	1
cg16020249	13	137837406	-	1
cg09288658	7	112773027	-	1
cg26703456	7	167053989	-	1
cg24923219	1	121624980	-	1
cg08876932	1	144168348	-	1
cg15590989	2	59515300	-	1
cg24375399	19	43402917	-	1
cg16991595	15	104059759	-	1
cg11341840	16	24228185	-	1
cg15070677	12	23726159	-	1
cg25157709	2	5506496	-	1
cg17519650	2	123417606	-	1
cg12628990	13	36215086	-	1
cg00350441	5	13386642	-	1
cg25916711	3	54228289	-	1
cg03513109	1	90813669	-	1
cg14109799	17	50889410	-	1
cg18798086	12	20444235	-	1
cg06422097	9	19099881	-	1
cg04347517	19	11606907	-	1
cg05289873	19	42990659	-	1
cg04946721	19	48934631	-	1
cg09818502	3	149182566	-	1
cg19194595	X	32032644	-	1
cg01805869	3	155083263	-	1
cg05525812	7	115717351	-	1
cg01354921	4	34005685	-	1
cg07820786	14	147490344	-	1
cg05743982	6	18406657	-	1
cg19494464	12	10209431	-	1
cg07085396	9	49805085	-	1
cg23691246	18	51378413	-	1
cg05109065	X	52167213	-	1
cg08743881	19	19994202	-	1
cg17440077	4	18118335	-	1
cg24704730	19	44352022	-	1
cg11246938	21	9984147	-	1
cg15449899	13	126607473	-	1
cg25926358	8	43085389	-	1
cg22943762	20	8302891	-	1
cg09438147	7	150587004	-	1
cg15991471	21	15340056	-	1
cg09155701	3	56890802	-	1
cg16317291	8	32970161	-	1
cg22330763	12	33608154	-	1
cg17830061	3	12004256	-	1
cg04553410	13	12578402	-	1
cg15853812	19	11342981	-	1
cg09754110	13	139689074	-	1
cg01816411	1	190426124	-	1
cg20976575	3	109381795	-	1
cg20302533	10	22217793	-	1
cg04925085	1	97068083	-	1
cg27315348	14	81387577	-	1
cg08384999	X	25688781	-	1
cg18495307	19	44604716	-	1
cg23245432	2	124809391	-	1
cg06563089	4	54026702	-	1
cg01019875	19	12008638	-	1
cg18373552	18	12390756	-	1
cg05041073	19	40872027	-	1
cg13476076	7	21766077	-	1
cg16764494	1	98691666	-	1
cg05746650	19	19592362	-	1
cg16212114	2	159073170	-	1
cg08818092	X	10538528	-	1
cg18186592	4	33388293	-	1
cg05103231	12	22917973	-	1
cg19556438	5	3217962	-	1
cg05610740	4	75578276	-	1
cg25155321	1	54357316	-	1
cg16389705	3	21842606	-	1
cg09484870	6	18743947	-	1
cg06359703	13	125221921	-	1
cg12273231	7	62331961	-	1
cg11176990	2	147397617	-	1
cg12102631	7	160646617	-	1
cg02172150	6	23584014	-	1
cg07682547	3	35928747	-	1
cg11704866	1	6260682	-	1
cg08955276	X	47167261	-	1
cg20955491	12	23801081	-	1
cg02985724	13	33178403	-	1
cg08345713	12	37436003	-	1
cg22876214	8	81397681	-	1
cg03410231	7	8761059	-	1
cg23616842	4	10968075	-	1
cg25579774	19	42907722	-	1
cg26365508	21	14431620	-	1
cg16078649	12	22065466	-	1
cg09249800	13	143302725	-	1
cg08535474	19	26128607	-	1
cg12124409	12	95167009	-	1
cg20584831	12	37435990	-	1
cg11439475	17	20043457	-	1
cg10116431	14	37481790	-	1
cg10668041	16	45981409	-	1
cg25653995	12	20875689	-	1
cg20019019	7	32361972	-	1
cg23888281	13	121619781	-	1
cg26889990	9	14081449	-	1
cg16926108	13	36920394	-	1
cg14457439	1	151369332	-	1
cg17459215	2	120109220	-	1
cg09630589	17	20018320	-	1
cg07570257	12	23592705	-	1
cg19318186	X	34098069	-	1
cg13065262	4	37313125	-	1
cg13406423	3	124862345	-	1
cg10832012	13	12646758	-	1
cg08087125	12	20912486	-	1
cg10491652	13	36771764	-	1
cg02593352	12	10209514	-	1
cg07143083	6	23583867	-	1
cg23220695	19	12452459	-	1
cg02225716	3	135105405	-	1
cg10397440	3	71980156	-	1
cg18958339	1	86697303	-	1
cg27619163	19	11164153	-	1
cg22218512	4	36077944	-	1
cg16802152	2	60791792	-	1
cg09168604	18	8194759	-	1
cg27615388	11	80049559	-	1
cg07090758	4	85461741	-	1
cg25506747	14	52509469	-	1
cg26875450	13	41521382	-	1
cg17385175	X	9199931	-	1
cg08602305	18	35745686	-	1
cg15394763	18	12229730	-	1
cg18546395	14	30496928	-	1
cg19233405	13	37646839	-	1
cg16590151	12	72698081	-	1
cg25034117	19	50447078	-	1
cg26436330	13	61054414	-	1
cg21787249	9	4463072	-	1
cg00726834	5	21965028	-	1
cg03056321	X	50842577	-	1
cg11491056	19	42627877	-	1
cg14539516	X	104399651	-	1
cg25251930	7	14659970	-	1
cg18749015	12	34929219	-	1
cg20386580	18	51483683	-	1
cg14470104	12	20359072	-	1
cg23412630	12	23705168	-	1
cg17279652	11	31931795	-	1
cg13601845	1	141714556	-	1
cg25893357	7	21766051	-	1
cg13174651	2	158816446	-	1
cg18006085	19	37315931	-	1
cg09247981	18	51385553	-	1
cg12727202	5	11577763	-	1
cg00773370	8	32442784	-	1
cg15637465	3	50712229	-	1
cg22512322	9	31093778	-	1
cg09213347	1	110596904	-	1
cg15673353	8	32875256	-	1
cg20873046	13	123039868	-	1
cg00530568	3	18723080	-	1
cg16219810	17	28072494	-	1
cg14166458	13	133646541	-	1
cg22837512	1	108365768	-	1
cg00803453	7	160682385	-	1
cg14558275	7	43349715	-	1
cg14851325	12	20973845	-	1
cg11007759	2	163507020	-	1
cg17355066	X	34611063	-	1
cg09267745	1	179741574	-	1
cg11326968	18	26731048	-	1
cg26855918	9	31551481	-	1
cg14871225	3	21833562	-	1
cg06324983	13	52467934	-	1
cg16143578	1	92347488	-	1
cg20585869	2	44740240	-	1
cg22644163	6	27028506	-	1
cg22723056	1	148774815	-	1
cg02147028	19	44210815	-	1
cg04620091	3	18157034	-	1
cg11203538	11	41652537	-	1
cg20345589	18	50426122	-	1
cg02057783	19	41318803	-	1
cg21487830	19	36944374	-	1
cg17848496	7	168542093	-	1
cg11254085	2	83497791	-	1
cg13934266	17	20800694	-	1
cg08304084	5	7565418	-	1
cg13584678	7	62143727	-	1
cg20092754	6	22540480	-	1
cg20271389	X	104540132	-	1
cg11358565	13	116481387	-	1
cg24843474	16	31327009	-	1
cg26573797	5	26595486	-	1
cg23898175	1	151054043	-	1
cg26022992	13	42803741	-	1
cg10413464	5	21965137	-	1
cg01199950	12	23719412	-	1
cg07345934	13	134849889	-	1
cg11284414	7	173128290	-	1
cg11346764	4	1919597	-	1
cg17386710	6	23814749	-	1
cg14092337	1	20276595	-	1
cg00963163	17	73272909	-	1
cg23575668	21	5392097	-	1
cg02517134	14	127859170	-	1
cg19786784	19	25577492	-	1
cg05191700	3	20633585	-	1
cg26844246	3	52562000	-	1
cg00334063	14	41043217	-	1
cg23812778	18	40167736	-	1
cg17993204	1	19371450	-	1
cg18768400	13	51537978	-	1
cg08018585	8	49322323	-	1
cg16922900	1	92484931	-	1
cg26756050	14	62847325	-	1
cg04111789	12	31541121	-	1
cg26756979	X	67697617	-	1
cg09322655	13	38067549	-	1
cg23453420	9	62928988	-	1
cg00010954	5	10900161	-	1
cg22897130	18	35546182	-	1
cg06804312	14	88571967	-	1
cg04180483	12	22511037	-	1
cg22559639	4	37314637	-	1
cg01056889	14	14183936	-	1
cg12519676	2	51909120	-	1
cg10207277	3	129082143	-	1
cg02332216	4	45021637	-	1
cg16047970	13	36920392	-	1
cg03459811	9	16147212	-	1
cg11069338	1	86408633	-	1
cg23015696	14	85788399	-	1
cg17486946	18	49828703	-	1
cg05353133	2	112589408	-	1
cg16134607	4	39678145	-	1
cg26361928	3	33218453	-	1
cg27233989	9	95880952	-	1
cg14310499	X	109128122	-	1
cg09010067	19	22094690	-	1
cg17495092	13	127492291	-	1
cg22604316	13	120077804	-	1
cg05064121	14	92680781	-	1
cg17877174	X	104712413	-	1
cg15287403	9	18910983	-	1
cg14768335	7	110429296	-	1
cg23162967	14	114281925	-	1
cg18549575	7	15717679	-	1
cg13682241	X	111496315	-	1
cg02075410	15	13878415	-	1
cg06332484	12	148545830	-	1
cg02760007	12	32635211	-	1
cg15362595	14	51032078	-	1
cg03323696	11	75865685	-	1
cg19777105	11	8586751	-	1
cg02847589	13	130654012	-	1
cg20664636	19	16126507	-	1
cg01487187	1	147271157	-	1
cg19567046	19	43486912	-	1
cg03953626	12	22717995	-	1
cg14352442	7	109575647	-	1
cg12273770	1	129789590	-	1
cg03139255	12	23798160	-	1
cg22475904	2	112032904	-	1
cg18844144	17	43282619	-	1
cg21401951	X	51027614	-	1
cg22913933	19	38748443	-	1
cg11054924	2	159853720	-	1
cg22991379	18	15546811	-	1
cg25953239	7	115677642	-	1
cg17316580	17	31150139	-	1
cg04843212	10	22714798	-	1
cg25019126	15	39264221	-	1
cg03931416	8	54041923	-	1
cg17853575	13	115123202	-	1
cg03948452	7	42489360	-	1
cg03306374	6	14532366	-	1
cg24885934	10	21248099	-	1
cg25135801	19	16433347	-	1
cg26464411	3	25331629	-	1
cg00155485	21	11423488	-	1
cg26151355	14	82191938	-	1
cg07785945	13	130191260	-	1
cg26301689	14	36396360	-	1
cg15915320	X	49588460	-	1
cg16276523	13	31908427	-	1
cg13768953	19	11927067	-	1
cg18878210	18	12265692	-	1
cg01839665	13	31854777	-	1
cg18267790	13	138386093	-	1
cg08492886	12	7185660	-	1
cg25832771	3	87730721	-	1
cg09568217	19	11762243	-	1
cg05792827	16	60101431	-	1
cg24588745	13	137312344	-	1
cg26930448	16	55037465	-	1
cg02947021	20	31255241	-	1
cg13683218	13	78678684	-	1
cg04148091	8	50928312	-	1
cg22035498	8	27852367	-	1
cg06989930	1	159061436	-	1
cg06620397	3	31985408	-	1
cg08471319	2	174006701	-	1
cg04530992	7	111593875	-	1
cg24589514	17	58990768	-	1
cg04205943	10	26589290	-	1
cg05687312	X	42868931	-	1
cg00712898	13	55541022	-	1
cg24401219	12	58987935	-	1
cg22466171	15	50956474	-	1
cg25324045	6	26971437	-	1
cg05532720	X	87823188	-	1
cg22085539	12	86426895	-	1
cg24906519	12	43320463	-	1
cg06127256	5	26413514	-	1
cg11236515	2	112512384	-	1
cg21799246	12	23788884	-	1
cg05173382	4	39478551	-	1
cg08691807	18	9913430	-	1
cg04807900	7	72211366	-	1
cg21727907	16	63234122	-	1
cg25299214	2	112411270	-	1
cg07547000	7	92772644	-	1
cg15180676	2	116550072	-	1
cg19401340	19	29518828	-	1
cg03853227	4	89376612	-	1
cg14250054	1	18112670	-	1
cg12909741	4	26006197	-	1
cg06358970	2	100807397	-	1
cg17251196	12	23725954	-	1
cg04937080	13	108547490	-	1
cg26342670	4	39478560	-	1
cg17506056	13	32833463	-	1
cg15197657	3	57996424	-	1
cg05227215	3	21846612	-	1
cg16836056	15	104555889	-	1
cg13507948	17	43009670	-	1
cg20246257	X	2753495	-	1
cg21574404	5	3217530	-	1
cg16556511	1	171139369	-	1
cg20039944	21	12126485	-	1
cg06991510	1	166685368	-	1
cg00488691	2	173919677	-	1
cg22373225	1	184721832	-	1
cg07648749	17	56285340	-	1
cg17427639	13	132588056	-	1
cg15330117	16	12445416	-	1
cg13708635	4	2715297	-	1
cg07679948	4	39486439	-	1
cg18124616	13	104092464	-	1
cg15316703	21	6055857	-	1
cg12990817	7	3122941	-	1
cg24977670	11	35839903	-	1
cg06789667	12	23809157	-	1
cg23398076	2	119740178	-	1
cg26930643	13	118733956	-	1
cg24017072	7	141597595	-	1
cg16557308	13	115123195	-	1
cg00751253	3	90150397	-	1
cg05397629	1	144762155	-	1
cg00744351	19	12420103	-	1
cg03520644	13	61053551	-	1
cg26031047	3	142280441	-	1
cg00590670	7	158108830	-	1
cg13244241	18	48827586	-	1
cg14508643	13	36202136	-	1
cg18432864	1	99343493	-	1
cg08858370	3	116537275	-	1
cg06644124	16	70947260	-	1
cg07350977	11	49695248	-	1
cg00014203	19	11343006	-	1
cg20548934	13	34056824	-	1
cg12835118	9	23651581	-	1
cg04153571	16	39715821	-	1
cg16322312	18	9913428	-	1
cg20932838	19	14327674	-	1
cg02111786	20	25498103	-	1
cg22427477	13	49474963	-	1
cg04456029	21	8791769	-	1
cg11186981	19	34301151	-	1
cg02415717	19	39642690	-	1
cg27608756	2	98004264	-	1
cg08538199	16	48176712	-	1
cg13513622	8	36087360	-	1
cg14001557	18	44047956	-	1
cg21138277	1	123364043	-	1
cg13835205	8	32875292	-	1
cg09945103	19	12922796	-	1
cg10021803	1	141714551	-	1
cg07053873	1	99237679	-	1
cg25894577	14	91534180	-	1
cg20393860	12	23704520	-	1
cg24084481	7	16295285	-	1
cg14011486	13	138951756	-	1
cg05666077	4	39825907	-	1
cg05649391	1	186668341	-	1
cg15787616	14	31451149	-	1
cg00003298	21	9071979	-	1
[truncated: 20,266 more rows]
