# Supplementary material for: Usability of human Infinium MethylationEPIC BeadChip for mouse DNA methylation studies
Source: BMC Bioinformatics. 2017 Nov 15;18:486. doi: 10.1186/s12859-017-1870-y (PMC5688710; doi:10.1186/s12859-017-1870-y)
Supplement: Supplementary file 7 — Sheep_EPIC. (XLS 2552 kb) [file 12859_2017_1870_MOESM7_ESM.xls]

## Sheet: Mapinfo_27282
	CHR	Mapinfo	Strand	Infinium_Design_Type
cg21650422	2	159730778	-	1
cg17305436	20	37023684	-	1
cg01846046	21	41879128	-	1
cg11413800	5	10783668	-	1
cg03044510	1	128874676	-	1
cg24954668	4	29537914	-	1
cg04575263	1	86788112	-	1
cg04396637	3	134933331	-	1
cg13150320	3	8207130	-	1
cg05351940	2	219242573	-	1
cg20586210	1	190219244	-	1
cg22455250	11	55001400	-	1
cg03337507	25	25900442	-	1
cg04907523	12	68764945	-	1
cg13140621	11	22442224	-	1
cg13977827	2	82381331	-	1
cg20116804	20	21154752	-	1
cg26615813	19	10066408	-	1
cg25030467	18	57450330	-	1
cg02816367	8	25797721	-	1
cg09267776	12	2651529	-	1
cg08493959	2	220476562	-	1
cg17991604	1	242952642	-	1
cg24540710	11	36009960	-	1
cg11459648	5	48043768	-	1
cg07142961	23	35321052	-	1
cg17907238	12	49548363	-	1
cg19504702	5	63299976	-	1
cg16907919	20	27402950	-	1
cg08125081	12	43016218	-	1
cg00194465	13	11915445	-	1
cg07364009	14	16274687	-	1
cg17801860	1	252603225	-	1
cg00774458	20	27364552	-	1
cg12634124	2	225099464	-	1
cg27591349	22	6667680	-	1
cg22724433	3	207529593	-	1
cg26888493	23	22303719	-	1
cg19622078	2	238425110	-	1
cg15708001	3	132122734	-	1
cg11466301	14	36288938	-	1
cg17516080	19	53682432	-	1
cg14528437	3	3467525	-	1
cg22865542	14	53059778	-	1
cg09453870	7	15647664	-	1
cg06147822	X	63639801	-	1
cg20259401	7	13319610	-	1
cg11048722	23	34494213	-	1
cg22000938	11	51316140	-	1
cg09367185	14	47219514	-	1
cg00839129	22	48245375	-	1
cg21574349	1	200008596	-	1
cg27551078	20	8420617	-	1
cg18007959	5	63301181	-	1
cg02066222	1	90258195	-	1
cg16929354	1	120208876	-	1
cg13436085	1	201178576	-	1
cg07310671	14	10779570	-	1
cg02668248	5	6432353	-	1
cg24403487	11	50666246	-	1
cg21229570	17	59732568	-	1
cg22524657	1	21803500	-	1
cg00564759	24	26449082	-	1
cg25416230	4	111681825	-	1
cg05583608	14	19019100	-	1
cg08292112	6	58749514	-	1
cg11963202	24	36890045	-	1
cg05172425	21	16703815	-	1
cg19571304	3	104001177	-	1
cg10928426	4	92610969	-	1
cg26313599	15	46169703	-	1
cg15993795	3	152396276	-	1
cg16418374	1	14626458	-	1
cg27595582	21	9332903	-	1
cg17614383	12	44717130	-	1
cg03294458	11	42302745	-	1
cg11667683	4	33196874	-	1
cg04436994	12	22476900	-	1
cg08733913	12	49326408	-	1
cg11276053	14	52415545	-	1
cg02647941	1	239015492	-	1
cg07543626	18	35759309	-	1
cg00230869	3	38084486	-	1
cg13966609	15	27633891	-	1
cg08314543	11	27627667	-	1
cg08891656	5	92379958	-	1
cg14922895	3	215398692	-	1
cg00824018	22	22963245	-	1
cg21019788	X	53134488	-	1
cg16493612	4	31721817	-	1
cg09258813	26	31850957	-	1
cg07389500	5	47133787	-	1
cg03913921	4	85381121	-	1
cg08730747	24	3525433	-	1
cg19620972	21	43430705	-	1
cg25683752	17	62942811	-	1
cg01496648	14	34691564	-	1
cg09720205	14	24901054	-	1
cg13160221	2	43220653	-	1
cg15366525	2	15790477	-	1
cg05902063	3	165693254	-	1
cg08141744	X	126691370	-	1
cg17236169	21	42265548	-	1
cg15584258	13	74365494	-	1
cg01018726	5	12695377	-	1
cg01358029	6	104185683	-	1
cg03532420	24	27082306	-	1
cg14825413	9	14270427	-	1
cg08340521	5	15653320	-	1
cg17939040	11	13077543	-	1
cg25299176	6	8877258	-	1
cg00806704	10	32308467	-	1
cg02015876	18	6750118	-	1
cg23479730	18	62888805	-	1
cg18940588	17	65999454	-	1
cg23616097	24	38758654	-	1
cg02490994	1	53510853	-	1
cg08193365	11	43437844	-	1
cg18818048	1	20496395	-	1
cg23063716	18	32289823	-	1
cg15561583	3	45063053	-	1
cg13606434	24	38757457	-	1
cg08215925	19	30032998	-	1
cg12241532	13	44281291	-	1
cg18807049	1	88550153	-	1
cg02071005	2	134576416	-	1
cg08683012	21	16812281	-	1
cg17789517	11	35425565	-	1
cg07359369	7	32875495	-	1
cg12184854	1	195772152	-	1
cg11630696	1	145904741	-	1
cg19109729	14	12532155	-	1
cg09515097	24	3481042	-	1
cg23146472	20	16927762	-	1
cg22777520	20	26688263	-	1
cg00070899	20	8287047	-	1
cg09973852	24	26630382	-	1
cg18163118	21	44651117	-	1
cg10453425	14	12638589	-	1
cg17742293	16	58568367	-	1
cg02899039	5	40096041	-	1
cg14561154	9	55830782	-	1
cg06997767	9	61747351	-	1
cg04882273	14	29140551	-	1
cg24121098	14	52810470	-	1
cg14235273	11	36892907	-	1
cg21595526	7	56903332	-	1
cg09230774	21	44581534	-	1
cg01617990	24	922157	-	1
cg12231969	2	183097021	-	1
cg10708221	3	28196869	-	1
cg02674305	13	64523806	-	1
cg14678442	11	6948029	-	1
cg18395078	1	25804657	-	1
cg16473610	14	34051458	-	1
cg01438365	11	11259005	-	1
cg21644740	20	28029441	-	1
cg15717598	26	24368606	-	1
cg20297631	18	68267134	-	1
cg27113009	21	44252278	-	1
cg02033606	12	53268089	-	1
cg18732064	7	21567559	-	1
cg18674212	8	73629526	-	1
cg15262317	2	208761010	-	1
cg03107920	2	233870498	-	1
cg26458497	11	22382231	-	1
cg16323231	11	14238393	-	1
cg21392845	11	26660072	-	1
cg21578640	5	40610350	-	1
cg17254125	1	93441906	-	1
cg03513571	2	1923675	-	1
cg06243084	21	41837243	-	1
cg18103236	4	76804884	-	1
cg00862481	24	26285218	-	1
cg21148362	19	38944229	-	1
cg07449967	9	36112433	-	1
cg10141075	1	5133816	-	1
cg20656751	6	115935542	-	1
cg13965897	20	27386690	-	1
cg17244801	12	41035404	-	1
cg10579008	11	39575721	-	1
cg09011026	3	7111812	-	1
cg01945183	20	26720547	-	1
cg12708802	19	49947939	-	1
cg26035702	3	132351610	-	1
cg26848086	15	60783244	-	1
cg27566289	11	36130573	-	1
cg02042144	11	26645662	-	1
cg04725426	24	1599123	-	1
cg27570896	3	165564676	-	1
cg07024996	3	34313550	-	1
cg26456022	16	37399511	-	1
cg01652953	18	44895826	-	1
cg19468946	11	39697842	-	1
cg14127398	8	47095162	-	1
cg23207054	11	39907028	-	1
cg04118306	2	40557493	-	1
cg07817883	2	234526740	-	1
cg25191628	1	24680784	-	1
cg09776094	14	13873909	-	1
cg05223760	X	52600634	-	1
cg05661612	X	99266608	-	1
cg17021559	25	29562874	-	1
cg11837181	12	48026805	-	1
cg18031134	20	29599043	-	1
cg25034155	25	34695830	-	1
cg13564064	3	12301395	-	1
cg23667405	20	26803755	-	1
cg22792432	23	35321067	-	1
cg22582774	2	52407981	-	1
cg05406943	24	8921829	-	1
cg01641792	5	12668640	-	1
cg21209684	5	51851737	-	1
cg25291396	3	9427256	-	1
cg27463760	24	21247200	-	1
cg21435902	4	9472630	-	1
cg05065989	4	68867660	-	1
cg21082028	11	37456138	-	1
cg12325536	5	85557916	-	1
cg02952918	17	55266492	-	1
cg17864357	3	213445543	-	1
cg20758651	14	43104836	-	1
cg05194618	18	53678333	-	1
cg02127958	3	12764782	-	1
cg06640637	13	72346627	-	1
cg03986829	19	38939616	-	1
cg09247193	11	37099435	-	1
cg19591512	1	252603229	-	1
cg19862838	1	164471334	-	1
cg13873889	20	26794716	-	1
cg15585318	19	45581546	-	1
cg11360931	20	26805139	-	1
cg24625084	18	20170934	-	1
cg05777400	1	97977773	-	1
cg07108218	14	54257323	-	1
cg20076826	3	103323899	-	1
cg07847863	10	11285293	-	1
cg17734803	1	38367068	-	1
cg22794704	2	147224849	-	1
cg14577476	11	35041858	-	1
cg17623555	3	175135330	-	1
cg17452291	4	33196860	-	1
cg18451114	8	38012595	-	1
cg16491506	7	69804721	-	1
cg13454570	21	32348762	-	1
cg20994660	2	147226169	-	1
cg07851057	16	10074208	-	1
cg19355120	4	68789871	-	1
cg21039708	7	66125859	-	1
cg11178337	11	44111610	-	1
cg07665466	1	249113426	-	1
cg07855056	11	20863312	-	1
cg09792881	1	24678272	-	1
cg14165096	1	5125743	-	1
cg19866866	12	61267151	-	1
cg14024461	5	2274180	-	1
cg02661079	13	74464772	-	1
cg22500594	7	74131450	-	1
cg14499959	20	7587986	-	1
cg15371777	17	28467800	-	1
cg05110787	21	39533463	-	1
cg03980556	3	161848143	-	1
cg13818169	1	152488712	-	1
cg00107914	20	26808106	-	1
cg01792257	7	84996796	-	1
cg16334617	21	28999945	-	1
cg04354271	14	54220637	-	1
cg01342411	14	1957230	-	1
cg26349672	1	13827314	-	1
cg15909981	3	180308857	-	1
cg06180614	14	49976398	-	1
cg25306584	1	105376882	-	1
cg20919680	2	220447506	-	1
cg00152008	1	24682976	-	1
cg25804146	5	15354609	-	1
cg12413602	3	136518976	-	1
cg06716686	19	21770608	-	1
cg26860994	4	91948514	-	1
cg10059660	6	63092651	-	1
cg07921384	2	220339513	-	1
cg26177544	23	2334472	-	1
cg27040976	17	71593767	-	1
cg15737840	1	84562480	-	1
cg22367077	21	40400609	-	1
cg17876581	17	10204660	-	1
cg08198400	2	13627604	-	1
cg25873214	15	75602885	-	1
cg19487717	21	46824834	-	1
cg08180952	18	32289820	-	1
cg04624110	13	7051981	-	1
cg10653296	10	75819969	-	1
cg17893857	11	50287101	-	1
cg25198656	24	38491890	-	1
cg25376924	9	13595308	-	1
cg12135344	12	45303058	-	1
cg01151584	21	42398001	-	1
cg02600973	13	78450368	-	1
cg16955889	1	203517302	-	1
cg21618549	14	62684104	-	1
cg04689082	1	191128527	-	1
cg21327194	11	55962275	-	1
cg06716807	3	34335478	-	1
cg22835709	7	33639763	-	1
cg09753043	15	71870995	-	1
cg23446033	13	22763571	-	1
cg01525669	10	81674610	-	1
cg21890592	24	38491888	-	1
cg05728201	6	84034521	-	1
cg13965724	19	50945095	-	1
cg08479532	X	118146968	-	1
cg15135704	12	49765961	-	1
cg00304072	7	58156487	-	1
cg17512474	5	59028003	-	1
cg04945331	1	249448344	-	1
cg19592439	1	248264757	-	1
cg18104012	19	38939609	-	1
cg07692204	1	31665103	-	1
cg01952234	15	61374694	-	1
cg24652615	20	17854993	-	1
cg16677019	11	44854238	-	1
cg16655383	10	21219378	-	1
cg12567310	1	105162890	-	1
cg22591964	22	16942730	-	1
cg15087860	4	29521215	-	1
cg27275781	24	38758025	-	1
cg09210278	1	201077133	-	1
cg03925425	10	84777177	-	1
cg21534584	13	56777310	-	1
cg22843684	19	54690695	-	1
cg22946219	11	34193612	-	1
cg12158495	14	35817070	-	1
cg18521743	14	62649503	-	1
cg00073794	3	36521871	-	1
cg13138954	14	12531858	-	1
cg19523618	17	50463042	-	1
cg05102849	11	24596712	-	1
cg13661519	4	68931039	-	1
cg12594552	20	16736406	-	1
cg17649243	8	67349744	-	1
cg05270634	11	42523492	-	1
cg09419027	2	9574249	-	1
cg06070960	1	252603405	-	1
cg13375248	11	35455095	-	1
cg03473387	23	34504836	-	1
cg19221841	14	49118872	-	1
cg16464933	6	115935544	-	1
cg13962153	1	10843423	-	1
cg21564235	11	37428940	-	1
cg18918349	8	29058398	-	1
cg24147485	25	7445251	-	1
cg17219656	25	9435589	-	1
cg06286685	3	175649953	-	1
cg10158843	21	36556032	-	1
cg13753209	11	10150553	-	1
cg01681367	24	26527147	-	1
cg18095213	1	261940266	-	1
cg06937024	20	9842722	-	1
cg12975830	20	7564661	-	1
cg15932013	20	35384444	-	1
cg19120496	17	28784656	-	1
cg09375892	11	21657221	-	1
cg20570761	11	39976340	-	1
cg23834494	3	149204393	-	1
cg00853445	14	49047334	-	1
cg17612569	1	128875453	-	1
cg14062745	3	43080102	-	1
cg13646645	20	29043421	-	1
cg15476528	7	21187468	-	1
cg11686722	7	29784752	-	1
cg05340339	2	242921924	-	1
cg11011640	20	7496327	-	1
cg09476286	3	33068834	-	1
cg22582671	3	132894693	-	1
cg03916912	15	13979921	-	1
cg20633339	5	12332121	-	1
cg12940406	11	39784719	-	1
cg03998871	20	25257660	-	1
cg10424330	14	38536746	-	1
cg16576213	3	50962831	-	1
cg23167456	2	238577647	-	1
cg19966154	3	107604788	-	1
cg21856334	1	189748225	-	1
cg03556393	3	132383375	-	1
cg10303978	14	18857791	-	1
cg12477716	11	37101119	-	1
cg27237834	1	255283509	-	1
cg18541042	4	103665929	-	1
cg03721993	18	65193165	-	1
cg05964963	11	8427790	-	1
cg15380956	16	40890642	-	1
cg25497529	5	4193066	-	1
cg04299080	1	12375417	-	1
cg14998713	21	31116596	-	1
cg24213508	5	13040846	-	1
cg15636799	24	33598699	-	1
cg05236530	3	207171318	-	1
cg16735021	7	21383740	-	1
cg06979110	3	136057072	-	1
cg06635625	21	25280632	-	1
cg11813690	17	54595776	-	1
cg23350106	19	16743662	-	1
cg17004212	10	19841879	-	1
cg02864619	11	50834092	-	1
cg26164879	1	12642652	-	1
cg05001848	14	39919937	-	1
cg21721093	11	28014329	-	1
cg11520665	3	163362650	-	1
cg04743961	11	28014325	-	1
cg21642103	20	26410015	-	1
cg00129232	11	39603656	-	1
cg24059119	14	40041873	-	1
cg01828474	X	18928774	-	1
cg17640485	1	188882761	-	1
cg17263061	3	33715793	-	1
cg24641417	12	45333262	-	1
cg16705205	23	19839005	-	1
cg10743575	1	122062101	-	1
cg08303146	21	48371592	-	1
cg00993952	7	23156492	-	1
cg12028548	13	59744685	-	1
cg11525941	5	85561181	-	1
cg25711997	22	23956422	-	1
cg04177479	3	132759507	-	1
cg24759859	8	50951537	-	1
cg13508402	4	92306230	-	1
cg24304658	3	33752212	-	1
cg06109136	3	175135435	-	1
cg15314170	13	52564276	-	1
cg08391709	14	58850306	-	1
cg04865692	1	86673733	-	1
cg22740895	26	1244178	-	1
cg22202264	21	32339110	-	1
cg13600489	18	45586648	-	1
cg15626629	X	60519470	-	1
cg19827650	19	14748896	-	1
cg07166360	1	249449207	-	1
cg18305324	20	26809293	-	1
cg16656196	11	41775725	-	1
cg06550018	5	58988741	-	1
cg18102233	X	22261062	-	1
cg15627710	1	103789735	-	1
cg11025641	3	172674101	-	1
cg20979061	14	54929722	-	1
cg06855065	7	48316782	-	1
cg06757784	7	13318587	-	1
cg24450157	20	27402955	-	1
cg01790002	4	68789928	-	1
cg03717555	3	94021262	-	1
cg07035503	5	44393286	-	1
cg18798922	2	137840200	-	1
cg02795432	2	204238519	-	1
cg07659075	7	34314123	-	1
cg00106093	20	7699763	-	1
cg01803759	2	238676181	-	1
cg21528273	1	18026549	-	1
cg06751603	5	13161092	-	1
cg22213242	21	43673598	-	1
cg02758053	14	59157312	-	1
cg10361922	11	42293931	-	1
cg15092561	1	262240612	-	1
cg02219962	25	31005316	-	1
cg09471527	20	7721767	-	1
cg01566449	20	47940366	-	1
cg06761921	23	19761328	-	1
cg12198198	19	31673801	-	1
cg25458175	14	62649500	-	1
cg15201549	24	13526189	-	1
cg14459130	2	134577609	-	1
cg03760457	7	16712234	-	1
cg04341461	12	48441619	-	1
cg22630755	5	44393128	-	1
cg09922087	5	77068046	-	1
cg22982368	15	60777127	-	1
cg14155184	20	17758565	-	1
cg06963053	2	127001580	-	1
cg19153494	3	9427261	-	1
cg25361023	3	132649699	-	1
cg14812623	X	108497519	-	1
cg26690834	1	25185353	-	1
cg12581662	14	45978923	-	1
cg04394655	14	17965321	-	1
cg14731407	5	13425758	-	1
cg27558594	8	47095141	-	1
cg09577841	20	6969128	-	1
cg06255670	6	45199415	-	1
cg19961800	7	71141258	-	1
cg05902531	3	161538393	-	1
cg09176893	6	25058749	-	1
cg06103367	25	34847181	-	1
cg24275475	X	119737210	-	1
cg06782623	3	137054383	-	1
cg06876672	20	16688804	-	1
cg10179045	2	131772108	-	1
cg17596602	4	46974720	-	1
cg23643151	1	27345312	-	1
cg02522760	22	21681669	-	1
cg09749862	3	162144979	-	1
cg24591182	21	41863917	-	1
cg24481633	4	56152774	-	1
cg13759544	24	26205864	-	1
cg00033127	1	75158701	-	1
cg15931557	1	20496388	-	1
cg18085206	11	22204274	-	1
cg19321739	15	29140114	-	1
cg23934404	10	85393903	-	1
cg16088539	20	17688044	-	1
cg13579661	17	51506651	-	1
cg26475180	3	216485714	-	1
cg04861263	7	47254686	-	1
cg00376019	19	47978684	-	1
cg05832869	14	10771693	-	1
cg09333532	3	46431577	-	1
cg14185801	17	50948598	-	1
cg17198230	15	71871590	-	1
cg25889711	22	20717259	-	1
cg27545205	1	38360595	-	1
cg06257136	11	43747235	-	1
cg15074930	1	114573115	-	1
cg16237595	3	163038614	-	1
cg11118681	19	12358465	-	1
cg24118438	13	54172589	-	1
cg05063169	16	3243841	-	1
cg19586165	11	39603624	-	1
cg09492451	14	22722321	-	1
cg01080375	7	79210059	-	1
cg12864721	25	31008701	-	1
cg22379915	11	41224690	-	1
cg00210271	3	132696011	-	1
cg02881331	11	20751592	-	1
cg02423659	6	116589373	-	1
cg09769113	20	27864971	-	1
cg22512222	5	17188162	-	1
cg26472183	9	27651023	-	1
cg15310270	2	12730432	-	1
cg22628235	3	214782223	-	1
cg12721145	6	16762437	-	1
cg22512256	6	113932853	-	1
cg07082715	7	16782965	-	1
cg00535430	24	3472595	-	1
cg15586193	24	35650256	-	1
cg09130381	6	103880540	-	1
cg16790890	3	207864631	-	1
cg16432235	1	15830507	-	1
cg23536473	4	27902130	-	1
cg26606397	3	151113618	-	1
cg15706250	26	35133180	-	1
cg12326526	1	201821537	-	1
cg06101274	24	16819457	-	1
cg12116137	11	22393760	-	1
cg21859781	9	80656943	-	1
cg17239923	21	31278866	-	1
cg05911774	X	126711174	-	1
cg04018738	20	26675762	-	1
cg05317630	26	13003608	-	1
cg11993636	11	36009713	-	1
cg17172532	18	24346438	-	1
cg16896631	1	128875441	-	1
cg26342734	11	26645881	-	1
cg02538342	24	20854495	-	1
cg14262371	1	89197103	-	1
cg02632890	24	1258771	-	1
cg07314391	1	99534338	-	1
cg16448702	1	7577523	-	1
cg15268691	22	21179179	-	1
cg11598715	17	61612386	-	1
cg00162191	2	15482595	-	1
cg17913946	3	133250972	-	1
cg01557883	1	45757532	-	1
cg20682675	3	14171926	-	1
cg10346121	22	22219569	-	1
cg10210806	12	45021457	-	1
cg06925975	2	242129427	-	1
cg14095744	4	112083016	-	1
cg06657217	13	78892579	-	1
cg04504006	8	1882712	-	1
cg21505571	11	48096991	-	1
cg12255318	20	27544075	-	1
cg24681598	1	7850259	-	1
cg03088104	7	64665761	-	1
cg01566127	21	41694734	-	1
cg17951388	9	13717912	-	1
cg09111223	6	32405050	-	1
cg06651505	5	76653000	-	1
cg26890189	14	53486607	-	1
cg06967014	13	52049910	-	1
cg17469359	4	81525561	-	1
cg02006610	26	25805055	-	1
cg24810439	17	57762473	-	1
cg00507354	6	90182978	-	1
cg16804899	3	34485852	-	1
cg19901889	3	151113628	-	1
cg14678430	4	92883016	-	1
cg11711420	16	27730365	-	1
cg20449648	12	27501206	-	1
cg12410921	1	13304360	-	1
cg17164827	1	177323537	-	1
cg26019258	8	28715917	-	1
cg01013653	2	72077904	-	1
cg03698948	20	13740763	-	1
cg23712980	13	61006411	-	1
cg04245693	8	23645875	-	1
cg27190398	24	521626	-	1
cg13533340	2	63962541	-	1
cg23649784	1	104726535	-	1
cg04616401	5	47224954	-	1
cg22031964	21	40606891	-	1
cg13605526	16	40890625	-	1
cg25156646	14	45821143	-	1
cg02135464	18	64619720	-	1
cg13305312	1	17814803	-	1
cg18556777	14	47741241	-	1
cg27244732	4	55921260	-	1
cg06072021	21	31286270	-	1
cg08305551	5	10763445	-	1
cg04062567	20	30651030	-	1
cg09867669	11	22903662	-	1
cg25169180	21	39596910	-	1
cg25675027	5	40997262	-	1
cg02062480	8	29058170	-	1
cg20347665	X	61320984	-	1
cg05978988	3	137038476	-	1
cg20320717	1	99910818	-	1
cg12900690	4	92874972	-	1
cg01707693	17	57795544	-	1
cg25384089	12	48776955	-	1
cg05203659	24	10587130	-	1
cg08521677	11	27348541	-	1
cg05894948	14	44873924	-	1
cg21769600	15	13980592	-	1
cg09425753	13	79691456	-	1
cg20435403	3	132315738	-	1
cg26578923	20	16668084	-	1
cg11775391	7	23826350	-	1
cg22240880	11	26856535	-	1
cg03396324	1	201057130	-	1
cg14592474	4	41798451	-	1
cg00691240	1	26227399	-	1
cg04303024	11	54825119	-	1
cg11827910	15	60776914	-	1
cg09973102	14	14111446	-	1
cg14408590	22	19808204	-	1
cg01284666	9	15025174	-	1
cg21969566	5	13414376	-	1
cg07339181	3	154498488	-	1
cg10985347	2	117151049	-	1
cg19588154	3	63976150	-	1
cg27262137	22	292886	-	1
cg00774728	3	13539191	-	1
cg23371278	22	19523638	-	1
cg24745316	7	19779594	-	1
cg15534364	X	61520538	-	1
cg07335397	11	41733405	-	1
cg07002295	3	180446171	-	1
cg16259330	15	39000647	-	1
cg13915481	X	15325493	-	1
cg24798493	24	38758666	-	1
cg03982820	1	14626504	-	1
cg10766351	X	60519466	-	1
cg15454486	2	192896355	-	1
cg02898094	4	14249319	-	1
cg11522804	17	71887311	-	1
cg02064543	20	7702000	-	1
cg17082719	9	13926494	-	1
cg15876513	13	45470991	-	1
cg07991479	11	41733403	-	1
cg25095032	20	26720979	-	1
cg21652524	7	83398336	-	1
cg23366404	17	62593164	-	1
cg13875536	3	4206692	-	1
cg23144681	13	23277672	-	1
cg01704924	3	132316375	-	1
cg17799295	5	15625915	-	1
cg14836522	2	235511554	-	1
cg15297110	6	20853897	-	1
cg14843800	17	55915316	-	1
cg16148951	11	20609711	-	1
cg15358052	7	78116500	-	1
cg04036049	3	161840971	-	1
cg16783478	24	8582385	-	1
cg12699986	1	195432799	-	1
cg18398930	11	41459321	-	1
cg19392911	6	67017372	-	1
cg24996605	2	116764705	-	1
cg12631351	5	78311722	-	1
cg23169957	13	7051994	-	1
cg04800503	11	37467238	-	1
cg21617762	4	117800771	-	1
cg19546372	21	42434726	-	1
cg23467747	1	4851867	-	1
cg21630368	21	9333176	-	1
cg08689931	4	33196857	-	1
cg26307355	24	32883116	-	1
cg14044640	4	68884921	-	1
cg16334425	21	44619044	-	1
cg21697252	20	26417431	-	1
cg21145136	18	22924997	-	1
cg05970014	5	36405713	-	1
cg04805065	11	34190584	-	1
cg22231400	14	54925936	-	1
cg13282908	19	50479494	-	1
cg04528217	20	26362148	-	1
cg06779802	X	119449689	-	1
cg18288715	X	60400658	-	1
cg14530541	4	32319624	-	1
cg09651630	1	128875431	-	1
cg01070657	2	208140687	-	1
cg25390352	9	13433347	-	1
cg06254214	11	26234472	-	1
cg11510223	26	32200422	-	1
cg12590721	13	11915480	-	1
cg22514615	2	52407969	-	1
cg10777881	6	26229766	-	1
cg07413150	5	36464793	-	1
cg10664338	20	10088339	-	1
cg03093076	5	41210501	-	1
cg04402966	4	32319635	-	1
cg05512505	5	14340515	-	1
cg11460727	2	42688637	-	1
cg04153784	4	92307820	-	1
cg13310671	13	77552399	-	1
cg07544244	3	134119556	-	1
cg00060320	1	252759685	-	1
cg15037110	13	74365491	-	1
cg05607278	4	93792364	-	1
cg01682070	24	26287168	-	1
cg06943835	21	42433392	-	1
cg27416312	24	25673262	-	1
cg25393109	11	19724661	-	1
cg14397775	21	43367127	-	1
cg04446303	24	3480836	-	1
cg16636271	8	64062611	-	1
cg03783663	10	44934676	-	1
cg18137657	1	114573759	-	1
cg04334792	2	220442794	-	1
cg08991339	4	28540913	-	1
cg02314771	20	16436111	-	1
cg25889035	1	5016148	-	1
cg19964638	5	35399715	-	1
cg16150238	2	102924995	-	1
cg11825621	13	35931239	-	1
cg04937184	7	63459873	-	1
cg18762727	24	35291919	-	1
cg21073930	5	10760566	-	1
cg06229867	3	160407225	-	1
cg12165782	5	41424194	-	1
cg00352652	14	13253779	-	1
cg18730034	18	2955631	-	1
cg24435401	21	43767426	-	1
cg10125317	2	132889893	-	1
cg13637654	22	21694229	-	1
cg03152602	11	39965857	-	1
cg25401220	20	11655368	-	1
cg03259415	5	14704459	-	1
cg03386823	19	39830683	-	1
cg21762523	8	29047581	-	1
cg01949684	20	26349597	-	1
cg00691830	7	29781634	-	1
cg05061393	2	220106469	-	1
cg12529868	3	46507780	-	1
cg19013489	11	8427786	-	1
cg08371772	14	50011859	-	1
cg03355998	1	239018244	-	1
cg15320905	17	60455971	-	1
cg14021478	20	7693046	-	1
cg17895157	7	34042686	-	1
cg03285457	22	21180292	-	1
cg24992007	11	45580099	-	1
cg16005818	12	43864051	-	1
cg11760700	20	30761287	-	1
cg12322617	14	35817044	-	1
cg00822571	14	34706079	-	1
cg21042456	24	41966746	-	1
cg07771113	15	52650767	-	1
cg16069971	8	49377539	-	1
cg19539481	21	44028442	-	1
cg11359133	2	132922842	-	1
cg06926934	18	9713557	-	1
cg18581191	9	13362006	-	1
cg05889979	3	94008935	-	1
cg04160876	24	14135898	-	1
cg07105891	2	244821327	-	1
cg11751830	7	21223633	-	1
cg13974464	14	54395538	-	1
cg11660413	17	18049302	-	1
cg27560182	2	239795608	-	1
cg05386151	12	2803751	-	1
cg19380001	1	24683178	-	1
cg08746254	11	55495276	-	1
cg03141620	2	136602250	-	1
cg22935477	2	73867091	-	1
cg18094304	5	5555083	-	1
cg19721801	5	10886014	-	1
cg25936177	18	19458195	-	1
cg08547518	24	39135093	-	1
cg23442796	20	16924302	-	1
cg26505822	18	1418010	-	1
cg09130564	24	26801291	-	1
cg11418490	3	7843310	-	1
cg11164537	5	38142782	-	1
cg20773956	1	104333506	-	1
cg07763473	14	38536809	-	1
cg22647065	5	3586886	-	1
cg03840594	8	38012574	-	1
cg16781647	3	94876886	-	1
cg01808706	7	33939815	-	1
cg26969942	11	43702701	-	1
cg24980653	6	116745429	-	1
cg04203950	11	24635752	-	1
cg10192527	17	53065363	-	1
cg23216101	1	67667398	-	1
cg22363893	X	117600071	-	1
cg05790551	20	49375790	-	1
cg00586537	14	34463215	-	1
cg14458783	11	21380727	-	1
cg12651540	18	20182448	-	1
cg05710997	16	27724391	-	1
cg02469210	17	54722621	-	1
cg13493749	2	27984832	-	1
cg19029301	13	61006409	-	1
cg00828468	14	48287673	-	1
cg10193870	7	81097882	-	1
cg22660578	11	12874443	-	1
cg10088372	X	95485715	-	1
cg18473978	1	188878371	-	1
cg20138680	12	528904	-	1
cg14417468	21	16703738	-	1
cg04212253	2	51322677	-	1
cg17880256	23	24984459	-	1
cg05422394	14	36146368	-	1
cg24655222	3	34313683	-	1
cg06785746	11	44807843	-	1
cg09252214	14	50222228	-	1
cg22150680	1	191781126	-	1
cg21685750	3	87009913	-	1
cg18823904	18	66820791	-	1
cg25527125	1	85389217	-	1
cg23220418	X	108497110	-	1
cg13421439	23	33314027	-	1
cg03635671	5	48283629	-	1
cg11577196	19	52671574	-	1
cg22855900	16	8402192	-	1
cg15764675	24	39135085	-	1
cg17420132	2	244048858	-	1
cg08537783	12	40998652	-	1
cg09168548	2	234808958	-	1
cg13972676	2	201532101	-	1
cg18878134	14	49045136	-	1
cg07168124	25	29570378	-	1
cg00204390	2	51353332	-	1
cg11757557	6	24826524	-	1
cg05038268	21	44371993	-	1
cg27441225	3	132340345	-	1
cg22157525	5	59349649	-	1
cg02453348	15	49732807	-	1
cg13217064	1	249449179	-	1
cg12600174	4	68867630	-	1
cg04844543	19	52284195	-	1
cg10551631	X	41011302	-	1
cg23054189	5	38817606	-	1
cg27633753	X	107804883	-	1
cg23272978	21	43036990	-	1
cg25382652	11	24072730	-	1
cg19577984	7	88484271	-	1
cg21736089	5	18230579	-	1
cg14029968	22	15397190	-	1
cg19138755	20	11655382	-	1
cg20162381	3	210629983	-	1
cg26321013	11	40068297	-	1
cg24738909	3	33068836	-	1
cg16908901	1	69957035	-	1
cg02986266	4	29537881	-	1
cg05418877	26	24381121	-	1
cg14738448	13	63938695	-	1
cg21526205	1	51732513	-	1
cg15179278	11	35425561	-	1
cg21029447	20	26852103	-	1
cg07749087	2	157874855	-	1
cg10229294	17	60640790	-	1
cg03036422	15	29740004	-	1
cg17560586	4	102827219	-	1
cg06996029	21	44457387	-	1
cg15364725	22	12215130	-	1
cg14721708	3	218019868	-	1
cg17331738	1	105213296	-	1
cg13549321	14	42933489	-	1
cg15372479	22	33595160	-	1
cg09781932	15	27931540	-	1
cg03289548	22	32297083	-	1
cg08859635	8	63238208	-	1
cg19265913	25	34878408	-	1
cg22355463	17	12115450	-	1
cg04347477	17	50863949	-	1
cg06060673	3	214453107	-	1
cg00810914	14	49971786	-	1
cg01383349	24	3078517	-	1
cg24938830	2	210410308	-	1
cg02534048	5	36597439	-	1
cg12419863	8	68289644	-	1
cg16701896	4	68839168	-	1
cg00405060	24	3274698	-	1
cg25504605	11	8998243	-	1
cg16968985	11	19974967	-	1
cg19707013	14	47311279	-	1
cg08593676	5	40503924	-	1
cg25889750	6	87385768	-	1
cg23979631	4	68929748	-	1
cg24546492	11	38577891	-	1
cg24860169	1	20789728	-	1
cg08937562	21	40532126	-	1
cg14359435	15	29405882	-	1
cg07516702	5	16600609	-	1
cg10192170	3	132246557	-	1
cg17031478	3	132335466	-	1
cg20989855	6	40399837	-	1
cg02935272	23	37600046	-	1
cg00063567	3	70171987	-	1
cg02217786	13	59640694	-	1
cg13868216	3	213853180	-	1
cg02126098	11	47338863	-	1
cg24831051	5	85608089	-	1
cg12827637	7	77522719	-	1
cg03146219	21	47615135	-	1
cg03776857	15	78614012	-	1
cg20210501	17	62381906	-	1
cg21479860	1	99155544	-	1
cg05328057	14	33515783	-	1
cg06425919	15	34370565	-	1
cg14870062	5	12340337	-	1
cg16453206	16	37283622	-	1
cg15112458	4	46213316	-	1
cg19927510	12	37418163	-	1
cg18965377	8	47095120	-	1
cg25021339	5	90394357	-	1
cg10344245	6	12373265	-	1
cg09032973	5	49305127	-	1
cg17774851	5	90406310	-	1
cg13492070	2	217357475	-	1
cg11676902	8	37296753	-	1
cg09883678	17	53068406	-	1
cg09279412	24	34950905	-	1
cg07931460	17	56461505	-	1
cg25824310	5	41291735	-	1
cg01263854	13	58931431	-	1
cg05676622	21	43972104	-	1
cg14848284	3	94868847	-	1
cg18005337	3	103336621	-	1
cg27525155	3	7456438	-	1
cg24896860	3	132351774	-	1
cg11067468	3	183365893	-	1
cg07835437	12	49153555	-	1
cg22426139	12	52646288	-	1
cg14724739	17	62984892	-	1
cg08065241	19	44552154	-	1
cg08267115	14	15394137	-	1
cg26675876	2	103619509	-	1
cg14631690	16	71613537	-	1
cg14794076	1	249445596	-	1
cg02430183	2	28213511	-	1
cg23453437	4	111658566	-	1
cg19624764	23	47118172	-	1
cg22662602	14	15394596	-	1
cg19434710	1	100557406	-	1
cg11183227	18	20853325	-	1
cg05435090	4	68876859	-	1
cg25510018	5	15409543	-	1
cg22306015	21	44009998	-	1
cg27219874	14	34553424	-	1
cg20131194	15	60783923	-	1
cg07870982	14	5922036	-	1
cg04645545	22	21686206	-	1
cg12093371	22	46850591	-	1
cg05869392	25	29568583	-	1
cg11245142	18	32285903	-	1
cg08441803	11	37738151	-	1
cg07173484	14	34187236	-	1
cg23355997	11	26593883	-	1
cg02359414	17	51030996	-	1
cg24994156	14	35817046	-	1
cg02873525	14	53958093	-	1
cg15190599	20	30730724	-	1
cg02925049	9	26754641	-	1
cg10643578	8	47095107	-	1
cg27007008	20	26773833	-	1
cg11370512	17	60714683	-	1
cg23665973	2	219844526	-	1
cg19674205	1	198669668	-	1
cg16013720	1	21711205	-	1
cg05412788	17	62342929	-	1
cg14161454	21	39426298	-	1
cg27230711	22	21979843	-	1
cg06958563	5	85570115	-	1
cg14468513	12	29825176	-	1
cg23288827	11	24596697	-	1
cg04520396	11	22401462	-	1
cg27287973	1	18031358	-	1
cg02909711	14	34284794	-	1
cg06547966	19	19440135	-	1
cg23508264	21	40370097	-	1
cg05408649	3	132317353	-	1
cg14947478	13	64246054	-	1
cg26133769	6	49840062	-	1
cg16219283	20	26860386	-	1
cg15555932	5	12768540	-	1
cg03583643	19	30549476	-	1
cg07557796	23	35321344	-	1
cg02934600	1	83573368	-	1
cg04042582	2	45361494	-	1
cg09588815	15	49532222	-	1
cg07963361	4	32319626	-	1
cg11781306	5	49295330	-	1
cg13233461	3	132411844	-	1
cg25514273	10	44933821	-	1
cg03303655	11	36642729	-	1
cg00850840	17	62381900	-	1
cg25001860	14	45978903	-	1
cg27393769	5	7526126	-	1
cg17232111	8	20182181	-	1
cg13316854	2	132845137	-	1
cg27089754	14	2246897	-	1
cg14597739	20	26860390	-	1
cg13088102	13	2948848	-	1
cg17502394	20	16962298	-	1
cg17378342	5	59027999	-	1
cg27588646	16	8457917	-	1
cg09512322	24	27178587	-	1
cg03575969	15	50528988	-	1
cg07474126	17	53269902	-	1
cg25670330	1	248264730	-	1
cg02760164	7	34521991	-	1
cg25563189	3	125590078	-	1
cg07960629	8	47095114	-	1
cg15189866	2	239590598	-	1
cg19844653	5	43142367	-	1
cg16897634	8	47095123	-	1
cg22120063	16	8334579	-	1
cg05959229	14	10960953	-	1
cg01813877	18	66298823	-	1
cg16764580	19	10491694	-	1
cg10313637	3	38594485	-	1
cg19022476	9	13385688	-	1
cg00702231	8	68343086	-	1
cg17466535	7	23826357	-	1
cg16370398	3	132314577	-	1
cg13764991	2	68807879	-	1
cg13426316	3	132382707	-	1
cg25459000	3	214788163	-	1
cg26528668	24	1201605	-	1
cg02520729	17	53068025	-	1
cg09748975	6	103877284	-	1
cg26540925	5	40817880	-	1
cg21733011	11	20751768	-	1
cg13863118	4	93648529	-	1
cg10741826	21	31415165	-	1
cg05175020	24	35966071	-	1
cg14938738	12	73413274	-	1
cg01533258	18	58328842	-	1
cg12047218	9	28261950	-	1
cg01144275	11	50421897	-	1
cg11988964	22	6668729	-	1
cg23127694	22	38547666	-	1
cg13598480	13	51354992	-	1
cg08441918	5	15604078	-	1
cg09700054	15	43807019	-	1
cg20293609	1	62007169	-	1
cg09404131	11	38675255	-	1
cg08041019	17	54860215	-	1
cg05181025	20	7702016	-	1
cg26338757	25	40917597	-	1
cg15605409	16	31552940	-	1
cg09632185	22	33595183	-	1
cg21865150	3	132422929	-	1
cg26247646	12	41404117	-	1
cg26986937	4	22237703	-	1
cg20056914	7	21438489	-	1
cg24058604	4	68929738	-	1
cg07687119	3	132339183	-	1
cg21875080	1	20496403	-	1
cg06237608	18	13320948	-	1
cg20312916	X	18928786	-	1
cg26791126	2	238018160	-	1
cg11252765	13	66033541	-	1
cg02738256	13	21812152	-	1
cg06512514	2	234570662	-	1
cg19029696	12	35864416	-	1
cg17376041	3	69317372	-	1
cg14417711	15	45998481	-	1
cg05012425	11	8348718	-	1
cg19831962	19	52730597	-	1
cg26681354	7	64330647	-	1
cg07704502	1	102895008	-	1
cg05666820	24	33657653	-	1
cg16201883	11	50403172	-	1
cg14528339	3	132288669	-	1
cg17486097	26	29371269	-	1
cg19346371	17	59736532	-	1
cg02920514	1	188874005	-	1
cg26870584	8	1882728	-	1
cg06208824	7	11256362	-	1
cg08155302	2	237471265	-	1
cg24316073	4	113046589	-	1
cg21554501	11	40139453	-	1
cg05625806	11	33631178	-	1
cg25108841	2	244891155	-	1
cg19939555	1	102911401	-	1
cg10885956	21	42211095	-	1
cg06442865	11	35453000	-	1
cg18602993	11	26034668	-	1
cg02423817	21	44611822	-	1
cg13463054	1	52637629	-	1
cg23391107	11	38169110	-	1
cg25583253	1	99943864	-	1
cg04330371	18	9713576	-	1
cg26695123	3	132651242	-	1
cg04167725	X	11438206	-	1
cg07928551	7	79376210	-	1
cg04074004	20	26720940	-	1
cg02174884	13	74137232	-	1
cg09511896	5	2734989	-	1
cg05274534	11	38075769	-	1
cg07010552	11	26760357	-	1
cg16783819	8	15870511	-	1
cg05562836	11	20249952	-	1
cg03668274	3	132335753	-	1
cg04671253	2	34851589	-	1
cg13884288	3	213445445	-	1
cg01788568	3	95681935	-	1
cg08681110	8	23646194	-	1
cg18482164	11	39558500	-	1
cg19502417	2	244048843	-	1
cg01877967	24	27731484	-	1
cg27600813	11	28592791	-	1
cg00221745	22	22219563	-	1
cg02665744	14	60268667	-	1
cg11381792	1	262143943	-	1
cg07572348	5	16000516	-	1
cg16956714	24	26205853	-	1
cg05483945	15	33237473	-	1
cg26554567	5	10227636	-	1
cg26434800	12	29825080	-	1
cg16975985	3	136927803	-	1
cg05525585	12	44717069	-	1
cg20439889	14	43398233	-	1
cg16021483	17	62381908	-	1
cg25593560	X	48826564	-	1
cg16206460	5	7466648	-	1
cg13081331	24	41933958	-	1
cg03966514	10	25419689	-	1
cg21787965	4	79356066	-	1
cg22025478	14	12531901	-	1
cg04630161	6	84072237	-	1
cg03146625	3	132314761	-	1
cg17967970	7	44047735	-	1
cg04728482	16	8401952	-	1
cg16109089	21	32357783	-	1
cg18363918	14	56345543	-	1
cg06281235	7	42478362	-	1
cg20041802	7	45930808	-	1
cg06431334	11	45678853	-	1
cg04604276	2	248678532	-	1
cg26038582	1	16256365	-	1
cg14559388	5	41260739	-	1
cg26083396	4	92655717	-	1
cg22906273	13	39999266	-	1
cg03537301	16	22332583	-	1
cg10297211	X	60548176	-	1
cg09143673	16	4949899	-	1
cg26223654	5	10783677	-	1
cg24631970	2	103619656	-	1
cg16560077	24	3081425	-	1
cg09291131	18	64650015	-	1
cg10418716	17	62942803	-	1
cg21252859	2	2173574	-	1
cg09328083	15	72556132	-	1
cg10122865	3	45056765	-	1
cg23189410	1	239016883	-	1
cg11490987	4	112052091	-	1
cg21893154	13	53281661	-	1
cg04179819	13	11915447	-	1
cg00241650	4	111856991	-	1
cg16048942	11	22689816	-	1
cg04640747	17	45684777	-	1
cg01432766	9	30929905	-	1
cg04368939	22	21732968	-	1
cg07772999	3	59609677	-	1
cg02286380	11	26259161	-	1
cg12584865	1	110711841	-	1
cg01303655	11	53043287	-	1
cg14160518	13	79113672	-	1
cg20072442	3	51447229	-	1
cg19624849	1	98357580	-	1
cg20068320	3	132281612	-	1
cg03409937	17	63079675	-	1
cg13038544	3	162142501	-	1
cg07786675	2	239211832	-	1
cg08279428	3	183365902	-	1
cg00053010	11	38013262	-	1
cg10099917	15	29159404	-	1
cg12946524	1	213541994	-	1
cg04836221	2	164351316	-	1
cg20545544	3	132122754	-	1
cg21017235	14	55852467	-	1
cg20016673	1	84022361	-	1
cg15407819	14	49009959	-	1
cg13004182	16	4951219	-	1
cg19977966	3	132429247	-	1
cg24508996	12	49892767	-	1
cg16066237	1	265116852	-	1
cg19079845	13	39999321	-	1
cg17367215	14	48298183	-	1
cg00066671	1	78530559	-	1
cg24606768	1	42682329	-	1
cg00352560	1	19083325	-	1
cg16346321	12	41087955	-	1
cg26220594	2	246711459	-	1
cg23826287	9	43672717	-	1
cg03231960	14	54322309	-	1
cg07229938	22	41832036	-	1
cg25442487	X	95605272	-	1
cg19570702	20	7528569	-	1
cg14156931	9	13595310	-	1
cg04233421	1	12729124	-	1
cg26518327	5	3758894	-	1
cg24024056	22	20670855	-	1
cg25009504	23	33254504	-	1
cg00993191	12	41640954	-	1
cg13065834	3	57492316	-	1
cg18116971	5	18137688	-	1
cg16104915	4	68867643	-	1
cg11552585	5	18193190	-	1
cg25405238	11	50607577	-	1
cg19410626	7	41914891	-	1
cg10857489	14	34766118	-	1
cg16987524	3	106192147	-	1
cg22988483	18	56686918	-	1
cg21270847	1	114649055	-	1
cg01178121	4	29530948	-	1
cg21824858	3	7843284	-	1
cg13800049	11	26856570	-	1
cg09021520	1	99304728	-	1
cg19921279	2	234305992	-	1
cg25598759	20	27543949	-	1
cg03668470	3	162142519	-	1
cg19453780	17	53234353	-	1
cg26310240	13	60485061	-	1
cg15841063	1	38367164	-	1
cg25315148	3	162150489	-	1
cg19973604	11	54722548	-	1
cg05839636	5	47282138	-	1
cg21390512	9	26754645	-	1
cg17499241	1	104681408	-	1
cg12457986	1	128874672	-	1
cg26137940	22	48241848	-	1
cg27380724	14	59440521	-	1
cg14494468	18	45586729	-	1
cg12486486	6	84072297	-	1
cg01460805	2	42687867	-	1
cg02176148	4	92304748	-	1
cg12353549	11	17368617	-	1
cg07193766	15	61374691	-	1
cg14086160	1	109265928	-	1
cg20213416	15	58928121	-	1
cg08947181	1	14094096	-	1
cg05923197	7	63454906	-	1
cg09897416	1	98906337	-	1
cg00075768	10	30583672	-	1
cg09519060	20	28055181	-	1
cg09767822	21	24100879	-	1
cg20132590	19	28131576	-	1
cg06942742	14	47222038	-	1
cg04780909	20	50409504	-	1
cg20317738	12	41957979	-	1
cg17331461	4	46974727	-	1
cg18776876	21	44587732	-	1
cg17666825	6	67680439	-	1
cg21548155	15	61373940	-	1
cg14975184	17	51705238	-	1
cg15934090	1	76520942	-	1
cg11666770	14	50358819	-	1
cg24965497	11	26660029	-	1
cg22476027	8	29052811	-	1
cg18023771	4	70982479	-	1
cg15367487	15	41431994	-	1
cg10856819	X	37387284	-	1
cg12823329	18	64626259	-	1
cg04425920	25	43190854	-	1
cg14420008	3	144527130	-	1
cg05759424	3	81527741	-	1
cg26934881	8	78477025	-	1
cg05057720	18	47278314	-	1
cg06366062	11	17334651	-	1
cg02913971	5	5624975	-	1
cg13724379	1	197822639	-	1
cg18264298	18	64659316	-	1
cg20618742	5	14780397	-	1
cg07961283	1	265116876	-	1
cg20410537	2	233618105	-	1
cg07746998	8	75418456	-	1
cg17597374	21	39256016	-	1
cg02066409	2	103619643	-	1
cg18058069	2	248420380	-	1
cg14378659	26	23741844	-	1
cg11339341	5	85558593	-	1
cg06926362	5	18175495	-	1
cg19677607	2	40557573	-	1
cg05608128	3	202083329	-	1
cg23415756	11	28031406	-	1
cg11888651	18	32137513	-	1
cg03686950	24	38857692	-	1
cg09061454	24	27172042	-	1
cg14610962	11	22689811	-	1
cg07209987	12	41538632	-	1
cg16625916	3	50936262	-	1
cg23391785	12	37418186	-	1
cg17999686	4	45205640	-	1
cg03181376	3	80902874	-	1
cg11269212	24	34459436	-	1
cg14657116	3	94008800	-	1
cg21284680	20	44605122	-	1
cg06617636	7	77522618	-	1
cg25887254	2	88421716	-	1
cg13703859	2	26611877	-	1
cg16973098	10	69693991	-	1
cg18099632	14	55605786	-	1
cg24385632	15	35214925	-	1
cg18463595	1	16979586	-	1
cg05085809	11	37445071	-	1
cg27207530	14	13874032	-	1
cg02237987	1	105446813	-	1
cg08867825	1	78350489	-	1
cg25353054	3	214312248	-	1
cg02334770	12	49326388	-	1
cg01825148	11	26660089	-	1
cg16343401	11	44041621	-	1
cg21166985	17	53342902	-	1
cg16060369	25	13521303	-	1
cg17626178	2	205508405	-	1
cg02484335	14	10270586	-	1
cg20649716	5	49573735	-	1
cg01640606	7	69744726	-	1
cg08806496	5	90395894	-	1
cg17610929	2	220419068	-	1
cg27075171	20	12573134	-	1
cg00244745	10	76075736	-	1
cg03673016	13	56777296	-	1
cg06991300	6	4181971	-	1
cg12986485	21	16831178	-	1
cg05800641	3	215094314	-	1
cg09632273	20	26721177	-	1
cg08327269	2	127001558	-	1
cg03461559	11	26726801	-	1
cg13668652	13	63938686	-	1
cg23289079	5	28186973	-	1
cg04788956	14	34553467	-	1
cg06266993	11	37445023	-	1
cg24668155	18	30628785	-	1
cg10023272	1	86525051	-	1
cg13026730	19	29858524	-	1
cg19927816	14	52432294	-	1
cg10667044	3	133282956	-	1
cg07082452	2	42689961	-	1
cg23978513	6	58979803	-	1
cg11519760	8	90492590	-	1
cg26149223	2	130541884	-	1
cg25408325	5	49893022	-	1
cg05449830	X	61520540	-	1
cg22351850	2	174810657	-	1
cg12962355	3	96337871	-	1
cg12052250	22	21681728	-	1
cg01560140	14	34163935	-	1
cg11322109	20	7528577	-	1
cg04605084	1	67604982	-	1
cg21855944	11	36043258	-	1
cg03536474	3	132394719	-	1
cg27505036	24	1042897	-	1
cg17118852	15	68783242	-	1
cg16766914	11	8233400	-	1
cg08437461	X	121944585	-	1
cg14168923	10	32431993	-	1
cg08293303	3	157645070	-	1
cg09147985	15	68783054	-	1
cg23517434	3	133615726	-	1
cg23998119	7	85295769	-	1
cg08979686	13	74257984	-	1
cg19946376	1	201079162	-	1
cg21956537	18	29514966	-	1
cg09070697	1	65319626	-	1
cg05835276	3	162111907	-	1
cg13732589	3	4213853	-	1
cg06816718	18	56307424	-	1
cg05718146	18	25224769	-	1
cg20712274	5	12111096	-	1
cg24477778	20	26893521	-	1
cg09130288	11	32342707	-	1
cg03594908	4	70022994	-	1
cg14012082	11	8804634	-	1
cg14930075	9	16484282	-	1
cg23473955	11	20445457	-	1
cg05947181	X	51191943	-	1
cg18898125	2	40559441	-	1
cg08322102	9	52672440	-	1
cg20563447	7	13674317	-	1
cg03189022	X	77500823	-	1
cg13744306	X	52600796	-	1
cg06856329	19	30416349	-	1
cg01177906	15	64138530	-	1
cg05990579	7	32875555	-	1
cg07014673	1	4794438	-	1
cg22887949	25	18719510	-	1
cg06649034	X	49626905	-	1
cg09500815	18	9712798	-	1
cg25365214	25	34819081	-	1
cg05292460	20	26801536	-	1
cg19083459	3	186632516	-	1
cg03894002	X	59902787	-	1
cg04400147	19	48347915	-	1
cg24301620	8	35679577	-	1
cg10949113	24	41407354	-	1
cg00926657	11	50137047	-	1
cg20606279	17	62942796	-	1
cg13636698	9	26754476	-	1
cg19824396	12	161675	-	1
cg03709091	20	21154911	-	1
cg12944006	17	35449538	-	1
cg11328695	3	13538479	-	1
cg10162691	11	42523456	-	1
cg05693527	19	30549478	-	1
cg05569109	2	142645391	-	1
cg27417659	24	37171258	-	1
cg07015911	11	37460384	-	1
cg24770638	X	60547661	-	1
cg18684142	11	37434061	-	1
cg07196758	1	103871474	-	1
cg23588161	21	43367114	-	1
cg24980551	21	42374192	-	1
cg02363317	11	48102770	-	1
cg02806352	20	10474557	-	1
cg19783675	5	41970350	-	1
cg16293631	11	39784726	-	1
cg17408166	1	104682444	-	1
cg11245569	15	43449605	-	1
cg11673833	14	13863950	-	1
cg27424226	3	213604085	-	1
cg14733855	5	18679807	-	1
cg19731194	12	40911136	-	1
cg04925841	3	190251249	-	1
cg11596580	3	210376024	-	1
cg24453836	12	59233104	-	1
cg01407254	3	93377522	-	1
cg07281948	3	162128957	-	1
cg26370372	16	3300745	-	1
cg20003050	3	66218421	-	1
cg09845709	4	32112042	-	1
cg08668997	11	54848601	-	1
cg12220703	15	27667101	-	1
cg20703375	24	36905284	-	1
cg27288971	2	219242636	-	1
cg06363918	2	37994409	-	1
cg06632557	21	39416870	-	1
cg02697246	17	57841047	-	1
cg13968999	6	24826520	-	1
cg11883009	5	10570639	-	1
cg23801021	15	50405385	-	1
cg23385838	3	212149153	-	1
cg22529720	4	102675517	-	1
cg04762412	13	74337253	-	1
cg19666904	2	148852870	-	1
cg21826815	17	57761186	-	1
cg19816560	11	20251195	-	1
cg13836329	3	203756139	-	1
cg10260072	20	16247495	-	1
cg02120658	2	223464873	-	1
cg19248041	1	42682142	-	1
cg25478113	4	54419914	-	1
cg20725493	5	7293353	-	1
cg00495289	4	55921294	-	1
cg03259038	14	49213422	-	1
cg09213403	24	26730093	-	1
cg12997720	4	68847513	-	1
cg08478193	24	25089791	-	1
cg15194110	19	22394862	-	1
cg07910050	20	26592353	-	1
cg05366495	11	54721616	-	1
cg03549024	17	64085135	-	1
cg21361094	3	161755097	-	1
cg26134129	11	12874451	-	1
cg19869610	14	52160391	-	1
cg16122796	2	234889649	-	1
cg09736112	3	199436255	-	1
cg19928597	24	33451671	-	1
cg07037045	8	50973849	-	1
cg25924096	8	37303734	-	1
cg04589415	1	128875464	-	1
cg11392012	3	134295846	-	1
cg15507730	7	29785743	-	1
cg27552679	18	33443608	-	1
cg02658657	11	27586188	-	1
cg25496967	1	8867959	-	1
cg12176249	22	20692182	-	1
cg13223806	3	63327176	-	1
cg26912592	11	39070350	-	1
cg26375057	1	239014737	-	1
cg11014070	11	19264711	-	1
cg26705765	5	12378727	-	1
cg04657224	2	103619647	-	1
cg00898988	7	21011172	-	1
cg13716208	3	214040756	-	1
cg01708711	24	34281094	-	1
cg24310421	14	48773252	-	1
cg19561021	3	14097880	-	1
cg08748671	17	55726983	-	1
cg13661109	3	9368285	-	1
cg05776762	7	74131445	-	1
cg01766882	14	10960951	-	1
cg13613965	3	7969204	-	1
cg15985563	2	116645416	-	1
cg03771878	24	26885866	-	1
cg23739207	7	41914885	-	1
cg15610777	22	23142379	-	1
cg08106487	14	34766199	-	1
cg16101742	1	29368102	-	1
cg13837097	7	64001489	-	1
cg25113008	3	151077068	-	1
cg22787311	5	63529033	-	1
cg06222220	14	34204131	-	1
cg10382410	24	35959359	-	1
cg24125889	3	151358138	-	1
cg06482019	14	19019464	-	1
cg09570585	4	102574441	-	1
cg10851587	X	77844585	-	1
cg10322510	24	10747239	-	1
cg01956624	2	231918122	-	1
cg25664021	3	162134782	-	1
cg27411091	12	48439223	-	1
cg23012530	12	32031436	-	1
cg10819350	5	12737777	-	1
cg24045369	23	30654160	-	1
cg20133788	11	51321698	-	1
cg00299737	14	17613558	-	1
cg02960125	12	61266859	-	1
cg01398529	6	45622048	-	1
cg21820132	11	51703705	-	1
cg00323965	2	164351361	-	1
cg03540450	2	51889412	-	1
cg21384883	X	53200174	-	1
cg00996262	11	26923150	-	1
cg15128562	5	14283133	-	1
cg03413835	20	7702860	-	1
cg07843568	5	41089983	-	1
cg18068240	5	51851732	-	1
cg07743799	13	51674343	-	1
cg22119421	19	57143578	-	1
cg12210040	3	198089240	-	1
cg15875437	6	115935547	-	1
cg27247092	3	132382698	-	1
cg09171692	1	100666606	-	1
cg21070498	1	42211498	-	1
cg25124633	8	59084581	-	1
cg19056515	22	23244747	-	1
cg03326762	1	50920426	-	1
cg11674231	24	38491904	-	1
cg23224511	5	18140707	-	1
cg17342901	1	218087902	-	1
cg24365088	19	54290729	-	1
cg23125249	14	47741241	-	1
cg15197135	14	50352720	-	1
cg04226394	19	37579984	-	1
cg11310756	11	27312498	-	1
cg20804050	2	183097197	-	1
cg27293631	4	16436781	-	1
cg13757826	11	20495190	-	1
cg12019614	5	13322101	-	1
cg27276079	7	34337570	-	1
cg13021479	11	27627687	-	1
cg20961939	17	62106885	-	1
cg10109351	19	13377771	-	1
cg20649847	11	20486162	-	1
cg04865480	2	136213501	-	1
cg00647217	1	115125591	-	1
cg17318297	16	14957502	-	1
cg01357429	4	68787897	-	1
cg09359114	4	14264851	-	1
cg02558474	20	42078286	-	1
cg19877581	3	157147992	-	1
cg05784108	17	57762487	-	1
cg20662871	11	40249929	-	1
cg03119215	1	9666302	-	1
cg14783675	1	203534147	-	1
cg22659681	11	26726321	-	1
cg03134653	20	26801158	-	1
cg09649347	22	33975880	-	1
cg01382474	1	245492759	-	1
cg21205987	2	47695453	-	1
cg10503473	14	34231394	-	1
cg13212283	3	162098805	-	1
cg26005303	24	38491894	-	1
cg05626376	20	26526336	-	1
cg04800663	14	45097279	-	1
cg20841156	17	62199088	-	1
cg16776981	11	50466170	-	1
cg10092158	1	100453998	-	1
cg23197945	22	20160661	-	1
cg09205801	15	63129233	-	1
cg15025647	13	60581826	-	1
cg01571735	2	137840163	-	1
cg26077124	2	65322957	-	1
cg27331144	20	7496842	-	1
cg23535950	22	17461396	-	1
cg00853733	17	53081423	-	1
cg02196694	9	38081975	-	1
cg00400832	4	14265078	-	1
cg27590792	1	42211502	-	1
cg15639113	24	35959354	-	1
cg14437551	20	26860402	-	1
cg19442730	10	48247847	-	1
cg22798984	7	41914888	-	1
cg01940181	12	47900809	-	1
cg07926482	14	10296074	-	1
cg23023854	21	43624248	-	1
cg19643665	12	49717927	-	1
cg17286258	2	198663234	-	1
cg06405045	3	183365900	-	1
cg06294803	1	201081039	-	1
cg24391773	21	49218738	-	1
cg15593298	1	244101655	-	1
cg07006551	12	40165629	-	1
cg19710653	14	35817066	-	1
cg22921096	1	201059714	-	1
cg08484668	8	80421773	-	1
cg22841810	2	39360042	-	1
cg11821440	22	15397195	-	1
cg10906729	11	37434065	-	1
cg13789561	X	53854905	-	1
cg02641990	1	41799245	-	1
cg05800723	1	42682329	-	1
cg05707170	3	115818666	-	1
cg14002345	15	60784008	-	1
cg02511939	11	54997922	-	1
cg22677723	17	72254506	-	1
cg03754195	X	99266611	-	1
cg00973309	18	32771556	-	1
cg04325880	5	48612061	-	1
cg02454053	18	21526569	-	1
cg12222459	2	237205335	-	1
cg19598416	12	25220406	-	1
cg22519233	6	116117010	-	1
cg15956339	6	60595085	-	1
cg17526573	3	73960897	-	1
cg14071579	3	11688503	-	1
cg04352617	3	38594481	-	1
cg18453441	4	10087381	-	1
cg01651570	18	66999593	-	1
cg25372275	1	110687997	-	1
cg03156893	11	61552031	-	1
cg06738356	7	20987833	-	1
cg05471949	21	35305125	-	1
cg11897577	15	60784763	-	1
cg25228510	25	16420582	-	1
cg26764972	X	60547651	-	1
cg18724565	24	38633478	-	1
cg15172734	19	43498629	-	1
cg21102227	18	53677424	-	1
cg01125214	1	4955558	-	1
cg02010763	7	46450108	-	1
cg11705975	22	37833783	-	1
cg17918280	12	48439094	-	1
cg10271061	20	26880409	-	1
cg16002305	18	60954101	-	1
cg02448825	11	26681157	-	1
cg24378095	20	27543900	-	1
cg11132536	7	82512020	-	1
cg09462350	1	4401568	-	1
cg23097488	14	34051480	-	1
cg06047828	20	40672721	-	1
cg02827075	14	52258549	-	1
cg21472783	7	73568290	-	1
cg26112893	12	43016221	-	1
cg10927166	12	45452836	-	1
cg11224362	1	13990238	-	1
cg01335729	13	60008687	-	1
cg14562559	22	22210575	-	1
cg26340737	20	26342819	-	1
cg24525480	25	34809178	-	1
cg22597706	16	62024517	-	1
cg06350353	11	51731802	-	1
cg22917082	X	14246544	-	1
cg13698691	20	26410011	-	1
cg06681566	1	253524207	-	1
cg16842060	2	131727376	-	1
cg10300188	21	47974637	-	1
cg26945100	14	35802918	-	1
cg13867237	2	27515476	-	1
cg10026317	1	21532616	-	1
cg11267664	X	53200207	-	1
cg06734027	X	108497186	-	1
cg25148117	19	30150647	-	1
cg17318247	X	54170694	-	1
cg07223990	10	82770827	-	1
cg01003382	3	63333973	-	1
cg11740398	24	37146608	-	1
cg07721203	7	49203965	-	1
cg17759252	5	4205458	-	1
cg14150743	6	67017388	-	1
cg11257193	11	20863607	-	1
cg07531268	3	27161996	-	1
cg02933375	11	50880033	-	1
cg09256131	18	62945036	-	1
cg12989890	1	151443163	-	1
cg12829224	X	63091964	-	1
cg08673396	1	14416508	-	1
cg00665492	1	220220111	-	1
cg15393937	21	48672478	-	1
cg20160996	21	41837189	-	1
cg06871798	2	234826768	-	1
cg26059153	13	7052078	-	1
cg15092544	3	151113611	-	1
cg13158990	11	34750842	-	1
cg00153357	7	20166025	-	1
cg10713773	10	20907236	-	1
cg13776285	8	29055150	-	1
cg22877524	25	27800989	-	1
cg00827581	5	12538236	-	1
cg14599015	12	2325043	-	1
cg12946880	19	35398727	-	1
cg18369257	21	39606160	-	1
cg04508233	24	22384620	-	1
cg23449696	1	239016653	-	1
cg05603630	22	8106948	-	1
cg27597084	21	27496437	-	1
cg27538686	1	51732580	-	1
cg26896991	3	7967027	-	1
cg25381711	23	31684979	-	1
cg24300135	13	62661025	-	1
cg05157171	20	26924221	-	1
cg03193454	21	40373870	-	1
cg13836157	19	54235407	-	1
cg19149410	11	35820074	-	1
cg24705960	19	38938393	-	1
cg08796640	9	58995208	-	1
cg07285764	3	134151815	-	1
cg25397922	6	13216732	-	1
cg06296107	22	17880048	-	1
cg09347306	11	50732180	-	1
cg15480114	20	26599726	-	1
cg15511625	19	54290765	-	1
cg05837235	11	52352241	-	1
cg05876899	X	77600997	-	1
cg20724004	3	34014057	-	1
cg22805974	2	132884614	-	1
cg14157019	3	42897281	-	1
cg24657127	20	27439609	-	1
cg12634306	1	14037013	-	1
cg23851409	5	58418165	-	1
cg13435243	3	7456429	-	1
cg25738529	3	136533619	-	1
cg14266436	14	43519611	-	1
cg02818775	22	23245019	-	1
cg09556447	20	10952679	-	1
cg14359492	2	65728122	-	1
cg15903666	12	47716172	-	1
cg22386646	1	88541671	-	1
cg08825223	25	34869991	-	1
cg08680260	24	33122860	-	1
cg23712022	1	198314953	-	1
cg07380496	16	9481619	-	1
cg24375399	11	42222640	-	1
cg19427660	1	120741441	-	1
cg16734497	21	41805783	-	1
cg10047694	2	131772102	-	1
cg03497431	6	97671378	-	1
cg22337509	12	1254561	-	1
cg03315431	X	77639408	-	1
cg07130416	24	1541918	-	1
cg25522795	20	26452521	-	1
cg25916711	16	4945644	-	1
cg19210770	2	220419115	-	1
cg04087740	19	29858521	-	1
cg01512265	13	64523799	-	1
cg06348377	3	214969293	-	1
cg10306079	8	28715945	-	1
cg12854762	4	102312369	-	1
cg22536770	5	4220728	-	1
cg05289873	11	41775784	-	1
cg04946721	11	47701161	-	1
cg25228422	4	27863046	-	1
cg08089301	11	37460403	-	1
cg05417607	11	22219178	-	1
cg02037307	5	43826183	-	1
cg06258155	11	60134277	-	1
cg26108683	21	44651150	-	1
cg19494464	20	29043445	-	1
cg08430068	7	64665758	-	1
cg14207921	7	23857722	-	1
cg24748769	7	66118183	-	1
cg00966834	1	13874308	-	1
cg23691246	22	23110383	-	1
cg22898783	3	33144080	-	1
cg05109065	X	62392315	-	1
cg24812837	22	21106999	-	1
cg20303140	3	3113974	-	1
cg04723632	7	33779078	-	1
cg18083305	11	22903618	-	1
cg25847024	1	88006065	-	1
cg23750265	1	109195912	-	1
cg14893267	1	197816850	-	1
cg22943762	7	69803119	-	1
cg02917596	21	39533458	-	1
cg02543075	2	217357096	-	1
cg09438147	2	210410302	-	1
cg16528022	7	74005674	-	1
cg08617833	X	107785799	-	1
cg06959182	5	34795941	-	1
cg22684426	3	137073682	-	1
cg03078689	1	215727998	-	1
cg05090195	3	132382680	-	1
cg12092677	11	26562893	-	1
cg05222995	17	59732364	-	1
cg19398794	1	104681725	-	1
cg04553410	4	113137146	-	1
cg09732150	7	16784177	-	1
cg09754110	12	41082879	-	1
cg01816411	15	77765982	-	1
cg23026345	20	14408109	-	1
cg00401433	9	71615969	-	1
cg26345888	1	32719154	-	1
cg13674662	14	55759662	-	1
cg19273746	9	3282352	-	1
cg01153660	3	132351780	-	1
cg18117600	7	54588882	-	1
cg09226198	24	1496326	-	1
cg27441689	7	33639760	-	1
cg21330313	4	77158816	-	1
cg17159093	2	201532083	-	1
cg17087331	22	39449201	-	1
cg10023862	11	8233538	-	1
cg23245432	3	46507786	-	1
cg18242682	11	49456195	-	1
cg01552272	13	7051984	-	1
cg17831269	12	45283083	-	1
cg20826416	20	26807479	-	1
cg23468507	24	27653835	-	1
cg25585712	6	60712888	-	1
cg08818092	X	21911875	-	1
cg01572696	6	116492826	-	1
cg12704708	X	52600636	-	1
cg12103037	18	45584218	-	1
cg26682103	X	109833372	-	1
cg14945867	7	63897264	-	1
cg15875995	8	63765440	-	1
cg05610740	3	165693250	-	1
cg11856897	1	21803334	-	1
cg16389705	5	48260956	-	1
cg08255187	3	214653948	-	1
cg05976695	13	11915477	-	1
cg25214684	1	13484415	-	1
cg01036697	3	104131471	-	1
cg27294841	15	62524637	-	1
cg03846926	13	21813811	-	1
cg07682547	5	63301073	-	1
cg15966877	5	5226429	-	1
cg02388245	1	104020465	-	1
cg24673742	1	11653013	-	1
cg00642306	5	9736212	-	1
cg22876214	10	54994754	-	1
cg06179749	2	233448149	-	1
cg27029179	15	25556918	-	1
cg06785302	9	58994207	-	1
cg26663636	1	111945489	-	1
cg25178784	21	42631824	-	1
cg00219956	24	26919508	-	1
cg02117414	1	121336689	-	1
cg11391637	1	13304025	-	1
cg24669191	12	48090465	-	1
cg06224551	21	27496467	-	1
cg05673146	5	43434360	-	1
cg20146541	5	38817611	-	1
cg22746256	25	18811807	-	1
cg14270348	21	24562492	-	1
cg09826019	11	26107551	-	1
cg20584831	20	21154908	-	1
cg22601688	9	13433328	-	1
cg20019019	4	55368854	-	1
cg04738220	5	6406413	-	1
cg00541156	1	45629064	-	1
cg11145412	17	52136898	-	1
cg11012683	11	24596738	-	1
cg08290108	25	30922861	-	1
cg00154968	4	81123701	-	1
cg09630589	7	54811754	-	1
cg20710888	8	49844032	-	1
cg27608028	20	17846948	-	1
cg21623748	3	132383377	-	1
cg16600020	20	27364882	-	1
cg25933341	1	203533909	-	1
cg15475080	14	48526274	-	1
cg16652621	2	238854809	-	1
cg08356510	1	217742354	-	1
cg24330922	20	27440434	-	1
cg03571723	10	30585268	-	1
cg00812833	12	32593130	-	1
cg02593352	20	29043528	-	1
cg06276865	1	27601352	-	1
cg26304141	13	61057318	-	1
cg12244464	3	213445541	-	1
cg00746693	14	43986209	-	1
cg03078363	3	132353634	-	1
cg08599635	14	4936978	-	1
cg01585322	3	149308772	-	1
cg26803670	17	52191383	-	1
cg09288233	23	37863436	-	1
cg07172676	9	13837079	-	1
cg09168604	25	40684892	-	1
cg13834844	22	20670619	-	1
cg27474149	20	28055194	-	1
cg17385175	X	20727822	-	1
cg02083559	3	190934445	-	1
cg20043301	16	37091488	-	1
cg16033053	13	35931237	-	1
cg11859641	2	43114192	-	1
cg10378898	7	64665764	-	1
cg17655527	14	59194418	-	1
cg00419855	1	110611631	-	1
cg05354330	1	13827224	-	1
cg23508333	1	265116890	-	1
cg07283098	1	252603429	-	1
cg10098021	20	27391459	-	1
cg26272443	14	49025577	-	1
cg03056321	X	61321052	-	1
cg20386580	22	23230423	-	1
cg25506065	1	109216847	-	1
cg12848808	7	14450875	-	1
cg00799121	5	1740676	-	1
cg00405152	14	52893643	-	1
cg18006085	11	35820071	-	1
cg09247981	22	23118767	-	1
cg15637465	16	1192996	-	1
cg19745637	1	39577500	-	1
cg09213347	15	1137643	-	1
cg12058539	14	14235324	-	1
cg03506502	2	106092103	-	1
cg10111524	21	49326387	-	1
cg00530568	5	45057844	-	1
cg24748448	11	23907033	-	1
cg04209911	12	56461643	-	1
cg14517217	11	53536723	-	1
cg06389934	2	203761026	-	1
cg14166458	2	246238749	-	1
cg16770745	1	117804014	-	1
cg07980145	7	21462715	-	1
cg08883118	17	68513934	-	1
cg26206608	7	23928836	-	1
cg23935420	21	42868546	-	1
cg14558275	4	48003724	-	1
cg11007759	3	23026394	-	1
cg09267745	15	68783195	-	1
cg26500637	11	26562872	-	1
cg24130148	5	10878405	-	1
cg24741914	1	115988961	-	1
cg16205389	1	2913595	-	1
cg21055576	14	55687260	-	1
cg20585869	2	40557510	-	1
cg17814335	X	63564416	-	1
cg22644163	24	35699441	-	1
cg13084669	5	12352865	-	1
cg06633637	1	85586557	-	1
cg08217124	16	4947879	-	1
cg23196133	11	26783729	-	1
cg15142477	23	46290034	-	1
cg04620091	5	44393126	-	1
cg22672431	5	41567652	-	1
cg20345589	22	22219556	-	1
cg08061891	15	29176384	-	1
cg00226545	14	22109222	-	1
cg07159469	14	13873014	-	1
cg17848496	2	228094956	-	1
cg04913160	18	19693791	-	1
cg11558850	22	18296284	-	1
cg20271389	X	108324757	-	1
cg10582871	12	41073228	-	1
cg26573797	14	37540953	-	1
cg16652741	2	219887064	-	1
cg10122252	21	44668045	-	1
cg03191889	6	89526133	-	1
cg13415390	3	2885090	-	1
cg16583863	24	26419745	-	1
cg20724680	14	54212437	-	1
cg15336312	1	99943873	-	1
cg18950102	15	62191821	-	1
cg11284414	2	232491608	-	1
cg10107088	19	58969296	-	1
cg26010110	X	107785801	-	1
cg17386710	24	29716054	-	1
cg00963163	7	64000262	-	1
cg03501633	14	14096061	-	1
cg04376747	14	45475225	-	1
cg09271882	12	45278440	-	1
cg27611584	11	55005330	-	1
cg06390585	11	26622598	-	1
cg10950272	4	78820620	-	1
cg22204479	13	39785001	-	1
[truncated: 25,283 more rows]
