# Supplementary material for: Usability of human Infinium MethylationEPIC BeadChip for mouse DNA methylation studies
Source: BMC Bioinformatics. 2017 Nov 15;18:486. doi: 10.1186/s12859-017-1870-y (PMC5688710; doi:10.1186/s12859-017-1870-y)
Supplement: Supplementary file 8 — Pig_EPIC. (XLS 2701 kb) [file 12859_2017_1870_MOESM8_ESM.xls]

## Sheet: Mapinfo_28883
	CHR	Mapinfo	Strand	Infinium_Design_Type
cg21650422	15	3121073	-	1
cg07102302	14	59328656	-	1
cg15949830	12	6858214	-	1
cg00792783	15	112689987	-	1
cg09192059	X	29555042	-	1
cg08894131	4	109701852	-	1
cg21852905	4	103011137	-	1
cg04836978	X	67051040	-	1
cg04645063	3	40478996	-	1
cg05351940	15	133355822	-	1
cg09655782	8	57820791	-	1
cg00808121	13	142336294	-	1
cg03337507	14	78706223	-	1
cg04907523	9	143437231	-	1
cg16546279	12	19337628	-	1
cg16743310	17	49061752	-	1
cg17278771	4	107102994	-	1
cg20116804	7	49131242	-	1
cg20643039	12	56738413	-	1
cg01278596	2	147550679	-	1
cg17541810	5	63079555	-	1
cg05394010	3	42610079	-	1
cg21260072	17	49204167	-	1
cg09267776	9	72513621	-	1
cg16494916	2	72158477	-	1
cg06754916	12	18705969	-	1
cg12739682	16	23234160	-	1
cg02429656	5	51431789	-	1
cg21681396	6	84303915	-	1
cg08169020	7	98805882	-	1
cg11801282	14	7314597	-	1
cg25417842	18	6463295	-	1
cg01141572	8	88124241	-	1
cg13374701	6	77759147	-	1
cg08727957	7	42036984	-	1
cg21553524	3	106816736	-	1
cg17907238	6	57946029	-	1
cg26890920	6	76660643	-	1
cg19810615	10	30847575	-	1
cg26683316	12	23045850	-	1
cg18315834	7	94879339	-	1
cg18102950	X	116048853	-	1
cg25729807	5	15530452	-	1
cg19645734	5	15596616	-	1
cg26275242	6	154509190	-	1
cg19032492	12	55526246	-	1
cg26009245	6	154509074	-	1
cg03104309	6	51271516	-	1
cg22163834	7	27688159	-	1
cg22487414	6	40697555	-	1
cg01610165	2	133387237	-	1
cg13086574	4	6988308	-	1
cg16493531	7	26988293	-	1
cg00764560	5	4300761	-	1
cg01978368	6	69664610	-	1
cg05161602	4	109557939	-	1
cg10582690	14	77053949	-	1
cg21869590	13	43799752	-	1
cg25594486	6	51351362	-	1
cg03407756	13	155778515	-	1
cg15026408	9	120323411	-	1
cg06234613	7	103818782	-	1
cg13285009	2	59464190	-	1
cg13691247	5	19406922	-	1
cg22665692	14	147849548	-	1
cg19148440	13	73253042	-	1
cg06147822	17	66352964	-	1
cg22832279	2	72031587	-	1
cg20259401	1	182400551	-	1
cg10553028	13	20549046	-	1
cg09080729	14	116291891	-	1
cg15096815	6	141230256	-	1
cg01110955	3	41736850	-	1
cg11855526	2	32542169	-	1
cg18050295	13	78955029	-	1
cg13245802	16	56277794	-	1
cg00839129	14	151054203	-	1
cg21574349	13	132709370	-	1
cg27551078	7	34969235	-	1
cg20882208	8	102992672	-	1
cg01416906	3	42417350	-	1
cg25745773	17	43276754	-	1
cg22601215	X	50568675	-	1
cg06359096	5	15912816	-	1
cg24753200	1	204436687	-	1
cg19271111	13	95552036	-	1
cg17660561	5	24752404	-	1
cg02066222	4	116786706	-	1
cg09003527	7	26730666	-	1
cg19017289	5	66555854	-	1
cg02668248	2	60904503	-	1
cg13641043	12	18541991	-	1
cg24403487	12	1453834	-	1
cg21229570	14	40009872	-	1
cg00564759	3	18547525	-	1
cg05024291	3	74778134	-	1
cg25416230	18	60781772	-	1
cg10093679	2	5674118	-	1
cg16742756	2	16240316	-	1
cg20947082	14	61548617	-	1
cg06133459	7	34342964	-	1
cg26543180	5	66375984	-	1
cg02966076	6	11973809	-	1
cg06263372	6	113863711	-	1
cg11667683	9	102941822	-	1
cg14739151	15	68426168	-	1
cg24219929	1	123140604	-	1
cg08733913	6	57981570	-	1
cg00049718	4	115990467	-	1
cg08387815	3	7751807	-	1
cg02647941	13	95431688	-	1
cg13966609	9	49913221	-	1
cg20612642	7	59873565	-	1
cg15256305	12	63386322	-	1
cg04495456	2	6490802	-	1
cg10654496	14	138346378	-	1
cg07925619	12	21148274	-	1
cg22322863	12	44253689	-	1
cg07022387	7	44460200	-	1
cg11721177	6	74569932	-	1
cg15443535	7	120770170	-	1
cg24969232	1	297320670	-	1
cg04739647	15	91391369	-	1
cg08891656	2	106220794	-	1
cg08482682	9	40452505	-	1
cg24827726	13	77430915	-	1
cg20578175	1	155222485	-	1
cg09012513	15	62143068	-	1
cg10042799	7	123233146	-	1
cg00824018	14	124169318	-	1
cg18363568	7	16703529	-	1
cg13186271	1	33439398	-	1
cg08730747	3	39068386	-	1
cg24594830	5	109254280	-	1
cg14397361	1	314125677	-	1
cg25683752	14	43506045	-	1
cg17708456	13	117101624	-	1
cg17730474	12	23191598	-	1
cg15484972	15	145293374	-	1
cg13242861	17	43581001	-	1
cg09720205	6	17394076	-	1
cg01673931	13	34968542	-	1
cg17250863	17	43410681	-	1
cg06887159	2	17688248	-	1
cg18082337	13	95444952	-	1
cg01358029	8	5536263	-	1
cg03532420	3	17817130	-	1
cg10144604	17	66351665	-	1
cg02296583	14	65287044	-	1
cg14825413	4	1305653	-	1
cg08340521	2	73169932	-	1
cg17939040	12	40256489	-	1
cg13678470	1	314135887	-	1
cg03341723	7	29752792	-	1
cg00806704	11	5117707	-	1
cg27100990	9	108068272	-	1
cg23479730	7	127800992	-	1
cg09016242	6	30223640	-	1
cg14850625	4	21837604	-	1
cg18940588	14	47115315	-	1
cg07382149	4	107776208	-	1
cg24118894	6	45965747	-	1
cg04433822	2	71697087	-	1
cg05167251	15	91391372	-	1
cg24865406	14	64952922	-	1
cg23063716	7	62865327	-	1
cg13700589	1	230981508	-	1
cg15561583	3	82968747	-	1
cg20331795	15	15096607	-	1
cg08215925	13	58695162	-	1
cg12241532	10	73581331	-	1
cg02071005	15	89545979	-	1
cg23162201	9	1278705	-	1
cg05270381	9	125173792	-	1
cg03527353	2	31485254	-	1
cg07359369	1	146324682	-	1
cg11995069	2	16213452	-	1
cg06420324	9	8901936	-	1
cg23146472	7	43780027	-	1
cg04249460	7	41683307	-	1
cg17678946	3	114420071	-	1
cg08941173	9	57871895	-	1
cg19667082	5	110507280	-	1
cg22177040	5	77693928	-	1
cg11480236	12	46966592	-	1
cg10814176	12	22502607	-	1
cg15347189	13	134622222	-	1
cg04589975	3	75784822	-	1
cg24121098	6	47824569	-	1
cg25916282	15	91427597	-	1
cg02970077	3	139935408	-	1
cg23187744	2	70543387	-	1
cg12231969	15	28047451	-	1
cg21513254	7	26915296	-	1
cg15421788	14	49373609	-	1
cg16745091	15	34928204	-	1
cg18562689	5	32919998	-	1
cg02674305	17	44443444	-	1
cg21547190	6	38634529	-	1
cg10565996	8	41159516	-	1
cg03517379	X	113639459	-	1
cg01438365	12	38334997	-	1
cg06090630	3	40636003	-	1
cg13925890	16	56940904	-	1
cg09556632	6	157721564	-	1
cg26116485	13	40886706	-	1
cg10439144	16	54878117	-	1
cg21644740	7	25211811	-	1
cg09011601	3	17785650	-	1
cg00067574	3	100096617	-	1
cg11318859	3	117544001	-	1
cg24872782	16	5141858	-	1
cg18674212	1	18706916	-	1
cg17733353	1	307448638	-	1
cg05201332	7	98895087	-	1
cg27661128	10	16690073	-	1
cg13482308	1	265604276	-	1
cg15258265	8	50389736	-	1
cg18804615	7	130204376	-	1
cg26458497	12	49753942	-	1
cg27196194	2	75233883	-	1
cg27547442	1	76878512	-	1
cg21392845	3	139951060	-	1
cg05391750	3	113674009	-	1
cg10729419	7	24434104	-	1
cg03513571	3	140552822	-	1
cg04614173	7	34366061	-	1
cg01952313	11	11570596	-	1
cg24799921	14	84032301	-	1
cg12057946	9	52594859	-	1
cg04920380	12	50415339	-	1
cg18187148	6	83985977	-	1
cg14576896	1	152453115	-	1
cg00859574	7	39706775	-	1
cg02995697	13	59864457	-	1
cg10141075	15	150102657	-	1
cg16162668	8	109324742	-	1
cg21477861	12	18543927	-	1
cg03451670	15	150031329	-	1
cg10090256	6	156194287	-	1
cg07160694	7	99037720	-	1
cg17027195	3	13608608	-	1
cg25666403	14	50285865	-	1
cg20693706	5	6355188	-	1
cg24751407	1	19580827	-	1
cg02043105	3	18721252	-	1
cg16810054	17	43305734	-	1
cg24885246	1	231817729	-	1
cg02042144	3	139935856	-	1
cg17393267	13	139161593	-	1
cg06013127	12	47722546	-	1
cg00800993	17	67409624	-	1
cg09860783	1	18813231	-	1
cg01988539	2	92317901	-	1
cg23851359	17	40607218	-	1
cg07024996	3	118700910	-	1
cg25203031	6	134663930	-	1
cg26456022	16	23173270	-	1
cg05638401	2	147229252	-	1
cg06759739	7	46061555	-	1
cg22268510	7	28006405	-	1
cg25495685	18	6276114	-	1
cg14232643	3	59467110	-	1
cg13390630	17	53985590	-	1
cg04344565	4	3049054	-	1
cg04118306	14	10121512	-	1
cg19347980	15	86717508	-	1
cg14644001	7	28004913	-	1
cg19317333	6	59702875	-	1
cg01557844	4	106925325	-	1
cg25235766	6	53057430	-	1
cg17021559	14	82637950	-	1
cg11969144	4	141353772	-	1
cg23667405	7	27503588	-	1
cg24850932	13	149915056	-	1
cg22014887	8	1120125	-	1
cg01485439	2	3787989	-	1
cg13174850	7	121176425	-	1
cg24425021	11	55421282	-	1
cg21209684	2	151159287	-	1
cg18485444	2	5189302	-	1
cg21435902	9	78914236	-	1
cg24435866	4	103551568	-	1
cg16636935	5	66278326	-	1
cg22523077	8	58643507	-	1
cg12325536	2	98750621	-	1
cg00997648	12	63528952	-	1
cg20758651	6	38725104	-	1
cg16324579	8	144625808	-	1
cg05299650	5	15438854	-	1
cg12325049	13	73280111	-	1
cg17404915	17	29918887	-	1
cg17086808	3	135804184	-	1
cg09232790	1	300636667	-	1
cg02321192	15	154622056	-	1
cg05079767	5	8010900	-	1
cg06640637	17	52232406	-	1
cg07419021	15	75713982	-	1
cg13873889	7	27494531	-	1
cg12593251	2	77926987	-	1
cg18045461	14	49322734	-	1
cg17638730	4	56528295	-	1
cg02691819	13	52291043	-	1
cg27599058	9	77271539	-	1
cg12385530	6	44685848	-	1
cg02428701	12	35389868	-	1
cg23053918	2	9718809	-	1
cg01693090	12	19910714	-	1
cg00252696	6	81586215	-	1
cg18015844	7	34342951	-	1
cg25316749	9	43915805	-	1
cg12054820	2	88145118	-	1
cg20076826	3	59137535	-	1
cg03650474	14	117939778	-	1
cg25315731	7	24290420	-	1
cg00575769	14	6930396	-	1
cg05568678	12	57342868	-	1
cg26372949	9	62346751	-	1
cg08911275	15	91361319	-	1
cg08941122	2	80529636	-	1
cg14006463	5	66376176	-	1
cg04585177	14	35222197	-	1
cg08499046	2	31493714	-	1
cg24966575	5	12920832	-	1
cg16718678	2	6576847	-	1
cg17452291	9	102941808	-	1
cg18451114	6	86798379	-	1
cg01536901	14	49322716	-	1
cg16491506	1	210791556	-	1
cg23423423	5	8183452	-	1
cg23282363	8	76554715	-	1
cg14012033	14	37832681	-	1
cg05003599	3	7908518	-	1
cg02621993	3	4315401	-	1
cg10949753	12	5622542	-	1
cg08813062	15	89547251	-	1
cg23361084	9	8901930	-	1
cg09453767	13	72802933	-	1
cg19355120	18	49963354	-	1
cg01008010	4	79341924	-	1
cg21039708	1	206653647	-	1
cg03977084	6	73960227	-	1
cg23810564	9	77391596	-	1
cg10856549	2	6894815	-	1
cg06892439	7	24808793	-	1
cg07094533	15	146959818	-	1
cg23203698	3	122151497	-	1
cg03328201	14	53695602	-	1
cg07590621	9	12335022	-	1
cg26348180	13	140632019	-	1
cg17035412	18	50836842	-	1
cg13936214	14	46680074	-	1
cg05110787	2	9400752	-	1
cg06778755	7	53785217	-	1
cg22702618	2	59070111	-	1
cg00107914	7	27508184	-	1
cg01792257	7	105971991	-	1
cg01721429	6	32943335	-	1
cg19160975	3	10543044	-	1
cg25947544	13	48642234	-	1
cg22935149	5	6808070	-	1
cg19464804	7	88959132	-	1
cg26349672	6	88330465	-	1
cg14730445	5	87013296	-	1
cg21878275	13	50690427	-	1
cg06160295	3	72177003	-	1
cg17292622	X	57747111	-	1
cg05201477	7	54768192	-	1
cg06180614	6	45477377	-	1
cg01103590	5	38108837	-	1
cg18897345	5	6780496	-	1
cg14127589	9	50605235	-	1
cg25488669	17	21259033	-	1
cg06421633	12	27143124	-	1
cg27095256	6	76302170	-	1
cg04319617	13	37138088	-	1
cg25804146	2	72855804	-	1
cg21865157	6	69398757	-	1
cg08979319	1	76056007	-	1
cg02790021	14	46680087	-	1
cg21996137	7	13322032	-	1
cg25387593	9	51312087	-	1
cg06652112	13	140633203	-	1
cg07921384	15	134576281	-	1
cg02450613	16	24148417	-	1
cg17185817	6	78181142	-	1
cg26177544	1	163304354	-	1
cg27105478	16	43072258	-	1
cg21854952	12	50024303	-	1
cg01108400	1	303406592	-	1
cg04414295	7	129703971	-	1
cg24455649	6	81482038	-	1
cg20474850	14	17530886	-	1
cg13162581	12	5553358	-	1
cg08180952	7	62865324	-	1
cg04624110	17	25315323	-	1
cg10653296	11	75837992	-	1
cg24913154	11	18915869	-	1
cg00533215	3	77617390	-	1
cg11426703	2	71702213	-	1
cg25376924	4	633119	-	1
cg18930928	9	72145829	-	1
cg26734766	1	286081300	-	1
cg05970721	3	23700371	-	1
cg07579618	X	103975629	-	1
cg02600973	17	58872355	-	1
cg21327194	12	6735732	-	1
cg06716807	3	118726244	-	1
cg03983969	X	41763201	-	1
cg14897802	2	58287728	-	1
cg00466827	17	66351757	-	1
cg01525669	11	81635203	-	1
cg17472072	13	21096145	-	1
cg11628859	7	34374171	-	1
cg16999122	3	6080080	-	1
cg20370713	9	51097569	-	1
cg24983105	5	17439350	-	1
cg15135704	6	69449496	-	1
cg00304072	1	136458486	-	1
cg05001992	6	12611167	-	1
cg08550615	18	59710004	-	1
cg15038286	13	79608618	-	1
cg04101363	6	15069147	-	1
cg25593258	14	33492069	-	1
cg12116389	8	34832467	-	1
cg02058918	1	268740653	-	1
cg24652615	7	45141889	-	1
cg11473001	9	65007598	-	1
cg00549910	3	66675782	-	1
cg00911719	7	129203288	-	1
cg08033383	4	120550583	-	1
cg16356837	5	19646268	-	1
cg12313215	7	65365396	-	1
cg11753771	9	141982532	-	1
cg17895018	14	113941157	-	1
cg05948588	6	46047988	-	1
cg03925425	11	84902231	-	1
cg07576222	1	182685379	-	1
cg00742472	7	73024630	-	1
cg15965542	13	73835611	-	1
cg11597475	8	59139313	-	1
cg15438404	5	24754147	-	1
cg04631389	12	4907309	-	1
cg15637415	2	70333475	-	1
cg08984586	2	82981727	-	1
cg23777958	4	57877351	-	1
cg16875863	6	49570628	-	1
cg20115868	15	86717500	-	1
cg05102849	12	52453829	-	1
cg13661519	18	50105273	-	1
cg21398794	7	28006417	-	1
cg05270634	12	20012405	-	1
cg19356389	7	29753302	-	1
cg04927889	13	48003298	-	1
cg18665732	14	108910888	-	1
cg22694153	6	152614144	-	1
cg21564235	12	24858753	-	1
cg13264311	8	119906738	-	1
cg22248052	7	51230290	-	1
cg22853211	6	30639998	-	1
cg02161125	X	41763198	-	1
cg18861001	6	30641327	-	1
cg05647756	12	5553323	-	1
cg24923818	2	65152587	-	1
cg14991984	4	130549164	-	1
cg01588748	5	107336079	-	1
cg19859323	X	128538113	-	1
cg08480266	6	40108064	-	1
cg16767700	X	18898876	-	1
cg01529917	5	93613329	-	1
cg12692042	6	109028723	-	1
cg17617165	3	117544013	-	1
cg09375892	12	49233832	-	1
cg16039964	12	54720223	-	1
cg11676353	6	88011353	-	1
cg20570761	12	22621440	-	1
cg17716617	6	83095903	-	1
cg01856162	15	146889583	-	1
cg24866538	7	26929673	-	1
cg15712577	14	26257202	-	1
cg12354986	5	7591101	-	1
cg11686722	1	149975471	-	1
cg23150379	3	132815495	-	1
cg00238848	9	8009476	-	1
cg20633339	2	69270544	-	1
cg09858777	3	38750827	-	1
cg03998871	7	134618373	-	1
cg26692294	16	81833458	-	1
cg13735223	1	303105613	-	1
cg08337312	17	60735831	-	1
cg20820767	6	154249546	-	1
cg23931836	6	48310716	-	1
cg27070016	1	293012488	-	1
cg13349304	7	44460202	-	1
cg19966154	5	38371569	-	1
cg25636132	5	15440065	-	1
cg04691634	2	1973459	-	1
cg11092487	17	43577687	-	1
cg06938409	2	140573074	-	1
cg04896295	7	34371333	-	1
cg10303978	6	30534859	-	1
cg05200893	X	39869039	-	1
cg01448923	4	17393686	-	1
cg21575283	4	116034554	-	1
cg23729501	6	119778473	-	1
cg09744151	17	46915917	-	1
cg21881364	9	8038573	-	1
cg23506944	12	48468734	-	1
cg27271513	13	25224578	-	1
cg18590015	1	29124207	-	1
cg07482761	15	134033528	-	1
cg25497529	2	58816633	-	1
cg10453879	16	38138127	-	1
cg02744793	10	63407920	-	1
cg16735021	7	81287152	-	1
cg03960072	7	20368291	-	1
cg21364278	15	82629203	-	1
cg16871667	7	27688149	-	1
cg06979110	5	16356986	-	1
cg01745726	14	53348158	-	1
cg07435294	2	5643128	-	1
cg04988476	13	139316440	-	1
cg11813690	14	34483988	-	1
cg10198271	17	64947758	-	1
cg27260772	7	51230507	-	1
cg25662926	4	65051263	-	1
cg02715833	7	80963652	-	1
cg02676375	16	57023904	-	1
cg16556145	11	71983523	-	1
cg11118357	4	74288314	-	1
cg19519384	7	24451010	-	1
cg25623768	3	101516081	-	1
cg01904414	14	147399849	-	1
cg24938498	13	28792353	-	1
cg05032353	X	121904347	-	1
cg01978704	15	133355876	-	1
cg09775582	12	23867282	-	1
cg18052097	14	32694154	-	1
cg26164879	6	86900146	-	1
cg09415883	2	5184434	-	1
cg26157385	2	56475607	-	1
cg14480343	7	59881049	-	1
cg21949512	15	75715011	-	1
cg00129232	12	23098917	-	1
cg08430409	5	15420851	-	1
cg05013064	17	64328566	-	1
cg01427575	6	51356924	-	1
cg20927952	7	104712708	-	1
cg13828701	3	120657259	-	1
cg19415767	7	4525637	-	1
cg16857858	18	50032614	-	1
cg13491481	13	48642231	-	1
cg08634762	2	142573942	-	1
cg04535176	2	75830537	-	1
cg25705148	3	74294222	-	1
cg12028548	17	39268203	-	1
cg11525941	2	98753901	-	1
cg15757320	X	113639464	-	1
cg07458170	9	63071901	-	1
cg02853115	7	27279028	-	1
cg15174949	2	73514654	-	1
cg27355354	3	7751821	-	1
cg19924829	14	140493200	-	1
cg01931502	4	97026478	-	1
cg23328066	4	136192354	-	1
cg26848940	7	38459443	-	1
cg08391709	6	52990035	-	1
cg13872879	6	51287810	-	1
cg24513967	7	129704071	-	1
cg22740895	15	38120465	-	1
cg04657467	3	18207357	-	1
cg21268163	7	28053979	-	1
cg14799114	5	24152146	-	1
cg16063617	2	137198794	-	1
cg13938361	1	264124937	-	1
cg19827650	13	28886930	-	1
cg18305324	7	27509628	-	1
cg06974474	15	66209400	-	1
cg19631766	X	121904355	-	1
cg22587602	3	72688885	-	1
cg18102233	X	22474772	-	1
cg20979061	6	50246286	-	1
cg18177243	7	81000143	-	1
cg24773040	1	281980863	-	1
cg06757784	1	182399540	-	1
cg06327962	9	85774514	-	1
cg21121555	16	55523871	-	1
cg10169971	1	93255173	-	1
cg01790002	18	49963411	-	1
cg19405854	12	50015817	-	1
cg16161979	5	32173471	-	1
cg11238505	4	422913	-	1
cg07659075	1	144618679	-	1
cg05229649	14	121739478	-	1
cg23353952	14	49575772	-	1
cg11602758	X	105452831	-	1
cg14058329	18	50062792	-	1
cg16595365	4	3048137	-	1
cg20926035	3	101512063	-	1
cg12429465	1	14166891	-	1
cg03129717	4	141356321	-	1
cg08599259	6	86797659	-	1
cg20762073	3	41370285	-	1
cg23317907	15	136938425	-	1
cg00535785	6	30759646	-	1
cg15291410	14	55131398	-	1
cg02219962	14	84025676	-	1
cg09377149	13	55557886	-	1
cg13331383	1	314164078	-	1
cg01429118	X	63668303	-	1
cg00243731	8	73033836	-	1
cg04426896	16	15381	-	1
cg18396275	12	19271726	-	1
cg25680638	14	140537796	-	1
cg06188683	1	184630088	-	1
cg14459130	15	89547181	-	1
cg03760457	1	185878103	-	1
cg14306734	6	113847847	-	1
cg08628584	1	49403924	-	1
cg01802344	4	103352807	-	1
cg22630755	2	143227324	-	1
cg16480966	2	17690039	-	1
cg14915263	17	58355376	-	1
cg09644238	13	37760942	-	1
cg25798982	18	20212984	-	1
cg14155184	7	44979673	-	1
cg07864323	13	131597744	-	1
cg16513855	3	81587598	-	1
cg07619960	9	49738981	-	1
cg09829838	7	43504107	-	1
cg08384637	6	2760405	-	1
cg25361023	5	19344253	-	1
cg14812623	X	122597776	-	1
cg06349546	5	3632060	-	1
cg09028935	17	37542429	-	1
cg13625200	15	87830691	-	1
cg27075187	2	50101114	-	1
cg14731407	2	70408379	-	1
cg16794406	2	17688234	-	1
cg20874718	1	160902771	-	1
cg06332339	7	64428331	-	1
cg16199665	7	29761174	-	1
cg19961800	1	212433635	-	1
cg03564009	11	84376329	-	1
cg00543073	3	85291892	-	1
cg10716835	14	114202962	-	1
cg22059392	3	59467089	-	1
cg14172283	1	266266253	-	1
cg07481335	7	95816092	-	1
cg06876672	7	43503965	-	1
cg17596602	9	116504731	-	1
cg08318174	14	69222251	-	1
cg08591265	12	35281876	-	1
cg23813514	14	94104708	-	1
cg15902228	2	4614754	-	1
cg23468927	2	3803665	-	1
cg18830459	6	83276758	-	1
cg00508498	2	28947330	-	1
cg22617898	2	70397083	-	1
cg21635870	1	76884089	-	1
cg02004418	3	101512173	-	1
cg13586610	7	27983324	-	1
cg15538607	2	69456334	-	1
cg10064467	16	20811030	-	1
cg24481633	18	36256885	-	1
cg10812186	7	27960340	-	1
cg25466974	9	144670085	-	1
cg05397514	4	103344486	-	1
cg17337072	6	46233878	-	1
cg24357714	2	3744084	-	1
cg18085206	12	49779658	-	1
cg22656750	16	60191156	-	1
cg19321739	9	51320960	-	1
cg02274103	12	2406880	-	1
cg16595760	17	39189040	-	1
cg15844381	2	65350543	-	1
cg13912311	1	299124946	-	1
cg24078387	6	146652686	-	1
cg24444923	6	74907655	-	1
cg13579661	14	30919115	-	1
cg11799704	14	37901003	-	1
cg08027110	5	23696177	-	1
cg16498359	3	4538907	-	1
cg24498454	6	49244861	-	1
cg12251709	6	78037784	-	1
cg21673646	1	141148919	-	1
cg08642014	6	44172302	-	1
cg00376019	13	38125892	-	1
cg12402427	6	64548230	-	1
cg14185801	14	30414241	-	1
cg25889711	14	121461770	-	1
cg13395060	1	264046495	-	1
cg16383389	4	135067715	-	1
cg16237595	5	23043403	-	1
cg27583307	15	114222933	-	1
cg02809591	3	41663973	-	1
cg26544363	2	31485085	-	1
cg00490655	15	78245956	-	1
cg16757605	6	13507774	-	1
cg04694271	4	101810074	-	1
cg09868728	6	40602465	-	1
cg09999650	6	25642595	-	1
cg07096654	6	62425070	-	1
cg11221049	1	188627002	-	1
cg12864721	14	84029036	-	1
cg06825153	4	138915654	-	1
cg10941566	14	49782624	-	1
cg11356571	6	48955864	-	1
cg17947140	7	38459225	-	1
cg07544748	1	209941727	-	1
cg02423659	8	10780	-	1
cg02775842	4	39133685	-	1
cg18124955	15	87830687	-	1
cg09769113	7	24844178	-	1
cg26472183	4	14906239	-	1
cg16149238	3	122441712	-	1
cg09294629	2	71755336	-	1
cg06357691	2	6878758	-	1
cg12721145	8	121686044	-	1
cg26774410	3	18074561	-	1
cg11342979	5	37096699	-	1
cg02690316	6	47948392	-	1
cg16529483	X	142088673	-	1
cg22242216	6	49570622	-	1
cg01970496	15	91409452	-	1
cg08945214	1	159400777	-	1
cg12255698	12	50015815	-	1
cg16191088	2	71112944	-	1
cg07724670	17	54760121	-	1
cg15666885	4	102797316	-	1
cg23536473	9	97359724	-	1
cg04478083	6	137233215	-	1
cg07072507	15	154622074	-	1
cg15706250	17	12249496	-	1
cg19415364	12	1163166	-	1
cg17017819	1	302142815	-	1
cg12116137	12	49767742	-	1
cg25790310	12	49053328	-	1
cg04143346	4	129831659	-	1
cg11732282	15	67085375	-	1
cg14704079	8	93401724	-	1
cg21859781	4	43648608	-	1
cg17239923	9	61709084	-	1
cg02298862	4	65050585	-	1
cg27319677	9	81459626	-	1
cg01899437	8	19172918	-	1
cg05317630	15	51499861	-	1
cg04579095	11	21292295	-	1
cg04271782	9	115582901	-	1
cg09876426	12	25078065	-	1
cg17172532	7	53785230	-	1
cg25817800	3	42305077	-	1
cg18798853	13	210682937	-	1
cg26342734	3	139936076	-	1
cg09201783	3	7842700	-	1
cg03002480	1	143161642	-	1
cg27418232	3	6699670	-	1
cg07405849	3	118702765	-	1
cg04293876	14	118512610	-	1
cg23932011	1	183734422	-	1
cg11598715	14	41961961	-	1
cg11410023	13	173735581	-	1
cg19227130	13	48002227	-	1
cg05577876	3	9859299	-	1
cg22947196	7	128241091	-	1
cg22123289	5	7810280	-	1
cg04650654	7	24248343	-	1
cg10346121	14	123294597	-	1
cg08290850	7	45137468	-	1
cg13254080	2	147229023	-	1
cg19704805	5	59509708	-	1
cg16823406	5	23696156	-	1
cg13101398	17	61938137	-	1
cg23168231	12	19271564	-	1
cg06357843	5	110722643	-	1
cg09369818	3	7939624	-	1
cg16194540	14	151189404	-	1
cg17951388	4	783917	-	1
cg25280041	7	28026841	-	1
cg24108215	1	299758013	-	1
cg16385941	3	1147156	-	1
cg20938391	6	47870117	-	1
cg14258143	6	82690926	-	1
cg17469359	18	60144665	-	1
cg23337631	5	18416165	-	1
cg24810439	14	37834320	-	1
cg03445006	2	6536778	-	1
cg23194024	12	22502604	-	1
cg11711420	16	32559182	-	1
cg20449648	10	16579006	-	1
cg12410921	6	87734351	-	1
cg23023044	4	120291340	-	1
cg22789900	10	15670226	-	1
cg21538190	4	97999633	-	1
cg26998856	7	35879794	-	1
cg13653195	5	15449273	-	1
cg15255390	12	24766710	-	1
cg08739176	4	67243931	-	1
cg10836716	3	11242334	-	1
cg15997374	2	6410314	-	1
cg21102477	6	84303956	-	1
cg02096887	6	64813788	-	1
cg26673053	7	34380305	-	1
cg11950383	13	206663744	-	1
cg03054277	2	53790465	-	1
cg00908434	4	73526516	-	1
cg13533340	1	252024561	-	1
cg22235821	13	89720361	-	1
cg15006118	9	14345440	-	1
cg22031964	2	8212103	-	1
cg25156646	6	40807501	-	1
cg02591871	2	65350555	-	1
cg27244773	12	18227363	-	1
cg22059431	16	31879496	-	1
cg24168641	7	64125903	-	1
cg14322427	1	85661031	-	1
cg14394550	14	7426691	-	1
cg15457058	6	151683000	-	1
cg18556777	6	43183225	-	1
cg11659330	4	103415819	-	1
cg27244732	18	35937223	-	1
cg13838014	1	302332000	-	1
cg06072021	9	61716430	-	1
cg00056719	5	19109686	-	1
cg11970843	15	117827997	-	1
cg09936426	6	67165506	-	1
cg17150898	5	70942590	-	1
cg14332444	6	122145269	-	1
cg13706058	1	60596744	-	1
cg17403046	14	41110599	-	1
cg07063032	6	96260636	-	1
cg11268983	2	148631139	-	1
cg01644623	7	103819021	-	1
cg12648988	9	7555281	-	1
cg06163701	13	37289644	-	1
cg10703496	14	81124408	-	1
cg01536956	7	29763308	-	1
cg09208740	7	24644255	-	1
cg23956190	3	1098379	-	1
cg02564175	6	17242920	-	1
cg20347665	X	65727371	-	1
cg23676682	9	39465004	-	1
cg14705524	13	36012527	-	1
cg26160976	9	63071898	-	1
cg05499272	7	27688149	-	1
cg17953899	3	103258938	-	1
cg00513735	2	82669167	-	1
cg20526654	13	59541188	-	1
cg03380643	17	32163492	-	1
cg05203659	3	32030521	-	1
cg04011470	14	6930471	-	1
cg14909603	1	118156973	-	1
cg00986824	4	120303773	-	1
cg18530766	7	124934742	-	1
cg11311843	12	25385147	-	1
cg09425753	17	60236296	-	1
cg22097768	12	15348225	-	1
cg18682873	3	100097070	-	1
cg06043343	6	82808172	-	1
cg12595013	13	95430721	-	1
cg06691214	15	122245406	-	1
cg18855466	15	115151486	-	1
cg26578923	7	43486810	-	1
cg02299195	2	15641438	-	1
cg03190580	14	40920520	-	1
cg02379684	16	74323415	-	1
cg19116006	17	66351736	-	1
cg02010868	2	75222964	-	1
cg19156483	15	78245674	-	1
cg03037622	13	36891482	-	1
cg15760474	7	42075785	-	1
cg04303024	12	5574488	-	1
cg03006716	3	6192476	-	1
cg23395398	7	46060788	-	1
cg26929700	6	30794404	-	1
cg08117309	7	71652849	-	1
cg06660749	6	14425844	-	1
cg07121705	14	142888882	-	1
cg21069814	13	33908640	-	1
cg21969566	2	70397092	-	1
cg13138089	15	146889580	-	1
cg22740700	1	152452548	-	1
cg19588154	3	85860196	-	1
cg23371278	14	119925849	-	1
cg11149743	12	24858516	-	1
cg15534364	X	65894337	-	1
cg09582314	2	82678773	-	1
cg27046659	14	82719292	-	1
cg08873940	6	51794809	-	1
cg26115633	14	148654177	-	1
cg15454486	15	107659439	-	1
cg26399201	2	140608290	-	1
cg11522804	14	54681678	-	1
cg18108022	4	37447467	-	1
cg09838070	17	42117442	-	1
cg27319971	8	1594533	-	1
cg08991391	1	210373491	-	1
cg01916088	7	42051609	-	1
cg09429435	2	66514819	-	1
cg26857911	2	59383570	-	1
cg21672855	4	6830448	-	1
cg23366404	14	43100415	-	1
cg06292022	6	69912613	-	1
cg13223107	7	51211028	-	1
cg19720058	2	71101007	-	1
cg16482314	4	65050592	-	1
cg11271505	14	82638261	-	1
cg01892516	7	67342395	-	1
cg16360717	1	299462358	-	1
cg19575813	1	108117349	-	1
cg02403180	2	5559482	-	1
cg21960381	8	826052	-	1
cg24426788	X	47998131	-	1
cg14553224	12	35280236	-	1
cg02119363	13	127264338	-	1
cg26459683	1	183734000	-	1
cg03203603	12	36602827	-	1
cg19012704	12	6396488	-	1
cg24403976	1	115215143	-	1
cg18398930	12	21160316	-	1
cg22876092	14	94104706	-	1
cg20596706	7	53588384	-	1
cg19392911	8	40289364	-	1
cg20008332	3	138754131	-	1
cg23169957	17	25315336	-	1
cg22263548	5	6168992	-	1
cg15019790	3	101511689	-	1
cg25435146	6	53271947	-	1
cg14701410	5	17439374	-	1
cg01966787	6	83543357	-	1
cg17382918	17	65878944	-	1
cg14993530	10	19919132	-	1
cg08689931	9	102941805	-	1
cg00716961	6	25476736	-	1
cg24641901	9	29519782	-	1
cg14044640	18	50059223	-	1
cg26163855	6	76007884	-	1
cg06160397	3	2210308	-	1
cg12764034	6	128058853	-	1
cg15815767	3	100097067	-	1
cg21945991	X	90309550	-	1
cg22231400	6	50242811	-	1
cg13211785	2	59383563	-	1
cg24363298	13	35863351	-	1
cg02635948	2	8380522	-	1
cg19738653	14	7428902	-	1
cg27056425	7	23174858	-	1
cg10383028	12	26983853	-	1
cg12693702	18	51214914	-	1
cg12911847	1	62311867	-	1
cg01070657	15	121892156	-	1
cg05543909	6	15060340	-	1
cg23281527	6	71270480	-	1
cg06254214	12	54263108	-	1
cg12590600	17	39402250	-	1
cg17470723	4	67677178	-	1
cg02086094	8	2049921	-	1
cg06942701	15	75719354	-	1
cg01535733	1	15590525	-	1
cg01525244	5	6355162	-	1
cg10664338	7	36726941	-	1
cg06976003	3	38626529	-	1
cg18494884	5	23696065	-	1
cg11084035	2	8446512	-	1
cg12131414	12	6741000	-	1
cg08751472	3	101512134	-	1
cg04568842	5	66376170	-	1
cg03829973	5	24152620	-	1
cg19270469	2	6922127	-	1
cg06373764	14	68083857	-	1
cg14371731	14	88238631	-	1
cg00445126	3	82970590	-	1
cg09822538	4	123379772	-	1
cg17832562	11	76103384	-	1
cg23966068	13	213109812	-	1
cg06511683	4	73526520	-	1
cg10232654	12	24857345	-	1
cg11295801	1	18600797	-	1
cg25393109	12	46892102	-	1
cg07835293	4	95098490	-	1
cg26338723	14	137592966	-	1
cg03891929	14	108910876	-	1
cg05207724	X	141968393	-	1
cg02314771	7	43208488	-	1
cg12373208	12	19402934	-	1
cg00497730	7	110005978	-	1
cg08479688	14	60721827	-	1
cg06942197	12	22165112	-	1
cg16736685	6	45838151	-	1
cg14608422	14	82719165	-	1
cg11668749	14	65237804	-	1
cg02237855	3	72080778	-	1
cg22933337	6	146568647	-	1
cg05723499	2	146045350	-	1
cg23845951	7	43714607	-	1
cg10473383	X	78275289	-	1
cg19801556	12	6482348	-	1
cg03844923	4	109058024	-	1
cg11202785	4	134572169	-	1
cg03731673	7	34366069	-	1
cg01666550	2	3198101	-	1
cg04419871	13	143902370	-	1
cg01304182	3	18360959	-	1
cg18730034	1	157131120	-	1
cg22871801	6	71484794	-	1
cg26413827	11	48598623	-	1
cg09061216	6	58223735	-	1
cg01595997	7	27776471	-	1
cg25475603	2	141419866	-	1
cg19809499	6	151683057	-	1
cg07768103	2	82989245	-	1
cg06558166	X	125453772	-	1
cg00235260	1	155222522	-	1
cg15892115	1	117246711	-	1
cg13637654	14	122669072	-	1
cg24395452	8	41365603	-	1
cg25401220	7	38172092	-	1
cg04984575	17	51537661	-	1
cg25340241	9	115582896	-	1
cg21876001	2	70489965	-	1
cg05291494	1	314164072	-	1
cg04885935	6	12235431	-	1
cg18300848	17	66351761	-	1
cg23779087	1	17277661	-	1
cg16076783	12	49995426	-	1
cg03469079	5	7744498	-	1
cg01261535	3	38626555	-	1
cg05061393	15	134249983	-	1
cg12529868	3	84213429	-	1
cg23100081	2	6893283	-	1
cg08505456	15	91405298	-	1
cg08728892	15	136938435	-	1
cg08371772	6	45514510	-	1
cg12584111	18	8014327	-	1
cg03355998	13	95434391	-	1
cg13873813	3	23810008	-	1
cg20478578	6	134069262	-	1
cg21107197	1	200607892	-	1
cg06742044	12	44550870	-	1
cg27506254	4	83052587	-	1
cg24493568	12	63414177	-	1
cg02972788	9	57566088	-	1
cg14659662	6	146296145	-	1
cg13615516	2	88508273	-	1
cg09469223	6	54633574	-	1
cg26713021	X	39869048	-	1
cg06861044	3	26201257	-	1
cg07382273	6	82232960	-	1
cg13396201	16	56922149	-	1
cg05963618	16	69092237	-	1
cg10721440	X	105452836	-	1
cg06926934	7	88967983	-	1
cg21878500	13	146258685	-	1
cg18084215	2	135012434	-	1
cg07105891	6	73201758	-	1
cg22293223	6	139164066	-	1
cg16896079	5	75516786	-	1
cg11924653	13	141214859	-	1
cg04731570	2	147794983	-	1
cg26529376	3	48407865	-	1
cg05184436	X	142092608	-	1
cg14989462	6	77402773	-	1
cg17702076	18	19229867	-	1
cg13974464	6	49806420	-	1
cg11660413	8	93401700	-	1
cg06464860	16	43072333	-	1
cg20322375	5	104002913	-	1
cg03669907	2	30902104	-	1
cg22841258	13	131955275	-	1
cg05386151	9	72701530	-	1
cg03891652	6	156217298	-	1
cg18647259	12	63503140	-	1
cg10017982	7	28045565	-	1
cg02641442	4	102692395	-	1
cg14546714	12	6078857	-	1
cg10549986	3	137683290	-	1
cg19557340	11	11140797	-	1
cg25936177	7	59378298	-	1
cg19905880	2	3996745	-	1
cg06410537	16	57023512	-	1
cg26298272	1	82746311	-	1
cg23442796	7	43776661	-	1
cg17509220	2	65921438	-	1
cg03363567	12	36670451	-	1
cg06462425	X	101625121	-	1
cg10294960	7	129322344	-	1
cg23671901	7	42141059	-	1
cg21506655	15	70679453	-	1
cg17284580	3	71859728	-	1
cg18610889	2	120534659	-	1
cg11482571	17	64328207	-	1
cg05385496	6	78460831	-	1
cg14651363	X	89993008	-	1
cg10192527	14	32673022	-	1
cg03408778	1	304146394	-	1
cg21285782	4	104047346	-	1
cg01582980	9	99262097	-	1
cg25695615	10	54244388	-	1
cg13071306	6	62094965	-	1
cg00586537	6	25438737	-	1
cg14458783	12	48889976	-	1
cg22648407	15	51902351	-	1
cg18752222	5	63078757	-	1
cg24426072	18	48132343	-	1
cg12651540	7	60103988	-	1
cg25959580	7	64342787	-	1
cg07028608	4	37449351	-	1
cg02469210	14	34619034	-	1
cg20511807	7	123984027	-	1
cg03992926	9	139992419	-	1
cg24575619	5	6767169	-	1
cg10669265	3	1236446	-	1
cg02627286	6	738573	-	1
cg23332900	3	119166308	-	1
cg27606567	13	30153805	-	1
cg24962573	5	4763701	-	1
cg00800569	15	152302372	-	1
cg19570317	2	8484085	-	1
cg18586886	7	26940863	-	1
cg02687928	7	65473278	-	1
cg14417468	9	14446136	-	1
cg08452898	2	76698607	-	1
cg01311064	11	48598585	-	1
cg14431393	7	102733706	-	1
cg24655222	3	118701017	-	1
cg06785746	12	17782035	-	1
cg26233380	17	38125907	-	1
cg06077978	X	47889865	-	1
cg18373944	2	29770711	-	1
cg21685750	3	109829834	-	1
cg03377396	13	155134888	-	1
cg13418419	7	29520829	-	1
cg03830282	5	24806836	-	1
cg23331421	6	35757907	-	1
cg22980611	15	134355465	-	1
cg23220418	X	122597538	-	1
cg18048949	17	49565850	-	1
cg18932798	14	124169160	-	1
cg03635671	2	147334711	-	1
cg04469303	13	215567747	-	1
cg16286272	18	6501812	-	1
cg27130769	3	4600318	-	1
cg13972676	15	115151349	-	1
cg07168124	14	82645167	-	1
cg19052355	15	150466599	-	1
cg23731212	13	115120761	-	1
cg22158769	3	107548736	-	1
cg04285378	7	29761042	-	1
cg27441225	5	19696258	-	1
cg19909111	15	145949041	-	1
cg11891579	16	70207936	-	1
cg20705251	12	54977113	-	1
cg02453348	9	7228827	-	1
cg20018234	4	102661674	-	1
cg17861455	12	51515348	-	1
cg20596493	7	64341027	-	1
cg27633753	X	121904345	-	1
cg25382652	12	51819686	-	1
cg14534739	7	29749534	-	1
cg19577984	7	109299500	-	1
cg21736089	2	75941037	-	1
cg20359285	15	28046138	-	1
cg24465535	7	60212415	-	1
cg06707403	6	65890722	-	1
cg19138755	7	38172106	-	1
cg02246055	6	15060778	-	1
cg20162381	5	69294044	-	1
cg26849884	12	62951819	-	1
cg03426840	9	51097583	-	1
cg13467765	15	35581749	-	1
cg22496723	5	8865855	-	1
cg22448889	12	55248165	-	1
cg27151770	6	30904514	-	1
cg14738448	17	43665583	-	1
cg21526205	6	127218756	-	1
cg26348447	4	98104478	-	1
cg20952204	18	44604956	-	1
cg27026935	3	40669666	-	1
cg21029447	7	27546891	-	1
cg10604258	7	91860150	-	1
cg15364725	14	111659990	-	1
cg01714668	X	41162658	-	1
cg16411863	7	105200366	-	1
cg27112666	1	75211303	-	1
cg18492647	2	6555563	-	1
cg07585876	4	65053047	-	1
cg18003214	18	6422426	-	1
cg15372479	14	135641692	-	1
cg09781932	9	50209416	-	1
cg03289548	14	134462668	-	1
cg02155287	14	59338976	-	1
cg04741284	17	65297924	-	1
cg24906943	7	34992734	-	1
cg24938830	15	124213073	-	1
cg00346434	12	23491716	-	1
cg16701896	18	50013082	-	1
cg02468050	8	136292429	-	1
cg00405060	3	39477498	-	1
cg25532589	5	5647385	-	1
cg26574080	6	16595617	-	1
cg10403260	2	17688285	-	1
cg25749432	2	3989942	-	1
cg16354296	14	131791128	-	1
cg24587056	12	20904207	-	1
cg04400587	3	119135249	-	1
cg23979631	18	50103891	-	1
cg03122669	5	19646271	-	1
cg14359435	9	51597137	-	1
cg14453281	7	127855182	-	1
cg16274474	12	50520993	-	1
cg00063567	3	92548834	-	1
cg02217786	17	39205675	-	1
cg14831677	11	84902240	-	1
cg10441628	16	69039775	-	1
cg04730314	7	23174858	-	1
cg24831051	2	98795074	-	1
cg08873424	7	24476279	-	1
cg12827637	7	98805785	-	1
cg12223582	3	10061024	-	1
cg03552472	14	98523108	-	1
cg05972000	4	74288305	-	1
cg04175879	17	55665083	-	1
cg19969113	14	36452485	-	1
cg20210501	14	42881384	-	1
cg12243375	9	68952116	-	1
cg06425919	2	44484135	-	1
cg19886179	15	75585486	-	1
cg21222634	17	66352000	-	1
cg14870062	2	69278619	-	1
cg11207839	14	50847366	-	1
cg27005794	3	49459450	-	1
cg15112458	9	115582889	-	1
cg03423038	12	41546744	-	1
cg19927510	9	125834777	-	1
cg06879406	2	78371901	-	1
cg13447391	8	651793	-	1
cg07426997	1	283878450	-	1
cg13847987	1	304826602	-	1
cg10344245	8	117360857	-	1
cg17774851	2	103847828	-	1
cg20905516	9	68952081	-	1
cg19384852	1	240996951	-	1
cg16995983	2	103839027	-	1
cg09883678	14	32675924	-	1
cg20898549	3	18203826	-	1
cg25589651	7	24450719	-	1
cg26213561	10	59068260	-	1
cg08862564	15	122245636	-	1
cg18005337	3	59151484	-	1
cg04504441	2	141419905	-	1
cg17026287	10	61800602	-	1
cg04986864	6	47540516	-	1
cg06341251	9	11670082	-	1
cg06819951	12	12181817	-	1
cg24335355	6	45075849	-	1
cg20585358	3	59137604	-	1
cg20023049	5	65912062	-	1
cg07292215	1	302142819	-	1
cg14724739	14	43564390	-	1
cg21935113	2	7554276	-	1
cg01932091	6	79677358	-	1
cg20865656	9	51188414	-	1
cg08949296	4	67244073	-	1
cg26675876	14	15692359	-	1
cg16354027	5	6355194	-	1
cg08655589	13	77532972	-	1
cg23453437	18	60758541	-	1
cg23087992	13	128979717	-	1
cg20809997	6	71539605	-	1
cg15565065	12	24789537	-	1
cg19434710	4	106772475	-	1
cg13648682	1	307507836	-	1
cg04777612	12	5553367	-	1
cg25510018	2	72689833	-	1
cg04463722	4	79211170	-	1
cg17011080	7	95430961	-	1
cg15384459	7	44092915	-	1
cg12209965	6	45597200	-	1
cg00472324	4	102692383	-	1
cg08187469	3	121870968	-	1
cg05003554	16	12627065	-	1
cg13566610	9	114641606	-	1
cg10351691	2	38256124	-	1
cg22574802	16	30316107	-	1
cg26796793	7	60360285	-	1
cg10339854	5	6355153	-	1
cg26734696	3	21404138	-	1
cg00553487	6	45816627	-	1
cg11245142	7	62861166	-	1
cg06701726	X	126059371	-	1
cg05656590	13	117101635	-	1
cg18319029	6	98538634	-	1
cg22472154	8	500974	-	1
cg14931631	15	90303376	-	1
cg23355997	3	139880784	-	1
cg22437258	9	44078401	-	1
cg13264494	8	116954750	-	1
cg11843948	3	4595201	-	1
cg02873525	6	49246473	-	1
cg14777509	13	37397877	-	1
cg15190599	7	22054567	-	1
cg20078054	13	80150066	-	1
cg11370512	14	41003272	-	1
cg04535829	13	35368381	-	1
cg10504108	6	69914619	-	1
cg04503267	6	82845848	-	1
cg04330389	2	59370169	-	1
cg27230711	14	122989848	-	1
cg02745847	12	25163866	-	1
cg08941794	4	73526514	-	1
cg17669987	13	35625992	-	1
cg02989768	7	34166170	-	1
cg12646252	X	89993020	-	1
cg02705837	12	55248180	-	1
cg06958563	2	98762820	-	1
cg23288827	12	52453814	-	1
cg04520396	12	49776842	-	1
cg05924647	1	145601827	-	1
cg02606808	16	52392167	-	1
cg09881329	1	276190727	-	1
cg07204662	2	6872323	-	1
cg03513471	X	137792705	-	1
cg06902555	2	32547155	-	1
cg16212298	6	51271390	-	1
cg00001245	13	76738945	-	1
cg14947478	17	43917931	-	1
cg16881064	18	57998185	-	1
cg26133769	8	24323856	-	1
cg16219283	7	27555687	-	1
cg09365557	12	38337797	-	1
cg14917512	2	76071132	-	1
cg00900735	12	5860673	-	1
cg24055029	7	27960331	-	1
cg10439765	17	53839739	-	1
cg08409301	6	40668971	-	1
cg13233461	5	19519454	-	1
cg25514273	11	46663485	-	1
cg16966815	6	126451362	-	1
cg05598845	4	109027584	-	1
cg15786971	6	54377529	-	1
cg18559697	7	60590160	-	1
cg26660157	3	119060816	-	1
cg11671688	1	85202894	-	1
cg27393769	2	61773680	-	1
cg16529477	15	137614766	-	1
cg12573705	11	11570604	-	1
cg09162158	18	6276452	-	1
cg14597739	7	27555691	-	1
cg07140660	16	56654147	-	1
cg07301944	6	6358576	-	1
cg17502394	7	43815574	-	1
cg26944981	12	44443708	-	1
cg24532898	15	86717510	-	1
cg05975845	17	56982986	-	1
cg27161463	9	50605250	-	1
cg07757611	13	37872658	-	1
cg18206027	9	149507732	-	1
cg00175573	17	32080769	-	1
cg09048084	1	83886719	-	1
cg15189866	6	77371335	-	1
cg19100034	2	80329883	-	1
cg12546181	6	49609086	-	1
cg02244269	3	42700774	-	1
cg11817453	2	71254861	-	1
cg21972958	1	63224677	-	1
cg22640114	10	15703155	-	1
cg10336131	2	5180599	-	1
cg13909534	2	80750088	-	1
cg11262093	18	6546033	-	1
cg19022476	4	375502	-	1
cg03159396	7	51212917	-	1
cg20775702	7	53588336	-	1
cg04355871	2	6923186	-	1
cg05375728	6	141747214	-	1
cg13764991	1	246945300	-	1
cg05779081	14	113043969	-	1
cg06433879	17	21529091	-	1
cg23509745	13	131655886	-	1
cg00558702	5	59479260	-	1
cg24960979	X	113639951	-	1
cg02520729	14	32675537	-	1
cg19289355	18	21675095	-	1
cg09748975	8	5247772	-	1
cg25059646	6	76928489	-	1
cg19211149	5	68751143	-	1
cg21965843	3	112931706	-	1
cg22836359	5	66323091	-	1
cg15565032	1	184299486	-	1
cg23467079	4	16914633	-	1
cg27543922	6	58052679	-	1
cg23098168	4	121335530	-	1
cg13187788	12	26198159	-	1
cg11609668	9	49636270	-	1
cg23638872	1	299733177	-	1
cg14340074	7	34166164	-	1
cg20594961	8	2052903	-	1
cg18849840	1	35137151	-	1
cg19769760	6	86797807	-	1
cg13694576	2	31480105	-	1
cg25729445	7	25215753	-	1
cg19303983	3	40991085	-	1
cg26619047	2	147405248	-	1
cg15441416	6	53413189	-	1
cg19199146	9	3972227	-	1
cg09010017	4	3046617	-	1
cg26505478	X	112690001	-	1
cg26338757	14	94915474	-	1
cg05785344	X	122320194	-	1
cg09936845	4	101793618	-	1
cg23486345	1	74987673	-	1
cg26249144	2	71697099	-	1
cg09118760	3	82486367	-	1
cg24134071	2	66291878	-	1
cg10292832	6	77402566	-	1
cg07219667	12	1250843	-	1
cg26986937	9	91602094	-	1
cg26742815	2	146045345	-	1
cg20056914	7	81356660	-	1
cg23373718	4	109107736	-	1
cg24058604	18	50103881	-	1
cg06482904	2	9328869	-	1
cg05439814	3	22571174	-	1
cg07687119	5	19695064	-	1
cg16635016	2	82682240	-	1
cg05193110	7	101839043	-	1
cg26358286	7	46063668	-	1
cg06237608	7	92002227	-	1
cg04122027	2	31909553	-	1
cg18150439	15	15096626	-	1
cg22799212	4	97168176	-	1
cg26387956	1	145363382	-	1
cg19901191	6	82962652	-	1
cg08015507	13	34642067	-	1
cg05343811	7	104163029	-	1
cg25272554	15	136938429	-	1
cg01809675	16	56921515	-	1
cg11724493	7	29761179	-	1
cg09315918	9	73085808	-	1
cg02055615	7	4525642	-	1
cg05926784	2	65478691	-	1
cg14362428	7	27283791	-	1
cg01000469	3	107318367	-	1
cg16201883	12	1148576	-	1
cg17203063	5	42050942	-	1
cg14528339	5	20146075	-	1
cg15244168	2	5773205	-	1
cg19044458	6	65494505	-	1
cg19346371	14	40013754	-	1
cg26870584	1	101773846	-	1
cg27166726	X	63667062	-	1
cg15633480	13	37296462	-	1
cg25570278	7	81424426	-	1
cg09549726	1	157206018	-	1
cg23148651	7	17852057	-	1
cg19351000	3	85285616	-	1
cg02506421	13	34959305	-	1
cg22166703	6	83543355	-	1
cg15168577	2	147382513	-	1
cg05100634	1	106991834	-	1
cg26817300	15	52922740	-	1
cg19481634	1	229662541	-	1
cg24839533	6	81952495	-	1
cg04330371	7	88968002	-	1
cg23278196	5	19406901	-	1
cg01453221	7	27819548	-	1
cg23695714	6	113203774	-	1
cg12956230	10	33402657	-	1
cg20449833	3	100096599	-	1
cg26695123	5	19345788	-	1
cg13668397	6	49244851	-	1
cg17752088	2	90084288	-	1
cg02174884	17	53672568	-	1
cg02990361	4	123467596	-	1
cg20468891	2	8380519	-	1
cg15564972	1	97889076	-	1
cg08422181	2	74712245	-	1
cg15507925	2	15894810	-	1
cg02858413	12	22394399	-	1
cg19357305	17	41989928	-	1
cg18886436	5	20440686	-	1
cg16894263	X	122316885	-	1
cg16783819	1	44545142	-	1
cg05562836	12	47457324	-	1
cg15385197	2	3168780	-	1
cg17864206	6	155366021	-	1
cg04671253	10	34560706	-	1
cg05253018	2	81344568	-	1
cg05680710	7	27816744	-	1
cg01094544	1	143856463	-	1
cg19609284	16	53235357	-	1
cg01416227	4	121104172	-	1
cg21638323	2	16213438	-	1
cg06744585	2	66394217	-	1
cg27600813	12	57505858	-	1
cg20524211	11	84785827	-	1
cg00221745	14	123294591	-	1
cg25076372	2	5574055	-	1
cg07127401	5	33375993	-	1
cg26554567	2	65921066	-	1
cg19900387	6	62281389	-	1
cg06933816	6	13508226	-	1
cg20387569	6	59722203	-	1
cg21543987	3	912899	-	1
cg07124832	2	80980935	-	1
cg16021483	14	42881386	-	1
cg22563312	2	80242103	-	1
cg06296553	14	30512924	-	1
cg24069724	15	35281174	-	1
cg11717597	4	102698099	-	1
cg17612853	13	155778509	-	1
cg21787965	18	57998121	-	1
cg04521510	18	50004171	-	1
cg20634967	11	31998300	-	1
cg12180703	17	47180917	-	1
cg10982886	9	19212079	-	1
cg21475824	10	19918843	-	1
cg03320521	1	186791106	-	1
cg16109089	9	67017180	-	1
cg18363918	6	51652549	-	1
cg06281235	1	118179507	-	1
cg20041802	1	122398848	-	1
cg05253021	14	151051925	-	1
cg20748515	4	103288670	-	1
cg12213201	4	106925394	-	1
cg14087168	4	102220710	-	1
cg03739177	12	47709494	-	1
cg02597246	6	7256558	-	1
cg25761809	2	74670808	-	1
cg00996690	5	16385823	-	1
cg19656282	3	71858507	-	1
cg24631970	14	15692506	-	1
cg02977466	6	69899808	-	1
cg25382504	3	117544005	-	1
cg24461695	13	33002492	-	1
cg05675373	4	120303911	-	1
cg10418716	14	43506037	-	1
cg06744057	7	102167420	-	1
cg25383323	14	144411185	-	1
cg23170029	4	67244061	-	1
cg22894910	6	151836648	-	1
cg11414415	2	13417409	-	1
cg02551882	14	50911281	-	1
cg01337429	3	42628580	-	1
cg02100343	6	81393301	-	1
cg02653798	2	89746512	-	1
cg23189410	13	95433054	-	1
cg05676593	2	3744097	-	1
cg25618573	2	5189479	-	1
cg03096126	1	179571427	-	1
cg18689248	2	74849979	-	1
cg00241650	18	60991238	-	1
cg21429745	3	71876758	-	1
cg16048942	12	50016196	-	1
cg23415212	12	23511925	-	1
cg04640747	14	25577537	-	1
cg04368939	14	122712520	-	1
cg22505746	4	102691628	-	1
cg19556948	8	144625806	-	1
cg12089249	15	93718380	-	1
cg26704087	7	46060779	-	1
cg23069923	2	58286894	-	1
cg13642545	6	47155341	-	1
cg02286380	12	54283996	-	1
cg23967544	16	55389985	-	1
cg15692031	14	113043995	-	1
cg27031435	1	149725122	-	1
cg14160518	17	59596805	-	1
cg01646228	4	74288522	-	1
cg13458609	1	302259411	-	1
cg09346993	7	27753765	-	1
cg20068320	5	20138395	-	1
cg11113644	14	111940991	-	1
cg26963641	6	42890490	-	1
cg21803390	7	16703456	-	1
cg25767901	13	35607904	-	1
cg03158606	12	2402370	-	1
cg26925590	3	40899442	-	1
cg05201970	16	31323865	-	1
cg07586008	6	50004637	-	1
cg23409613	1	202628139	-	1
cg25701418	13	52291038	-	1
cg12159190	4	62080265	-	1
cg24268531	4	102127765	-	1
cg15107038	1	123140579	-	1
cg22332388	4	77206802	-	1
cg21937554	2	19667780	-	1
cg16161715	6	156217396	-	1
cg01990592	4	107372163	-	1
cg21017235	6	51402259	-	1
cg08801479	7	28054760	-	1
cg05310613	1	28454901	-	1
cg05866836	X	102615552	-	1
cg08526784	3	41669231	-	1
cg25942789	15	157542872	-	1
cg15770240	1	184630077	-	1
cg26918756	2	69648352	-	1
cg11828654	X	142259051	-	1
cg24508996	6	69399938	-	1
cg08284713	6	16552920	-	1
cg01393939	4	141348995	-	1
cg16066237	13	208300147	-	1
cg19079845	17	33372472	-	1
cg15838173	14	82627240	-	1
cg02879656	14	94927434	-	1
cg22499719	6	47155312	-	1
cg11150827	3	119802635	-	1
cg14777772	8	43011314	-	1
cg23670599	1	123140623	-	1
cg16616521	2	31496732	-	1
cg19003797	1	30149523	-	1
cg05643349	3	17785369	-	1
cg12378187	13	47998237	-	1
cg13664345	1	243040270	-	1
cg15705999	13	144478750	-	1
cg14875449	13	44040082	-	1
cg01323777	12	55544831	-	1
cg27408765	1	63408832	-	1
cg02497558	12	24744062	-	1
cg07520430	3	119713501	-	1
cg16904899	13	78059293	-	1
cg10652674	14	68638115	-	1
cg11807529	6	70509769	-	1
cg04524321	5	24753869	-	1
cg19995471	1	64132347	-	1
cg14156931	4	633121	-	1
cg07602740	7	27688164	-	1
cg01524174	12	9031277	-	1
cg06530742	6	44627942	-	1
cg18613326	6	56151254	-	1
cg25134909	2	16226291	-	1
cg04233421	6	86971067	-	1
cg26929490	16	23234922	-	1
cg24024056	14	121412326	-	1
cg08445409	16	40180157	-	1
cg08770580	13	131598051	-	1
cg13065834	3	62024453	-	1
cg05377226	9	125834738	-	1
cg18116971	2	75966328	-	1
cg22999099	15	154816327	-	1
cg09888753	14	14142347	-	1
cg07702255	2	17687792	-	1
cg25405238	12	1383049	-	1
cg25306611	6	126450217	-	1
cg03711050	3	98584962	-	1
cg05344430	11	4818395	-	1
cg09236098	6	58126845	-	1
cg01060026	13	76228338	-	1
cg14135814	14	35879690	-	1
cg13110966	7	24450825	-	1
cg11139090	2	82680773	-	1
cg13672462	5	9403044	-	1
cg16183813	11	48598610	-	1
cg16012536	7	24818093	-	1
cg08472398	7	22054316	-	1
cg09944147	1	285797858	-	1
cg26310240	17	40186233	-	1
cg23705931	14	59328654	-	1
cg19630520	7	81356786	-	1
cg18629535	14	41482906	-	1
cg00696901	4	117266416	-	1
cg05839636	2	146219158	-	1
cg04104114	3	106816660	-	1
cg09390251	12	53661144	-	1
cg04202802	7	34363637	-	1
cg21390512	4	13885419	-	1
cg08581937	12	55247713	-	1
cg23216004	4	103350852	-	1
cg15891644	1	145943518	-	1
cg26137940	14	151050594	-	1
cg04763917	2	71757166	-	1
cg10191387	X	115592280	-	1
cg19003646	13	131665950	-	1
cg25798792	8	67539773	-	1
cg07855083	15	114222812	-	1
cg12681784	12	1198279	-	1
cg04618331	2	7022951	-	1
cg08947181	6	88597735	-	1
cg06065245	14	12904386	-	1
cg07531037	12	18543918	-	1
cg09897416	4	108550980	-	1
cg00075768	11	7125696	-	1
cg00657058	14	113043978	-	1
cg10055420	2	117936152	-	1
cg00039441	15	91361330	-	1
cg09650158	2	146246747	-	1
cg20317738	6	64069153	-	1
cg21499430	5	22808500	-	1
cg17331461	9	116504738	-	1
cg10397072	2	77926992	-	1
cg02637320	9	72535462	-	1
cg05587282	1	101775693	-	1
cg14451452	13	205690549	-	1
cg19642835	14	37834356	-	1
cg10764405	2	3416892	-	1
cg16921083	13	86232847	-	1
cg23475135	15	152114201	-	1
cg09928203	18	55342017	-	1
cg13603112	1	291413450	-	1
cg14996807	1	263846257	-	1
cg18654870	15	124740298	-	1
cg06397510	6	82232975	-	1
cg01046287	7	80169541	-	1
cg00994804	13	208298488	-	1
cg14975184	14	31117040	-	1
cg21762374	1	35137160	-	1
cg05338630	4	770924	-	1
cg20088005	14	151051929	-	1
cg15934090	4	129697928	-	1
cg26057283	3	10646187	-	1
cg12963312	7	134128170	-	1
cg11666770	6	46000777	-	1
cg24965497	3	139951017	-	1
cg09537620	2	31491427	-	1
cg17684858	1	87253099	-	1
cg02390588	5	18980589	-	1
cg17669899	12	44722423	-	1
cg23257041	17	30250030	-	1
cg21399040	17	9341443	-	1
cg18854419	9	27999062	-	1
cg19561609	11	13846842	-	1
cg13216995	13	72802929	-	1
cg10856819	X	39939159	-	1
cg09792758	X	103484090	-	1
cg04425920	14	97884817	-	1
cg15560632	3	7905942	-	1
cg19924196	13	72215823	-	1
cg05759424	3	103965134	-	1
cg18819600	18	22091095	-	1
cg12783297	14	111942422	-	1
cg17807479	12	58702250	-	1
cg05507481	13	98710045	-	1
cg12603453	1	17296857	-	1
cg11712793	X	39533515	-	1
cg15611279	2	98754006	-	1
cg10439914	9	73085816	-	1
cg09157431	12	50415336	-	1
cg03385548	8	8791820	-	1
cg15954675	13	49539362	-	1
cg07961283	13	208300171	-	1
cg15213782	3	17485689	-	1
cg05712126	14	49322732	-	1
cg03052869	14	94104694	-	1
cg17492495	1	302606849	-	1
cg18411891	9	23006433	-	1
cg27475923	2	7555020	-	1
cg02066409	14	15692493	-	1
cg12928264	3	91567276	-	1
cg05931684	7	27819542	-	1
cg10058779	7	81005296	-	1
cg11339341	2	98751286	-	1
cg15379185	18	49963959	-	1
cg14181169	7	69286177	-	1
cg18795575	15	154621667	-	1
cg10741025	7	68248947	-	1
cg06275813	1	117246708	-	1
cg23415756	12	56822731	-	1
cg11888651	7	62703355	-	1
cg06322639	7	54953637	-	1
cg22454401	14	84026668	-	1
cg03686950	3	4533359	-	1
cg14610962	12	50016191	-	1
cg26290632	4	51177568	-	1
cg05639912	12	26196482	-	1
cg20340302	17	64840136	-	1
cg13636881	5	15172398	-	1
cg03181376	3	103258344	-	1
cg20841596	10	16690068	-	1
cg20969822	6	45091170	-	1
cg06617636	7	98805684	-	1
cg22807449	12	24756818	-	1
cg13703859	14	3604702	-	1
cg06489159	3	22760755	-	1
cg16048568	7	88968436	-	1
cg10903451	15	78245953	-	1
cg18099632	6	51112241	-	1
cg05085809	12	24875369	-	1
cg24473846	17	56983025	-	1
cg17039936	2	100725423	-	1
cg08867825	4	128249632	-	1
cg08323199	2	9718807	-	1
cg02334770	6	57981550	-	1
cg01825148	3	139951077	-	1
cg19890264	11	7661099	-	1
cg26945813	10	59068304	-	1
cg25681339	12	48732783	-	1
cg21166985	14	32945289	-	1
cg27375388	3	18547614	-	1
cg13259811	14	7428904	-	1
cg16060369	14	66265221	-	1
cg24791025	4	76142416	-	1
cg08753172	12	49606084	-	1
cg12927026	1	268741267	-	1
cg03113878	3	7759095	-	1
cg01640606	1	210737639	-	1
cg08806496	2	103837617	-	1
cg00244745	11	76105282	-	1
cg02046995	5	4657142	-	1
cg00366352	5	91873040	-	1
cg24037166	14	82430826	-	1
cg18337826	7	106155185	-	1
cg13990013	2	16213446	-	1
cg02684904	12	22818204	-	1
cg14696396	7	57333283	-	1
cg19075535	1	264134987	-	1
cg05537653	2	16202609	-	1
cg11894951	2	65395559	-	1
cg23315925	13	126607573	-	1
cg07125991	14	41003290	-	1
cg08101172	1	230981872	-	1
cg13668652	17	43665574	-	1
cg06266993	12	24875321	-	1
cg24276346	17	58871655	-	1
cg00336204	5	66323095	-	1
cg23699237	18	7212595	-	1
cg19927816	6	47403299	-	1
cg17515635	6	96261288	-	1
cg17475085	4	118550032	-	1
cg23978513	8	32803059	-	1
cg01968683	6	1595611	-	1
cg01935149	7	71652811	-	1
cg11049154	X	122429704	-	1
cg10966352	1	183734220	-	1
cg03098356	1	62311696	-	1
cg00117472	7	53588391	-	1
cg09983462	14	46680071	-	1
cg05449830	X	65894339	-	1
cg13965922	9	49858845	-	1
cg22351850	15	19473736	-	1
cg23057721	12	19619939	-	1
cg02032166	14	82664513	-	1
cg06519278	1	229662668	-	1
cg12245530	12	24228881	-	1
cg25192717	7	34339688	-	1
cg23581489	7	29764738	-	1
cg04419610	6	49571636	-	1
cg21572210	6	51666075	-	1
cg22369786	11	56944555	-	1
cg12077322	14	153199206	-	1
cg06913008	5	97889908	-	1
cg25152368	6	59405256	-	1
cg02299205	5	65390430	-	1
cg25918303	9	68952111	-	1
cg20489026	4	98351235	-	1
cg24318012	3	17361028	-	1
cg06376992	7	53698081	-	1
cg26359238	X	101816116	-	1
cg10151248	2	4579402	-	1
cg25475877	5	106491206	-	1
cg23998119	7	106246973	-	1
cg07432626	2	155233688	-	1
cg14196840	18	30201032	-	1
cg08979686	17	53792991	-	1
cg13688262	1	264070452	-	1
cg25977493	13	106084276	-	1
cg00310215	6	30223404	-	1
cg02511809	2	121602825	-	1
cg21333217	13	76182158	-	1
cg09331127	5	4657148	-	1
cg03824268	2	16394480	-	1
cg24138857	7	27960273	-	1
cg03679521	12	23162706	-	1
cg06816718	7	120766834	-	1
cg15471812	12	22289788	-	1
cg05718146	7	54659652	-	1
cg01069791	14	45938001	-	1
cg03725130	2	60905879	-	1
cg03466082	5	66555850	-	1
cg23367339	12	63490642	-	1
cg18541087	2	75960116	-	1
cg24477778	7	27589986	-	1
cg23209537	3	4639097	-	1
cg00586365	2	141419871	-	1
cg00237391	7	36243139	-	1
cg19231244	2	75223139	-	1
cg26777760	X	125077925	-	1
cg26055420	4	113117891	-	1
cg24032214	6	53242900	-	1
cg20563447	1	182686663	-	1
cg02007933	6	455240	-	1
cg13327466	15	75820731	-	1
cg10438011	11	56948298	-	1
cg09599130	14	123286181	-	1
cg24667575	16	55930764	-	1
cg08990926	5	74902880	-	1
cg03292754	15	134128977	-	1
cg25792521	2	3744615	-	1
cg12489322	16	43072622	-	1
cg04677405	8	1762246	-	1
cg04920227	17	24519136	-	1
cg17913274	2	16240293	-	1
cg23302682	1	3857355	-	1
cg25789533	6	47824414	-	1
cg20234542	16	5141865	-	1
cg09500815	7	88967224	-	1
cg05134945	13	135717306	-	1
cg04498104	13	34480615	-	1
cg12731353	6	83276737	-	1
cg26569670	4	70585189	-	1
cg25365214	14	88302200	-	1
cg05292460	7	27501444	-	1
cg10711996	10	47541330	-	1
cg03894002	X	63666685	-	1
cg01444206	7	34166148	-	1
cg03588460	14	108910977	-	1
cg06848865	7	110445938	-	1
cg19824396	9	125209984	-	1
cg01898698	3	52014638	-	1
cg03709091	7	49131439	-	1
cg08992581	15	91387708	-	1
cg12944006	8	109343134	-	1
cg07805507	3	18078709	-	1
cg12171866	4	80904435	-	1
cg10162691	12	20012369	-	1
cg26652906	14	114201899	-	1
cg25746764	10	15703169	-	1
cg18414379	14	42933295	-	1
cg23972409	13	108775245	-	1
cg05808319	2	20382471	-	1
cg23292453	12	26250260	-	1
cg18011364	9	114641603	-	1
cg15622040	13	35499252	-	1
cg18684142	12	24864267	-	1
cg03668558	17	61309743	-	1
cg14280327	11	16714486	-	1
cg26500914	7	34182493	-	1
cg11673833	6	961902	-	1
cg04179625	12	5129950	-	1
cg16280098	7	80984572	-	1
cg09952954	4	103407290	-	1
cg14733855	2	76660436	-	1
cg20510845	12	24858530	-	1
cg04016730	7	27579467	-	1
cg02380278	16	52711805	-	1
cg04557452	2	8226978	-	1
cg04925841	5	52887922	-	1
cg11596580	5	69060718	-	1
cg24453836	9	133455471	-	1
cg27082921	2	77415634	-	1
cg16653173	5	6877148	-	1
cg15357591	7	44459946	-	1
cg04974640	12	46548955	-	1
cg20003050	3	88349547	-	1
cg00589914	11	7125715	-	1
cg12869958	2	4029264	-	1
cg08668997	12	5598529	-	1
cg12220703	9	49949097	-	1
cg27288971	15	133355885	-	1
cg09362543	6	146876590	-	1
cg24510518	4	1305321	-	1
cg02697246	14	37900981	-	1
cg22813794	3	9965823	-	1
cg22274825	7	17852081	-	1
cg23801021	9	7962109	-	1
cg22529720	18	10759732	-	1
cg04762412	17	53879000	-	1
cg01553986	2	29770709	-	1
cg21826815	14	37833036	-	1
cg20451603	X	105300775	-	1
cg05977230	2	3368808	-	1
cg08714407	3	121865537	-	1
cg12127757	13	36012289	-	1
cg19816560	12	47458617	-	1
cg13836329	5	64060851	-	1
cg10260072	7	43012109	-	1
cg19169023	1	144898714	-	1
cg06355129	4	101985448	-	1
cg20158669	5	22808516	-	1
cg01986502	8	102992674	-	1
cg04141460	10	24574448	-	1
cg05468429	7	4649370	-	1
cg00495289	18	35937257	-	1
cg06329574	2	1965569	-	1
cg03259038	6	44704938	-	1
cg11329209	X	62828401	-	1
cg09213403	3	18304411	-	1
cg12997720	18	50021450	-	1
cg09763865	6	85658494	-	1
cg04962756	2	5703663	-	1
cg07910050	7	27816726	-	1
cg15522989	X	51566767	-	1
cg14341953	10	36305235	-	1
cg04916660	13	143659955	-	1
cg03969079	14	70509223	-	1
cg19452060	5	24752402	-	1
cg26106778	7	29753295	-	1
cg17001689	7	27960722	-	1
cg21582570	4	117792265	-	1
cg04477010	15	55366450	-	1
cg05156850	3	60536587	-	1
cg14192291	1	306412990	-	1
cg25473203	4	480908	-	1
cg03862414	12	20369648	-	1
cg18130905	6	109489022	-	1
cg17474694	4	129831615	-	1
cg07921535	9	81643315	-	1
cg18093746	3	17984448	-	1
cg18077387	1	186431018	-	1
cg27552679	7	64006056	-	1
cg02658657	12	56077601	-	1
[truncated: 26,884 more rows]
