# Supplementary material for: Usability of human Infinium MethylationEPIC BeadChip for mouse DNA methylation studies
Source: BMC Bioinformatics. 2017 Nov 15;18:486. doi: 10.1186/s12859-017-1870-y (PMC5688710; doi:10.1186/s12859-017-1870-y)
Supplement: Supplementary file 9 — Cow_EPIC. (XLS 2971 kb) [file 12859_2017_1870_MOESM9_ESM.xls]

## Sheet: Mapinfo_31769
	CHR	Mapinfo	Strand	Infinium_Design_Type
cg01675618	3	15422720	-	1
cg21650422	2	47651107	-	1
cg14428027	2	91280633	-	1
cg17305436	23	37876958	-	1
cg01846046	29	43187066	-	1
cg09063722	25	28942362	-	1
cg08193650	11	25585898	-	1
cg11413800	7	13818160	-	1
cg03044510	1	10069022	-	1
cg00792783	2	86718266	-	1
cg24954668	4	29604870	-	1
cg04396637	5	28835131	-	1
cg05351940	2	106978460	-	1
cg27542476	4	112872843	-	1
cg03456821	7	51201175	-	1
cg20586210	1	72573719	-	1
cg22455250	19	56628307	-	1
cg24383891	8	23748483	-	1
cg03337507	28	26253839	-	1
cg16985113	29	44642355	-	1
cg04907523	16	72531845	-	1
cg16546279	19	44641125	-	1
cg13140621	19	23393870	-	1
cg17278771	3	19505458	-	1
cg26706909	11	26493244	-	1
cg20116804	23	21091121	-	1
cg26615813	22	10161039	-	1
cg07908422	3	95930139	-	1
cg10255879	18	11586339	-	1
cg09267776	16	3168760	-	1
cg08493959	2	108226713	-	1
cg17991604	1	125884427	-	1
cg11191350	17	18785289	-	1
cg24540710	19	37104699	-	1
cg19380664	14	39725703	-	1
cg19509514	5	104185079	-	1
cg07142961	24	35393323	-	1
cg17031787	23	27116762	-	1
cg10099415	11	32597111	-	1
cg11827998	21	71417693	-	1
cg17907238	16	52725288	-	1
cg19504702	7	67751140	-	1
cg16907919	23	28140463	-	1
cg18102950	X	7696223	-	1
cg08125081	16	45738417	-	1
cg04167239	6	107010596	-	1
cg26275242	3	102290400	-	1
cg03126718	11	21461248	-	1
cg19032492	19	28203395	-	1
cg26009245	3	102290284	-	1
cg03104309	18	57127421	-	1
cg14282180	11	29648464	-	1
cg08812555	26	6855072	-	1
cg07364009	18	16820489	-	1
cg17801860	1	135658196	-	1
cg02823457	19	37733334	-	1
cg12634124	2	112845234	-	1
cg19736654	7	18960821	-	1
cg05161602	3	21860429	-	1
cg12841929	X	93837511	-	1
cg27591349	26	6855592	-	1
cg22724433	5	103944472	-	1
cg26888493	24	22307216	-	1
cg10582690	28	24556216	-	1
cg19622078	2	126129753	-	1
cg25594486	18	57208326	-	1
cg15708001	5	25944892	-	1
cg08443851	18	11638944	-	1
cg11466301	18	37081019	-	1
cg17516080	22	54408495	-	1
cg05792022	12	21916375	-	1
cg20259401	10	13507882	-	1
cg11048722	24	34569842	-	1
cg23226852	3	95937529	-	1
cg09523186	X	70898184	-	1
cg15416488	17	24418096	-	1
cg09367185	18	48254525	-	1
cg00839129	26	49623222	-	1
cg21574349	1	82398720	-	1
cg18007959	7	67752342	-	1
cg05407558	10	70012313	-	1
cg01416906	25	1761582	-	1
cg25745773	13	64589914	-	1
cg03454669	11	87528153	-	1
cg16929354	1	1264726	-	1
cg13436085	1	83580655	-	1
cg10665321	7	4053056	-	1
cg19017289	5	104123989	-	1
cg24890043	2	62843584	-	1
cg07310671	18	11296594	-	1
cg02668248	7	6616040	-	1
cg03610228	13	23016863	-	1
cg21229570	17	62348686	-	1
cg05024291	11	13234907	-	1
cg25416230	4	113104722	-	1
cg05583608	18	19617489	-	1
cg08292112	6	60420334	-	1
cg11963202	25	37551338	-	1
cg03779258	5	72769031	-	1
cg12314121	7	53615033	-	1
cg26313599	15	47385872	-	1
cg15993795	5	46753666	-	1
cg27595582	29	9953642	-	1
cg25242824	11	105860746	-	1
cg24953233	20	71511521	-	1
cg03294458	19	43455884	-	1
cg07977202	29	45228130	-	1
cg11667683	4	33418734	-	1
cg04436994	16	25062159	-	1
cg03481131	8	105422057	-	1
cg24219929	10	49649437	-	1
cg08733913	16	52449229	-	1
cg00049718	3	28688202	-	1
cg11276053	18	53786393	-	1
cg11050601	20	66610048	-	1
cg02647941	1	121868736	-	1
cg07543626	21	37274805	-	1
cg02237540	6	108818794	-	1
cg22764639	5	69892546	-	1
cg13966609	15	28575151	-	1
cg08314543	19	28682015	-	1
cg14219599	23	28225417	-	1
cg04698650	18	25778836	-	1
cg18631743	17	75007206	-	1
cg22322863	19	18028406	-	1
cg26504197	20	71511504	-	1
cg12990591	6	108048817	-	1
cg08891656	7	97351025	-	1
cg14922895	5	111921383	-	1
cg06720669	X	62457206	-	1
cg00824018	26	24132734	-	1
cg15399923	2	96978910	-	1
cg10496350	10	82806793	-	1
cg16493612	4	31901282	-	1
cg09258813	27	32914985	-	1
cg07389500	7	51354929	-	1
cg08730747	25	3495116	-	1
cg19620972	29	44791234	-	1
cg25683752	17	65552453	-	1
cg19067989	11	33349272	-	1
cg05590572	X	71283461	-	1
cg14834760	2	121552999	-	1
cg09720205	18	25550055	-	1
cg21043727	29	37698799	-	1
cg25408271	3	52413931	-	1
cg26778477	18	53777634	-	1
cg05902063	5	61007347	-	1
cg08141744	X	50882092	-	1
cg18082337	1	121881982	-	1
cg17236169	29	43575647	-	1
cg01018726	7	16238919	-	1
cg20842969	1	43573381	-	1
cg01358029	6	106365397	-	1
cg03532420	25	27352329	-	1
cg24864402	13	59912809	-	1
cg14825413	14	2526616	-	1
cg17939040	19	13810417	-	1
cg03341723	23	7335431	-	1
cg00806704	12	32321427	-	1
cg02015876	21	7793343	-	1
cg01530024	6	105524301	-	1
cg23479730	21	65883164	-	1
cg14850625	14	48317813	-	1
cg04346261	11	21460598	-	1
cg18940588	17	68550681	-	1
cg23616097	25	39428568	-	1
cg08193365	19	44642359	-	1
cg01420426	3	105430699	-	1
cg24118894	18	51628291	-	1
cg26610812	24	33792416	-	1
cg16457778	19	51576533	-	1
cg23063716	21	33779048	-	1
cg16570995	23	11055596	-	1
cg13700589	8	28843966	-	1
cg11869721	25	20310940	-	1
cg13606434	25	39427287	-	1
cg20331795	2	58582464	-	1
cg12241532	13	45512836	-	1
cg02071005	2	22486845	-	1
cg05270381	16	520095	-	1
cg08683012	29	17470170	-	1
cg17789517	19	36511917	-	1
cg19843939	7	35858753	-	1
cg07359369	10	35973803	-	1
cg21192376	10	11554992	-	1
cg11630696	1	26955461	-	1
cg27355009	X	92301634	-	1
cg23191380	4	8490664	-	1
cg10833620	18	45037013	-	1
cg09515097	25	3451136	-	1
cg04249460	23	15006539	-	1
cg19810816	X	3238655	-	1
cg13462935	10	19982789	-	1
cg00070899	23	8117484	-	1
cg08941173	29	28966609	-	1
cg18163118	29	46012059	-	1
cg14056470	18	49652006	-	1
cg10453425	18	13185840	-	1
cg17742293	20	58758953	-	1
cg02899039	7	43977681	-	1
cg14561154	14	45128867	-	1
cg04678743	4	95209198	-	1
cg06997767	14	51059479	-	1
cg04882273	18	29863002	-	1
cg04589975	11	68485489	-	1
cg16513459	19	28220746	-	1
cg22021756	5	31049091	-	1
cg24121098	18	54169351	-	1
cg14457782	19	43457365	-	1
cg14088589	8	55836325	-	1
cg17485681	28	28114072	-	1
cg14235273	19	37989299	-	1
cg21595526	10	60078498	-	1
cg09230774	1	19865725	-	1
cg13896783	2	38003848	-	1
cg01617990	25	960673	-	1
cg22065923	13	53710859	-	1
cg25623174	7	45510865	-	1
cg12231969	2	70977545	-	1
cg09280946	29	7433720	-	1
cg02674305	13	65614174	-	1
cg21547190	18	43929494	-	1
cg01438365	19	11948608	-	1
cg21644740	23	28776473	-	1
cg15717598	27	24815460	-	1
cg05027458	21	6514300	-	1
cg11994584	X	126184543	-	1
cg02033606	16	56695112	-	1
cg00204249	19	54401593	-	1
cg18732064	10	21779682	-	1
cg18674212	9	87930257	-	1
cg15262317	2	96471514	-	1
cg06960187	23	10096618	-	1
cg27661128	16	30304445	-	1
cg22288147	X	96099201	-	1
cg13482308	8	61549116	-	1
cg15603766	6	68695619	-	1
cg15258265	17	40761315	-	1
cg03107920	2	121616543	-	1
cg26458497	19	23331203	-	1
cg16323231	19	14956185	-	1
cg27196194	7	21190850	-	1
cg21392845	19	27662876	-	1
cg21578640	7	44831634	-	1
cg24933645	16	24137777	-	1
cg18103236	4	77437503	-	1
cg24799921	28	31327379	-	1
cg15216812	11	59848823	-	1
cg04920380	19	24111939	-	1
cg21148362	22	39074715	-	1
cg12986327	18	56337956	-	1
cg00859574	23	13057641	-	1
cg22897141	29	43667372	-	1
cg18117895	15	59201125	-	1
cg24700222	3	58104182	-	1
cg27111463	11	47480704	-	1
cg17244801	16	43782547	-	1
cg10579008	19	40655198	-	1
cg10610323	11	97631313	-	1
cg01945183	23	27400459	-	1
cg12708802	22	50567629	-	1
cg21393135	23	27366730	-	1
cg26035702	5	26174992	-	1
cg26848086	15	63377085	-	1
cg27566289	19	37230869	-	1
cg02042144	19	27648519	-	1
cg04725426	25	1621359	-	1
cg15905960	15	22246465	-	1
cg27570896	5	60875341	-	1
cg08036850	17	65184798	-	1
cg04762615	23	47714654	-	1
cg26456022	20	37516240	-	1
cg25107608	3	16382694	-	1
cg05638401	7	52415075	-	1
cg01652953	21	46441577	-	1
cg14127398	9	60827845	-	1
cg23207054	19	40981521	-	1
cg13390630	13	75618601	-	1
cg11540007	2	52277866	-	1
cg07817883	2	122213730	-	1
cg09776094	18	14387096	-	1
cg10121434	18	55592721	-	1
cg25235766	18	62098036	-	1
cg17021559	28	29853652	-	1
cg01546568	11	56081963	-	1
cg13053914	25	34636947	-	1
cg11837181	16	51215334	-	1
cg18031134	23	28357399	-	1
cg11969144	3	56846471	-	1
cg17393635	18	56281239	-	1
cg25034155	28	35017212	-	1
cg23667405	23	27483169	-	1
cg14544505	24	43250392	-	1
cg01030173	17	64350299	-	1
cg22792432	24	35393338	-	1
cg19767562	25	36479161	-	1
cg10092265	19	27723625	-	1
cg19856822	1	46355798	-	1
cg16850511	26	13814845	-	1
cg05803913	X	109950637	-	1
cg05406943	25	8997341	-	1
cg01641792	7	16211239	-	1
cg21209684	7	56351213	-	1
cg15443202	5	47245471	-	1
cg27463760	25	21476437	-	1
cg21435902	4	9415314	-	1
cg05065989	4	69331742	-	1
cg24435866	3	15647662	-	1
cg21082028	19	38546638	-	1
cg16636935	5	103945727	-	1
cg12325536	7	90560686	-	1
cg02952918	17	57954464	-	1
cg17864357	5	109960833	-	1
cg19186145	11	27201118	-	1
cg20758651	18	44019826	-	1
cg05194618	21	55208719	-	1
cg23715548	25	552265	-	1
cg17086808	11	88587049	-	1
cg05815958	29	42812108	-	1
cg14275842	19	27122220	-	1
cg06640637	13	73510236	-	1
cg03986829	22	39070131	-	1
cg09247193	19	38178551	-	1
cg19591512	1	135658200	-	1
cg19862838	1	46412301	-	1
cg13873889	23	27474125	-	1
cg15585318	22	46102461	-	1
cg13184886	2	126963968	-	1
cg12385530	18	50325201	-	1
cg24625084	21	21482513	-	1
cg26802641	22	29989330	-	1
cg07108218	18	55660330	-	1
cg12054820	10	8698316	-	1
cg07847863	12	10941356	-	1
cg00575769	8	70035839	-	1
cg05568678	19	29518544	-	1
cg22794704	2	35070925	-	1
cg08911275	2	20867556	-	1
cg08941122	24	60351712	-	1
cg14577476	19	36142410	-	1
cg16371752	3	20141979	-	1
cg17623555	5	70407132	-	1
cg17452291	4	33418720	-	1
cg14012033	17	60417214	-	1
cg27604626	5	43148802	-	1
cg10949753	19	56498837	-	1
cg00441027	3	120471935	-	1
cg20994660	2	35072064	-	1
cg07851057	20	10012407	-	1
cg09453767	22	17253850	-	1
cg26028573	23	31589802	-	1
cg19355120	4	69254854	-	1
cg21039708	10	69469261	-	1
cg11178337	19	45313459	-	1
cg07855056	19	21799281	-	1
cg05058672	15	45138698	-	1
cg26210445	2	35071036	-	1
cg15481370	3	26481978	-	1
cg10709343	3	110792790	-	1
cg19866866	16	64649066	-	1
cg06892439	23	28571323	-	1
cg24704287	7	12985242	-	1
cg23203698	11	75309512	-	1
cg23053741	20	8738352	-	1
cg13947088	29	40703454	-	1
cg14024461	7	2485202	-	1
cg11685394	18	56090745	-	1
cg02661079	13	75643226	-	1
cg22500594	10	77541936	-	1
cg07590621	15	57308044	-	1
cg14499959	23	7432250	-	1
cg10709494	3	28665718	-	1
cg15371777	17	29126408	-	1
cg15273066	5	30864694	-	1
cg05110787	29	40820050	-	1
cg09230661	21	71368088	-	1
cg06462727	3	106787859	-	1
cg06778755	21	25816689	-	1
cg00107914	23	27487513	-	1
cg01792257	10	89040657	-	1
cg03707776	15	44962956	-	1
cg04354271	18	55623371	-	1
cg15826437	19	41109942	-	1
cg01342411	18	2613373	-	1
cg00680003	23	28225357	-	1
cg14338425	14	47173798	-	1
cg06180614	18	51253066	-	1
cg06630455	23	45485548	-	1
cg20919680	2	108197600	-	1
cg00564190	5	93697903	-	1
cg01464969	6	109665692	-	1
cg05419245	8	96706006	-	1
cg27095256	2	128627490	-	1
cg25804146	7	18935813	-	1
cg00865724	7	5789742	-	1
cg21865157	16	53078000	-	1
cg19775061	14	29830547	-	1
cg06077741	22	15707442	-	1
cg09034929	X	84851971	-	1
cg12413602	5	30443188	-	1
cg06716686	22	21969867	-	1
cg24984677	15	25293451	-	1
cg26860994	4	92679145	-	1
cg23010302	19	13117509	-	1
cg10059660	6	64750594	-	1
cg07921384	2	108089369	-	1
cg06783548	X	91437391	-	1
cg26177544	24	2637073	-	1
cg00390596	11	46117373	-	1
cg01108400	11	99579753	-	1
cg23770579	19	39432104	-	1
cg22367077	29	41703810	-	1
cg17876581	17	10560161	-	1
cg25873214	15	78571614	-	1
cg19487717	29	48179804	-	1
cg13162581	19	56432453	-	1
cg08180952	21	33779045	-	1
cg17078116	8	73148926	-	1
cg10653296	12	80458549	-	1
cg17893857	19	51736661	-	1
cg01003448	25	572065	-	1
cg25198656	25	39160869	-	1
cg00257202	6	108490364	-	1
cg25376924	14	1825629	-	1
cg12044418	X	82455585	-	1
cg12135344	16	48055446	-	1
cg08178756	5	117226115	-	1
cg26734766	8	105325641	-	1
cg12301620	11	72185447	-	1
cg06636427	25	42171425	-	1
cg01151584	29	43707938	-	1
cg02600973	13	79651301	-	1
cg16955889	1	85919021	-	1
cg21618549	18	65964291	-	1
cg04689082	1	73470896	-	1
cg21327194	19	57643330	-	1
cg01447966	28	7446872	-	1
cg21853638	19	12880110	-	1
cg25605947	10	81121880	-	1
cg22835709	10	36742303	-	1
cg09753043	15	74538987	-	1
cg22127730	16	46563248	-	1
cg14591280	25	28942558	-	1
cg25867650	21	33779764	-	1
cg24925929	1	67852363	-	1
cg06382344	2	35064053	-	1
cg01525669	12	86313917	-	1
cg00872651	21	55924218	-	1
cg21890592	25	39160867	-	1
cg26224223	18	42059348	-	1
cg05728201	6	85839562	-	1
cg19137748	29	47553707	-	1
cg13965724	22	51569790	-	1
cg08368788	4	12038561	-	1
cg04007699	10	77541967	-	1
cg15135704	16	52945638	-	1
cg00304072	10	61397297	-	1
cg04945331	1	132450179	-	1
cg26324606	8	83581461	-	1
cg19592439	1	131242052	-	1
cg08056423	18	56511395	-	1
cg18104012	22	39070124	-	1
cg01952234	15	63964945	-	1
cg24652615	23	17894805	-	1
cg16677019	19	46069980	-	1
cg00549910	11	55132860	-	1
cg16655383	12	20974552	-	1
cg26360961	5	103611408	-	1
cg01142668	25	1587842	-	1
cg15087860	4	29588332	-	1
cg16356837	5	26191961	-	1
cg27275781	25	39427888	-	1
cg09210278	1	83480683	-	1
cg03925425	12	89451504	-	1
cg07576222	10	13857708	-	1
cg12001355	20	22297355	-	1
cg20468063	19	7614219	-	1
cg21534584	13	58010355	-	1
cg11597475	6	74150337	-	1
cg22843684	22	55440235	-	1
cg22946219	19	35251528	-	1
cg26709285	13	78304645	-	1
cg04631389	19	55928979	-	1
cg12158495	18	36607138	-	1
cg18521743	18	65929482	-	1
cg13138954	18	13079936	-	1
cg13267177	27	24632887	-	1
cg19523618	17	53117283	-	1
cg13661519	4	69395435	-	1
cg13947949	2	135782728	-	1
cg12594552	23	16650132	-	1
cg17649243	9	81456694	-	1
cg19447973	11	19090380	-	1
cg05270634	19	43696393	-	1
cg18665732	26	9497588	-	1
cg12936639	19	51207300	-	1
cg08409113	19	43457368	-	1
cg11531628	2	126300306	-	1
cg22694153	3	100401308	-	1
cg19221841	18	50252048	-	1
cg21564235	19	38518754	-	1
cg22752532	12	14725707	-	1
cg13264311	6	15985891	-	1
cg18918349	9	42456906	-	1
cg24147485	28	7437716	-	1
cg06286685	5	70925640	-	1
cg13242392	20	37393828	-	1
cg03603214	3	98059919	-	1
cg05647756	19	56432418	-	1
cg02185531	3	113578809	-	1
cg20074774	X	110188360	-	1
cg14991984	3	44373094	-	1
cg25165958	10	46241945	-	1
cg10158843	29	37926903	-	1
cg19859323	X	21125159	-	1
cg13753209	19	10825272	-	1
cg20384274	4	94565567	-	1
cg18095213	1	146569231	-	1
cg25452717	X	69497551	-	1
cg14834267	16	49448035	-	1
cg15932013	23	36234854	-	1
cg04324758	7	6616866	-	1
cg19120496	17	29421481	-	1
cg12536502	18	53654589	-	1
cg09375892	19	22614721	-	1
cg13722821	20	71511518	-	1
cg20570761	19	41047057	-	1
cg23834494	5	43382686	-	1
cg07911682	3	95937522	-	1
cg01856162	2	120932817	-	1
cg01410929	25	36299232	-	1
cg05926269	13	58056763	-	1
cg04590284	25	35102565	-	1
cg08828664	1	119151278	-	1
cg13646645	23	29907027	-	1
cg15476528	10	21409094	-	1
cg11686722	10	32866716	-	1
cg23150379	11	85233712	-	1
cg15968297	6	109259026	-	1
cg09894698	29	49956248	-	1
cg22582671	5	26715576	-	1
cg03916912	15	14758500	-	1
cg20633339	7	15876264	-	1
cg12940406	19	40864418	-	1
cg07313502	11	105674066	-	1
cg27080348	7	53615042	-	1
cg11580575	7	67991036	-	1
cg03998871	23	25229054	-	1
cg13735223	11	99246566	-	1
cg10424330	18	39367828	-	1
cg20820767	3	101991253	-	1
cg17852221	7	53630895	-	1
cg17407507	16	52974792	-	1
cg23931836	18	54588265	-	1
cg00153110	2	22486627	-	1
cg13157098	20	37393791	-	1
cg23167456	2	126288673	-	1
cg19966154	5	1276950	-	1
cg16692004	9	87715804	-	1
cg21856334	1	72107873	-	1
cg10307507	10	45717944	-	1
cg24550149	3	92081760	-	1
cg12477716	19	38180260	-	1
cg21575283	3	28723791	-	1
cg27237834	1	138254465	-	1
cg23636324	3	51660832	-	1
cg23965099	3	114716547	-	1
cg18541042	4	104723592	-	1
cg23729501	3	60148263	-	1
cg08763019	5	56211837	-	1
cg11521434	3	108740411	-	1
cg24536689	X	133084509	-	1
cg05964963	19	9117915	-	1
cg14962509	3	110776916	-	1
cg05014211	18	65972147	-	1
cg03756088	28	1126931	-	1
cg25497529	7	4355308	-	1
cg14998713	29	32429944	-	1
cg02331143	3	105134800	-	1
cg15636799	25	34185084	-	1
cg05236530	5	103532235	-	1
cg16735021	10	21599063	-	1
cg06979110	5	29982449	-	1
cg11813690	17	57251281	-	1
cg23350106	22	16886543	-	1
cg17004212	12	19620904	-	1
cg08452456	19	39386367	-	1
cg20589243	X	62882282	-	1
cg20898870	18	34994976	-	1
cg01978704	2	106978514	-	1
cg24798115	4	113266723	-	1
cg13445984	18	60281074	-	1
cg04486873	3	112195873	-	1
cg01874084	5	57703607	-	1
cg05001848	18	40795247	-	1
cg02760300	29	17048527	-	1
cg21721093	19	29067242	-	1
cg11520665	5	57763772	-	1
cg04743961	19	29067238	-	1
cg00129232	19	40683492	-	1
cg24059119	18	40915327	-	1
cg17640485	1	71230665	-	1
cg12714180	3	108508970	-	1
cg21665928	21	59007645	-	1
cg13828701	11	74059404	-	1
cg08973851	11	11360434	-	1
cg16705205	24	19896726	-	1
cg22234394	3	98078079	-	1
cg10743575	1	3088497	-	1
cg23283236	18	49122881	-	1
cg00993952	10	25980745	-	1
cg16857858	4	69322916	-	1
cg05250874	19	39938387	-	1
cg08634762	7	47838101	-	1
cg21669272	5	30006502	-	1
cg18314424	27	13498699	-	1
cg18893857	25	13337897	-	1
cg25705148	11	12714531	-	1
cg12028548	13	60992172	-	1
cg11525941	7	90564008	-	1
cg25711997	26	25134645	-	1
cg15174949	7	19529232	-	1
cg04177479	5	26580727	-	1
cg24759859	9	64722266	-	1
cg13508402	4	93043379	-	1
cg19924829	26	39579528	-	1
cg21393713	25	31380553	-	1
cg06109136	5	70407237	-	1
cg15314170	13	53709776	-	1
cg23328066	3	51101672	-	1
cg01116220	23	17256420	-	1
cg08391709	18	62036050	-	1
cg01417692	3	100117707	-	1
cg20613337	2	132470687	-	1
cg13600489	21	47133298	-	1
cg01522016	2	65864494	-	1
cg13938361	8	60265390	-	1
cg19827650	22	15462418	-	1
cg07166360	1	132451108	-	1
cg18305324	23	27488701	-	1
cg06974474	2	4531999	-	1
cg22587602	11	11145742	-	1
cg20979061	18	56350040	-	1
cg06855065	10	51380316	-	1
cg24773040	8	101438254	-	1
cg06757784	10	13506860	-	1
cg24450157	23	28140468	-	1
cg03922983	23	28224813	-	1
cg01790002	4	69254911	-	1
cg19405854	19	23651246	-	1
cg09210933	X	81776811	-	1
cg21921384	6	74150462	-	1
cg19052064	19	37088286	-	1
cg07035503	7	48621393	-	1
cg18798922	2	25774591	-	1
cg02795432	2	91960777	-	1
cg23353952	17	70821760	-	1
cg00106093	23	7541252	-	1
cg02396888	2	123395400	-	1
cg01803759	2	126389641	-	1
cg06751603	7	16717155	-	1
cg03129717	3	56852646	-	1
cg22213242	29	45017690	-	1
cg02758053	18	62341413	-	1
cg10361922	19	43447318	-	1
cg02219962	28	31320545	-	1
cg09471527	23	7563440	-	1
cg01566449	23	48868125	-	1
cg14053318	17	74936904	-	1
cg13429308	11	2731855	-	1
cg04143294	1	134190124	-	1
cg04426896	20	13611128	-	1
cg06761921	24	19819233	-	1
cg02489443	7	32312962	-	1
cg01392544	13	32861697	-	1
cg12198198	22	31826440	-	1
cg18396275	19	44748854	-	1
cg25680638	26	39616047	-	1
cg06188683	10	15629293	-	1
cg25458175	18	65929479	-	1
cg05129039	29	43987180	-	1
cg15201549	25	13634689	-	1
cg14459130	2	22488059	-	1
cg00385863	3	105415176	-	1
cg03760457	10	16884045	-	1
cg01802344	3	15432103	-	1
cg04341461	16	51631713	-	1
cg22630755	7	48621235	-	1
cg26361892	7	13721581	-	1
cg09922087	7	82029445	-	1
cg22982368	15	63370917	-	1
cg10797910	15	22246484	-	1
cg14915263	13	79263725	-	1
cg14155184	23	17795497	-	1
cg06963053	2	14952036	-	1
cg16209630	29	43987743	-	1
cg03397389	3	110456123	-	1
cg25361023	5	26471610	-	1
cg14812623	X	14203889	-	1
cg04058937	10	50292985	-	1
cg13443371	3	34079426	-	1
cg12152167	X	47751582	-	1
cg27075187	15	40570216	-	1
cg12581662	18	47045011	-	1
cg23519269	29	43987176	-	1
cg04394655	18	18539507	-	1
cg14731407	7	16979762	-	1
cg27558594	9	60827824	-	1
cg12894917	15	43965865	-	1
cg13267931	25	35960628	-	1
cg09577841	23	6786717	-	1
cg19961800	10	74482166	-	1
cg09176893	6	26346496	-	1
cg06103367	28	35167751	-	1
cg23553480	3	113404207	-	1
cg06782623	5	31001409	-	1
cg16641060	X	3808193	-	1
cg14172283	8	62082384	-	1
cg22203965	18	54025085	-	1
cg17596602	4	47227624	-	1
cg15151911	22	13214241	-	1
cg23808946	11	27201104	-	1
cg24942532	3	91981867	-	1
cg08690482	21	23417238	-	1
cg14181387	3	110793883	-	1
cg03252786	29	29052694	-	1
cg22424284	3	25704198	-	1
cg02522760	26	22375122	-	1
cg02004418	11	27264196	-	1
cg09749862	5	56582487	-	1
cg24591182	29	43170528	-	1
cg24481633	4	56129311	-	1
cg22618350	3	52413156	-	1
cg25466974	16	73764291	-	1
cg18085206	19	23158793	-	1
cg01600545	5	74545383	-	1
cg15740366	4	93399482	-	1
cg12251884	10	19197590	-	1
cg07509935	10	20693079	-	1
cg19321739	15	30181631	-	1
cg08355456	29	46119044	-	1
cg16595760	13	60863798	-	1
cg15844381	7	12693546	-	1
cg09002677	19	23061704	-	1
cg23934404	12	90061416	-	1
cg16088539	23	17613561	-	1
cg14794428	5	67069574	-	1
cg13579661	17	54168815	-	1
cg18036763	5	116209827	-	1
cg26475180	5	112997946	-	1
cg24498454	18	55335200	-	1
cg04861263	10	50282268	-	1
cg00376019	22	48556427	-	1
cg22931182	15	75187031	-	1
cg05832869	18	11289382	-	1
cg14185801	17	53608753	-	1
cg17198230	15	74539573	-	1
cg25889711	26	21439271	-	1
cg06257136	19	44954731	-	1
cg16383389	3	49797185	-	1
cg05649614	11	95125357	-	1
cg16237595	5	57428105	-	1
cg08655148	2	130841235	-	1
cg04084364	11	21461242	-	1
cg24118438	13	55352651	-	1
cg01866162	18	35245268	-	1
cg20526205	4	13964017	-	1
cg14421860	3	42892574	-	1
cg07863534	5	28543862	-	1
cg09868728	18	46620992	-	1
cg04607867	18	62615689	-	1
cg19586165	19	40683460	-	1
cg09492451	18	23311808	-	1
cg01080375	10	82634953	-	1
cg11221049	21	49766536	-	1
cg19217692	5	56200228	-	1
cg12864721	28	31324257	-	1
cg06825153	3	53606496	-	1
cg19438565	14	2892588	-	1
cg22379915	19	42370226	-	1
cg10941566	17	71005687	-	1
cg07544748	10	72363675	-	1
cg02881331	19	21684957	-	1
cg09769113	23	28610641	-	1
cg22512222	7	20827238	-	1
cg26472183	14	16358306	-	1
cg16149238	11	75623474	-	1
cg09294629	7	17847325	-	1
cg09687738	X	67739494	-	1
cg12721145	6	17801184	-	1
cg15449975	21	69821205	-	1
cg07082715	10	16949743	-	1
cg26163852	28	422038	-	1
cg09973986	5	56047524	-	1
cg09293286	X	138894519	-	1
cg17298239	24	37994617	-	1
cg23136742	11	72832473	-	1
cg27109827	25	26175171	-	1
cg16529483	X	39912108	-	1
cg15586193	25	36301730	-	1
cg09130381	6	106065824	-	1
cg12255698	19	23651244	-	1
cg16178603	11	64774870	-	1
cg07724670	13	76164897	-	1
cg23536473	4	27890144	-	1
cg04478083	3	82315715	-	1
cg21746134	26	13814836	-	1
cg26606397	5	45399184	-	1
cg21127668	6	108913940	-	1
cg15706250	27	36326101	-	1
cg06682197	12	62663933	-	1
cg12326526	1	84211162	-	1
cg06101274	25	16976010	-	1
cg12116137	19	23344185	-	1
cg25790310	19	22458095	-	1
cg19136717	10	19197598	-	1
cg02469607	23	32820839	-	1
cg04143346	3	43585730	-	1
cg03754165	11	43173828	-	1
cg21859781	14	70399470	-	1
cg17239923	29	32589135	-	1
cg05911774	X	50900309	-	1
cg04018738	23	27347880	-	1
cg09641689	18	23309572	-	1
cg18028711	12	14846297	-	1
cg05827233	24	21530952	-	1
cg05317630	27	13295604	-	1
cg11993636	19	37104452	-	1
cg09799983	11	20497426	-	1
cg26894968	6	109259153	-	1
cg21702506	5	14628769	-	1
cg17172532	21	25816702	-	1
cg25817800	25	1642103	-	1
cg18798853	1	150923439	-	1
cg14387532	2	120226484	-	1
cg02538342	25	21028332	-	1
cg25266629	26	21826770	-	1
cg20847625	3	40448974	-	1
cg02459529	15	66928898	-	1
cg18748527	X	108791591	-	1
cg04178858	19	41109926	-	1
cg23932011	10	14878928	-	1
cg13886231	5	109960806	-	1
cg15268691	26	21895144	-	1
cg11598715	17	64251669	-	1
cg10503751	16	55132985	-	1
cg27213226	3	118118450	-	1
cg04849907	11	36371123	-	1
cg11761615	25	39509711	-	1
cg10346121	26	22916242	-	1
cg10801752	5	25778291	-	1
cg10210806	16	47761230	-	1
cg06925975	2	129837718	-	1
cg13254080	7	52414827	-	1
cg14095744	4	113523420	-	1
cg01813294	X	133340031	-	1
cg21758687	10	14878730	-	1
cg15938266	6	98989577	-	1
cg23344688	13	23031388	-	1
cg26212496	5	70702014	-	1
cg12255318	23	28273458	-	1
cg23168231	19	44748687	-	1
cg26258074	5	104202104	-	1
cg03088104	10	67984925	-	1
cg01566127	29	42951423	-	1
cg16194540	26	49742332	-	1
cg06651505	7	81618874	-	1
cg05785686	11	78969200	-	1
cg20938391	18	54213412	-	1
cg26890189	18	54869432	-	1
cg13585776	11	95134335	-	1
cg24491553	10	37078361	-	1
cg14258143	2	122115969	-	1
cg17469359	4	82210979	-	1
cg02006610	27	26260677	-	1
cg24810439	17	60418868	-	1
cg14425564	11	95144223	-	1
cg08971281	19	43162384	-	1
cg25277534	3	58809324	-	1
cg00507354	6	92241789	-	1
cg19901889	5	45399194	-	1
cg14678430	4	93632690	-	1
cg11711420	20	27755497	-	1
cg20449648	16	30077858	-	1
cg17164827	1	59399570	-	1
cg23023044	3	33312592	-	1
cg21538190	3	9442506	-	1
cg07986385	23	27064062	-	1
cg15997374	29	43724902	-	1
cg13545763	19	37571050	-	1
cg25226874	5	43493999	-	1
cg23712980	13	62236934	-	1
cg19592071	21	67099382	-	1
cg04245693	9	37026662	-	1
cg27190398	25	559826	-	1
cg04616401	7	51438637	-	1
cg22031964	29	41919936	-	1
cg25156646	18	46889968	-	1
cg02135464	21	67563158	-	1
cg02591871	7	12693558	-	1
cg20701333	18	55585518	-	1
cg18556777	18	48826514	-	1
cg11659330	3	15489724	-	1
cg27244732	4	55896629	-	1
cg17150898	5	108612370	-	1
cg14332444	3	62841648	-	1
cg10926113	23	50354766	-	1
cg09867669	19	23857875	-	1
cg25169180	29	40883173	-	1
cg02062480	9	42456678	-	1
cg11799511	22	50529377	-	1
cg05978988	5	30984890	-	1
cg25231972	13	34261329	-	1
cg04686778	29	43477994	-	1
cg15766595	23	29907232	-	1
cg12900690	4	93624314	-	1
cg03348857	19	56676014	-	1
cg18479798	29	43624749	-	1
cg01707693	17	60451171	-	1
cg25384089	16	51964431	-	1
cg05203659	25	10651675	-	1
cg08521677	19	28400254	-	1
cg05894948	18	45962692	-	1
cg14909603	10	45419938	-	1
cg00986824	3	33324752	-	1
cg21769600	15	14759224	-	1
cg18530766	21	62980441	-	1
cg24481891	3	50658517	-	1
cg12459542	3	29726027	-	1
cg04354879	19	44954963	-	1
cg11050908	11	99047295	-	1
cg09425753	13	80882351	-	1
cg20435403	5	26138848	-	1
cg15361291	3	120785982	-	1
cg11507793	23	28505319	-	1
cg12595013	1	121867744	-	1
cg10141377	19	40635578	-	1
cg06933824	20	4352593	-	1
cg18855466	2	89248271	-	1
cg26578923	23	16579650	-	1
cg11775391	10	26702932	-	1
cg22490506	13	33451716	-	1
cg22240880	19	27907014	-	1
cg03396324	1	83460468	-	1
cg14592474	4	42502973	-	1
cg07769121	18	12378860	-	1
cg20014960	15	66832352	-	1
cg19245228	23	44273490	-	1
cg02010868	7	21179115	-	1
cg06304259	18	22693673	-	1
cg03037622	22	49942419	-	1
cg04303024	19	56450185	-	1
cg03006716	25	37712624	-	1
cg10482495	X	83676378	-	1
cg11827910	15	63370704	-	1
cg12939515	3	53607795	-	1
cg20766178	X	83975044	-	1
cg01052879	13	54827652	-	1
cg23136008	10	82806802	-	1
cg13246235	23	43620747	-	1
cg09973102	18	14625902	-	1
cg14408590	26	20492247	-	1
cg02049041	19	20734383	-	1
cg01284666	14	3314297	-	1
cg21969566	7	16968175	-	1
cg13138089	2	120932814	-	1
cg08701028	11	37225491	-	1
cg07339181	5	48844522	-	1
cg27262137	26	699999	-	1
cg23173032	10	42901597	-	1
cg23371278	26	20206831	-	1
cg05872702	20	35376542	-	1
cg24745316	10	19996817	-	1
cg07335397	19	42889233	-	1
cg07002295	5	76013695	-	1
cg16259330	15	39949030	-	1
cg02043159	17	25496150	-	1
cg24798493	25	39428580	-	1
cg11806528	3	30957148	-	1
cg17635579	6	21981767	-	1
cg15454486	2	80641975	-	1
cg26399201	7	46023919	-	1
cg02898094	4	14275411	-	1
cg11522804	17	74717781	-	1
cg02064543	23	7543460	-	1
cg13903917	17	53619450	-	1
cg17082719	14	2179683	-	1
cg25461208	5	32357559	-	1
cg15876513	13	46654988	-	1
cg07991479	19	42889231	-	1
cg03582537	14	29830550	-	1
cg25095032	23	27400898	-	1
cg21652524	10	86884528	-	1
cg25730371	12	51025463	-	1
cg24033503	21	67073410	-	1
cg00092389	25	25356777	-	1
cg23144681	13	24488221	-	1
cg01704924	5	26139481	-	1
cg03923561	5	26139257	-	1
cg27470307	29	40542878	-	1
cg15297110	6	21985093	-	1
cg14843800	17	58607944	-	1
cg04941073	15	55853177	-	1
cg19575813	24	49098858	-	1
cg27496615	19	38562631	-	1
cg24426788	X	92234431	-	1
cg16519911	17	24418094	-	1
cg15358052	10	81533943	-	1
cg05184586	19	42889293	-	1
cg04036049	5	56276253	-	1
cg26459683	10	14878504	-	1
cg18398930	19	42613813	-	1
cg20596706	21	25651134	-	1
cg14672596	3	9582588	-	1
cg19392911	6	68695325	-	1
cg24996605	2	4837899	-	1
cg12631351	7	83277423	-	1
cg17074213	3	51660823	-	1
cg23169957	13	7697272	-	1
cg04402486	X	15986815	-	1
cg11957438	X	70897994	-	1
cg21630368	29	9953915	-	1
cg15266705	17	62336825	-	1
cg02102829	26	45056104	-	1
cg21548869	21	71297807	-	1
cg09424526	2	111229838	-	1
cg14993530	16	33163306	-	1
cg08689931	4	33418717	-	1
cg07482202	25	572067	-	1
cg23881693	X	62882289	-	1
cg16334425	29	45979167	-	1
cg21348210	11	47560972	-	1
cg12764034	3	69913707	-	1
cg16641190	X	62882303	-	1
cg05970014	7	40291446	-	1
cg22231400	18	56346081	-	1
cg13282908	22	51105867	-	1
cg14781189	2	33632863	-	1
cg04528217	23	27035323	-	1
cg16214654	11	60031610	-	1
cg04090147	20	22297374	-	1
cg27056425	23	30714116	-	1
cg04276951	19	42925330	-	1
cg14530541	4	32454743	-	1
cg09651630	1	10069780	-	1
cg01070657	2	95861878	-	1
cg20666069	19	37677357	-	1
cg17719126	23	7533714	-	1
cg22756089	19	54376341	-	1
cg08824012	17	54487241	-	1
cg23434919	20	3880985	-	1
cg07413150	7	40348092	-	1
cg10664338	23	9945973	-	1
cg03093076	7	45432011	-	1
cg19894588	5	110125576	-	1
cg08751472	11	27264157	-	1
cg04402966	4	32454754	-	1
cg01406988	11	64770589	-	1
cg04153784	4	93047158	-	1
cg13310671	13	78733650	-	1
cg14371731	28	35076679	-	1
cg12911732	3	96586692	-	1
cg07544244	5	27985879	-	1
cg05607278	4	94565323	-	1
cg09822538	3	36337903	-	1
cg12281694	5	70702018	-	1
cg15323937	29	43684578	-	1
cg01682070	25	26537004	-	1
cg27416312	25	25932628	-	1
cg00236696	5	68052215	-	1
cg25393109	19	20656480	-	1
cg14397775	29	44726639	-	1
cg04446303	25	3450867	-	1
cg07835293	3	6287257	-	1
cg03891929	26	9497576	-	1
cg16636271	9	78072081	-	1
cg15673731	3	14715072	-	1
cg04334792	2	108192928	-	1
cg08991339	4	28542275	-	1
cg05207724	X	39780212	-	1
cg02314771	23	16349269	-	1
cg19964638	7	39268364	-	1
cg10727892	19	51207166	-	1
cg02237855	11	10546027	-	1
cg11825621	13	37128252	-	1
cg05723499	7	51361643	-	1
cg03844923	3	21561067	-	1
cg04937184	10	66758672	-	1
cg18762727	25	35960826	-	1
cg21073930	7	13794868	-	1
cg11202785	3	49225571	-	1
cg05492270	15	52330176	-	1
cg19769287	9	18759445	-	1
cg12165782	7	45644099	-	1
cg00352652	18	13787126	-	1
cg18730034	21	4086771	-	1
cg24435401	29	45108988	-	1
cg10693042	28	1446240	-	1
cg14969015	3	102420284	-	1
cg10125317	2	20831333	-	1
cg06558166	X	17195464	-	1
cg13637654	26	22383613	-	1
cg03152602	19	41036456	-	1
cg25401220	23	11594195	-	1
cg17716100	X	84831720	-	1
cg17029019	19	23656562	-	1
cg22817039	20	18044763	-	1
cg08868202	2	121259417	-	1
cg12042503	21	69811182	-	1
cg03259415	7	18249638	-	1
cg03386823	22	40361334	-	1
cg21762523	9	42446102	-	1
cg26492368	13	23729156	-	1
cg22796313	23	30936781	-	1
cg02185962	3	15145403	-	1
cg01949684	23	27022313	-	1
cg03469079	5	110000539	-	1
cg00691830	10	32863558	-	1
cg15645203	26	49499747	-	1
cg05061393	2	107850366	-	1
cg19013489	19	9117911	-	1
cg08371772	18	51293726	-	1
cg09504829	14	16361722	-	1
cg03355998	1	121871504	-	1
cg10578602	11	72273606	-	1
cg15320905	17	63070714	-	1
cg14021478	23	7534428	-	1
cg00784703	1	146491069	-	1
cg24992007	19	46793190	-	1
cg12183888	8	48304080	-	1
cg02972788	29	28681970	-	1
cg16443866	20	4920356	-	1
cg14659662	3	93109027	-	1
cg12322617	18	36607112	-	1
cg00822571	18	35491366	-	1
cg13615516	10	9013054	-	1
cg21042456	25	42174382	-	1
cg16653203	11	29437871	-	1
cg06894651	3	19104799	-	1
cg16069971	9	63127345	-	1
cg21893210	2	107915199	-	1
cg19539481	29	45426127	-	1
cg13218739	2	14623798	-	1
cg16395679	19	54650305	-	1
cg06926934	21	10799558	-	1
cg26202847	7	67718402	-	1
cg18581191	14	1586934	-	1
cg23514619	23	16843578	-	1
cg05043908	12	32315236	-	1
cg10451078	8	7532080	-	1
cg04160876	25	14259806	-	1
cg02875395	13	22757164	-	1
cg07105891	2	132548710	-	1
cg22293223	3	85150027	-	1
cg26529376	11	2079400	-	1
cg11751830	10	21448331	-	1
cg06843030	5	112956023	-	1
cg10507099	18	34994978	-	1
cg13974464	18	55810967	-	1
cg11660413	17	18687697	-	1
cg17492718	16	28294152	-	1
cg27560182	2	127509072	-	1
cg27015469	23	27277955	-	1
cg05386151	16	3329443	-	1
cg03891652	3	104133522	-	1
cg08746254	19	57115130	-	1
cg24718971	7	83276880	-	1
cg15299654	29	50421493	-	1
cg04382643	18	53406008	-	1
cg10549986	11	90029652	-	1
cg18094304	7	5742466	-	1
cg19721801	7	13922185	-	1
cg22618215	22	39073920	-	1
cg25936177	21	20778154	-	1
cg00303548	12	77226392	-	1
cg24646503	29	43765194	-	1
cg13771313	15	53145961	-	1
cg26249114	21	26543840	-	1
cg04159381	3	94384289	-	1
cg08547518	25	39813507	-	1
cg26505822	21	2444715	-	1
cg09130564	25	27041611	-	1
cg11164537	7	41975643	-	1
cg07763473	18	39367891	-	1
cg22647065	7	3740352	-	1
cg03840594	9	51597065	-	1
cg17509220	7	13249335	-	1
cg04206060	8	17271420	-	1
cg15012607	18	52048934	-	1
cg23852001	X	40332783	-	1
cg01808706	10	37035684	-	1
cg08864245	23	7545913	-	1
cg26969942	19	44910500	-	1
cg18610889	10	87565004	-	1
cg08565675	7	18978751	-	1
cg25034947	3	472014	-	1
cg18420512	4	93922571	-	1
cg10192527	17	55730311	-	1
cg21285782	3	16080160	-	1
cg13594903	8	59771398	-	1
cg06083330	17	11831009	-	1
cg25695615	13	18095031	-	1
cg05790551	23	50314145	-	1
cg00586537	18	35241454	-	1
cg14458783	19	22331433	-	1
cg06780105	25	34163544	-	1
cg12651540	21	21493554	-	1
cg05710997	20	27749452	-	1
cg02469210	17	57388000	-	1
cg20511807	21	61963583	-	1
cg06115835	11	44207004	-	1
cg25110106	3	33939629	-	1
cg07315018	4	95066741	-	1
cg03992926	16	68949968	-	1
cg19029301	13	62236932	-	1
cg10193870	10	84561353	-	1
cg05764403	19	20656443	-	1
cg27606567	22	14742107	-	1
cg00800569	3	118273315	-	1
cg14417468	29	17360440	-	1
cg15768282	5	57854804	-	1
cg15278043	4	95209222	-	1
cg08452898	7	22449043	-	1
cg17880256	24	25004600	-	1
cg05422394	18	36939616	-	1
cg06785746	19	46021599	-	1
cg18106991	18	43254270	-	1
cg22150680	1	74134326	-	1
cg02869459	2	108138445	-	1
cg18373944	15	65132987	-	1
cg13418419	23	7239381	-	1
cg18989243	3	28723736	-	1
cg03830282	5	56331789	-	1
cg25307593	5	41062461	-	1
cg23220418	X	14203651	-	1
cg07152001	3	34268720	-	1
cg18932798	26	24132576	-	1
cg13421439	24	33408920	-	1
cg03635671	7	52525546	-	1
cg11331678	13	75385155	-	1
cg01357409	2	19660180	-	1
cg11577196	22	53317869	-	1
cg22855900	20	8315108	-	1
cg15764675	25	39813499	-	1
cg17420132	2	131768083	-	1
cg09997497	3	105782735	-	1
cg09168548	2	122499525	-	1
cg18147226	6	101574217	-	1
cg13972676	2	89248134	-	1
cg07168124	28	29860992	-	1
cg04855433	21	71180196	-	1
cg11757557	6	26102043	-	1
cg05038268	29	45731314	-	1
cg27441225	5	26163416	-	1
cg06576393	26	18787180	-	1
cg19909111	2	120049400	-	1
cg22157525	7	63846125	-	1
cg09208557	1	52549243	-	1
cg07226281	25	1304885	-	1
cg02453348	15	52306226	-	1
cg13217064	1	132451080	-	1
cg12600174	4	69331712	-	1
cg05218311	29	16642326	-	1
cg04844543	22	52922272	-	1
cg20274783	25	33729632	-	1
cg20018234	3	14715104	-	1
cg23054189	7	42623220	-	1
cg27633753	X	13452395	-	1
cg25382652	19	25075911	-	1
cg11196350	21	59133301	-	1
cg19577984	10	92624184	-	1
cg20977426	3	100274929	-	1
cg06707403	16	42652997	-	1
cg19138755	23	11594209	-	1
cg20162381	5	107121243	-	1
cg14381623	11	103738416	-	1
cg26321013	19	41141773	-	1
cg19780254	7	23773512	-	1
cg02986266	4	29604837	-	1
cg04693399	7	20470648	-	1
cg12431729	3	105434933	-	1
cg02978184	1	68421356	-	1
cg22039234	11	4636064	-	1
cg20755170	7	59525894	-	1
cg05418877	27	24828016	-	1
cg14738448	13	64981640	-	1
cg06035702	3	32512898	-	1
cg20655068	23	26977703	-	1
cg18533201	14	70415899	-	1
cg26348447	3	9537433	-	1
cg15179278	19	36511913	-	1
cg01759889	X	86189900	-	1
cg06744574	3	98060309	-	1
cg26035323	3	102238565	-	1
cg21029447	23	27531607	-	1
cg07749087	2	45802901	-	1
cg10229294	17	63260592	-	1
cg10604258	21	14376078	-	1
cg03036422	15	30758040	-	1
cg19669107	20	33774018	-	1
cg06996029	29	45817167	-	1
cg15364725	26	12513783	-	1
cg14721708	5	114649571	-	1
cg00184235	14	16361728	-	1
cg03937605	3	33939636	-	1
cg13549321	18	43845084	-	1
cg02504416	15	75187037	-	1
cg15372479	26	34927174	-	1
cg09781932	15	28873172	-	1
cg11354908	7	5005624	-	1
cg03289548	26	33628892	-	1
cg08859635	9	77233698	-	1
cg19265913	28	35198383	-	1
cg08969532	26	19035090	-	1
cg22355463	17	12553921	-	1
cg04347477	17	53523098	-	1
cg03717201	11	43174149	-	1
cg03733196	5	27985797	-	1
cg00810914	18	51248672	-	1
cg01383349	25	3051645	-	1
cg24938830	2	98024370	-	1
cg03128421	11	37982168	-	1
cg02534048	7	40486215	-	1
cg12419863	9	82420113	-	1
cg18721026	1	83557617	-	1
cg16701896	4	69303448	-	1
cg00405060	25	3242935	-	1
cg25504605	19	9673482	-	1
cg27115721	11	81995930	-	1
cg08287334	7	45789728	-	1
cg06526980	3	116057052	-	1
cg10169241	7	45492288	-	1
cg16968985	19	20910381	-	1
cg19707013	18	48342875	-	1
cg13459498	13	73123875	-	1
cg08593676	7	44727367	-	1
cg25889750	6	89460204	-	1
cg23979631	4	69394116	-	1
cg24546492	19	39648857	-	1
cg04501188	3	99429099	-	1
cg03122669	5	26191964	-	1
cg08937562	29	41838433	-	1
cg14359435	15	30465035	-	1
cg07516702	7	20226475	-	1
cg14453281	21	65938329	-	1
cg10192170	5	26070448	-	1
cg17031478	5	26158530	-	1
cg20989855	6	41954137	-	1
cg02935272	24	37674824	-	1
cg02217786	13	60886713	-	1
cg13868216	5	110379497	-	1
cg04730314	23	30714116	-	1
cg02126098	19	48561982	-	1
cg12827637	10	80967763	-	1
cg03146219	29	48973588	-	1
cg20064047	3	15145405	-	1
cg04646987	20	58815454	-	1
cg07921777	18	34824325	-	1
cg26718354	29	49368709	-	1
cg03552472	28	44397352	-	1
cg20210501	17	65000501	-	1
cg05328057	18	34274337	-	1
cg18811597	3	92411713	-	1
cg06425919	15	35333237	-	1
cg14870062	7	15884497	-	1
cg12967914	23	28702311	-	1
cg15438065	19	35838824	-	1
cg12912737	13	61619504	-	1
cg10570838	2	127255391	-	1
cg16453206	20	37393440	-	1
cg15112458	4	46474583	-	1
cg19927510	16	40119056	-	1
cg18965377	9	60827803	-	1
cg21035402	18	46825209	-	1
cg26869849	11	72252532	-	1
cg14351882	11	105922885	-	1
cg25021339	7	95450409	-	1
cg10344245	6	13395619	-	1
cg09032973	7	53613818	-	1
cg17774851	7	95463029	-	1
cg13492070	2	105089087	-	1
cg11676902	9	50874338	-	1
cg19384852	8	38390494	-	1
cg13934553	16	47747143	-	1
cg24530787	X	42514577	-	1
cg05888917	3	14226524	-	1
cg09883678	17	55733323	-	1
cg25824310	7	45515292	-	1
cg01263854	13	60185684	-	1
cg05676622	29	45320431	-	1
cg14667685	3	107775078	-	1
cg10659052	X	3793963	-	1
cg06525651	26	47023293	-	1
cg06341251	15	56571944	-	1
cg24335355	18	50719098	-	1
cg24896860	5	26175156	-	1
cg11067468	5	79034287	-	1
cg07835437	16	52335408	-	1
cg07400246	29	43227774	-	1
cg14724739	17	65595998	-	1
cg08065241	22	45094553	-	1
cg20865656	15	30027731	-	1
cg14507132	10	53481070	-	1
cg13463245	11	105938313	-	1
cg27187669	16	53077995	-	1
cg14631690	20	71240813	-	1
cg06278461	18	14547385	-	1
cg14794076	1	132447511	-	1
cg11701951	5	28835081	-	1
cg03398004	18	34994965	-	1
cg19624764	24	47397366	-	1
cg22662602	18	15929343	-	1
cg13648682	11	104894445	-	1
cg04777612	19	56432462	-	1
cg26207141	3	114716535	-	1
cg05435090	4	69341129	-	1
cg22306015	29	45360325	-	1
cg18760837	23	28097653	-	1
cg12209965	18	51350945	-	1
cg27219874	18	35335375	-	1
cg20131194	15	63377763	-	1
cg07870982	18	6551949	-	1
cg22574802	20	30533430	-	1
cg10228889	17	65184794	-	1
cg22788002	X	126184524	-	1
cg04645545	26	22379521	-	1
cg12093371	26	48267312	-	1
cg11245142	21	33774930	-	1
cg02927485	25	38510036	-	1
cg06701726	X	17770831	-	1
cg08441803	19	38829073	-	1
cg19089033	3	95930158	-	1
cg22122361	6	95299141	-	1
cg22472154	6	109820104	-	1
cg23355997	19	27595913	-	1
cg02359414	17	53691912	-	1
cg24994156	18	36607114	-	1
cg02873525	18	55336566	-	1
cg15190599	23	31557123	-	1
cg02925049	14	15466076	-	1
cg10643578	9	60827790	-	1
cg27007008	23	27452413	-	1
cg07687567	25	35102561	-	1
cg11370512	17	63335679	-	1
cg23665973	2	107576161	-	1
cg19647058	28	1126955	-	1
cg07578663	13	16003611	-	1
cg05412788	17	64961976	-	1
cg14161454	29	40716846	-	1
cg04330389	7	5134150	-	1
cg27230711	26	22677178	-	1
cg15248835	8	9153191	-	1
cg02989768	23	7414667	-	1
cg07356681	8	71228756	-	1
cg06958563	7	90572942	-	1
cg25026715	19	20656397	-	1
cg04520396	19	23351959	-	1
cg15827767	2	19659385	-	1
cg02089380	2	39227545	-	1
cg04643858	19	57784626	-	1
cg02909711	18	35056174	-	1
cg11674844	2	126911475	-	1
cg06672699	3	103025671	-	1
cg02730714	18	36450448	-	1
cg09881329	8	96705987	-	1
cg17168456	3	96617107	-	1
cg06547966	22	19647756	-	1
cg18932158	23	7397043	-	1
cg11051055	8	8254938	-	1
cg03513471	X	30922850	-	1
cg16212298	18	57127295	-	1
cg23508264	29	41680603	-	1
cg05408649	5	26140463	-	1
cg14947478	13	65344144	-	1
cg04212619	22	58529643	-	1
cg26133769	6	51537680	-	1
cg07938869	18	62351270	-	1
cg16219283	23	27539936	-	1
cg09365557	19	11951385	-	1
cg15555932	7	16312776	-	1
cg11036438	2	107021348	-	1
cg07557796	24	35393615	-	1
cg04718747	11	105860862	-	1
cg08614024	26	13383831	-	1
cg18870720	19	49781222	-	1
cg09588815	15	52078085	-	1
cg07963361	4	32454745	-	1
cg10439765	13	75487278	-	1
cg19051195	19	20656371	-	1
cg06887471	4	113266791	-	1
cg13233461	5	26235027	-	1
cg25514273	12	44823451	-	1
cg22501454	24	31675447	-	1
cg03303655	19	37733400	-	1
cg16966815	3	68073028	-	1
cg15786971	18	62638308	-	1
cg18559697	1	73022631	-	1
cg00850840	17	65000495	-	1
cg25001860	18	47044991	-	1
cg07639739	X	126184524	-	1
cg27393769	7	8766596	-	1
cg13316854	2	20785021	-	1
cg21001184	4	69331680	-	1
cg14597739	23	27539940	-	1
cg25461163	20	8738345	-	1
cg13088102	13	3369914	-	1
cg07140660	20	3715034	-	1
cg20430847	16	51585508	-	1
cg19923361	17	6785808	-	1
cg05975845	13	77822931	-	1
cg27588646	20	8369902	-	1
cg03504469	11	97396881	-	1
cg12463053	3	52413454	-	1
cg09512322	25	27441594	-	1
cg03575969	15	53110606	-	1
cg05472874	5	115084149	-	1
cg01643284	5	69091499	-	1
cg21650900	3	114716411	-	1
cg26720404	7	57252113	-	1
cg21641231	3	43585732	-	1
cg07474126	17	55934855	-	1
cg00906435	19	23947174	-	1
cg02760164	10	37612426	-	1
cg25563189	5	19280095	-	1
cg07960629	9	60827797	-	1
cg15189866	2	127311178	-	1
cg02244269	25	2014238	-	1
cg19844653	7	47353116	-	1
cg16897634	9	60827806	-	1
cg22120063	20	8248399	-	1
cg05959229	18	11511513	-	1
cg01381374	9	53673527	-	1
cg01813877	21	69252855	-	1
cg16764580	22	10586618	-	1
cg25409246	19	24976592	-	1
cg19022476	14	1611355	-	1
cg01905589	2	127202441	-	1
cg00702231	9	82473890	-	1
cg14382259	25	33372955	-	1
cg17466535	10	26702939	-	1
cg16370398	5	26137571	-	1
cg05375728	3	88374134	-	1
cg14938536	21	55924220	-	1
cg13426316	5	26205757	-	1
cg25459000	5	111320472	-	1
cg05779081	26	13490067	-	1
cg18627360	13	54827648	-	1
cg12286194	14	16361731	-	1
cg08699206	6	109536872	-	1
cg02520729	17	55732942	-	1
cg09748975	6	106062554	-	1
cg26540925	7	45041475	-	1
cg21733011	19	21685133	-	1
cg13863118	4	94416826	-	1
cg17358307	3	115218162	-	1
cg22836359	5	103991082	-	1
cg15565032	10	15393924	-	1
cg10741826	29	32725248	-	1
cg05175020	25	36614851	-	1
cg23467079	14	18182948	-	1
cg23934909	29	43987184	-	1
cg18770669	5	105217782	-	1
cg23098168	3	34261519	-	1
cg01533258	21	61182503	-	1
cg12047218	14	16971112	-	1
cg22922695	17	29421662	-	1
cg03648611	25	27447161	-	1
cg01144275	19	51869730	-	1
cg11988964	26	6856647	-	1
cg23127694	26	39927217	-	1
cg13598480	13	52497393	-	1
cg18648122	6	21981335	-	1
cg08441918	7	19211446	-	1
cg09700054	15	44850114	-	1
cg08960156	25	16652307	-	1
cg25729445	23	28780462	-	1
cg19303983	25	257780	-	1
cg26186433	17	45606826	-	1
cg09404131	19	39746487	-	1
cg08041019	17	57528071	-	1
cg04369574	25	518415	-	1
cg22775593	X	33287650	-	1
cg08888410	25	2537126	-	1
cg05181025	23	7543476	-	1
cg26505478	X	4752813	-	1
cg16477774	29	44400407	-	1
cg26338757	28	41657223	-	1
cg09936845	3	14021037	-	1
cg15605409	20	31600314	-	1
cg21865150	5	26246016	-	1
cg20308811	5	104185075	-	1
cg26247646	16	44142464	-	1
cg26986937	4	22145138	-	1
cg26742815	7	51361638	-	1
cg24058604	4	69394106	-	1
cg07687119	5	26162226	-	1
cg06237608	21	14505281	-	1
cg26791126	2	125733275	-	1
cg18150439	2	58582483	-	1
cg19480198	7	4359118	-	1
cg22799212	3	8381902	-	1
cg11252765	13	67119918	-	1
cg02738256	13	22968117	-	1
cg06512514	2	122257867	-	1
cg22454673	2	834207	-	1
cg19029696	16	38502299	-	1
cg14417711	15	47210970	-	1
cg05926784	7	12830723	-	1
cg05012425	19	9041099	-	1
cg11060910	29	40894812	-	1
cg10320211	18	33321203	-	1
cg26681354	10	67630924	-	1
cg05666820	25	34246833	-	1
cg16201883	19	51850763	-	1
cg16994446	22	7098949	-	1
cg14528339	5	26112187	-	1
cg17486097	27	30421686	-	1
cg19346371	17	62352623	-	1
cg02920514	1	71221942	-	1
cg24264679	X	85288916	-	1
cg08155302	2	125171837	-	1
cg21554501	19	41210907	-	1
cg26936311	4	86211661	-	1
cg05625806	19	34690286	-	1
cg10885956	29	43520575	-	1
cg06442865	19	36542105	-	1
cg15168577	7	52570651	-	1
cg05100634	24	48054241	-	1
cg19481634	8	27518184	-	1
cg23391107	19	39230825	-	1
cg04330371	21	10799577	-	1
cg01453221	23	27277782	-	1
cg13668397	18	55335190	-	1
cg07928551	10	82806418	-	1
cg19925772	2	128203593	-	1
cg04074004	23	27400859	-	1
cg02174884	13	75316696	-	1
cg14562426	23	27275359	-	1
cg02990361	3	36429611	-	1
cg05274534	19	39188298	-	1
cg14029201	X	18907147	-	1
cg08422181	7	20470627	-	1
cg00031105	23	7325013	-	1
cg07010552	19	27763994	-	1
cg25913147	10	33950064	-	1
cg16783819	9	29161583	-	1
cg05562836	19	21180534	-	1
cg03668274	5	26158800	-	1
cg13884288	5	109960735	-	1
cg03945322	10	19197467	-	1
cg08681110	9	37026996	-	1
cg18482164	19	40636866	-	1
cg05680710	23	27274972	-	1
cg01247628	10	62922026	-	1
cg19502417	2	131768068	-	1
cg15707093	8	5749907	-	1
cg14932237	11	99249744	-	1
cg01416227	3	34078738	-	1
cg01877967	25	28006241	-	1
cg06744585	7	13658018	-	1
cg27600813	19	29660773	-	1
cg00221745	26	22916236	-	1
cg02665744	18	63388402	-	1
cg08933196	2	108272735	-	1
cg14462432	11	95805341	-	1
cg11381792	1	146767895	-	1
cg07572348	7	19619769	-	1
cg05483945	15	34219807	-	1
cg21567792	3	108508703	-	1
cg26554567	7	13248989	-	1
cg26434800	16	32401807	-	1
cg16975985	5	30865768	-	1
cg05525585	16	47457867	-	1
cg08837462	4	8490677	-	1
cg20439889	18	44301432	-	1
cg16021483	17	65000503	-	1
cg25593560	7	7941165	-	1
cg16206460	7	8705739	-	1
cg22563312	7	1273763	-	1
cg06296553	17	53707407	-	1
cg11717597	3	14750130	-	1
cg13081331	25	42139380	-	1
cg21787965	4	79986762	-	1
cg04630161	6	85876826	-	1
cg12180703	13	68194799	-	1
cg03146625	5	26137755	-	1
cg04728482	20	8314868	-	1
cg11775595	7	45479000	-	1
cg16109089	29	33697799	-	1
cg18363918	18	57775025	-	1
cg06281235	10	45441669	-	1
cg16410524	3	1125185	-	1
cg20041802	10	48949387	-	1
cg06431334	19	46901572	-	1
cg21455485	2	126300292	-	1
cg20748515	3	15362782	-	1
cg12213201	3	19360827	-	1
cg14087168	3	14402296	-	1
cg14491820	26	21894545	-	1
cg14603620	19	41109922	-	1
cg03739177	19	21378325	-	1
cg22906273	13	41248028	-	1
cg03537301	20	22299305	-	1
cg22188068	7	4859918	-	1
cg26223654	7	13818169	-	1
cg19656282	11	10105631	-	1
cg00497554	3	120961048	-	1
cg16560077	25	3054497	-	1
cg09291131	21	67594009	-	1
cg15792338	18	42059342	-	1
cg08617970	23	27963360	-	1
cg05675373	3	33324881	-	1
cg10418716	17	65552445	-	1
cg06744057	10	84914649	-	1
cg23087239	1	136066547	-	1
cg06593910	18	13931365	-	1
cg10805856	7	8566252	-	1
cg21737675	3	46910719	-	1
cg20855557	23	31556896	-	1
cg09328083	15	75361090	-	1
cg22894910	3	99610419	-	1
cg02551882	17	71963016	-	1
cg23189410	1	121870155	-	1
cg21893154	13	54430040	-	1
cg18689248	7	20861774	-	1
cg21429745	11	10122459	-	1
cg16048942	19	23651623	-	1
cg25073998	11	29524564	-	1
cg04368939	26	22425348	-	1
cg15280456	19	55544799	-	1
cg13642545	18	52922178	-	1
cg02286380	19	27271465	-	1
cg15692031	26	13490093	-	1
cg01303655	19	54669250	-	1
cg09746783	1	70106523	-	1
cg14160518	13	80313164	-	1
cg12066181	11	73963582	-	1
cg27470303	13	23031380	-	1
cg20072442	11	55149192	-	1
cg13458609	11	98534866	-	1
cg26702929	8	69946857	-	1
cg17295225	1	1824933	-	1
cg13723766	X	3808291	-	1
cg14835113	12	89254225	-	1
cg20068320	5	26104722	-	1
cg03409937	17	65689396	-	1
cg26963641	18	48559267	-	1
cg05420790	5	26205466	-	1
cg00025138	10	82806799	-	1
cg26925590	25	148814	-	1
cg23768510	23	7425488	-	1
cg07786675	2	126930535	-	1
cg08279428	5	79034296	-	1
cg12203543	19	55128110	-	1
cg25362525	23	31589794	-	1
cg00053010	19	39101701	-	1
cg24268531	3	14256476	-	1
cg15107038	10	49649412	-	1
cg10099917	15	30200739	-	1
cg12946524	1	96246568	-	1
cg04836221	2	52274969	-	1
cg20545544	5	25944912	-	1
cg16161715	3	104133620	-	1
cg01990592	3	19727646	-	1
cg21017235	18	57259776	-	1
cg07929575	3	29726021	-	1
cg15407819	18	50140458	-	1
cg13004182	20	4824995	-	1
cg25942789	3	120556121	-	1
cg15770240	10	15629282	-	1
cg11828654	X	40096663	-	1
cg01393939	3	56840423	-	1
cg16066237	1	148775451	-	1
cg19079845	13	41248083	-	1
cg17367215	18	49403894	-	1
cg22499719	18	52922149	-	1
cg00142759	6	58917421	-	1
cg23670599	10	49649456	-	1
cg13664345	8	39994645	-	1
cg15705999	1	70438039	-	1
cg21813473	13	70926731	-	1
cg01323777	19	28220757	-	1
cg10870443	8	83581446	-	1
cg05583921	22	15431905	-	1
cg16346321	16	43830307	-	1
cg26220594	2	134470257	-	1
cg10652674	28	16056583	-	1
cg08373003	7	48066490	-	1
cg03231960	18	55727902	-	1
cg07229938	26	43270046	-	1
cg19570702	23	7371582	-	1
cg14156931	14	1825631	-	1
cg01524174	19	59492777	-	1
cg07582400	3	118076382	-	1
cg06003090	3	59589950	-	1
cg13800209	10	32865275	-	1
cg26518327	7	3923607	-	1
cg24024056	26	21392352	-	1
cg22373079	11	63760685	-	1
cg00993191	16	44385313	-	1
cg05983127	21	33600452	-	1
cg05377226	16	40119017	-	1
cg18116971	7	21822192	-	1
cg16104915	4	69331725	-	1
cg11552585	7	21876044	-	1
cg25405238	19	52055521	-	1
cg10857489	18	35549635	-	1
cg01044883	21	67100349	-	1
cg22988483	21	58347005	-	1
cg24852440	13	75367946	-	1
cg01178121	4	29597961	-	1
cg13800049	19	27907049	-	1
cg19921279	2	122032957	-	1
cg03445663	3	120905436	-	1
cg19453780	17	55899714	-	1
cg09944147	8	105095624	-	1
cg26310240	13	61725255	-	1
cg09103591	5	119829035	-	1
cg25315148	5	56588076	-	1
cg19973604	19	56341849	-	1
cg00696901	3	30118350	-	1
cg05839636	7	51498400	-	1
cg21390512	14	15466080	-	1
cg12457986	1	10069018	-	1
cg23216004	3	15430234	-	1
cg07130520	3	58809346	-	1
cg12431123	5	67069570	-	1
cg24016627	23	28702322	-	1
cg27380724	18	62623103	-	1
cg14494468	21	47133379	-	1
cg12486486	6	85876886	-	1
cg20677058	2	133983284	-	1
cg02176148	4	93042027	-	1
cg12353549	19	18064810	-	1
cg24094200	17	53690719	-	1
cg00662684	3	51531024	-	1
cg20213416	15	61522264	-	1
cg07911905	5	68591433	-	1
cg09933065	X	40332723	-	1
cg24046927	3	56853620	-	1
cg22216738	7	4515806	-	1
cg05923197	10	66753631	-	1
cg17852594	3	101454588	-	1
cg02214597	X	84689172	-	1
cg13706041	19	50114357	-	1
cg00075768	12	30352920	-	1
cg08082792	17	45623039	-	1
cg09519060	23	28801709	-	1
cg15949044	7	54256500	-	1
cg00657058	26	13490076	-	1
cg09767822	29	25006480	-	1
cg20132590	22	28238855	-	1
cg06942742	18	48256927	-	1
cg17331461	4	47227631	-	1
cg04001556	7	16898856	-	1
cg18776876	29	45947268	-	1
cg12474117	X	126184547	-	1
cg05587282	9	14988003	-	1
cg21690979	28	7446402	-	1
cg01446983	19	37571459	-	1
cg03078851	16	73764747	-	1
cg10764405	29	46285953	-	1
cg13603112	8	110410214	-	1
cg17666825	6	69368084	-	1
cg00994804	1	148773748	-	1
cg21548155	15	63962990	-	1
cg14975184	17	54359072	-	1
cg07598082	3	33340487	-	1
cg22695389	3	29725640	-	1
cg05338630	14	1945563	-	1
cg11666770	18	51640637	-	1
cg24965497	19	27662833	-	1
cg00215432	2	107667592	-	1
cg18493027	10	81957671	-	1
cg18470680	11	72365528	-	1
cg22476027	9	42451325	-	1
cg17669899	19	18456633	-	1
cg02635786	26	34936032	-	1
cg18023771	4	71456564	-	1
cg15367487	15	42434231	-	1
cg13216995	22	17253846	-	1
cg00933696	25	9960661	-	1
cg12823329	21	67569737	-	1
cg19753255	3	101623382	-	1
cg14420008	5	38673977	-	1
cg26934881	9	93233623	-	1
cg03821543	13	58056744	-	1
cg05057720	21	48845064	-	1
cg06366062	19	18028331	-	1
cg02565672	3	8360622	-	1
cg15611279	7	90564113	-	1
cg02913971	7	5811702	-	1
cg25745712	10	30068602	-	1
cg13724379	1	80184991	-	1
cg09157431	19	24111936	-	1
cg25291907	24	34901820	-	1
cg20618742	7	18327013	-	1
cg07961283	1	148775475	-	1
cg20410537	2	121382925	-	1
cg15213782	25	27459430	-	1
cg07746998	9	89967331	-	1
cg17597374	29	40542691	-	1
cg27475923	29	42734599	-	1
cg05931684	23	27277776	-	1
cg18058069	2	136172826	-	1
cg11339341	7	90561362	-	1
cg15379185	4	69255456	-	1
cg06926362	7	21839096	-	1
cg07080358	11	66703798	-	1
cg05608128	5	97674981	-	1
cg23415756	19	29084478	-	1
cg11888651	21	33634540	-	1
cg06322639	21	26960287	-	1
cg03686950	25	39523196	-	1
cg09061454	25	27433988	-	1
cg04912999	1	127041250	-	1
cg14610962	19	23651618	-	1
cg07209987	16	44279807	-	1
cg07143296	29	44462271	-	1
cg05265569	7	22629746	-	1
cg18917399	3	105950353	-	1
cg22223531	3	94230415	-	1
cg23391785	16	40119079	-	1
cg17999686	4	45476470	-	1
cg22306928	2	107667579	-	1
cg20841596	16	30304440	-	1
cg09485063	11	9734782	-	1
cg24932816	3	56853699	-	1
cg21284680	23	45483802	-	1
cg06617636	10	80967662	-	1
cg03295096	2	24217963	-	1
cg16973098	12	69738281	-	1
cg26058289	5	117996777	-	1
cg18099632	18	57022146	-	1
cg24385632	15	36171841	-	1
cg05085809	19	38534801	-	1
cg24473846	13	77822970	-	1
cg27207530	18	14387219	-	1
cg25353054	5	110846379	-	1
cg02334770	16	52449209	-	1
cg01825148	19	27662893	-	1
cg03193689	2	89886631	-	1
cg11087911	14	29830553	-	1
cg26515846	18	11638981	-	1
cg25681339	19	22194419	-	1
cg11065418	16	34309574	-	1
cg21570020	3	121274063	-	1
cg24189559	22	57006108	-	1
cg16343401	19	45246585	-	1
cg21166985	17	56008573	-	1
cg05470554	4	86598083	-	1
cg16060369	28	13695802	-	1
cg08753172	19	23197135	-	1
cg01640606	10	73076595	-	1
cg08806496	7	95452381	-	1
cg22803724	3	85149954	-	1
cg17610929	2	108168041	-	1
cg27075171	23	12509144	-	1
cg14640386	19	26870367	-	1
cg00244745	12	80721392	-	1
cg13947167	8	77263840	-	1
cg03673016	13	58010341	-	1
cg24037166	28	29638927	-	1
cg06991300	6	4093684	-	1
cg19476021	20	71932552	-	1
cg14696396	21	25424144	-	1
cg08455111	25	27117360	-	1
cg12986485	29	17489254	-	1
cg05800641	5	111610012	-	1
cg09632273	23	27401096	-	1
cg19547549	X	50900306	-	1
cg08101172	8	28844331	-	1
cg08327269	2	14952014	-	1
cg03461559	19	27729204	-	1
cg13668652	13	64981631	-	1
cg23289079	7	32052400	-	1
cg04788956	18	35335418	-	1
cg21521454	18	55592396	-	1
cg06266993	19	38534753	-	1
cg00336204	5	103991086	-	1
cg13026730	22	29989224	-	1
cg19927816	18	53800789	-	1
cg10667044	5	27115846	-	1
cg17475085	3	31465246	-	1
cg03825010	7	73672078	-	1
cg22024145	3	57457291	-	1
cg23978513	6	60667438	-	1
cg10966352	10	14878724	-	1
cg26149223	2	18410575	-	1
cg00117472	21	25651141	-	1
cg22351850	2	62681189	-	1
cg16140223	X	97058800	-	1
cg12052250	26	22375181	-	1
cg11322109	23	7371590	-	1
cg15629134	23	16660721	-	1
cg21855944	19	37138415	-	1
cg10414269	1	137902683	-	1
cg16602504	11	30101614	-	1
cg01282504	19	22927274	-	1
[truncated: 29,770 more rows]
