# Supplementary material for: Usability of human Infinium MethylationEPIC BeadChip for mouse DNA methylation studies
Source: BMC Bioinformatics. 2017 Nov 15;18:486. doi: 10.1186/s12859-017-1870-y (PMC5688710; doi:10.1186/s12859-017-1870-y)
Supplement: Supplementary file 10 — Dog_EPIC. (XLS 3095 kb) [file 12859_2017_1870_MOESM10_ESM.xls]

## Sheet: Mapinfo_33100
	CHR	Mapinfo	Strand	Infinium_Design_Type
cg14428027	37	11341199	-	1
cg09063722	6	1655594	-	1
cg08193650	10	45749338	-	1
cg23266594	4	58915322	-	1
cg11413800	20	49329175	-	1
cg11739541	27	5407927	-	1
cg06523030	13	13569879	-	1
cg09192059	X	26438180	-	1
cg24954668	14	34798662	-	1
cg04396637	27	3745612	-	1
cg04836978	X	57198988	-	1
cg03456821	11	25811927	-	1
cg11227604	12	40031534	-	1
cg13558754	1	116878466	-	1
cg03631076	5	65256728	-	1
cg10663408	14	6568030	-	1
cg13977827	11	34799914	-	1
cg20116804	12	16094641	-	1
cg01278596	2	35086092	-	1
cg00028598	3	33727080	-	1
cg07908422	15	10225859	-	1
cg27289462	8	63012826	-	1
cg09267776	38	2037680	-	1
cg13352750	14	40360350	-	1
cg12998491	9	52804940	-	1
cg19509514	27	38411005	-	1
cg19559984	14	41876103	-	1
cg08169020	8	42665589	-	1
cg00046913	6	39084057	-	1
cg13162692	9	9381355	-	1
cg22342925	13	37149904	-	1
cg01141572	15	44303942	-	1
cg07835289	4	4106898	-	1
cg11827998	8	72809841	-	1
cg11686940	3	37639103	-	1
cg16349277	X	54585589	-	1
cg19810615	1	71246532	-	1
cg18102950	X	95199814	-	1
cg09343092	14	40319712	-	1
cg05639624	1	106924935	-	1
cg04167239	3	60646537	-	1
cg26275242	15	15949147	-	1
cg19032492	5	32764718	-	1
cg14282180	10	49517622	-	1
cg01610165	11	14390406	-	1
cg01773858	21	24863782	-	1
cg23797839	4	10522064	-	1
cg09062638	2	76636313	-	1
cg12841929	X	43639793	-	1
cg16984619	21	29919353	-	1
cg22724433	27	38156590	-	1
cg10582690	4	19188618	-	1
cg00164941	17	49573603	-	1
cg19622078	2	72538725	-	1
cg06234613	8	47878105	-	1
cg15708001	27	1020550	-	1
cg04081153	2	73402126	-	1
cg01276616	17	33774683	-	1
cg17516080	20	42935025	-	1
cg24033330	24	28772460	-	1
cg14528437	9	49547786	-	1
cg09453870	30	32958422	-	1
cg20259401	30	30940234	-	1
cg18040786	5	57389573	-	1
cg10553028	23	12508072	-	1
cg22218911	7	43361767	-	1
cg09080729	5	70795507	-	1
cg09902379	4	49342587	-	1
cg22000938	9	1480630	-	1
cg15096815	5	50966806	-	1
cg22944662	7	21592721	-	1
cg03093838	1	29921417	-	1
cg01110955	6	39221075	-	1
cg01078271	1	109248579	-	1
cg13245802	4	39992658	-	1
cg00839129	28	38605555	-	1
cg27551078	12	3518727	-	1
cg00016481	29	24836693	-	1
cg25745773	24	23768090	-	1
cg10894807	12	2414549	-	1
cg19271111	23	42546509	-	1
cg02066222	17	51621321	-	1
cg05453337	28	16617675	-	1
cg18137598	8	71466184	-	1
cg03719314	13	22559930	-	1
cg02668248	20	46183125	-	1
cg00028757	12	1342057	-	1
cg09841884	3	63883294	-	1
cg13641043	9	18409936	-	1
cg05024291	17	51318053	-	1
cg11872300	1	112096566	-	1
cg15389589	10	1335478	-	1
cg25416230	16	14265391	-	1
cg10093679	18	51504644	-	1
cg13976866	27	38157855	-	1
cg12989128	24	31771309	-	1
cg04457979	18	46848128	-	1
cg25996688	15	18171545	-	1
cg20168230	15	5331939	-	1
cg19482025	5	5960676	-	1
cg08140387	24	12692589	-	1
cg24599892	9	9412294	-	1
cg22075245	20	48340609	-	1
cg19571304	17	34493427	-	1
cg01177642	28	14902603	-	1
cg27595582	21	13778836	-	1
cg25242824	9	48432765	-	1
cg26543180	27	38272801	-	1
cg02966076	5	75240627	-	1
cg11738485	20	49378034	-	1
cg27609508	6	17305686	-	1
cg03481131	11	68699464	-	1
cg03701714	8	4145003	-	1
cg05504270	5	77814114	-	1
cg11795222	8	69606485	-	1
cg11050601	34	7063054	-	1
cg20320535	25	30974042	-	1
cg23329275	34	273786	-	1
cg10503284	8	3779463	-	1
cg16914989	12	681417	-	1
cg06178563	24	1932887	-	1
cg08314543	5	33242387	-	1
cg06239926	4	35943078	-	1
cg26161368	3	17385651	-	1
cg24843246	20	52344765	-	1
cg15256305	9	23625327	-	1
cg05815920	28	14658811	-	1
cg19094615	X	44319041	-	1
cg10654496	28	27392925	-	1
cg22322863	9	40502583	-	1
cg07022387	12	12208965	-	1
cg21800309	12	57570538	-	1
cg17337668	9	23525370	-	1
cg02408775	27	6937315	-	1
cg09012513	16	33959830	-	1
cg10042799	8	63706595	-	1
cg06720669	X	82845514	-	1
cg00824018	28	15671692	-	1
cg01272937	5	67737229	-	1
cg06993715	5	80340250	-	1
cg08602528	6	37050373	-	1
cg18363568	35	19010786	-	1
cg07389500	11	25947168	-	1
cg01381679	5	76737096	-	1
cg14397361	9	48422434	-	1
cg04086531	2	65590758	-	1
cg25683752	26	17168260	-	1
cg17708456	34	34299648	-	1
cg10891507	24	42655945	-	1
cg19067989	10	52666707	-	1
cg17730474	9	22893902	-	1
cg12736128	14	8866271	-	1
cg06980387	3	19979332	-	1
cg04319218	20	50068270	-	1
cg13160221	25	35119747	-	1
cg06887159	18	43300150	-	1
cg05902063	15	36132240	-	1
cg27042081	18	53306730	-	1
cg10144604	24	43638060	-	1
cg02296583	4	9878239	-	1
cg08340521	20	53745671	-	1
cg11528849	36	24855329	-	1
cg17939040	9	36970001	-	1
cg02015876	3	41623365	-	1
cg23479730	8	67660341	-	1
cg23397993	7	57607310	-	1
cg09016242	2	64244633	-	1
cg27368606	16	44815529	-	1
cg23616097	6	12518463	-	1
cg01420426	15	1768444	-	1
cg26610812	7	65123467	-	1
cg16457778	9	368107	-	1
cg13606434	6	12517307	-	1
cg02833016	13	33969033	-	1
cg07545317	26	11754628	-	1
cg08215925	20	20436532	-	1
cg00267373	6	38960231	-	1
cg08078586	6	18041957	-	1
cg21637561	9	23348120	-	1
cg23162201	21	31759338	-	1
cg07359369	30	7424445	-	1
cg10788618	9	24806055	-	1
cg06420324	21	24644671	-	1
cg23191380	14	17046930	-	1
cg23146472	12	11738638	-	1
cg04249460	12	9828378	-	1
cg09246016	26	9954077	-	1
cg03146005	6	16219876	-	1
cg13462935	30	36641306	-	1
cg00070899	12	3375960	-	1
cg02899039	16	13753837	-	1
cg06742493	20	49249969	-	1
cg15347189	34	20064366	-	1
cg16513459	5	32783368	-	1
cg25916282	36	19967688	-	1
cg06287927	5	81789183	-	1
cg14044874	20	4627205	-	1
cg15088000	1	113419695	-	1
cg00713252	5	62471512	-	1
cg24002183	20	46738051	-	1
cg21513254	12	463732	-	1
cg21411075	30	16303450	-	1
cg12249345	1	110581876	-	1
cg21636400	1	109889713	-	1
cg10708221	17	15439290	-	1
cg03831465	18	33484666	-	1
cg17215497	9	48742693	-	1
cg14678442	9	31456347	-	1
cg08884490	10	16630225	-	1
cg23866596	12	54988343	-	1
cg07613752	23	16513469	-	1
cg13925890	4	40734000	-	1
cg24123311	1	108104028	-	1
cg10439144	4	38665439	-	1
cg00624332	28	14658814	-	1
cg11318859	17	22340517	-	1
cg12308391	5	19901168	-	1
cg05027458	3	40613923	-	1
cg20297631	8	72606152	-	1
cg09001226	12	1580170	-	1
cg04613440	5	15126829	-	1
cg07379293	20	51158471	-	1
cg13482308	11	53358870	-	1
cg03107920	2	68470430	-	1
cg26458497	9	45805946	-	1
cg27196194	20	55518517	-	1
cg27547442	12	59349229	-	1
cg21392845	5	32282376	-	1
cg21541753	3	51758970	-	1
cg03513571	17	2179766	-	1
cg15113090	17	20534575	-	1
cg20624980	1	106636368	-	1
cg24799921	4	25595028	-	1
cg17928286	38	1923345	-	1
cg04920380	9	46648086	-	1
cg06602546	24	47495568	-	1
cg21148362	20	28710478	-	1
cg19595850	5	58297822	-	1
cg13525837	13	10449039	-	1
cg21850830	13	21838576	-	1
cg14249520	18	49183706	-	1
cg21477861	9	18412000	-	1
cg20656751	3	62113464	-	1
cg24700222	6	61931341	-	1
cg17244801	2	85168538	-	1
cg09011026	9	54401228	-	1
cg20074371	23	13143569	-	1
cg26035702	27	1247307	-	1
cg02043105	6	18374379	-	1
cg16810054	24	23798171	-	1
cg02042144	5	32268654	-	1
cg06500355	12	67953276	-	1
cg00800993	24	44551040	-	1
cg01988539	3	25616788	-	1
cg27570896	15	35998872	-	1
cg23273221	2	82385701	-	1
cg10946043	8	26354339	-	1
cg07024996	17	21333746	-	1
cg07522190	6	18404735	-	1
cg02901122	7	54105479	-	1
cg05638401	2	34828328	-	1
cg01652953	8	14487337	-	1
cg23723338	20	57868748	-	1
cg22268510	12	1547722	-	1
cg07918726	13	37765522	-	1
cg15651246	30	24823016	-	1
cg13390630	24	33425405	-	1
cg04118306	25	32497527	-	1
cg07817883	2	69100124	-	1
cg19347980	36	15675396	-	1
cg01996818	X	102962289	-	1
cg24622205	21	29911442	-	1
cg00147286	5	76628817	-	1
cg05661612	X	92526944	-	1
cg17021559	4	24220516	-	1
cg01546568	17	44557601	-	1
cg13053914	6	7221157	-	1
cg24845324	14	48880475	-	1
cg11969144	6	60906456	-	1
cg20974609	14	40315857	-	1
cg12898442	5	9674120	-	1
cg25034155	4	28916583	-	1
cg12757684	1	35491188	-	1
cg20702802	20	50489696	-	1
cg26666703	6	22166170	-	1
cg01485439	18	50014875	-	1
cg22792432	7	66863262	-	1
cg24137427	9	19179772	-	1
cg15316734	27	38461841	-	1
cg19767562	6	9071649	-	1
cg07538239	18	45674875	-	1
cg19856822	33	7960197	-	1
cg00058449	12	1357077	-	1
cg12044749	13	37455822	-	1
cg18485444	18	51035273	-	1
cg21435902	14	17872756	-	1
cg24435866	7	42480738	-	1
cg01431950	9	21101514	-	1
cg16636935	27	38157855	-	1
cg00997648	9	23753288	-	1
cg19186145	10	47340950	-	1
cg05194618	8	22421619	-	1
cg17404915	24	5020739	-	1
cg07402724	12	35581246	-	1
cg10463150	16	45565456	-	1
cg08248516	14	40329372	-	1
cg23715548	6	39905381	-	1
cg02424450	4	64278511	-	1
cg23973429	13	3204745	-	1
cg27093143	1	116781967	-	1
cg05079767	10	27185771	-	1
cg00111893	12	65775627	-	1
cg06640637	24	31847844	-	1
cg03986829	20	28705609	-	1
cg19862838	33	8015649	-	1
cg26159030	1	116907860	-	1
cg03421073	11	1883543	-	1
cg07419021	36	6991469	-	1
cg12479047	23	18377323	-	1
cg00751785	X	38746244	-	1
cg05777400	17	58424388	-	1
cg25316749	5	21740724	-	1
cg20076826	10	44889447	-	1
cg03650474	28	10194011	-	1
cg25315731	35	25733072	-	1
cg10246871	5	68150342	-	1
cg05568678	5	34136253	-	1
cg08941122	11	2051471	-	1
cg19742111	18	50663964	-	1
cg14006463	27	38272993	-	1
cg16718678	18	52430500	-	1
cg10483461	7	28593520	-	1
cg20139338	18	52725636	-	1
cg03191565	1	108536030	-	1
cg25985659	22	56757525	-	1
cg23423423	10	27329864	-	1
cg18080819	18	47765873	-	1
cg10949753	9	4847257	-	1
cg23361084	21	24644665	-	1
cg01812463	6	18102032	-	1
cg09453767	20	8766106	-	1
cg21039708	8	32446633	-	1
cg03061122	9	19111579	-	1
cg16087093	4	41764448	-	1
cg07855056	9	44155682	-	1
cg23810564	14	16549997	-	1
cg08334962	9	23549173	-	1
cg07596524	29	14258995	-	1
cg00849435	20	48143994	-	1
cg19866866	7	15480399	-	1
cg05643703	2	81203192	-	1
cg16688031	2	34965919	-	1
cg24329521	6	52948431	-	1
cg14499959	12	2758403	-	1
cg15371777	19	12001360	-	1
cg08790212	9	19179046	-	1
cg06462727	15	3008360	-	1
cg14572758	9	23384844	-	1
cg07280482	9	23153273	-	1
cg03592411	12	1324702	-	1
cg15037661	23	19787592	-	1
cg01954701	23	39472217	-	1
cg13011604	20	41900044	-	1
cg10640845	20	57164821	-	1
cg22935149	10	26325832	-	1
cg19464804	3	44132856	-	1
cg25780607	4	58787926	-	1
cg10851350	12	1120689	-	1
cg11411872	2	20301055	-	1
cg17292622	X	49913236	-	1
cg06180614	1	112025811	-	1
cg18897345	10	26297618	-	1
cg03794219	9	55257448	-	1
cg20919680	37	26053277	-	1
cg25422351	5	14542422	-	1
cg01366903	1	116915016	-	1
cg06421633	9	26621210	-	1
cg05419245	11	61120566	-	1
cg00865724	20	45498442	-	1
cg27131953	16	15131900	-	1
cg21865157	2	81867265	-	1
cg08979319	12	58536521	-	1
cg03697316	26	30519531	-	1
cg19775061	29	13240179	-	1
cg12413602	27	5084297	-	1
cg07921384	37	25947962	-	1
cg10036727	21	5827680	-	1
cg16918905	37	26008712	-	1
cg26177544	1	3017641	-	1
cg21854952	9	46161654	-	1
cg15187882	20	53723045	-	1
cg13821173	6	10536776	-	1
cg26957677	1	57866907	-	1
cg10859133	10	62833957	-	1
cg00390596	17	36774663	-	1
cg03856450	17	49773836	-	1
cg20474850	25	24142907	-	1
cg15160873	19	22896029	-	1
cg13162581	9	4782314	-	1
cg27553457	1	110156789	-	1
cg10653296	22	49665316	-	1
cg06374766	5	62471490	-	1
cg17893857	9	503443	-	1
cg25198656	6	12185875	-	1
cg06703079	15	14235827	-	1
cg04674734	14	42002505	-	1
cg06636427	6	15656454	-	1
cg02600973	24	37326955	-	1
cg25927164	5	41714347	-	1
cg01555661	X	40747195	-	1
cg06716807	17	21356244	-	1
cg22835709	30	8229773	-	1
cg03983969	X	36296689	-	1
cg14591280	6	1655810	-	1
cg24925929	33	25986221	-	1
cg00466827	24	43638152	-	1
cg18583910	13	2580180	-	1
cg01525669	22	55632406	-	1
cg00872651	30	10487962	-	1
cg21890592	6	12185873	-	1
cg05728201	13	58818483	-	1
cg13965724	20	40172479	-	1
cg15135704	2	81749821	-	1
cg04554829	6	18372244	-	1
cg15038286	20	2474763	-	1
cg04101363	5	78463833	-	1
cg18104012	20	28705602	-	1
cg26505663	30	22866214	-	1
cg02058918	11	55817772	-	1
cg24652615	12	12682962	-	1
cg22740006	18	50497784	-	1
cg21573692	5	8247640	-	1
cg15087860	14	34781721	-	1
cg08033383	6	41930252	-	1
cg16356837	27	1263045	-	1
cg27295678	7	41875938	-	1
cg11753771	7	12445786	-	1
cg00007036	2	68162679	-	1
cg27275781	6	12517898	-	1
cg01992498	3	69305696	-	1
cg17895018	28	7207255	-	1
cg10481400	5	81863800	-	1
cg05948588	1	112410077	-	1
cg01971224	6	42564472	-	1
cg03859186	6	17565649	-	1
cg22946219	5	41687780	-	1
cg26709285	24	36117558	-	1
cg04631389	9	4255067	-	1
cg22435489	11	22646492	-	1
cg19041146	5	15207527	-	1
cg08422745	28	1159824	-	1
cg00073794	17	23598021	-	1
cg19523618	26	4988857	-	1
cg16875863	1	107822587	-	1
cg20115868	36	15675388	-	1
cg18072802	13	46639910	-	1
cg17649243	1	34562187	-	1
cg19447973	17	29086065	-	1
cg08128826	7	4884930	-	1
cg11280390	20	52976384	-	1
cg19628771	20	9141693	-	1
cg11531628	2	72698453	-	1
cg08127858	6	38856883	-	1
cg22694153	15	14093104	-	1
cg03473387	7	65964263	-	1
cg16464933	3	62113466	-	1
cg06036563	28	40195914	-	1
cg24626003	21	29798187	-	1
cg02161125	X	36296686	-	1
cg13242392	4	71781032	-	1
cg18861001	2	65448337	-	1
cg04027736	14	40277558	-	1
cg00971676	4	35914469	-	1
cg05647756	9	4782279	-	1
cg02185531	25	44761309	-	1
cg10120807	5	80336498	-	1
cg24236288	8	6281410	-	1
cg04389704	6	17261220	-	1
cg22384877	13	37825024	-	1
cg19859323	X	107809209	-	1
cg16898150	9	54759931	-	1
cg18095213	31	37732726	-	1
cg08480266	1	117450271	-	1
cg16767700	X	17187304	-	1
cg15457037	24	47406272	-	1
cg27542366	21	36222404	-	1
cg02039267	28	27625260	-	1
cg19120496	19	12249958	-	1
cg22315440	15	8832241	-	1
cg01856162	25	44127525	-	1
cg20749283	30	33351548	-	1
cg02401220	9	21101514	-	1
cg21502356	28	5820570	-	1
cg22384675	27	1847176	-	1
cg11686722	30	4627108	-	1
cg20211779	18	33484542	-	1
cg11606796	37	10005306	-	1
cg05066722	6	14306649	-	1
cg02731554	2	37204069	-	1
cg10034096	12	34450882	-	1
cg07313502	9	48287272	-	1
cg03998871	12	20807807	-	1
cg25559531	12	1424369	-	1
cg18884060	28	34005248	-	1
cg04210573	X	56184858	-	1
cg13349304	12	12208967	-	1
cg13157098	4	71780995	-	1
cg09683324	27	5690597	-	1
cg21753226	18	46848149	-	1
cg16692004	1	40125882	-	1
cg03556393	27	1277568	-	1
cg06938409	11	21078922	-	1
cg01671314	1	27908515	-	1
cg01448923	13	21232124	-	1
cg23729501	6	63665140	-	1
cg08763019	10	1693660	-	1
cg00484555	30	16303591	-	1
cg13500797	9	53284815	-	1
cg05964963	9	32761679	-	1
cg12483476	11	2578225	-	1
cg06753439	12	2719846	-	1
cg25497529	20	44307712	-	1
cg10453879	2	43918250	-	1
cg14966496	8	47017836	-	1
cg17375267	1	109353322	-	1
cg02331143	15	1501881	-	1
cg21647375	20	54122856	-	1
cg15636799	6	6709334	-	1
cg04247135	1	99406401	-	1
cg06026769	13	63239032	-	1
cg06979110	27	4640901	-	1
cg01745726	26	28728672	-	1
cg24809382	30	20706223	-	1
cg07435294	18	51465326	-	1
cg04988476	34	24357377	-	1
cg11813690	26	8905117	-	1
cg03189184	3	70229965	-	1
cg06923622	2	60978644	-	1
cg16699849	6	10245092	-	1
cg14575155	9	56981481	-	1
cg02715833	8	3563601	-	1
cg02676375	4	40818772	-	1
cg11073931	24	43464081	-	1
cg16556145	22	46199372	-	1
cg24925526	X	41180226	-	1
cg15838054	28	13675573	-	1
cg24938498	23	11728852	-	1
cg16426293	9	20839934	-	1
cg27558234	8	35679851	-	1
cg25765569	26	13410029	-	1
cg11902286	2	27378436	-	1
cg02760300	21	19853083	-	1
cg09415883	18	51026020	-	1
cg21721093	5	33637996	-	1
cg26157385	14	1598219	-	1
cg14480343	3	52372712	-	1
cg21949512	36	6992677	-	1
cg25135457	9	20399379	-	1
cg05013064	24	41787855	-	1
cg07813495	5	22675804	-	1
cg17640485	33	29175737	-	1
cg12714180	15	4548085	-	1
cg17263061	17	20732968	-	1
cg12577695	24	47404991	-	1
cg18668041	1	113082208	-	1
cg11308211	36	16287546	-	1
cg08973851	17	49773912	-	1
cg22234394	15	12216224	-	1
cg26837681	21	39314614	-	1
cg09801353	18	48510704	-	1
cg08396481	16	12723529	-	1
cg08634762	11	22818963	-	1
cg09577511	27	4746366	-	1
cg25705148	17	50865934	-	1
cg25371129	12	1119732	-	1
cg12028548	24	20274251	-	1
cg25711997	28	16617649	-	1
cg22654940	10	55527645	-	1
cg04177479	27	1617727	-	1
cg10769018	11	21078924	-	1
cg13747199	1	90710395	-	1
cg15793573	25	29665507	-	1
cg01931502	38	21200323	-	1
cg24304658	17	20768029	-	1
cg06596329	9	4512938	-	1
cg21393713	6	3875450	-	1
cg15314170	24	19135415	-	1
cg24686610	23	42531692	-	1
cg24845595	7	41172104	-	1
cg16434002	9	19261107	-	1
cg11073773	14	39222228	-	1
cg01620164	36	9042829	-	1
cg20613337	2	78164304	-	1
cg15626629	X	55573106	-	1
cg16063617	11	18011567	-	1
cg25307665	14	40317904	-	1
cg21517904	26	29536672	-	1
cg13938361	11	52210220	-	1
cg19827650	23	11829678	-	1
cg06974474	19	22725376	-	1
cg14576286	1	112117406	-	1
cg22587602	17	49576067	-	1
cg18102233	X	20556447	-	1
cg18177243	8	3594953	-	1
cg06757784	30	30939195	-	1
cg21121555	4	39366014	-	1
cg19405854	9	46153617	-	1
cg02192555	25	28000979	-	1
cg25509822	9	19177358	-	1
cg05229649	28	13690950	-	1
cg23353952	26	22727278	-	1
cg11602758	X	82944029	-	1
cg00106093	12	2834910	-	1
cg01803759	2	72790403	-	1
cg17361896	24	17603504	-	1
cg03129717	6	60909115	-	1
cg09528825	6	18700493	-	1
cg02758053	1	102092298	-	1
cg25202877	12	1348573	-	1
cg02219962	4	25588325	-	1
cg27384037	6	30932027	-	1
cg09471527	12	2858250	-	1
cg07316743	26	30051019	-	1
cg01429118	X	54888261	-	1
cg13925683	37	24948917	-	1
cg13150467	15	43432511	-	1
cg06761921	7	52715840	-	1
cg12685731	10	60688258	-	1
cg25680638	28	29326708	-	1
cg06188683	30	32779243	-	1
cg00385863	15	1752714	-	1
cg03760457	30	33838049	-	1
cg22630755	11	23564969	-	1
cg14002226	9	49538425	-	1
cg16480966	18	43301786	-	1
cg25798982	14	7218707	-	1
cg14155184	12	12572513	-	1
cg07864323	34	17150964	-	1
cg26353862	21	33461109	-	1
cg09829838	12	11519212	-	1
cg15233711	21	36222411	-	1
cg12891692	4	39661703	-	1
cg08311403	5	9579247	-	1
cg18517898	1	116728769	-	1
cg25361023	27	1513320	-	1
cg14812623	X	101464518	-	1
cg06349546	10	22852980	-	1
cg13443371	6	42376319	-	1
cg12152167	X	69994880	-	1
cg00964321	2	84349716	-	1
cg18134734	21	25443420	-	1
cg08770961	5	82395058	-	1
cg27346528	9	10124540	-	1
cg16794406	18	43300136	-	1
cg20874718	3	38887921	-	1
cg01002381	8	15222155	-	1
cg27626617	12	11358684	-	1
cg05934682	1	106671933	-	1
cg02288522	9	27079246	-	1
cg19961800	8	36917184	-	1
cg06258179	14	18420357	-	1
cg03564009	22	58514387	-	1
cg10861033	X	1753788	-	1
cg09931891	5	77589413	-	1
cg18256949	9	19833430	-	1
cg26474270	5	78697572	-	1
cg16641060	X	91638554	-	1
cg14172283	11	53901375	-	1
cg17112108	18	50657717	-	1
cg06876672	12	11519071	-	1
cg25012919	25	4442140	-	1
cg15151911	23	9798138	-	1
cg23808946	10	47340936	-	1
cg24942532	5	54294304	-	1
cg15902228	18	50512251	-	1
cg00508498	18	33484658	-	1
cg14181387	15	6583773	-	1
cg14244136	30	27642422	-	1
cg01616215	26	24785224	-	1
cg16764637	14	40329358	-	1
cg26008390	1	113812554	-	1
cg02522760	28	14362620	-	1
cg24644110	9	21160298	-	1
cg03785696	14	40359617	-	1
cg02695704	6	39529625	-	1
cg05397514	7	42286596	-	1
cg20495179	17	34694444	-	1
cg17337072	1	111608462	-	1
cg18085206	9	45627179	-	1
cg03200734	5	82166764	-	1
cg15659924	9	46746380	-	1
cg22656750	4	43451420	-	1
cg14479751	1	107880086	-	1
cg25160286	14	40418249	-	1
cg12847502	10	45735127	-	1
cg13912311	9	58464037	-	1
cg23934404	22	59940714	-	1
cg14794428	15	41694076	-	1
cg08027110	10	909278	-	1
cg26232247	24	3410209	-	1
cg08709360	5	56286470	-	1
cg24288581	5	16110069	-	1
cg14203179	24	43605546	-	1
cg06911149	20	50651506	-	1
cg08642014	1	113644250	-	1
cg15831200	6	41753291	-	1
cg12402427	5	63474171	-	1
cg22534681	23	26824003	-	1
cg14185801	26	5399693	-	1
cg25889711	28	13411055	-	1
cg13998850	8	4078292	-	1
cg15528490	4	8134487	-	1
cg04201727	9	60348438	-	1
cg02809591	6	39135910	-	1
cg08655148	2	76717209	-	1
cg04084364	17	31148464	-	1
cg07645393	26	9250828	-	1
cg10093438	11	15221861	-	1
cg20526205	14	21790287	-	1
cg14421860	6	49476279	-	1
cg04607867	1	102367183	-	1
cg09999650	5	81613083	-	1
cg09743009	26	9380462	-	1
cg07096654	5	60413239	-	1
cg01080375	8	44358473	-	1
cg11221049	8	17527969	-	1
cg12864721	4	25591767	-	1
cg06825153	6	58804989	-	1
cg07544748	8	35033146	-	1
cg02573857	1	114356246	-	1
cg02423659	3	91617510	-	1
cg18124955	36	16777168	-	1
cg02220837	20	12643969	-	1
cg22512222	20	55188651	-	1
cg23154999	9	54759948	-	1
cg09653072	1	77551908	-	1
cg15711037	1	106687163	-	1
cg18230417	5	60580912	-	1
cg07082715	30	33896554	-	1
cg12616683	20	1686139	-	1
cg25517592	15	44468769	-	1
cg02289992	29	26322884	-	1
cg20399260	21	36222401	-	1
cg17298239	7	70082733	-	1
cg16529483	X	121594926	-	1
cg09964854	20	48427474	-	1
cg22242216	1	107822581	-	1
cg20263098	18	12868715	-	1
cg02113641	13	2580173	-	1
cg05814800	8	63001727	-	1
cg11941546	5	32226263	-	1
cg08945214	3	37639091	-	1
cg12255698	9	46153615	-	1
cg03159877	26	14232195	-	1
cg23536473	14	33414346	-	1
cg19351189	5	81533626	-	1
cg04478083	5	46577229	-	1
cg12129080	28	38536762	-	1
cg06682197	22	39381897	-	1
cg12116137	9	45816621	-	1
cg25790310	9	44847909	-	1
cg11732282	19	53710054	-	1
cg24128593	1	41743103	-	1
cg03754165	10	60689080	-	1
cg21288693	25	34592305	-	1
cg16757658	5	8247649	-	1
cg13402773	1	107675426	-	1
cg03255942	2	75040378	-	1
cg08464190	2	65975070	-	1
cg03002480	30	10007068	-	1
cg23558650	21	24127517	-	1
cg01288350	6	38867382	-	1
cg07405849	17	21335585	-	1
cg01943983	21	20213733	-	1
cg20861314	9	6041181	-	1
cg23932011	30	32119578	-	1
cg12691894	17	37363295	-	1
cg12474182	8	11959891	-	1
cg15268691	28	13874305	-	1
cg17913946	27	2111908	-	1
cg00818649	X	36296288	-	1
cg04849907	10	54815656	-	1
cg14650175	13	35182471	-	1
cg20682675	9	60918338	-	1
cg11761615	6	12604189	-	1
cg04784163	12	1588325	-	1
cg25939742	1	108734839	-	1
cg10346121	28	14926396	-	1
cg14229774	7	20619573	-	1
cg08290850	12	12678529	-	1
cg06925975	2	75826213	-	1
cg13254080	2	34828098	-	1
cg23872179	X	62467746	-	1
cg24109975	1	99415469	-	1
cg06657217	24	37734271	-	1
cg21505571	9	12301377	-	1
cg21758687	30	32119380	-	1
cg14541448	X	19095270	-	1
cg15938266	32	6407605	-	1
cg09602577	5	9623465	-	1
cg16668534	6	38560251	-	1
cg08817443	X	106848883	-	1
cg06357843	10	17055037	-	1
cg26258074	27	38427070	-	1
cg12614178	X	36296679	-	1
cg25280041	12	1562625	-	1
cg10330149	26	9954412	-	1
cg17469359	18	10341627	-	1
cg15844581	32	28235458	-	1
cg03445006	18	52393070	-	1
cg14353137	29	16490225	-	1
cg17164827	33	18508184	-	1
cg16671114	23	39472344	-	1
cg01013653	1	92724724	-	1
cg21538190	38	21867938	-	1
cg13518988	9	5108055	-	1
cg17511933	19	29161561	-	1
cg26998856	12	4427267	-	1
cg00260888	24	21661759	-	1
cg04899180	15	15523714	-	1
cg15997374	18	52274070	-	1
cg24879595	8	26445531	-	1
cg20300175	9	43694081	-	1
cg03698948	12	8686073	-	1
cg23712980	24	21608716	-	1
cg11950383	31	27676112	-	1
cg03054277	14	778628	-	1
cg22235821	23	37024301	-	1
cg18866348	27	30154527	-	1
cg04616401	11	26045887	-	1
cg09450024	1	110265117	-	1
cg02135464	8	69255140	-	1
cg25571189	19	35630268	-	1
cg15457058	15	13294146	-	1
cg01878788	12	2671640	-	1
cg18574426	10	26055492	-	1
cg26910651	16	33533137	-	1
cg17150898	27	43624011	-	1
cg20946504	13	58818450	-	1
cg02700369	1	109248595	-	1
cg24385694	35	4476117	-	1
cg03057173	2	58915628	-	1
cg09867669	9	46402515	-	1
cg01644623	8	47878345	-	1
cg06369833	1	113286010	-	1
cg16280683	2	48737586	-	1
cg26844459	24	46477522	-	1
cg20347665	X	56185056	-	1
cg08819023	5	30834745	-	1
cg25231972	2	15481511	-	1
cg15301489	25	26715850	-	1
cg15759809	20	49901181	-	1
cg14820288	3	39102777	-	1
cg08521677	5	32967335	-	1
cg06824720	12	1458376	-	1
cg19593762	10	1898941	-	1
cg21769600	21	5362095	-	1
cg11910497	25	51571050	-	1
cg11311843	9	25386644	-	1
cg27452062	X	83936718	-	1
cg09425753	24	38522902	-	1
cg23404477	30	27636450	-	1
cg11424472	20	48340616	-	1
cg20435403	27	1211718	-	1
cg15361291	25	51111550	-	1
cg18955753	9	22461600	-	1
cg06691214	37	15921441	-	1
cg05353478	17	9227355	-	1
cg26578923	12	11500442	-	1
cg15471177	37	13252113	-	1
cg22490506	2	14591041	-	1
cg02299195	18	41592614	-	1
cg03190580	26	10785870	-	1
cg19116006	24	43638131	-	1
cg13228810	5	62471509	-	1
cg03308445	10	504189	-	1
cg03037622	20	38192521	-	1
cg04303024	9	4801164	-	1
cg17688733	20	48427179	-	1
cg00367532	30	37533353	-	1
cg01176271	30	28599708	-	1
cg04262392	6	38867419	-	1
cg26929700	2	65590567	-	1
cg10949322	2	1897264	-	1
cg06660749	5	77589071	-	1
cg13696942	21	42211254	-	1
cg23752651	27	38650005	-	1
cg14408590	28	12565189	-	1
cg15014977	5	62934055	-	1
cg14688588	34	17985290	-	1
cg18252360	10	38526524	-	1
cg02049041	9	42944979	-	1
cg15032314	1	106929337	-	1
cg13138089	25	44127522	-	1
cg08701028	10	55552746	-	1
cg01546203	20	26713005	-	1
cg20482698	4	3415072	-	1
cg10985347	19	23381386	-	1
cg04867738	9	19177665	-	1
cg15660669	31	12555759	-	1
cg09582314	4	36499276	-	1
cg10956162	34	13059324	-	1
cg27046659	4	24299370	-	1
cg21407839	31	32510198	-	1
cg02043159	19	8732865	-	1
cg24798493	6	12518475	-	1
cg07028502	33	29943875	-	1
cg10766351	X	55573102	-	1
cg20713636	X	13488054	-	1
cg02898094	14	22065679	-	1
cg02064543	12	2837113	-	1
cg18108022	13	4221684	-	1
cg20986608	18	51309312	-	1
cg25461208	27	6664299	-	1
cg01916088	12	10253466	-	1
cg03582537	29	13240182	-	1
cg26857911	20	44970924	-	1
cg16905926	7	25362003	-	1
cg14553506	34	17132944	-	1
cg00666105	34	14851246	-	1
cg21672855	13	30765611	-	1
cg21652524	8	48331605	-	1
cg25730371	22	29415831	-	1
cg23366404	26	16563954	-	1
cg24033503	8	68795890	-	1
cg13875536	9	51704685	-	1
cg11567041	2	24113862	-	1
cg01704924	27	1212357	-	1
cg26832294	19	18933691	-	1
cg10910055	25	16663760	-	1
cg11271505	4	24220827	-	1
cg04533810	17	53174113	-	1
cg25152193	7	4908386	-	1
cg13683667	5	62743458	-	1
cg07311313	25	11700831	-	1
cg16148951	9	43830836	-	1
cg02403180	18	51389713	-	1
cg15771763	32	6407587	-	1
cg16498920	17	19508424	-	1
cg14506196	28	12468945	-	1
cg10191772	28	14614921	-	1
cg08080174	5	78608530	-	1
cg15358052	8	43225674	-	1
cg23169512	30	24817368	-	1
cg02119363	34	13416756	-	1
cg19012704	9	5601876	-	1
cg03336504	31	34282386	-	1
cg07474652	20	41165829	-	1
cg20952452	4	36017631	-	1
cg14672596	38	22005014	-	1
cg24996605	19	22994341	-	1
cg22263548	10	25688870	-	1
cg15019790	10	47403146	-	1
cg04402486	X	103149607	-	1
cg08817497	2	65520550	-	1
cg20456258	3	91547733	-	1
cg21630368	21	13779139	-	1
cg02102829	28	34417654	-	1
cg19857840	13	35188680	-	1
cg09424526	37	28445504	-	1
cg05057976	18	51264625	-	1
cg03965764	18	44119149	-	1
cg00716961	5	81817582	-	1
cg26307355	6	5951432	-	1
cg26476852	14	40339576	-	1
cg06160397	6	14633810	-	1
cg08572394	3	29064978	-	1
cg16133146	2	67476858	-	1
cg16337939	3	54813263	-	1
cg04805065	5	41684536	-	1
cg13211785	20	44970917	-	1
cg02635948	18	53942606	-	1
cg13282908	20	39607091	-	1
cg18288715	X	55470253	-	1
cg08101036	14	40287942	-	1
cg12911847	12	46685791	-	1
cg01070657	37	15562808	-	1
cg16134678	13	2580169	-	1
cg20666069	9	25664466	-	1
cg05543909	5	78454863	-	1
cg17719126	12	2827001	-	1
cg06942701	36	6997172	-	1
cg09056327	10	27324504	-	1
cg08824012	26	6207493	-	1
cg06976003	6	36582551	-	1
cg22198823	18	50720259	-	1
cg18494884	10	909166	-	1
cg26246744	1	108096678	-	1
cg11084035	18	54004425	-	1
cg12131414	9	6051916	-	1
cg01161919	6	17437970	-	1
cg05512505	20	52594570	-	1
cg01406988	10	65765381	-	1
cg03829973	10	1260919	-	1
cg11460727	25	34593380	-	1
cg24104128	18	33944498	-	1
cg23598212	18	46005308	-	1
cg13511000	32	16808262	-	1
cg14371731	4	28971485	-	1
cg07544244	27	2955904	-	1
cg02283366	5	46824945	-	1
cg11994674	9	25580222	-	1
cg23966068	31	34282399	-	1
cg10888337	10	20166456	-	1
cg08863848	14	40359468	-	1
cg20031401	21	12638075	-	1
cg16397021	3	35002370	-	1
cg08285180	27	43004162	-	1
cg00236696	15	42560122	-	1
cg25393109	9	42859407	-	1
cg06706183	12	21048229	-	1
cg03575974	1	114360971	-	1
cg03157530	5	67011866	-	1
cg13422850	9	51995606	-	1
cg16636271	1	31524018	-	1
cg03783663	22	24555359	-	1
cg08991339	14	33929674	-	1
cg02314771	12	11271008	-	1
cg12373208	9	19341028	-	1
cg00497730	8	53567978	-	1
cg22017797	12	1110671	-	1
cg13220109	28	33828148	-	1
cg04317076	5	67024369	-	1
cg21913681	26	11709318	-	1
cg11668749	4	9813169	-	1
cg02237855	17	48982521	-	1
cg01985781	X	13006196	-	1
cg20642610	1	108706143	-	1
cg22259797	5	14747625	-	1
cg04937184	8	30004970	-	1
cg18762727	6	8543709	-	1
cg19769287	12	39922515	-	1
cg22485305	13	37759828	-	1
cg14969015	15	16075901	-	1
cg10982113	12	410899	-	1
cg22389375	18	46848151	-	1
cg14074201	12	1209448	-	1
cg18389845	8	44443641	-	1
cg13184723	3	64124678	-	1
cg19809499	15	13294203	-	1
cg04184208	8	64813963	-	1
cg09489844	9	372631	-	1
cg25401220	12	6716502	-	1
cg26347064	1	110654541	-	1
cg01078627	1	110111386	-	1
cg15904834	14	26591981	-	1
cg03175975	19	29769622	-	1
cg08868202	2	68159372	-	1
cg04885935	5	75486237	-	1
cg12042503	8	71285944	-	1
cg18300848	24	43638156	-	1
cg10950848	25	34592039	-	1
cg16076783	9	46133545	-	1
cg00691830	30	4623828	-	1
cg15645203	28	38486768	-	1
cg23100081	X	51444296	-	1
cg08505456	36	19945261	-	1
cg26258120	8	65616923	-	1
cg19013489	9	32761675	-	1
cg08371772	1	112064178	-	1
cg03885399	15	13452906	-	1
cg13078331	32	24220775	-	1
cg20478578	5	43170846	-	1
cg18899569	18	46842963	-	1
cg03285457	28	13875428	-	1
cg14659662	5	55283432	-	1
cg14806103	13	19313595	-	1
cg00436183	35	15476655	-	1
cg02773588	20	40459865	-	1
cg18759960	2	10071029	-	1
cg21893210	37	25792702	-	1
cg27370461	5	21324043	-	1
cg18587137	8	70968466	-	1
cg13396201	4	40715883	-	1
cg25357589	4	39303439	-	1
cg00591160	27	38371767	-	1
cg10721440	X	82944034	-	1
cg06926934	3	44141981	-	1
cg23514619	12	11757465	-	1
cg00506913	6	16788514	-	1
cg00663068	5	31713021	-	1
cg07105891	2	78237981	-	1
cg24859484	36	18078562	-	1
cg22293223	5	48863591	-	1
cg05184436	X	121598729	-	1
cg12805420	5	32226261	-	1
cg13851843	21	40036988	-	1
cg06464860	2	47870768	-	1
cg00221207	23	32517053	-	1
cg27560182	2	73808513	-	1
cg05386151	38	2188551	-	1
cg10017982	12	1580726	-	1
cg08746254	9	5521077	-	1
cg22935477	11	27406478	-	1
cg13187433	5	62656998	-	1
cg13352096	2	58700280	-	1
cg26537478	10	65770749	-	1
cg19905880	18	50152896	-	1
cg04159381	15	8832347	-	1
cg08547518	6	12930869	-	1
cg16913064	9	24202300	-	1
cg26298272	12	64620146	-	1
cg11418490	9	55157099	-	1
cg11164537	8	195062	-	1
cg10511618	32	32312517	-	1
cg22647065	20	43742623	-	1
cg17509220	20	48821051	-	1
cg10294960	4	24167242	-	1
cg23671901	12	10339002	-	1
cg18030218	1	114625793	-	1
cg20489898	1	74775998	-	1
cg21506655	36	2554791	-	1
cg07297397	14	37120609	-	1
cg18610889	3	1369507	-	1
cg01995480	10	20986130	-	1
cg24980653	3	62635622	-	1
cg24429831	1	116985628	-	1
cg11482571	24	41787492	-	1
cg25297992	17	50633516	-	1
cg08698806	38	1567377	-	1
cg10192527	26	7448858	-	1
cg13594903	11	51678874	-	1
cg13071306	5	60144763	-	1
cg14458783	9	44724757	-	1
cg06780105	6	6680820	-	1
cg12651540	3	52644258	-	1
cg05710997	4	63642132	-	1
cg07028608	13	4223831	-	1
cg02469210	26	9033802	-	1
cg03992926	7	19442859	-	1
cg04539057	18	45373218	-	1
cg19029301	24	21608714	-	1
cg24575619	10	26282872	-	1
cg03437025	27	1847180	-	1
cg10193870	8	46083285	-	1
cg01227537	23	42533012	-	1
cg05764403	9	42859370	-	1
cg22660578	9	36760365	-	1
cg24962573	10	24379944	-	1
cg17982504	5	81489977	-	1
cg19570317	18	54038253	-	1
cg18473978	33	29170632	-	1
cg18586886	12	487291	-	1
cg20138680	38	109305	-	1
cg14417468	21	20109542	-	1
cg06324957	14	46073484	-	1
cg24655222	17	21333853	-	1
cg23535526	10	1815825	-	1
cg02869459	37	25995742	-	1
cg18823904	8	71269354	-	1
cg23220418	X	101464281	-	1
cg24742614	37	28996147	-	1
cg26807935	2	34904848	-	1
cg04469303	31	36285704	-	1
cg04094482	X	57905730	-	1
cg03485674	2	65007847	-	1
cg15764675	6	12930861	-	1
cg25160244	9	54593626	-	1
cg08537783	2	85135856	-	1
cg07168124	4	24227742	-	1
cg23731212	34	32553499	-	1
cg06031740	28	33828144	-	1
cg00340847	5	64718460	-	1
cg20856413	21	39397235	-	1
cg27441225	27	1236093	-	1
cg19909111	25	43340221	-	1
cg19696317	22	36329447	-	1
cg11891579	4	51425581	-	1
cg10286673	X	81357427	-	1
cg07088959	23	39472370	-	1
cg05218311	21	19502329	-	1
cg04844543	20	41586989	-	1
cg26785954	4	13508467	-	1
cg10551631	X	37975545	-	1
cg20018234	7	41719709	-	1
cg25382652	9	47606595	-	1
cg08441806	28	40569907	-	1
cg08424427	11	430991	-	1
cg19577984	8	52686441	-	1
cg24550302	12	2671645	-	1
cg22750557	9	22454379	-	1
cg20977426	15	13985393	-	1
cg24465535	3	52739768	-	1
cg19138755	12	6716516	-	1
cg02246055	5	78455296	-	1
cg20162381	27	41611225	-	1
cg22466448	1	113150415	-	1
cg02986266	14	34798629	-	1
cg22496723	10	27862099	-	1
cg08578454	X	42117865	-	1
cg17726795	1	116910566	-	1
cg13752239	9	700620	-	1
cg14206626	11	70016058	-	1
cg20755170	2	40763944	-	1
cg14738448	24	24109966	-	1
cg21019896	25	34592047	-	1
cg12258307	31	26440610	-	1
cg27630311	26	11708054	-	1
cg17245135	3	19943644	-	1
cg12270738	2	79636966	-	1
cg26035323	15	15898357	-	1
cg27026935	6	38229710	-	1
cg10604258	3	47087707	-	1
cg13318914	12	1206440	-	1
cg19669107	4	68674990	-	1
cg00128425	16	18027235	-	1
cg12821804	18	46848186	-	1
cg15364725	28	5524193	-	1
cg14009745	3	72522696	-	1
cg23854488	18	48414439	-	1
cg27112666	12	57799011	-	1
cg18297437	23	42537543	-	1
cg14874750	6	8543735	-	1
cg21206285	X	42108438	-	1
cg14051336	4	58943719	-	1
cg15372479	28	25022601	-	1
cg27464051	20	49886354	-	1
cg11354908	20	44844240	-	1
cg03289548	28	23848364	-	1
cg19265913	4	29111951	-	1
cg10994944	2	68948128	-	1
cg03717201	10	60689422	-	1
cg00661180	X	26438177	-	1
cg02155287	4	3975884	-	1
cg24906943	12	3541308	-	1
cg00810914	1	112023030	-	1
cg10729317	24	18424541	-	1
cg12950624	1	110071732	-	1
cg04444071	27	5490086	-	1
cg25504605	9	33113214	-	1
cg25532589	10	25140681	-	1
cg26574080	5	80319482	-	1
cg10403260	18	43300187	-	1
cg06526980	25	46802641	-	1
cg25749432	18	50145562	-	1
cg20445038	X	119429742	-	1
cg16968985	9	43148453	-	1
cg27306038	5	9581255	-	1
cg24587056	9	20754337	-	1
cg25889750	13	61538986	-	1
cg03025830	25	35194909	-	1
cg04501188	15	13273746	-	1
cg14453281	8	67713851	-	1
cg18931036	14	40319823	-	1
cg05826330	6	16788771	-	1
cg16274474	9	46746585	-	1
cg17031478	27	1231093	-	1
cg03108070	12	2719848	-	1
cg06564132	20	48179388	-	1
cg02217786	24	20178547	-	1
cg05933224	8	53480114	-	1
cg17009731	12	1114460	-	1
cg13484608	5	42736395	-	1
cg19580241	14	40359238	-	1
cg02126098	9	11612902	-	1
cg08572336	1	106128461	-	1
cg12827637	8	42665492	-	1
cg03552472	28	1766808	-	1
cg04175879	24	34586305	-	1
cg20210501	26	16352735	-	1
cg03745431	7	38419842	-	1
cg21479860	17	59411650	-	1
cg12243375	5	25291126	-	1
cg13853484	32	6878284	-	1
cg21222634	24	43638402	-	1
cg22167789	20	57180731	-	1
cg07552087	6	38762500	-	1
cg15438065	5	42710450	-	1
cg11207839	26	23936071	-	1
cg10570838	2	73582802	-	1
cg16453206	4	71780644	-	1
cg21978694	1	110581860	-	1
cg26457809	18	46848098	-	1
cg00048832	4	49065602	-	1
cg06879406	20	57818386	-	1
cg14351882	9	48493388	-	1
cg20905516	5	25291091	-	1
cg12507325	10	909190	-	1
cg13492070	37	23331903	-	1
cg20898549	6	17514262	-	1
cg14559881	4	9965379	-	1
cg23227945	28	14902593	-	1
cg25589651	35	25922323	-	1
cg26213561	2	11633893	-	1
cg02602423	18	14811148	-	1
cg14653250	18	50407071	-	1
cg18005337	10	44899916	-	1
cg24896860	27	1247471	-	1
cg11067468	27	17421061	-	1
cg15232214	13	21377597	-	1
cg26675876	25	26715445	-	1
cg27187669	2	81867260	-	1
cg11701951	27	3745562	-	1
cg02430183	1	98532877	-	1
cg23453437	16	14239514	-	1
cg23087992	34	14853114	-	1
cg13710595	30	7614296	-	1
cg00382632	6	21250228	-	1
cg19434710	17	60747442	-	1
cg00788067	4	87147790	-	1
cg04777612	9	4782323	-	1
cg10633619	9	44388651	-	1
cg15384459	12	11978688	-	1
cg12209965	1	112117402	-	1
cg03529432	14	40321935	-	1
cg27209265	6	39846944	-	1
cg02712075	9	24856576	-	1
cg04645545	28	14367032	-	1
cg11691535	13	36544974	-	1
cg26734696	6	20617319	-	1
cg02927485	6	11319353	-	1
cg05656590	34	34299659	-	1
cg25814896	21	12638070	-	1
cg26551975	14	40346500	-	1
cg19089033	15	10225878	-	1
cg23355997	5	32216804	-	1
cg22437258	5	21480082	-	1
cg16768018	23	42514777	-	1
cg24053061	10	31982192	-	1
cg04758185	6	22166147	-	1
cg23665973	37	25474306	-	1
cg07578663	2	28089023	-	1
cg05412788	26	16314116	-	1
cg01600621	1	112177280	-	1
cg04330389	20	44958473	-	1
cg15248835	25	28188065	-	1
cg02989768	12	2738772	-	1
cg16929187	21	26000662	-	1
cg26413987	26	16536871	-	1
cg25026715	9	42859324	-	1
cg04520396	9	45824750	-	1
cg11674844	2	73251523	-	1
cg02606808	2	55175299	-	1
cg09432775	20	57631549	-	1
cg09881329	11	61120547	-	1
cg07204662	18	52758357	-	1
cg03513471	X	116248993	-	1
cg06902555	18	36722371	-	1
cg00001245	20	5152424	-	1
cg05408649	27	1213325	-	1
cg14947478	24	24400183	-	1
cg07938869	1	102100533	-	1
cg22053129	3	74360695	-	1
cg19283634	11	40203163	-	1
cg18388380	2	50430884	-	1
cg09365557	9	35246223	-	1
cg11036438	37	24949625	-	1
cg25811527	1	113359660	-	1
cg03836521	6	17462045	-	1
cg03640756	2	36457849	-	1
cg03583643	20	20914576	-	1
cg07557796	7	66863542	-	1
cg20937934	7	64480836	-	1
cg04042582	25	36858709	-	1
cg10439765	24	33293416	-	1
cg26873935	5	78155574	-	1
cg19051195	9	42859298	-	1
cg06887471	16	14393803	-	1
cg13233461	27	1305911	-	1
cg11739758	9	24855992	-	1
cg22501454	7	63147864	-	1
cg06029846	27	41338616	-	1
cg11930279	27	34371591	-	1
cg15786971	1	102385343	-	1
cg03114595	1	112262844	-	1
cg27393769	20	46786186	-	1
cg22190028	12	2656817	-	1
cg05217193	10	16946768	-	1
cg22521333	20	55100064	-	1
cg18834416	16	27410011	-	1
cg10937890	36	14306796	-	1
cg07301944	5	69489489	-	1
cg17502394	12	11773235	-	1
cg19220099	26	29207904	-	1
cg07720188	25	15075724	-	1
cg13495235	11	51079442	-	1
cg24532898	36	15675398	-	1
cg05975845	24	35648810	-	1
cg12463053	6	57685844	-	1
cg05472874	10	21781692	-	1
cg27380813	20	8034268	-	1
cg25340758	6	11842204	-	1
cg21650900	25	45697498	-	1
cg21288778	7	67136537	-	1
cg00906435	9	46482387	-	1
cg00175573	24	2932774	-	1
cg13602484	1	109904548	-	1
cg18715665	1	108104026	-	1
cg09048084	12	65551021	-	1
cg25563189	15	30327071	-	1
cg15189866	2	73628397	-	1
cg25079799	15	18492741	-	1
cg19844653	11	22313779	-	1
cg03601098	14	8735352	-	1
cg12832057	6	7299232	-	1
cg01813877	8	70788134	-	1
cg05151461	10	28628965	-	1
cg10336131	18	51022132	-	1
cg13909534	11	2280065	-	1
cg01905589	2	73533781	-	1
cg00702231	1	35491176	-	1
cg14382259	6	5840979	-	1
cg16370398	27	1210421	-	1
cg20454517	17	20431312	-	1
cg20445034	9	20746362	-	1
cg05375728	5	51398452	-	1
cg14938536	30	10487964	-	1
cg13426316	27	1276891	-	1
cg06433879	24	12080678	-	1
cg23509745	34	17206582	-	1
cg13869648	9	51468906	-	1
cg02520729	26	7452144	-	1
cg25059646	2	74037207	-	1
cg19211149	27	40982704	-	1
cg17358307	25	46124871	-	1
cg22836359	27	38198936	-	1
cg07357827	20	6399064	-	1
cg01835144	25	45230711	-	1
cg27543922	5	56471312	-	1
cg18770669	27	39454644	-	1
cg01533258	8	63705959	-	1
cg22922695	19	12250146	-	1
cg14065121	1	83188671	-	1
cg13187788	9	26023005	-	1
cg23638872	9	57925130	-	1
cg14340074	12	2738766	-	1
cg25261181	3	61067722	-	1
cg01897902	7	38310881	-	1
cg04736791	26	16501386	-	1
cg27659505	9	356496	-	1
cg21240762	29	15832714	-	1
cg08441918	20	53702313	-	1
cg22197092	1	112991259	-	1
cg08041019	26	9188568	-	1
cg08588626	X	13487934	-	1
cg22775593	X	118656178	-	1
cg15441416	1	102846022	-	1
cg05181025	12	2837129	-	1
cg03256684	30	18384083	-	1
cg19199146	21	29729030	-	1
cg09936845	7	41142701	-	1
cg15605409	4	66768659	-	1
cg21865150	9	24959309	-	1
cg20308811	27	38411001	-	1
cg26986937	14	28759986	-	1
cg09195198	5	66294552	-	1
cg01014986	5	59989026	-	1
cg05439814	6	21512462	-	1
cg07687119	27	1234886	-	1
cg06237608	3	47221375	-	1
cg00870179	14	40354642	-	1
cg11252765	24	26120609	-	1
cg03726569	20	54413633	-	1
cg01809675	4	40715242	-	1
cg00124488	12	1044350	-	1
cg05012425	9	32695458	-	1
cg27286863	X	54739192	-	1
cg23329769	18	50712860	-	1
cg26681354	8	30783752	-	1
cg12132029	20	49867623	-	1
cg05666820	6	6784193	-	1
cg16201883	9	621487	-	1
cg26917253	8	63001692	-	1
cg09562322	26	15171268	-	1
cg15244168	18	51573738	-	1
cg27403117	5	76615929	-	1
cg25185001	16	15196589	-	1
cg02920514	33	29166466	-	1
cg16291917	12	1112687	-	1
cg10865371	6	35650840	-	1
cg20342375	5	24297516	-	1
cg11587224	35	10175429	-	1
cg26936311	14	59067460	-	1
cg05625806	5	40834362	-	1
cg09549726	3	34099175	-	1
cg04419618	X	107182420	-	1
cg23148651	35	20098794	-	1
cg01734140	6	38213481	-	1
cg11381843	23	38548265	-	1
cg18580865	15	33257499	-	1
cg19774624	9	19261082	-	1
cg15168577	2	35002858	-	1
cg25055959	20	13652041	-	1
cg25583253	17	60196988	-	1
cg04330371	3	44142000	-	1
cg04167725	X	10429147	-	1
cg07534440	18	38698678	-	1
cg02458088	5	73981303	-	1
cg19925772	2	74458002	-	1
cg02174884	24	33137508	-	1
cg04612824	1	114267323	-	1
cg01255754	8	35339771	-	1
cg12333112	9	22441560	-	1
cg13545538	26	38700704	-	1
cg00668227	2	68486033	-	1
cg20468891	18	53942603	-	1
cg14029201	X	105890195	-	1
cg02858413	9	22289481	-	1
cg07010552	5	32382005	-	1
cg05562836	9	43410468	-	1
cg04583149	20	57578809	-	1
cg03668274	27	1231363	-	1
cg21770462	2	55525522	-	1
cg04671253	1	74777900	-	1
cg01877967	6	569108	-	1
cg10570405	14	48880480	-	1
cg06744585	20	49185622	-	1
cg00221745	28	14926390	-	1
cg25076372	18	51403535	-	1
cg04868078	7	4884918	-	1
cg07572348	20	54108298	-	1
cg26554567	20	48820690	-	1
cg24865495	18	52902960	-	1
cg24630516	21	22507230	-	1
cg07465387	8	16076599	-	1
cg20387569	5	58006828	-	1
cg11944428	18	51389755	-	1
cg08837462	14	17046943	-	1
cg16021483	26	16352737	-	1
cg25593560	20	46370117	-	1
cg16206460	20	46728931	-	1
cg24069724	19	29141856	-	1
cg01886570	13	21379674	-	1
cg13081331	6	15624793	-	1
cg19781133	16	15041484	-	1
cg10437377	30	21438606	-	1
cg07242563	5	71964585	-	1
cg21092413	4	36791524	-	1
cg20634967	22	13863182	-	1
cg12180703	24	27142117	-	1
cg26643908	17	29085954	-	1
cg03146625	27	1210605	-	1
cg25195302	28	21588468	-	1
cg16109089	5	1304668	-	1
cg24255125	5	13075801	-	1
cg21455485	2	72698439	-	1
cg14087168	7	41460880	-	1
cg14491820	28	13873713	-	1
cg03739177	9	43667572	-	1
cg02597246	5	70273589	-	1
cg25761809	20	54852665	-	1
cg23655615	20	4114485	-	1
cg22188068	20	44737222	-	1
cg26223654	20	49329184	-	1
cg19656282	17	48626226	-	1
cg00497554	25	51296762	-	1
cg25470384	12	1356957	-	1
cg24631970	25	26715592	-	1
cg09291131	8	69284285	-	1
cg25382504	17	22340521	-	1
cg03350042	30	7614363	-	1
cg05675373	6	41764384	-	1
cg20236533	32	21107511	-	1
cg02572517	12	1119834	-	1
cg21737675	6	52948635	-	1
cg16017144	9	2364170	-	1
cg02551882	26	23994035	-	1
cg20178172	12	529615	-	1
cg01337429	6	38560469	-	1
cg16837525	31	32510181	-	1
cg25618573	18	51035451	-	1
cg27140247	10	20092882	-	1
cg23183906	20	46370416	-	1
cg00241650	16	14406327	-	1
cg21429745	17	48643103	-	1
cg16048942	9	46153948	-	1
cg25073998	10	49387786	-	1
cg04368939	28	14412632	-	1
cg21852503	15	3024209	-	1
cg15280456	9	3900779	-	1
cg23967544	4	39232666	-	1
cg04463816	6	39516448	-	1
cg19624849	17	58795100	-	1
cg13879875	10	25797954	-	1
cg03092191	6	15656960	-	1
cg17295225	1	29920673	-	1
cg00458505	X	13488056	-	1
cg13723766	X	91638652	-	1
cg20449692	34	34913090	-	1
cg24153754	4	58610730	-	1
cg03409937	26	17317697	-	1
cg10683793	10	1698508	-	1
cg10378364	24	9395173	-	1
cg22280167	5	16186803	-	1
cg18941893	11	52519432	-	1
cg23768510	12	2751621	-	1
cg07786675	2	73269256	-	1
cg23409613	8	28949713	-	1
cg08279428	27	17421070	-	1
cg24268531	7	41343750	-	1
cg00204802	22	60398187	-	1
cg03522668	18	49006723	-	1
cg07060006	30	24823119	-	1
cg00441754	1	110540638	-	1
cg20545544	27	1020570	-	1
cg06819656	34	35299201	-	1
cg26908950	18	23610855	-	1
cg01175605	17	48302392	-	1
cg08080008	6	38971109	-	1
cg08801479	12	1589213	-	1
cg05866836	X	81239410	-	1
cg11594731	20	41910150	-	1
cg08526784	6	39141397	-	1
cg01527023	6	40353091	-	1
cg15770240	30	32779232	-	1
cg11828654	X	121815323	-	1
cg08284713	5	80278663	-	1
cg01393939	6	60900328	-	1
cg16066237	31	30262459	-	1
cg17533455	11	19641925	-	1
cg14777772	13	46732797	-	1
cg19912436	20	57868746	-	1
cg21813473	24	29601352	-	1
cg22636799	10	46792816	-	1
cg12375308	X	95300688	-	1
cg02497558	9	24794608	-	1
cg09754031	9	637232	-	1
cg18635552	34	9539098	-	1
cg05583921	23	11791145	-	1
cg16262623	9	19179048	-	1
cg26220594	2	79782647	-	1
cg02227036	2	64942432	-	1
cg14326991	12	15086195	-	1
cg08373003	11	23072530	-	1
cg11807529	2	80727555	-	1
cg18308527	23	3445900	-	1
cg07229938	28	32685384	-	1
cg19995471	12	48560040	-	1
cg26829101	26	15316293	-	1
cg19570702	12	2698094	-	1
cg18772588	24	46916798	-	1
cg21991195	20	57342398	-	1
cg18613326	1	101406430	-	1
cg25134909	18	42087165	-	1
cg13800209	30	4625700	-	1
cg22373079	10	64877906	-	1
cg08770580	34	17151272	-	1
cg19777864	X	83936375	-	1
cg21292337	30	28651029	-	1
cg18116971	20	56036221	-	1
cg07702255	18	43299693	-	1
cg13208031	25	34592232	-	1
cg11552585	20	56098493	-	1
cg21059936	1	71246351	-	1
cg23665668	9	22472828	-	1
cg11473189	5	16401744	-	1
cg09236098	5	56519176	-	1
cg10505324	9	24877743	-	1
cg01178121	14	34791480	-	1
cg13800049	5	32487282	-	1
cg09706512	31	207015	-	1
cg15621682	8	3779436	-	1
cg03778788	14	11647749	-	1
cg11139090	4	36501133	-	1
cg19921279	2	68876975	-	1
cg03445663	25	51229710	-	1
cg12543831	25	34592036	-	1
cg08508074	20	57117699	-	1
cg26310240	24	21094201	-	1
cg23705931	4	3864706	-	1
cg19973604	9	4698868	-	1
cg05839636	11	26110777	-	1
cg06881093	17	37362688	-	1
cg19248367	18	50084228	-	1
cg23216004	7	42293083	-	1
cg07130520	6	62549566	-	1
cg24416513	36	19938357	-	1
cg26137940	28	38601840	-	1
cg12431123	15	41694072	-	1
cg04763917	20	52555502	-	1
cg14343687	X	90354823	-	1
cg20962833	21	50150296	-	1
cg19054524	24	1752656	-	1
cg05190072	18	52548064	-	1
cg12486486	13	58857368	-	1
cg01460805	25	34592527	-	1
cg12353549	9	40538513	-	1
cg19515239	20	39165280	-	1
cg06704122	19	31124366	-	1
cg24046927	6	60910139	-	1
cg21050240	1	113145147	-	1
cg22216738	20	44457927	-	1
cg05923197	8	29999897	-	1
cg01223221	5	41317596	-	1
cg13706041	9	13136938	-	1
cg00075768	25	9551837	-	1
cg08082792	26	543995	-	1
cg23228540	1	26859171	-	1
cg06937504	17	48488020	-	1
cg20132590	20	18622152	-	1
cg24141991	5	14565938	-	1
cg01783070	24	1752636	-	1
cg05851442	14	40287470	-	1
cg18734304	23	35147016	-	1
cg24443925	5	39687583	-	1
cg21499430	10	266548	-	1
cg11004645	6	17939735	-	1
cg02637320	38	2058657	-	1
cg17105834	7	22455745	-	1
cg05587282	12	36838580	-	1
cg13897296	7	2716547	-	1
cg25389462	7	33040687	-	1
cg03668835	23	25206789	-	1
cg16921083	23	34079458	-	1
cg23475135	25	48632484	-	1
cg10530560	10	1568700	-	1
cg13603112	11	72629032	-	1
cg14996807	11	51909906	-	1
cg00994804	31	30260694	-	1
cg14975184	26	6073540	-	1
cg07598082	6	41779634	-	1
cg06642093	18	15333583	-	1
cg22379574	22	5711108	-	1
cg11666770	1	112378213	-	1
cg21898052	5	80117190	-	1
cg24965497	5	32282333	-	1
cg00215432	37	25568128	-	1
cg18493027	8	43608348	-	1
cg22717014	32	30714049	-	1
cg09304381	9	22468940	-	1
cg08448701	24	1752647	-	1
cg18114708	18	50663346	-	1
cg16721449	17	49986543	-	1
cg19561609	25	2547030	-	1
cg24612059	9	9572507	-	1
cg13216995	20	8766102	-	1
cg12823329	8	69261444	-	1
cg19753255	15	15319555	-	1
cg18819600	14	8983826	-	1
cg05057720	8	16612158	-	1
cg06366062	9	40502508	-	1
cg02913971	20	45517681	-	1
cg09157431	9	46648083	-	1
cg18264298	8	69293791	-	1
cg20618742	20	53031699	-	1
cg13983686	4	44101963	-	1
cg07961283	31	30262483	-	1
cg07746998	1	42081917	-	1
cg14715696	36	19887803	-	1
cg27475923	18	53236372	-	1
cg02066409	25	26715579	-	1
cg12684822	30	24535442	-	1
cg06926362	20	56075367	-	1
cg19677607	25	32497607	-	1
cg02694427	36	19907425	-	1
cg26298722	1	109827371	-	1
cg05608128	27	33711530	-	1
cg23415756	5	33654831	-	1
cg25176742	30	16303607	-	1
cg03686950	6	12617184	-	1
cg14610962	9	46153943	-	1
cg05639912	9	26021267	-	1
cg18821137	7	76353283	-	1
cg17811778	28	12466652	-	1
cg22306928	37	25568115	-	1
cg24932816	6	60910218	-	1
cg06617636	8	42665391	-	1
cg06571993	6	10550543	-	1
cg25887254	11	40203196	-	1
cg22807449	9	24806589	-	1
cg24659171	18	49785138	-	1
cg17091176	32	33525373	-	1
cg06489159	6	21627801	-	1
cg16048568	3	44142434	-	1
cg16973098	22	45504183	-	1
cg02386183	24	9001249	-	1
cg24473846	24	35648849	-	1
cg11880727	8	37710489	-	1
cg00548618	5	81583898	-	1
cg01825148	5	32282393	-	1
cg11087911	29	13240185	-	1
cg26945813	2	11633937	-	1
cg25681339	9	44586129	-	1
cg05931087	38	6004579	-	1
cg21166985	26	7735201	-	1
cg12229505	3	57406263	-	1
cg05907237	28	34417472	-	1
cg08753172	9	45663697	-	1
cg01640606	8	35683551	-	1
cg22803724	5	48863518	-	1
cg03189210	12	2719832	-	1
cg14794577	27	1847053	-	1
cg00244745	22	49950739	-	1
cg02046995	10	24157451	-	1
cg24037166	4	24028179	-	1
cg25282009	7	71688026	-	1
cg19476021	34	11929593	-	1
cg20830775	20	38194277	-	1
cg27039501	4	58504016	-	1
cg22639787	24	43637437	-	1
cg12986485	21	20229101	-	1
cg18386867	17	31148273	-	1
cg03461559	5	32349270	-	1
cg20010635	5	61413427	-	1
cg13668652	24	24109957	-	1
cg08224066	3	85557734	-	1
cg26476595	6	38744820	-	1
cg22171626	9	20929528	-	1
cg20451272	9	55138942	-	1
cg17842157	9	19261113	-	1
cg00336204	27	38198940	-	1
cg24691167	20	7665792	-	1
cg25037165	21	35794387	-	1
cg15913680	21	25570833	-	1
cg16376237	4	3554859	-	1
cg04504578	9	23549048	-	1
cg17475085	17	63477997	-	1
cg07082452	25	34594642	-	1
cg10966352	30	32119374	-	1
cg03098356	12	46685620	-	1
cg05449830	X	56332638	-	1
cg15105326	23	42514853	-	1
cg12052250	28	14362679	-	1
cg11322109	12	2698102	-	1
cg06871311	7	21592719	-	1
cg23057721	9	19576281	-	1
cg02032166	4	24246705	-	1
cg15488009	20	57879986	-	1
cg21792562	9	55095684	-	1
cg23071962	17	9225410	-	1
cg12894883	26	31177092	-	1
cg09146129	X	69995104	-	1
cg04419610	1	107823591	-	1
cg22369786	22	33367665	-	1
cg12077322	28	40869733	-	1
cg03536474	27	1288938	-	1
cg25547580	1	18485853	-	1
cg11635143	1	85807278	-	1
cg16766914	9	32583931	-	1
cg04030615	4	9811726	-	1
cg19669959	7	74840447	-	1
cg25918303	5	25291121	-	1
cg02463166	10	55527310	-	1
cg24318012	6	16781058	-	1
cg07562135	1	114267162	-	1
cg14168923	25	11855409	-	1
cg20811236	7	79682601	-	1
cg23998119	8	49963852	-	1
cg22078710	30	18430963	-	1
cg19956166	17	39278781	-	1
cg08979686	24	33246258	-	1
cg13688262	11	52170056	-	1
cg00310215	2	64244397	-	1
cg20973743	30	15365433	-	1
cg09331127	10	24157457	-	1
cg13732589	9	51712039	-	1
cg01806442	9	23347944	-	1
cg03679521	9	22864869	-	1
cg06816718	8	1802389	-	1
cg15471812	9	22182057	-	1
cg15971888	29	15832925	-	1
cg03725130	20	46185182	-	1
cg23367339	9	23719081	-	1
cg21451265	6	52948626	-	1
cg16490692	24	23924361	-	1
cg09130288	5	38836322	-	1
cg26010095	15	9260735	-	1
cg19231244	20	55507807	-	1
cg04272560	3	91575776	-	1
cg26777760	X	103815473	-	1
cg18898125	25	32499493	-	1
cg02007933	5	63874571	-	1
cg27300841	6	17305913	-	1
cg13327466	36	7107067	-	1
cg08175029	23	19937476	-	1
cg00349723	9	23549085	-	1
cg25478600	18	46848086	-	1
cg03292754	37	25623097	-	1
cg14895238	21	14587655	-	1
cg13523014	20	53078268	-	1
cg14660839	25	11594073	-	1
cg04665204	9	691014	-	1
cg05990579	30	7424505	-	1
cg20644120	27	38152909	-	1
cg09574757	26	29536674	-	1
cg09500815	3	44141213	-	1
cg21944491	1	113134352	-	1
cg25365214	4	29033844	-	1
cg02948236	5	82462835	-	1
cg19083459	27	19784831	-	1
cg00270408	27	6756863	-	1
cg19083363	30	23901989	-	1
cg16626466	6	12837346	-	1
cg03894002	X	54886629	-	1
cg03586390	18	52483413	-	1
cg04400147	20	37284217	-	1
cg07592963	18	46848130	-	1
cg01444206	12	2738750	-	1
cg10949113	6	15590598	-	1
cg03181248	36	18400988	-	1
cg06848865	8	53824241	-	1
cg17772342	11	23564848	-	1
cg00926657	9	372456	-	1
cg06845853	18	35095194	-	1
cg03709091	12	16094838	-	1
cg22091132	1	17036042	-	1
cg08992581	36	19927001	-	1
cg12944006	19	18225654	-	1
cg26652906	28	7428599	-	1
cg05693527	20	20914578	-	1
cg26753721	6	30168010	-	1
cg27417659	6	10561847	-	1
cg07505932	8	68795123	-	1
cg12438413	9	22257280	-	1
cg04778178	14	40296181	-	1
cg24770638	X	55603660	-	1
cg23999973	26	14716935	-	1
cg02646491	18	46848191	-	1
cg08180822	2	78164307	-	1
cg10576499	17	44217136	-	1
cg04798095	24	46346139	-	1
cg02363317	9	12307167	-	1
cg02806352	12	5552540	-	1
cg10438649	13	2579918	-	1
cg19783675	11	21290645	-	1
cg24442740	2	72725234	-	1
cg21549415	9	435116	-	1
cg03081615	3	59867650	-	1
cg16000599	26	29777904	-	1
cg26500914	12	2757972	-	1
cg27016990	13	29062102	-	1
cg19461344	17	21239549	-	1
cg20126980	14	6502860	-	1
cg16280098	8	3581594	-	1
cg02675502	37	25051788	-	1
cg02380278	2	55475272	-	1
cg19731194	2	85059908	-	1
cg27051937	12	2860999	-	1
cg04925841	27	22858600	-	1
cg24370755	23	31370601	-	1
cg11572340	28	14425664	-	1
cg27528510	6	8543740	-	1
cg00702307	2	81680848	-	1
cg00589914	25	9551856	-	1
cg09845709	14	37183322	-	1
cg12869958	18	50186250	-	1
cg03904586	6	16271599	-	1
cg08668997	9	4825880	-	1
cg03721705	35	14732740	-	1
cg09362543	5	55835376	-	1
cg03270340	35	25922406	-	1
cg11883009	20	49124915	-	1
cg00777310	7	38857360	-	1
cg22274825	35	20098818	-	1
cg02205611	1	109827364	-	1
cg23385838	27	43675729	-	1
cg22455795	1	113143734	-	1
cg04762412	24	33325593	-	1
cg07348587	3	84494734	-	1
cg00381697	1	108737822	-	1
cg20451603	X	82788750	-	1
cg07791997	21	24126917	-	1
cg12198813	18	46848506	-	1
cg00405824	5	67079703	-	1
cg19816560	9	43411806	-	1
cg10260072	12	11047603	-	1
cg02120658	37	28441939	-	1
cg25333216	9	4028439	-	1
cg26100149	4	38665593	-	1
cg11708495	5	61877041	-	1
cg20158669	10	266564	-	1
cg10751726	21	24492791	-	1
cg08023020	6	38929069	-	1
cg18000985	X	35522365	-	1
cg13875012	2	84566533	-	1
cg15416179	5	42734619	-	1
cg15194110	20	13652037	-	1
cg14341953	11	51312878	-	1
cg06876404	6	17268119	-	1
cg00360267	24	17599253	-	1
cg13868604	24	31771307	-	1
cg26134129	9	36760373	-	1
cg16122796	2	69433797	-	1
cg15410528	1	117450387	-	1
cg01033463	10	20987184	-	1
cg04477010	16	27180594	-	1
cg04960652	4	39303436	-	1
cg05156850	17	38307022	-	1
cg09736112	27	31321271	-	1
cg19928597	6	6548132	-	1
cg25338254	35	14476232	-	1
cg15433862	2	74097556	-	1
cg07596482	9	18891678	-	1
cg07921535	14	20121688	-	1
cg03665703	28	25377219	-	1
cg15705266	9	38078088	-	1
cg15507730	30	4628125	-	1
cg18857588	24	46993083	-	1
cg24171803	14	56527384	-	1
cg05886546	9	20237041	-	1
cg24842967	7	41719618	-	1
cg07233159	11	12040235	-	1
cg05523267	6	40215526	-	1
cg11370142	X	37975549	-	1
cg05758010	3	25616765	-	1
cg00946032	7	1168322	-	1
cg22545027	4	22440725	-	1
cg25984249	12	1044353	-	1
cg24928391	29	5978893	-	1
[truncated: 31,101 more rows]
