# Supplementary material for: Usability of human Infinium MethylationEPIC BeadChip for mouse DNA methylation studies
Source: BMC Bioinformatics. 2017 Nov 15;18:486. doi: 10.1186/s12859-017-1870-y (PMC5688710; doi:10.1186/s12859-017-1870-y)
Supplement: Supplementary file 11 — Cat_EPIC. (XLS 3076 kb) [file 12859_2017_1870_MOESM11_ESM.xls]

## Sheet: Mapinfo_34293
	CHR	Mapinfo	Strand	Infinium_Design_Type
cg14428027	C1	188175194	-	1
cg17305436	B2	9625733	-	1
cg23266594	A1	196622793	-	1
cg15949830	E1	56162398	-	1
cg06523030	F2	57525398	-	1
cg03044510	C2	18828612	-	1
cg15482690	C1	7182920	-	1
cg09192059	X	26375919	-	1
cg24954668	A2	113510625	-	1
cg04836978	X	60652993	-	1
cg04645063	E3	40466150	-	1
cg05351940	C1	202161531	-	1
cg09655782	B1	160077727	-	1
cg16985113	D1	110346924	-	1
cg14190975	D4	92865428	-	1
cg13558754	E2	17184745	-	1
cg04907523	F1	30181399	-	1
cg22441074	E1	14074259	-	1
cg16546279	E1	44218516	-	1
cg25187648	A2	18030569	-	1
cg26706909	A3	66321961	-	1
cg13977827	D4	41990011	-	1
cg20116804	B2	48488624	-	1
cg14209037	B3	64055195	-	1
cg00275181	A1	116884666	-	1
cg23761114	A2	31725543	-	1
cg17198762	B3	42130866	-	1
cg27289462	B3	138135467	-	1
cg10178263	C1	101876295	-	1
cg13352750	A2	119157181	-	1
cg17991604	C2	118910795	-	1
cg24540710	E1	37463766	-	1
cg17989497	B2	25644267	-	1
cg08169020	B3	115997930	-	1
cg22516213	C1	20675333	-	1
cg10099415	A3	71780482	-	1
cg13374701	C1	19308095	-	1
cg21140931	A2	51388965	-	1
cg08060501	E3	39447536	-	1
cg18102950	X	100322493	-	1
cg09343092	A2	119119821	-	1
cg25729807	B4	78504783	-	1
cg05639624	E2	7922552	-	1
cg19645734	B4	78641795	-	1
cg22678952	B4	38701504	-	1
cg00194465	B4	6935937	-	1
cg19032492	E1	2651317	-	1
cg07863439	D2	80363237	-	1
cg01140515	A3	10221301	-	1
cg14282180	A3	69269870	-	1
cg10115987	C1	203263106	-	1
cg01610165	A1	103435451	-	1
cg01773858	D1	60868082	-	1
cg23797839	D2	22553686	-	1
cg02823457	E1	38024429	-	1
cg11180921	D1	103956010	-	1
cg17784749	A3	104312472	-	1
cg19736654	A2	4989821	-	1
cg01978368	C1	11011542	-	1
cg01049205	D2	45212283	-	1
cg16984619	D1	65604603	-	1
cg04361145	D4	82346513	-	1
cg13095091	C1	11764835	-	1
cg10582690	D2	31553564	-	1
cg01730258	D1	110339013	-	1
cg06234613	B3	121176826	-	1
cg08443851	E2	60469787	-	1
cg11466301	E2	47303363	-	1
cg03639258	A1	151738616	-	1
cg19148440	A2	50422654	-	1
cg04994773	C1	91856278	-	1
cg09361488	C1	8526147	-	1
cg01969433	D1	100585464	-	1
cg18040786	C1	583483	-	1
cg09902379	A1	190353725	-	1
cg03093838	B2	126082700	-	1
cg15416488	B1	92158559	-	1
cg01078271	E2	9546626	-	1
cg00839129	D2	86981269	-	1
cg21574349	C2	84505386	-	1
cg27551078	B2	35679892	-	1
cg00016481	F2	25662662	-	1
cg10894807	B2	34527863	-	1
cg16101703	A1	133681979	-	1
cg17660561	B4	86250974	-	1
cg03454669	A3	135098165	-	1
cg05453337	D2	64562523	-	1
cg16929354	C2	11652557	-	1
cg18875435	A2	10997342	-	1
cg18137598	B3	146642731	-	1
cg07594474	C1	76441693	-	1
cg03719314	F2	66766214	-	1
cg00028757	B2	33497853	-	1
cg19006130	D1	16036730	-	1
cg22524657	C1	36744663	-	1
cg15389589	B4	85988348	-	1
cg25416230	A2	162084952	-	1
cg10500147	B4	40983453	-	1
cg10928426	A2	145059975	-	1
cg17166282	A1	72403319	-	1
cg01177642	D2	62844854	-	1
cg16418374	C1	30310862	-	1
cg27595582	D1	49485724	-	1
cg06263372	D3	59677530	-	1
cg17928147	A2	9001379	-	1
cg03701714	B3	76114504	-	1
cg20320535	B1	29854315	-	1
cg02647941	C2	115751538	-	1
cg23329275	A1	227532976	-	1
cg07543626	B3	78339891	-	1
cg05364750	A2	78595455	-	1
cg11497952	B1	14332237	-	1
cg10503284	B3	75741161	-	1
cg13966609	D1	15065115	-	1
cg12526346	B4	50243587	-	1
cg08314543	E1	3118041	-	1
cg05815920	D2	62617663	-	1
cg04698650	E2	36894511	-	1
cg07925619	E1	42498267	-	1
cg07022387	B2	44407273	-	1
cg21800309	B2	91764185	-	1
cg15443535	B3	137052360	-	1
cg19602374	C1	10440782	-	1
cg21603006	A2	803767	-	1
cg02395326	E1	42762523	-	1
cg26888225	E2	51632712	-	1
cg24827726	A2	54255566	-	1
cg20578175	B3	18597581	-	1
cg07832903	D2	31553882	-	1
cg00824018	D2	63596348	-	1
cg27605355	E1	57931868	-	1
cg19206040	C1	27677616	-	1
cg16493612	A2	115555301	-	1
cg06401021	B2	55576002	-	1
cg03913921	A2	138647096	-	1
cg03290530	C2	124577538	-	1
cg19620972	D1	110518750	-	1
cg19067989	A3	72475629	-	1
cg05590572	X	93468194	-	1
cg09720205	E2	36690422	-	1
cg13160221	B1	34157237	-	1
cg01673931	A2	17873376	-	1
cg18082337	C2	115764951	-	1
cg05001908	A2	145091512	-	1
cg01358029	B1	192202825	-	1
cg08758916	B4	135497653	-	1
cg11528849	C1	169447878	-	1
cg25299176	E1	14945067	-	1
cg01530024	B1	204193943	-	1
cg23479730	B3	142856101	-	1
cg02490994	C1	64057930	-	1
cg08193365	E1	44219316	-	1
cg07180997	B1	162202039	-	1
cg18156417	A2	3042637	-	1
cg18818048	C1	35714774	-	1
cg23063716	B3	33000413	-	1
cg14086952	A3	22715819	-	1
cg21763723	A2	18030542	-	1
cg02833016	F2	78270185	-	1
cg07545317	D3	12089093	-	1
cg08078586	E3	20549464	-	1
cg18807049	C1	94371539	-	1
cg23162201	D1	67199837	-	1
cg05270381	F1	41114457	-	1
cg08683012	D1	56119918	-	1
cg19725989	D1	111552364	-	1
cg12977696	E1	14944892	-	1
cg12184854	C2	80665207	-	1
cg02624737	A3	120535650	-	1
cg11630696	C2	32867355	-	1
cg23146472	B2	43939148	-	1
cg04249460	B2	42056184	-	1
cg12427444	B2	33567302	-	1
cg13342360	A2	145296143	-	1
cg04754720	A2	14099203	-	1
cg17742293	A1	227573337	-	1
cg02899039	A1	83408023	-	1
cg08718490	B1	163853270	-	1
cg14561154	F2	28082693	-	1
cg04882273	E2	40567879	-	1
cg16513459	E1	2668860	-	1
cg14457782	E1	43274901	-	1
cg14088589	D4	20913956	-	1
cg14235273	E1	38250098	-	1
cg21595526	B3	55631369	-	1
cg25916282	C1	164338227	-	1
cg14925342	A2	18707096	-	1
cg24841172	B2	25644246	-	1
cg15088000	E2	13806508	-	1
cg23187744	A2	8506430	-	1
cg21513254	B2	32159088	-	1
cg16745091	C1	117229349	-	1
cg12249345	E2	11178626	-	1
cg21636400	E2	10113631	-	1
cg19970425	B3	51162194	-	1
cg07135629	A2	122509936	-	1
cg01421021	C1	6890690	-	1
cg18395078	C1	40480962	-	1
cg08299299	D3	1004391	-	1
cg06090630	E3	40685428	-	1
cg13925890	A1	177983950	-	1
cg26116485	A2	23285043	-	1
cg01388144	B3	61765543	-	1
cg10439144	A1	175893015	-	1
cg00624332	D2	62617666	-	1
cg04588969	A3	21425123	-	1
cg27113009	D1	111339043	-	1
cg09001226	B2	33723561	-	1
cg13069441	B2	33583355	-	1
cg18674212	B2	136913043	-	1
cg26938597	D3	68550571	-	1
cg13482308	D4	60744273	-	1
cg27547442	B2	93609214	-	1
cg21392845	E1	2175509	-	1
cg05391750	A3	115762761	-	1
cg24933645	F1	56343725	-	1
cg06243084	D1	109005792	-	1
cg01952313	A1	14203404	-	1
cg18651052	A2	140408860	-	1
cg24799921	D2	38151417	-	1
cg17928286	F1	43190455	-	1
cg24761507	E1	23765686	-	1
cg13756790	E1	42762505	-	1
cg13525837	F2	54340607	-	1
cg02333758	A2	54938756	-	1
cg14826331	E1	42654035	-	1
cg14576896	B3	69766644	-	1
cg10479082	A2	120827139	-	1
cg13803071	A3	135457228	-	1
cg12978227	A2	78425099	-	1
cg10579008	E1	40686395	-	1
cg07160694	B3	116313053	-	1
cg10143811	B4	52370367	-	1
cg10610323	D4	87491006	-	1
cg21393135	B2	33413058	-	1
cg26848086	D1	88033055	-	1
cg27566289	E1	37581791	-	1
cg02042144	E1	2161452	-	1
cg10150962	E2	61004246	-	1
cg27570896	B4	119598162	-	1
cg08036850	D3	16732366	-	1
cg25203031	C1	54075809	-	1
cg07522190	E3	20951556	-	1
cg19681357	A2	9788378	-	1
cg01652953	B3	86655408	-	1
cg19468946	E1	40801736	-	1
cg22931738	A2	56332667	-	1
cg22268510	B2	33691401	-	1
cg14232643	A3	64878400	-	1
cg16188390	D1	70357144	-	1
cg24439623	E1	15680464	-	1
cg07880061	A1	173257004	-	1
cg24622205	D1	65596552	-	1
cg09776094	E2	63227362	-	1
cg05661612	X	97815193	-	1
cg10121434	E2	11138221	-	1
cg19317333	C1	1154724	-	1
cg24529230	C1	19350631	-	1
cg17021559	D2	36748163	-	1
cg10268491	A2	45872476	-	1
cg24845324	A2	128054112	-	1
cg20974609	A2	119116331	-	1
cg02089963	E1	14865732	-	1
cg20070597	D1	49147055	-	1
cg25034155	D2	41560580	-	1
cg26666703	E3	24645789	-	1
cg14544505	E2	63734525	-	1
cg08235271	C1	67622937	-	1
cg22014887	B1	200488869	-	1
cg15723222	E1	28113742	-	1
cg08217163	A3	86339992	-	1
cg12232778	A3	5352742	-	1
cg06776712	A1	124242970	-	1
cg19856822	C2	49043962	-	1
cg00058449	B2	33512458	-	1
cg01641792	A2	7717247	-	1
cg02139088	C2	72511664	-	1
cg16800968	E2	44950703	-	1
cg21435902	A2	96100560	-	1
cg24435866	F1	67558796	-	1
cg12325536	A1	151541512	-	1
cg05194618	B3	94816610	-	1
cg15340887	D3	7888658	-	1
cg05299650	B4	78480808	-	1
cg12325049	A2	50448292	-	1
cg00805874	B2	33512349	-	1
cg08248516	A2	119126481	-	1
cg24823751	B4	19738053	-	1
cg09232790	D4	86813441	-	1
cg27093143	E2	17093321	-	1
cg02978421	A2	119071134	-	1
cg20448966	E1	61701020	-	1
cg09247193	E1	38410287	-	1
cg19591512	C2	127215242	-	1
cg19862838	C2	49111567	-	1
cg26159030	E2	17215407	-	1
cg07419021	C1	150897288	-	1
cg20979765	X	47916137	-	1
cg27351619	C2	147605342	-	1
cg02691819	A2	32999479	-	1
cg01693090	E1	43718336	-	1
cg00252696	C1	22782839	-	1
cg12054820	A1	142178782	-	1
cg20076826	A3	64600467	-	1
cg17734803	C1	51111499	-	1
cg21541833	C1	192105556	-	1
cg08941122	A1	91549438	-	1
cg14577476	E1	36574943	-	1
cg02965180	A2	98411676	-	1
cg22019094	C1	18130732	-	1
cg05003599	E3	7394229	-	1
cg19283928	A2	5960302	-	1
cg01812463	E3	20608724	-	1
cg21039708	B3	105437445	-	1
cg11178337	E1	44870551	-	1
cg23003258	C1	163285596	-	1
cg16087093	A1	179090600	-	1
cg07665466	C2	124218770	-	1
cg25970575	B1	203738237	-	1
cg11758861	A2	9011565	-	1
cg07035961	A1	117484920	-	1
cg23810564	A2	94788447	-	1
cg04450456	B1	191846294	-	1
cg20787340	C1	46927518	-	1
cg24473622	C1	11128892	-	1
cg24704287	A2	9557541	-	1
cg23203698	A3	123713124	-	1
cg13947088	D1	107073059	-	1
cg14024461	A1	89141090	-	1
cg07158312	F2	40739328	-	1
cg22500594	B3	112757121	-	1
cg16688031	A1	116479864	-	1
cg14499959	B2	34890907	-	1
cg06795635	A1	202085922	-	1
cg15371777	B1	96413061	-	1
cg01185682	E1	33257560	-	1
cg05110787	D1	107181302	-	1
cg19849151	E1	12803520	-	1
cg22702618	A2	13436034	-	1
cg27484876	A3	23774694	-	1
cg03592411	B2	33481234	-	1
cg08707110	D1	110341444	-	1
cg18397073	E2	12538138	-	1
cg24728018	B2	112908875	-	1
cg02370884	E2	12582121	-	1
cg25947544	A2	30030243	-	1
cg21824343	E1	14658225	-	1
cg16334617	D1	23168525	-	1
cg20557710	B4	34559389	-	1
cg06420934	C1	33045594	-	1
cg21878275	A2	31725539	-	1
cg05508447	D3	583416	-	1
cg23505966	C2	49135055	-	1
cg17292622	X	53340310	-	1
cg15909981	B4	133200960	-	1
cg01103590	B4	98267318	-	1
cg15076191	E3	9072027	-	1
cg06630455	B2	18113644	-	1
cg20919680	C1	203294947	-	1
cg00152008	C1	39352991	-	1
cg01464969	B1	199651076	-	1
cg01366903	E2	17222288	-	1
cg20046608	E1	28330317	-	1
cg16011800	E1	14383443	-	1
cg21339676	B4	80292815	-	1
cg08979319	B2	92756550	-	1
cg03697316	D3	28306401	-	1
cg19775061	F2	13707962	-	1
cg25454546	B1	19010606	-	1
cg24984677	D1	12174343	-	1
cg26860994	A2	144372365	-	1
cg26491060	X	124759583	-	1
cg13944084	B1	136304074	-	1
cg17185817	C1	19679122	-	1
cg16918905	C1	203249911	-	1
cg27147174	E3	7761898	-	1
cg10859133	A3	83181536	-	1
cg01108400	D4	89441238	-	1
cg03702435	B2	33238774	-	1
cg22367077	D1	107915430	-	1
cg01439340	E1	61476978	-	1
cg17735983	E2	36963	-	1
cg24455649	C1	22694744	-	1
cg19487717	D1	113705756	-	1
cg08180952	B3	33000410	-	1
cg04624110	A3	39176734	-	1
cg10653296	A1	69973767	-	1
cg14170392	D4	12932483	-	1
cg24913154	A1	21993383	-	1
cg06374766	C1	5611000	-	1
cg13677149	A2	119217990	-	1
cg11426703	A2	5852249	-	1
cg08178756	B4	140509063	-	1
cg12301620	A3	120494242	-	1
cg03498175	B1	14126826	-	1
cg01151584	D1	109509755	-	1
cg04689082	C2	73526336	-	1
cg25927164	E1	11525595	-	1
cg01555661	X	40636926	-	1
cg25605947	B3	116142449	-	1
cg24925929	C2	68071499	-	1
cg05136510	A2	29533785	-	1
cg01525669	A1	76004900	-	1
cg27194187	A3	14928746	-	1
cg19754536	C2	13672565	-	1
cg02305242	B3	130809060	-	1
cg04007699	B3	112757152	-	1
cg02529627	E1	14672215	-	1
cg24983105	B4	80545330	-	1
cg03523122	E2	7238429	-	1
cg19507527	C2	78117614	-	1
cg04945331	C2	124492095	-	1
cg04554829	E3	20918942	-	1
cg03093398	B1	144385456	-	1
cg06468476	C2	456679	-	1
cg07692204	C1	45612253	-	1
cg24982848	C2	12672661	-	1
cg01952234	D1	88597376	-	1
cg24652615	B2	44955258	-	1
cg11473001	D1	28349341	-	1
cg15087860	A2	113493380	-	1
cg27295678	F1	66940796	-	1
cg09210278	C2	85454834	-	1
cg21534584	A3	4353139	-	1
cg08291539	B3	41461926	-	1
cg14512004	A3	103554705	-	1
cg15965542	A2	50926681	-	1
cg22843684	A2	51198564	-	1
cg22946219	E1	11499427	-	1
cg11427510	A2	31725533	-	1
cg11629889	E1	43205505	-	1
cg15438404	B4	86252803	-	1
cg22435489	A1	111953387	-	1
cg12158495	E2	46799939	-	1
cg19523618	D3	5251816	-	1
cg04797061	E3	19592505	-	1
cg17649243	B2	130921465	-	1
cg04927889	A2	29528887	-	1
cg16430166	D2	15582201	-	1
cg06070960	C2	127215420	-	1
cg08409113	E1	43274904	-	1
cg25649000	A3	17020630	-	1
cg06036563	D2	88670742	-	1
cg13962153	C1	26939507	-	1
cg11374871	A3	121297831	-	1
cg10009297	E1	24108158	-	1
cg13264311	B1	112949039	-	1
cg24626003	D1	65473432	-	1
cg01406267	C2	10456727	-	1
cg24236288	B3	78338875	-	1
cg24923818	A2	10004686	-	1
cg04389704	E3	19753663	-	1
cg22384877	F2	82317944	-	1
cg10158843	D1	106657729	-	1
cg19859323	X	112024233	-	1
cg20384274	A2	146217517	-	1
cg08480266	E2	17734304	-	1
cg04801617	B4	128391082	-	1
cg15932013	B2	7730829	-	1
cg16389924	B3	780540	-	1
cg19120496	B1	96708117	-	1
cg20570761	E1	41064391	-	1
cg01856162	C1	214051049	-	1
cg24866538	B2	32171321	-	1
cg10158997	B2	33403180	-	1
cg02179292	E1	37495820	-	1
cg02715140	D1	110346927	-	1
cg13646645	X	48888580	-	1
cg23150379	A3	132909352	-	1
cg10308487	E2	45268277	-	1
cg09894698	D1	115198175	-	1
cg02699829	A2	9089958	-	1
cg12817999	A2	50029213	-	1
cg11011640	B2	34797476	-	1
cg11606796	C1	186702228	-	1
cg12309957	C1	203046620	-	1
cg05516272	D1	110947580	-	1
cg12940406	E1	40887926	-	1
cg15954335	D1	113175701	-	1
cg09858777	E3	39137180	-	1
cg03998871	B2	53441911	-	1
cg13735223	D4	89146379	-	1
cg25250414	B3	32906921	-	1
cg10424330	E2	49602595	-	1
cg18884060	D2	82244937	-	1
cg16576213	A3	97562075	-	1
cg07960450	A2	62856581	-	1
cg13349304	B2	44407275	-	1
cg06938409	A1	110357570	-	1
cg27019609	C2	26196525	-	1
cg11657970	A1	197508565	-	1
cg10303978	E2	31143682	-	1
cg11842944	A3	25106520	-	1
cg01448923	F2	65420818	-	1
cg12477716	E1	38411959	-	1
cg27237834	C2	129348286	-	1
cg11174847	A3	21936732	-	1
cg19810598	C1	39356265	-	1
cg04968806	D1	78217526	-	1
cg25967745	B3	143192128	-	1
cg13707793	A1	116437671	-	1
cg06753439	B2	34851821	-	1
cg04299080	C1	28296137	-	1
cg10453879	A1	125639533	-	1
cg14998713	D1	25203959	-	1
cg17375267	E2	9638008	-	1
cg17249257	D3	28692169	-	1
cg04247135	E2	47312	-	1
cg10712687	D1	42964663	-	1
cg00267862	E3	3928422	-	1
cg16468843	A2	50755692	-	1
cg12470011	F1	43244135	-	1
cg17420078	B1	185733345	-	1
cg07994320	B4	126647027	-	1
cg27659841	C1	177969167	-	1
cg11813690	D3	9065865	-	1
cg10333808	B4	57964466	-	1
cg02715833	B3	75533557	-	1
cg02676375	A1	178074484	-	1
cg16556145	A1	66452837	-	1
cg08452456	E1	39519548	-	1
cg18648997	A2	18200793	-	1
cg15838054	D2	61665783	-	1
cg26252167	B2	101333904	-	1
cg05032353	X	105688902	-	1
cg01978704	C1	202161585	-	1
cg07628233	B2	34953579	-	1
cg19499748	A2	120828281	-	1
cg25908985	C1	202862527	-	1
cg09774179	B2	37929933	-	1
cg16161440	X	47915789	-	1
cg02760300	D1	55749461	-	1
cg21949512	C1	150898328	-	1
cg23108367	E1	16084763	-	1
cg00129232	E1	40711692	-	1
cg08430409	B4	78463565	-	1
cg21810188	A1	147158898	-	1
cg05597205	D3	6720145	-	1
cg01828474	X	17407151	-	1
cg08136276	B1	138183103	-	1
cg17640485	C2	71317322	-	1
cg20927952	B3	121963434	-	1
cg14848666	B3	47738047	-	1
cg13828701	A3	122427041	-	1
cg23921699	B4	78337977	-	1
cg11308211	C1	160492960	-	1
cg15904908	B3	62266823	-	1
cg14011140	B2	38557223	-	1
cg26837681	D1	74899367	-	1
cg15218096	D1	114165509	-	1
cg13491481	A2	30030240	-	1
cg18229521	B3	136733696	-	1
cg23712018	B2	121896	-	1
cg06687846	B3	34344924	-	1
cg11525941	A1	151544281	-	1
cg25711997	D2	64562497	-	1
cg00036299	E3	34605433	-	1
cg10769018	A1	110357572	-	1
cg17656513	A2	16325066	-	1
cg10380345	E1	12885131	-	1
cg13508402	A2	144760221	-	1
cg11241206	D1	84313829	-	1
cg01931502	F1	63030582	-	1
cg06109136	B4	128566596	-	1
cg24845595	F1	66279620	-	1
cg14560339	D3	36972412	-	1
cg04865692	E2	7368608	-	1
cg22740895	B1	1605777	-	1
cg26609111	E1	30478709	-	1
cg27535380	E3	19881590	-	1
cg13600489	B3	87236560	-	1
cg15626629	X	58994592	-	1
cg25307665	A2	119118255	-	1
cg07166360	C2	124493022	-	1
cg06974474	C1	111252649	-	1
cg16656196	E1	42798167	-	1
cg19631766	X	105688910	-	1
cg26305042	B4	140390986	-	1
cg18102233	X	20572531	-	1
cg18177243	B3	75562694	-	1
cg09214456	A2	62203587	-	1
cg03717555	A3	90986838	-	1
cg19052064	E1	37448179	-	1
cg23353952	D3	20789794	-	1
cg00106093	B2	34982064	-	1
cg21528273	C1	33290330	-	1
cg08599259	C1	28472874	-	1
cg22213242	D1	110762874	-	1
cg02758053	E2	2766586	-	1
cg10361922	E1	43264546	-	1
cg14108492	A3	22800752	-	1
cg22964598	D1	101302649	-	1
cg02219962	D2	38144815	-	1
cg27384037	E3	33260179	-	1
cg09471527	B2	35005608	-	1
cg01566449	B2	22419191	-	1
cg07316743	D3	27819769	-	1
cg08400159	A3	13792572	-	1
cg09498379	B3	50587222	-	1
cg09377149	A2	35770670	-	1
cg01429118	X	58392802	-	1
cg26821418	D4	9215139	-	1
cg13925683	C1	202203727	-	1
cg12685731	A3	80955576	-	1
cg18396275	E1	44305783	-	1
cg05662782	C1	165341882	-	1
cg03841028	F1	39253373	-	1
cg22630755	A1	112875521	-	1
cg01978105	E2	45339766	-	1
cg22982368	D1	88026791	-	1
cg20985617	A1	173256276	-	1
cg14155184	B2	44841875	-	1
cg16209630	D1	109728985	-	1
cg07619960	D1	14894757	-	1
cg13210239	D1	115368962	-	1
cg09829838	B2	43728626	-	1
cg24782087	B1	143109688	-	1
cg18517898	E2	17034092	-	1
cg14812623	X	106355638	-	1
cg12152167	X	76506812	-	1
cg26690834	C1	39872452	-	1
cg18134734	D1	61415451	-	1
cg15641062	D3	16555521	-	1
cg14731407	A2	8377889	-	1
cg09318256	B2	146584903	-	1
cg01002381	B3	87376820	-	1
cg25316663	B1	81487481	-	1
cg06332339	B3	34485236	-	1
cg19961800	B3	110156322	-	1
cg06258179	A2	96704176	-	1
cg03564009	A1	78987744	-	1
cg09176893	B1	122417839	-	1
cg06103367	D2	41722570	-	1
cg07095530	E3	7810395	-	1
cg23553480	C1	214543465	-	1
cg10716835	D2	55421014	-	1
cg22059392	A3	64878379	-	1
cg16641060	X	96917912	-	1
cg07120346	B2	3360262	-	1
cg14172283	D4	61275704	-	1
cg06219686	E1	18752960	-	1
cg27218796	B1	56059895	-	1
cg01306138	C1	73984621	-	1
cg24395801	C1	71648999	-	1
cg08591265	E1	30929481	-	1
cg13878677	A2	55458869	-	1
cg22617898	A2	13116194	-	1
cg01616215	D3	22899870	-	1
cg16764637	A2	119126467	-	1
cg03252786	D1	22065905	-	1
cg26008390	E2	14157245	-	1
cg02522760	D2	62330336	-	1
cg02004418	A3	67160274	-	1
cg22188945	E1	14074244	-	1
cg20383903	E3	41417567	-	1
cg15538607	A2	7601832	-	1
cg12429444	C1	14261955	-	1
cg07929406	X	114298546	-	1
cg03785696	A2	119156519	-	1
cg10812186	B2	33638584	-	1
cg02695704	E3	42035939	-	1
cg06604058	D1	108547290	-	1
cg15931557	C1	35714767	-	1
cg17337072	E2	12211832	-	1
cg09911485	B3	143618156	-	1
cg19321739	D1	16375819	-	1
cg09984469	A3	90986833	-	1
cg21587412	C2	54173016	-	1
cg14105458	D4	95212692	-	1
cg25160286	A2	119215505	-	1
cg23934404	A1	80454182	-	1
cg13352717	A2	12486446	-	1
cg20457894	E1	41614347	-	1
cg14794428	B4	125403797	-	1
cg13579661	D3	6131543	-	1
cg08027110	B4	85543911	-	1
cg16498359	E3	3871123	-	1
cg26475180	B4	136715841	-	1
cg04861263	B3	46798505	-	1
cg08642014	E2	13990653	-	1
cg22931182	D1	98587675	-	1
cg17198230	D1	97894100	-	1
cg25889711	D2	61411266	-	1
cg13998850	B3	76045340	-	1
cg06257136	E1	44513065	-	1
cg08302650	F2	82452618	-	1
cg02809591	E3	41561175	-	1
cg00490655	C1	152984309	-	1
cg07096110	A2	17267232	-	1
cg22634891	B1	125957694	-	1
cg07645393	D3	9424130	-	1
cg00750428	B4	128389918	-	1
cg04607867	E2	3034464	-	1
cg25435338	D1	112270488	-	1
cg22823546	B4	95673267	-	1
cg05991454	B1	81498686	-	1
cg07096654	C1	3567651	-	1
cg22123915	C1	71111988	-	1
cg11221049	B3	89789539	-	1
cg19217692	B4	86323595	-	1
cg12864721	D2	38148217	-	1
cg10941566	D3	20979916	-	1
cg02573857	E2	14675338	-	1
cg23874561	B1	140155991	-	1
cg08932106	B4	20934190	-	1
cg20409636	B4	86459899	-	1
cg22628235	B4	134903473	-	1
cg12721145	B1	114673819	-	1
cg15449975	B3	146477691	-	1
cg09372928	C1	3734796	-	1
cg15711037	E2	7690415	-	1
cg18230417	C1	3734820	-	1
cg10698222	E3	7127736	-	1
cg15935295	B1	130996255	-	1
cg25517592	A2	121066172	-	1
cg02289992	F2	27207519	-	1
cg11342979	B4	97254675	-	1
cg23136742	A3	121147248	-	1
cg20263098	A2	77646486	-	1
cg05814800	B3	138126197	-	1
cg11941546	E1	2123168	-	1
cg23117592	A3	11704315	-	1
cg03159877	D3	14385492	-	1
cg16178603	A3	86195720	-	1
cg16191088	A2	5367131	-	1
cg23725394	A3	122748574	-	1
cg23536473	A2	112100947	-	1
cg18102633	A2	12536655	-	1
cg12129080	D2	86908909	-	1
cg12326526	C2	86180528	-	1
cg02469607	B2	4986470	-	1
cg11732282	C1	143282199	-	1
cg14704079	B1	87570808	-	1
cg17239923	D1	25360024	-	1
cg05190533	E2	33557249	-	1
cg21288693	B1	33633260	-	1
cg05317630	B1	12950565	-	1
cg15079326	C1	92921261	-	1
cg04579095	A1	24344187	-	1
cg11993636	E1	37463536	-	1
cg13402773	E2	8557055	-	1
cg17172532	B3	849539	-	1
cg19268357	B3	5858532	-	1
cg11947423	B1	41562349	-	1
cg08096854	E1	37181208	-	1
cg14708401	A2	45609335	-	1
cg23558650	D1	60146405	-	1
cg02459529	D1	91336868	-	1
cg08876130	B4	78974996	-	1
cg26038465	B4	134112514	-	1
cg01288350	E3	41283009	-	1
cg15268691	D2	61859877	-	1
cg19227130	A2	29527816	-	1
cg00162191	A1	66799651	-	1
cg00818649	X	36309227	-	1
cg14650175	F2	79491068	-	1
cg04784163	B2	33732141	-	1
cg23693021	A3	15698782	-	1
cg25939742	E2	9064542	-	1
cg10346121	D2	62869081	-	1
cg08290850	B2	44950937	-	1
cg19704805	B4	52371099	-	1
cg14095744	A2	162448348	-	1
cg21505571	E1	48394370	-	1
cg14541448	X	19108280	-	1
cg04208237	B2	152708123	-	1
cg23344688	B4	19774267	-	1
cg11222217	C1	6901760	-	1
cg23168231	E1	44305633	-	1
cg22727572	A3	83172625	-	1
cg13464717	A2	1452063	-	1
cg25280041	B2	33706262	-	1
cg24108215	D4	86108797	-	1
cg16385941	E3	1133914	-	1
cg13585776	D4	85127909	-	1
cg06967014	A3	29713321	-	1
cg17469359	A2	75179411	-	1
cg27345282	C2	71790657	-	1
cg07499546	C1	30404281	-	1
cg11711420	A1	201446551	-	1
cg12410921	C1	29100974	-	1
cg17164827	C2	60287221	-	1
cg14478495	D3	75477875	-	1
cg17511933	C1	117643162	-	1
cg13653195	B4	78537375	-	1
cg21102477	C1	25173041	-	1
cg21440645	C1	148628861	-	1
cg02096887	C1	6870943	-	1
cg03698948	B2	40869194	-	1
cg26983710	C1	144180080	-	1
cg03054277	A1	89364998	-	1
cg12107643	A2	3819775	-	1
cg04616401	A1	115463030	-	1
cg22031964	D1	108091163	-	1
cg13605526	A1	213068268	-	1
cg02135464	B3	144401754	-	1
cg06361403	B2	34653139	-	1
cg20701333	E2	11132087	-	1
cg24168641	B3	34185740	-	1
cg10385721	D1	110167314	-	1
cg01592198	E2	6677428	-	1
cg04058752	D1	57665057	-	1
cg23467443	B1	56262711	-	1
cg11970843	C1	188621681	-	1
cg09936426	C1	8764168	-	1
cg16394260	C1	78227730	-	1
cg16976191	B1	133940157	-	1
cg02700369	E2	9546642	-	1
cg10926113	B2	25206102	-	1
cg06369833	E2	13671581	-	1
cg10881514	C1	51527682	-	1
cg17353893	E3	10382851	-	1
cg25169180	D1	107240638	-	1
cg06163701	A2	20202042	-	1
cg25675027	A2	569082	-	1
cg10386016	A2	81164763	-	1
cg16280683	B1	72885659	-	1
cg20347665	X	59649886	-	1
cg14705524	A2	18865604	-	1
cg20668644	E1	41134380	-	1
cg07210335	A1	169842299	-	1
cg00513735	A1	173666441	-	1
cg18479798	D1	109434890	-	1
cg18568647	B3	6107726	-	1
cg08521677	E1	2839548	-	1
cg14909603	B3	42440398	-	1
cg19593762	B4	86546169	-	1
cg21769600	D1	40590434	-	1
cg18530766	B3	140377526	-	1
cg11910497	C1	221325640	-	1
cg11050908	D4	88940617	-	1
cg15361291	C1	220787969	-	1
cg06043343	C1	23655172	-	1
cg23995744	C1	33091294	-	1
cg12595013	C2	115750631	-	1
cg15471177	C1	190138165	-	1
cg07769121	E2	61138016	-	1
cg03190580	D3	11126359	-	1
cg21163944	D4	95075223	-	1
cg20014960	D1	91254649	-	1
cg06648073	D4	11976875	-	1
cg03308445	B4	85143911	-	1
cg00691240	C1	40915147	-	1
cg19156483	C1	152984026	-	1
cg19945202	B4	34559324	-	1
cg13410127	D3	13172760	-	1
cg16913254	E1	2305526	-	1
cg11827910	D1	88026578	-	1
cg04262392	E3	41283046	-	1
cg21485166	A3	93002209	-	1
cg09973102	E2	63551397	-	1
cg14408590	D2	60550419	-	1
cg14837635	C1	97154697	-	1
cg16662877	A1	173058562	-	1
cg21069814	A2	16841844	-	1
cg08072480	D1	110086516	-	1
cg15032314	E2	7926977	-	1
cg21969566	A2	8367633	-	1
cg16674433	E1	10620074	-	1
cg13138089	C1	214051046	-	1
cg08701028	A3	75615551	-	1
cg22740700	B3	69766400	-	1
cg10985347	C1	111893707	-	1
cg11149743	E1	38717730	-	1
cg15534364	X	59807607	-	1
cg07335397	E1	42755707	-	1
cg09582314	A1	173675960	-	1
cg07002295	B4	133297046	-	1
cg06360427	D3	93402121	-	1
cg13915481	X	13768183	-	1
cg11196175	B3	73609691	-	1
cg03982820	C1	30310908	-	1
cg10766351	X	58994588	-	1
cg15454486	C1	178396144	-	1
cg26399201	A1	110389829	-	1
cg02064543	B2	34984317	-	1
cg27319971	B1	200968263	-	1
cg07991479	E1	42755705	-	1
cg01916088	B2	42483773	-	1
cg03582537	F2	13707965	-	1
cg04696654	B1	30901154	-	1
cg26267430	B3	14922003	-	1
cg21652524	B3	121636516	-	1
cg25730371	A1	49213728	-	1
cg15500052	B4	52371403	-	1
cg23366404	D3	16759420	-	1
cg24033503	B3	143938853	-	1
cg26971989	B3	136065169	-	1
cg18013711	B3	6158549	-	1
cg27470307	D1	106913333	-	1
cg15792134	B2	152803250	-	1
cg18493449	E1	57927281	-	1
cg21960381	B1	200157712	-	1
cg16519911	B1	92158557	-	1
cg05184586	E1	42755767	-	1
cg14553224	E1	30927834	-	1
cg27366395	B4	136611452	-	1
cg03203603	E1	29469659	-	1
cg18685956	E1	16523371	-	1
cg12699986	C2	80381336	-	1
cg12448989	A1	50267076	-	1
cg26089573	E1	14944873	-	1
cg20952452	A1	173218489	-	1
cg14672596	F1	63858181	-	1
cg25683204	A3	23540241	-	1
cg24996605	C1	111507656	-	1
cg24828987	C1	23354655	-	1
cg14649924	C1	6717308	-	1
cg03132363	C1	108611746	-	1
cg14701410	B4	80545354	-	1
cg21630368	D1	49485994	-	1
cg19857840	F2	79496413	-	1
cg09424526	C1	205792456	-	1
cg13987042	D1	59485252	-	1
cg09250581	A3	122609694	-	1
cg26163855	D3	432880	-	1
cg26476852	A2	119136500	-	1
cg16871519	B2	18108683	-	1
cg04805065	E1	11496025	-	1
cg19559774	D2	61665764	-	1
cg04339246	B3	6351050	-	1
cg15710638	E1	60398543	-	1
cg27056425	B2	3794589	-	1
cg04276951	E1	42794350	-	1
cg16476890	B1	171482982	-	1
cg18288715	X	58886806	-	1
cg04832268	E1	11227922	-	1
cg09651630	C2	18829349	-	1
cg12911847	B2	80528149	-	1
cg22594282	C2	143379696	-	1
cg01070657	C1	192495518	-	1
cg17719126	B2	34974369	-	1
cg12590600	A3	27664059	-	1
cg12590721	B4	6935972	-	1
cg02086094	B1	201379264	-	1
cg06942701	C1	150903036	-	1
cg14477868	A1	155960683	-	1
cg20741134	F1	26378687	-	1
cg06976003	E3	39002710	-	1
cg18494884	B4	85543799	-	1
cg01161919	E3	19925155	-	1
cg08751472	A3	67160235	-	1
cg00079602	A2	814384	-	1
cg01406988	A3	86191472	-	1
cg03829973	B4	85913059	-	1
cg11460727	B1	33634164	-	1
cg22855438	C1	54428097	-	1
cg14647877	B2	33367087	-	1
cg04153784	A2	144761760	-	1
cg26595336	B3	2814009	-	1
cg18906324	D3	14385271	-	1
cg21273407	D3	14029609	-	1
cg05607278	A2	146217213	-	1
cg24719005	A3	76843237	-	1
cg11217574	B4	85082618	-	1
cg10232654	E1	38716588	-	1
cg08863848	A2	119156370	-	1
cg20031401	D1	48302068	-	1
cg14397775	D1	110436082	-	1
cg06706183	B2	53688891	-	1
cg25699325	D1	60858595	-	1
cg03575974	E2	14679765	-	1
cg03783663	A1	44646430	-	1
cg08991339	A2	112620083	-	1
cg02314771	B2	43485157	-	1
cg00497730	B3	126976517	-	1
cg16150238	B1	52039374	-	1
cg21913681	D3	12044789	-	1
cg11668749	D2	21489701	-	1
cg03067574	E2	9048165	-	1
cg01985781	X	12865798	-	1
cg05723499	A1	115370305	-	1
cg23845951	B2	43870482	-	1
cg20642610	E2	9041616	-	1
cg10473383	X	71181227	-	1
cg04937184	B3	102892458	-	1
cg02049548	F1	40069588	-	1
cg19769287	B2	73405630	-	1
cg22485305	F2	82240757	-	1
cg12165782	A2	983361	-	1
cg23702430	A1	190084902	-	1
cg01304182	E3	20185210	-	1
cg18730034	B3	25489102	-	1
cg24435401	D1	110841441	-	1
cg22871801	C1	12859367	-	1
cg04981737	B4	82760284	-	1
cg10982113	B2	32106083	-	1
cg00394793	B3	37563411	-	1
cg26413827	A1	46257134	-	1
cg07577499	A2	2741907	-	1
cg14074201	B2	33366440	-	1
cg12741345	F1	67493352	-	1
cg10935720	E1	43425040	-	1
cg22388850	B1	164324864	-	1
cg00235260	B3	18597618	-	1
cg00124695	E2	31320343	-	1
cg13637654	D2	62338673	-	1
cg03152602	E1	41053830	-	1
cg25401220	B2	38890742	-	1
cg21876001	A2	8457947	-	1
cg03175975	C1	118247544	-	1
cg00037223	E3	20377246	-	1
cg10950848	B1	33633013	-	1
cg03469079	B4	133659300	-	1
cg24768999	A2	57055286	-	1
cg06977935	B3	73724049	-	1
cg08284638	A3	102765788	-	1
cg01261535	E3	39002736	-	1
cg05061393	C1	202974524	-	1
cg07785076	A2	16325082	-	1
cg08505456	C1	164315821	-	1
cg15528519	E2	17169361	-	1
cg21605068	A2	16441161	-	1
cg03355998	C2	115754246	-	1
cg10572450	B3	17312887	-	1
cg10578602	A3	120575680	-	1
cg12183888	D4	14044939	-	1
cg12322617	E2	46799913	-	1
cg14806103	F2	63460511	-	1
cg00822571	E2	45512282	-	1
cg13615516	A1	142483607	-	1
cg21893210	C1	203036439	-	1
cg11083638	B3	64678569	-	1
cg13396201	A1	177966388	-	1
cg25357589	A1	176532286	-	1
cg23514619	B2	43958237	-	1
cg00506913	E3	19281492	-	1
cg00663068	E1	1686220	-	1
cg05043908	A1	7462305	-	1
cg05889979	A3	90973667	-	1
cg16896079	B4	70754844	-	1
cg05184436	X	124576549	-	1
cg14989462	C1	19007120	-	1
cg15125686	E1	44207109	-	1
cg12805420	E1	2123166	-	1
cg06843030	B4	136668853	-	1
cg27485108	A3	121147050	-	1
cg11660413	B1	87570784	-	1
cg06464860	A1	129656709	-	1
cg12533195	F1	42847995	-	1
cg05386151	F1	43446811	-	1
cg10017982	B2	33724124	-	1
cg19380001	C1	39353192	-	1
cg23509889	A3	26817688	-	1
cg15299654	D1	116172479	-	1
cg22935477	D4	34470951	-	1
cg26537478	A3	86196561	-	1
cg10549986	A3	137753144	-	1
cg22155724	A1	173192028	-	1
cg19557340	A1	13724825	-	1
cg24646503	D1	109565555	-	1
cg05374798	D3	26137733	-	1
cg26298272	B2	99078792	-	1
cg26505822	B3	24067509	-	1
cg17895873	A3	91953426	-	1
cg07763473	E2	49602658	-	1
cg03840594	A3	57985581	-	1
cg23852001	X	125021095	-	1
cg16781647	A3	91699835	-	1
cg03363567	E1	29528696	-	1
cg09179249	C1	6902139	-	1
cg22955491	A2	4110264	-	1
cg23671901	B2	42570184	-	1
cg18030218	E2	14940668	-	1
cg11381826	A2	13944389	-	1
cg07297397	A2	115892427	-	1
cg02674384	A1	24915334	-	1
cg26969942	E1	44472632	-	1
cg18358869	D2	61720111	-	1
cg12157045	B3	94899657	-	1
cg08698806	F1	42848055	-	1
cg20464535	B1	171640716	-	1
cg10192527	D3	7618989	-	1
cg13594903	D4	59074887	-	1
cg05790551	B2	25144747	-	1
cg22648407	B1	13431057	-	1
cg18752222	B4	47810272	-	1
cg07940485	B2	102291196	-	1
cg02469210	D3	9193656	-	1
cg06115835	A3	53612939	-	1
cg07315018	A2	146692869	-	1
cg13347257	A2	50163052	-	1
cg02627286	E2	63413147	-	1
cg10193870	B3	119312698	-	1
cg23332900	A3	120973236	-	1
cg25283536	C2	83472872	-	1
cg00800569	C1	218752824	-	1
cg18473978	C2	71312706	-	1
cg18586886	B2	32180254	-	1
cg23083514	A1	109901939	-	1
cg21490597	B1	110424684	-	1
cg20138680	F1	41413323	-	1
cg14417468	D1	56015646	-	1
cg06324957	A2	125117878	-	1
cg01311064	A1	46257096	-	1
cg04667277	B4	28027823	-	1
cg05422394	E2	47154669	-	1
cg06785746	E1	45354356	-	1
cg08288795	A2	4629212	-	1
cg23535526	B4	86459883	-	1
cg21913319	C1	71649003	-	1
cg07572815	A1	89191041	-	1
cg13418419	B2	34654349	-	1
cg03635671	A1	116467061	-	1
cg25185518	B1	82457745	-	1
cg26708817	B1	111266712	-	1
cg13972676	C1	186075441	-	1
cg07168124	D2	36755564	-	1
cg10530362	B4	82311354	-	1
cg13090987	B3	10761297	-	1
cg12492094	C1	166088148	-	1
cg11033833	X	111612527	-	1
cg12378753	D2	73620095	-	1
cg20856413	D1	74984726	-	1
cg19909111	C1	213274641	-	1
cg19696317	A1	56413328	-	1
cg27615432	C2	112936573	-	1
cg09208557	C2	54171098	-	1
cg13217064	C2	124492994	-	1
cg20617821	A1	182627170	-	1
cg20866375	E1	13024227	-	1
cg13735557	C2	85235291	-	1
cg21963048	D1	108985227	-	1
cg10551631	X	38046006	-	1
cg22649740	B1	138183013	-	1
cg27633753	X	105688900	-	1
cg11196350	B3	138135406	-	1
cg19577984	B3	126077189	-	1
cg06707403	C1	7932810	-	1
cg19138755	B2	38890756	-	1
cg14381623	D4	94588180	-	1
cg26321013	E1	41151512	-	1
cg22470056	A2	18520619	-	1
cg16908901	C1	78457313	-	1
cg22466448	E2	13533131	-	1
cg02986266	A2	113510592	-	1
cg17167076	C1	177969162	-	1
cg04027548	B4	57519712	-	1
cg02978184	C2	68579602	-	1
cg17726795	E2	17218092	-	1
cg07433663	B3	67547286	-	1
cg05418877	B1	25578853	-	1
cg15441360	A2	115555325	-	1
cg21526205	C1	62581949	-	1
cg26348447	F1	63811904	-	1
cg27630311	D3	12043551	-	1
cg15179278	E1	36909467	-	1
cg19784903	E1	39519305	-	1
cg10958924	B3	67546146	-	1
cg03036422	D1	16888353	-	1
cg13318914	B2	33363546	-	1
cg19669107	A1	206572101	-	1
cg17560586	A2	154400340	-	1
cg00128425	A2	165987467	-	1
cg01714668	X	35780955	-	1
cg26854277	A1	107877441	-	1
cg03244087	A2	117349668	-	1
cg27266822	C1	10625849	-	1
cg16411863	B3	122275067	-	1
cg12921614	B3	73150075	-	1
cg05230977	A3	811277	-	1
cg27252970	C1	203237063	-	1
cg27112666	B2	92002692	-	1
cg07551314	C1	18508059	-	1
cg12520861	A1	142169904	-	1
cg15002761	D1	30313478	-	1
cg21206285	X	41988251	-	1
cg02504416	D1	98587681	-	1
cg14051336	A1	196650266	-	1
cg15372479	D2	73123629	-	1
cg09781932	D1	15341238	-	1
cg03289548	D2	71924520	-	1
cg19265913	D2	41761199	-	1
cg22355463	B1	82075944	-	1
cg17292229	A3	25106348	-	1
cg02030908	E1	41058828	-	1
cg00661180	X	26375916	-	1
cg24906943	B2	35701394	-	1
cg21840256	B4	78221897	-	1
cg26574964	D1	14775304	-	1
cg12419863	B2	131804707	-	1
cg24721350	E3	9250514	-	1
cg27115721	A3	129823350	-	1
cg06526980	C1	216754548	-	1
cg16354296	D2	69850176	-	1
cg15082645	D3	16753558	-	1
cg08593676	A2	103765	-	1
cg03025830	B1	34231540	-	1
cg24988789	B3	147544821	-	1
cg11271526	E1	60557669	-	1
cg24860169	C1	35958803	-	1
cg14359435	D1	16621274	-	1
cg03766872	D1	111714553	-	1
cg18931036	A2	119119932	-	1
cg03108070	B2	34851823	-	1
cg11666140	B4	81076789	-	1
cg05933224	B3	126883686	-	1
cg00814733	B4	38701432	-	1
cg17009731	B2	33275771	-	1
cg21842944	E3	6290503	-	1
cg05025239	F2	52585503	-	1
cg24831051	A1	151591272	-	1
cg08572336	E2	7131763	-	1
cg12827637	B3	115997833	-	1
cg03146219	D1	114407638	-	1
cg07921777	E2	44841856	-	1
cg03552472	D2	50003040	-	1
cg20210501	D3	16555138	-	1
cg05328057	E2	44334440	-	1
cg19886179	C1	150794699	-	1
cg07552087	E3	41179314	-	1
cg14870062	A2	7459215	-	1
cg27385053	C1	19547722	-	1
cg24968576	B3	60877006	-	1
cg11207839	D3	22025152	-	1
cg16453206	A1	209809975	-	1
cg19927510	A2	7895494	-	1
cg21978694	E2	11178610	-	1
cg04864755	B4	143333861	-	1
cg00048832	A1	190085526	-	1
cg21047938	A3	135098222	-	1
cg19170881	E3	8015937	-	1
cg19971459	C1	35714622	-	1
cg13847987	D4	90834547	-	1
cg09327770	B4	76050163	-	1
cg10344245	B1	110429174	-	1
cg17774851	A1	155951751	-	1
cg12507325	B4	85543823	-	1
cg13492070	C1	200592162	-	1
cg09883678	D3	7622867	-	1
cg20898549	E3	20000018	-	1
cg14559881	D2	21643799	-	1
cg23227945	D2	62844844	-	1
cg01263854	A3	6537882	-	1
cg05676622	D1	111045040	-	1
cg02602423	A2	79670444	-	1
cg14848284	A3	91691857	-	1
cg20097440	A3	90989471	-	1
cg26909299	A3	93002200	-	1
cg18005337	A3	64611254	-	1
cg27525155	A2	5861883	-	1
cg20023049	B4	41367401	-	1
cg07877145	B2	2771590	-	1
cg25161161	E1	60587872	-	1
cg20502694	E1	56055097	-	1
cg01932091	C1	20865557	-	1
cg08267115	E2	27992631	-	1
cg15232214	F2	65567307	-	1
cg20865656	D1	16250053	-	1
cg14507132	B3	49634328	-	1
cg11941633	B4	82799420	-	1
cg14631690	A1	238489868	-	1
cg14794076	C2	124489611	-	1
cg23453437	A2	162061538	-	1
cg22662602	E2	27993169	-	1
cg00382632	E3	23707063	-	1
cg19434710	C1	103845376	-	1
cg25159927	A2	18520742	-	1
cg00410467	E1	27709802	-	1
cg22306015	D1	111084350	-	1
cg27219874	E2	45357076	-	1
cg20131194	D1	88033745	-	1
cg08187469	A3	123377261	-	1
cg03529432	A2	119122075	-	1
cg04645545	D2	62334784	-	1
cg12093371	D2	85632351	-	1
cg16151342	X	81556415	-	1
cg00553487	E2	12511258	-	1
cg25814896	D1	48302063	-	1
cg26551975	A2	119143471	-	1
cg08441803	E1	38998800	-	1
cg22472154	B1	199821893	-	1
cg16500173	C2	83877010	-	1
cg14931631	C1	163443020	-	1
cg23355997	E1	2114308	-	1
cg26961332	A2	13193162	-	1
cg26066277	E1	61776536	-	1
cg02359414	D3	5714285	-	1
cg24994156	E2	46799915	-	1
cg02873525	E2	10899168	-	1
cg15190599	B2	3694077	-	1
cg20144521	C1	397396	-	1
cg14739437	F2	82451150	-	1
cg04758185	E3	24645766	-	1
cg23665973	C1	202718220	-	1
cg01723606	E3	8656314	-	1
cg03508928	A2	16325085	-	1
cg16013720	C1	36656809	-	1
cg14161454	D1	107086261	-	1
cg04503267	C1	23562938	-	1
cg02989768	B2	34870848	-	1
cg26413987	D3	16732437	-	1
cg02201914	B1	136456430	-	1
cg27287973	C1	33295370	-	1
cg26016241	A2	12595957	-	1
cg25460753	B2	18139438	-	1
cg03513471	X	119946317	-	1
cg23508264	D1	107893958	-	1
cg04212619	A2	54390470	-	1
cg02995271	F2	81804280	-	1
cg18388380	A1	132284514	-	1
cg11036438	C1	202204436	-	1
cg03836521	E3	19950345	-	1
cg03640756	A1	117960750	-	1
cg17104843	F1	30250212	-	1
cg02934600	C1	90049709	-	1
cg02084828	A1	95899065	-	1
cg09892203	E1	49547541	-	1
cg04042582	B1	35943696	-	1
cg00900735	E1	57001654	-	1
cg24055029	B2	33638575	-	1
cg22994198	A2	866717	-	1
cg23571159	A3	11842493	-	1
cg06887471	A2	162207773	-	1
cg25514273	A1	44645561	-	1
cg09880331	A1	158580760	-	1
cg14440571	E1	55362483	-	1
cg14530259	D4	90594478	-	1
cg18559697	B1	19410528	-	1
cg00850840	D3	16555132	-	1
cg11115134	C1	139947344	-	1
cg00349943	A3	46220138	-	1
cg26660157	A3	120869023	-	1
cg12218126	E2	12789630	-	1
cg00947782	B2	121886	-	1
cg06511917	B4	21329759	-	1
cg17446719	C1	10827891	-	1
cg12573705	A1	14203412	-	1
cg08232905	B1	146896868	-	1
cg27089754	E2	52083179	-	1
cg18834416	B1	45761210	-	1
cg13088102	A3	35822298	-	1
cg17502394	B2	43971887	-	1
cg19220099	D3	26957705	-	1
cg13495235	D4	58427033	-	1
cg19923361	B1	77292163	-	1
cg04627496	B3	7280114	-	1
cg24122826	D1	6301554	-	1
cg18566591	B1	162202041	-	1
cg07757611	A2	20711691	-	1
cg07474126	D3	7830628	-	1
cg22415992	E1	14752361	-	1
cg09400284	B4	39814821	-	1
cg09048084	B2	100070535	-	1
cg25563189	B4	113734193	-	1
cg11817453	A2	5493951	-	1
cg19844653	A1	111640745	-	1
cg19593550	A2	8815242	-	1
cg01813877	B3	145961198	-	1
cg25459000	B4	134909431	-	1
cg00558702	B4	52340364	-	1
cg05659223	A2	9683298	-	1
cg08699206	B1	199522600	-	1
cg02520729	D3	7622480	-	1
cg09748975	B1	204713863	-	1
cg13863118	A2	146072209	-	1
cg17358307	C1	216050680	-	1
cg10741826	D1	25485827	-	1
cg10544031	C1	205793226	-	1
cg24349573	C2	3984770	-	1
cg22922695	B1	96708297	-	1
cg11609668	D1	14797897	-	1
cg04290779	C1	31409083	-	1
cg14340074	B2	34870842	-	1
cg21240762	F2	16339722	-	1
cg25729445	B2	185640	-	1
cg19237421	B4	65711232	-	1
cg01070694	E1	39569984	-	1
cg17860485	C1	19944840	-	1
cg05181025	B2	34984333	-	1
cg05143869	D3	22340926	-	1
cg19199146	D1	65402831	-	1
cg25819026	E2	13561737	-	1
cg14829271	B1	51272852	-	1
cg16477774	D1	110114047	-	1
cg01157152	B4	84899752	-	1
cg06804921	D1	78212417	-	1
cg26338757	D2	47232818	-	1
cg04111064	C2	123437238	-	1
cg24874524	A3	120777559	-	1
cg24134071	A2	8990288	-	1
cg10292832	C1	19006902	-	1
cg00946507	E1	57240214	-	1
cg00108569	D3	24457552	-	1
cg24767573	A2	12733893	-	1
cg26986937	A2	107278614	-	1
cg25718342	D3	9392591	-	1
cg08704940	A3	91833665	-	1
cg10718813	C1	75152509	-	1
cg21412928	B2	32171330	-	1
cg26666512	E3	19767082	-	1
cg01121770	E1	14074241	-	1
cg21875080	C1	35714782	-	1
cg20312916	X	17407163	-	1
cg00870179	A2	119151454	-	1
cg25613251	C1	46926364	-	1
cg26387956	B3	63882648	-	1
cg19901191	C1	23742058	-	1
cg08015507	A2	17496301	-	1
cg24772167	A3	121791447	-	1
cg01809675	A1	177965734	-	1
cg26255314	D1	106734730	-	1
cg00124488	B2	33204069	-	1
cg24252966	C2	85458089	-	1
cg26998842	E1	61267785	-	1
cg26422153	B2	47781774	-	1
cg26917253	B3	138126162	-	1
cg16994446	C2	147145533	-	1
cg19044458	C1	7559781	-	1
cg25185001	A2	163088815	-	1
cg15617137	C1	92581504	-	1
cg02920514	C2	71308316	-	1
cg16291917	B2	33273994	-	1
cg01416043	A3	134386343	-	1
cg24316073	A2	163021209	-	1
cg11186122	B1	56262942	-	1
cg26936311	A2	138715197	-	1
cg05625806	E1	10649529	-	1
cg03284113	A2	646229	-	1
cg04419618	X	111490091	-	1
cg14059978	D3	91258878	-	1
cg02506421	A2	17864056	-	1
cg10885956	D1	109331441	-	1
cg06442865	E1	36935151	-	1
cg15168577	A1	116514589	-	1
cg13463054	C1	63325038	-	1
cg23391107	E1	39399924	-	1
cg18927317	E3	8933106	-	1
cg01308419	E3	4589897	-	1
cg25309759	E1	22602463	-	1
cg04890495	D1	16576244	-	1
cg04167725	X	10305855	-	1
cg06375534	C2	86046913	-	1
cg20491838	B2	26814796	-	1
cg04612824	E2	14598581	-	1
cg20134916	D1	88597301	-	1
cg20703523	C1	10827897	-	1
cg05274534	E1	39324671	-	1
cg13545538	E3	4053213	-	1
cg14029201	X	110416138	-	1
cg18886436	B4	83119349	-	1
cg25620125	D1	106913323	-	1
cg17864206	C1	33119881	-	1
cg21770462	A1	137703555	-	1
cg23785790	B4	129054691	-	1
cg05253018	A1	92524910	-	1
cg18482164	E1	40668590	-	1
cg02769252	E1	18392238	-	1
cg01094544	B3	62720453	-	1
cg19609284	A1	138006478	-	1
cg10570405	A2	128054117	-	1
cg00221745	D2	62869075	-	1
cg14462432	D4	85779052	-	1
cg07127401	B4	93360580	-	1
cg26434800	F1	4273574	-	1
cg24630516	D1	58488215	-	1
cg07465387	B3	88242846	-	1
cg19900387	C1	3488436	-	1
cg07124832	A1	92012792	-	1
cg16021483	D3	16555140	-	1
cg06296553	D3	5728258	-	1
cg13878591	F2	41028918	-	1
cg08903714	B4	91589494	-	1
cg20634967	A1	33677629	-	1
cg26228266	C1	25859347	-	1
cg21824413	C2	139345972	-	1
cg21475824	F1	4980080	-	1
cg25195302	D2	69592860	-	1
cg14164244	E1	15470491	-	1
cg02083428	C1	17722767	-	1
cg06281235	B3	42465782	-	1
cg20041802	B3	45617800	-	1
cg06431334	E1	46176556	-	1
cg26725838	E1	23761699	-	1
cg04287574	F1	39915288	-	1
cg11145772	A2	55552940	-	1
cg26038582	C1	31799236	-	1
cg14087168	F1	66554287	-	1
cg14491820	D2	61859285	-	1
cg27523779	B4	59429669	-	1
cg00497554	C1	221002006	-	1
cg25470384	B2	33512338	-	1
cg09291131	B3	144431494	-	1
cg02572517	B2	33281285	-	1
cg06744057	B3	119643356	-	1
cg25383323	D2	80999459	-	1
cg23087239	C2	127562665	-	1
cg11751645	D1	103831510	-	1
cg08006697	B3	60877024	-	1
cg20024953	B4	85972773	-	1
cg10165209	E1	38687864	-	1
cg09328083	D1	98544923	-	1
cg02551882	D3	22081901	-	1
cg20178172	B2	32227052	-	1
cg01337429	E3	40957480	-	1
cg14940308	A3	91693205	-	1
cg02100343	C1	22611525	-	1
cg23189410	C2	115752987	-	1
cg06226283	A2	81165774	-	1
cg01660676	B2	3539908	-	1
cg04179819	B4	6935939	-	1
cg13356342	D4	20914221	-	1
cg04640747	D3	1627511	-	1
cg07816637	A1	117903045	-	1
cg07772999	A3	104399716	-	1
cg23069923	A2	14142453	-	1
cg04484842	B3	35793733	-	1
cg25257905	E2	1823650	-	1
cg23967544	A1	176457191	-	1
cg27031435	B3	67534748	-	1
cg04463816	E3	42021490	-	1
cg27470303	B4	19774259	-	1
cg13458609	D4	88366118	-	1
cg19624849	C1	101918196	-	1
cg17295225	B2	126081943	-	1
cg13723766	X	96918010	-	1
cg24153754	A1	196312882	-	1
cg10124287	B4	90969530	-	1
cg03409937	D3	25138461	-	1
cg01858300	B3	64049992	-	1
cg13607205	E2	7693760	-	1
cg26464207	D4	88785881	-	1
cg10683793	B4	86339492	-	1
cg25767901	A2	18519556	-	1
cg23768510	B2	34884022	-	1
cg25492241	C2	104383983	-	1
cg19586159	A2	135255424	-	1
cg23409613	B3	101794619	-	1
cg10221637	C1	7833930	-	1
cg25701418	A2	32999474	-	1
cg00053010	E1	39267400	-	1
cg24268531	F1	66441368	-	1
cg09565639	A3	21618829	-	1
cg00441754	E2	10725205	-	1
cg12946524	C2	93462936	-	1
cg20281962	B4	7141138	-	1
cg24951800	B3	17999094	-	1
cg08080008	E3	41394332	-	1
cg08801479	B2	33733154	-	1
cg05866836	X	87041663	-	1
cg13616628	C2	3101861	-	1
cg20016673	C1	90462885	-	1
cg08526784	E3	41567024	-	1
cg25942789	C1	220535949	-	1
cg01527023	E3	42916073	-	1
cg19403541	B1	56069793	-	1
cg11828654	X	124777616	-	1
cg02879656	D2	47246250	-	1
cg00066671	C1	86071373	-	1
cg12378187	A2	29523793	-	1
cg13664345	D4	6757326	-	1
cg01623261	E1	61480852	-	1
cg07538339	F2	38671422	-	1
cg25370753	F1	25998305	-	1
cg05426702	B3	64636990	-	1
cg22636799	A3	66532219	-	1
cg01323777	E1	2668871	-	1
cg24170085	C2	131656334	-	1
cg24606768	C1	54855176	-	1
cg11197101	C1	23919561	-	1
cg00352560	C1	34237739	-	1
cg16904899	A2	54775326	-	1
cg10652674	D2	24568238	-	1
cg20174699	B4	79200376	-	1
cg08515811	E1	60403088	-	1
cg08373003	A1	112379864	-	1
cg26297819	B4	136732804	-	1
cg04524321	B4	86252429	-	1
cg19995471	B2	82380394	-	1
cg26829101	D3	15508800	-	1
cg19570702	B2	34830063	-	1
cg02403395	C2	78117420	-	1
cg18613326	E2	2049216	-	1
cg04233421	C1	28621617	-	1
cg13905264	D4	89561139	-	1
cg24226138	A3	127501273	-	1
cg24024056	D2	61363303	-	1
cg19777864	X	89704266	-	1
cg13065834	A3	102549719	-	1
cg22999099	C1	221186410	-	1
cg09888753	B1	51569565	-	1
cg13208031	B1	33633187	-	1
cg10857489	E2	45572643	-	1
cg00692971	B3	18788463	-	1
cg03711050	D4	37030107	-	1
cg16360831	B1	173846243	-	1
cg01060026	A2	53313932	-	1
cg13800049	E1	2378026	-	1
cg23630468	F1	38807285	-	1
cg15621682	B3	75741134	-	1
cg09328356	E3	20447359	-	1
cg11139090	A1	173677781	-	1
cg09021520	C1	102670255	-	1
cg04477515	B1	144416956	-	1
cg03445663	C1	220932358	-	1
cg16183813	A1	46257121	-	1
cg27336587	B3	14915075	-	1
cg12543831	B1	33633010	-	1
cg12886942	A3	86332270	-	1
cg09944147	D4	76207343	-	1
cg23929284	A3	26572234	-	1
cg01181415	B4	52370336	-	1
cg01368488	D1	115731133	-	1
cg14978172	E3	1278283	-	1
cg05185311	E2	59444841	-	1
cg06599322	A2	11199900	-	1
cg23094057	A3	111916945	-	1
cg04832360	B3	19448552	-	1
cg05839636	A1	115522950	-	1
cg26858096	A2	20472433	-	1
cg13301155	B3	2814203	-	1
cg15907867	C2	82552021	-	1
cg23849781	B3	37565517	-	1
cg15544596	A2	3419032	-	1
cg12457986	C2	18828608	-	1
cg26137940	D2	86978161	-	1
cg12431123	B4	125403793	-	1
cg20962833	B1	19410528	-	1
cg14494468	B3	87236641	-	1
cg02720925	E3	3875976	-	1
cg21784396	A2	145055222	-	1
cg07193766	D1	88597373	-	1
cg17388678	B3	38840712	-	1
cg07911905	B4	126861917	-	1
cg09933065	X	125021035	-	1
cg21050240	E2	13527936	-	1
cg08947181	C1	29831816	-	1
cg05923197	B3	102887656	-	1
cg13197680	F1	42988071	-	1
cg01223221	E1	11126977	-	1
cg04191530	F2	80967218	-	1
cg09897416	C1	102289898	-	1
cg13706041	E1	49198392	-	1
cg08082792	D3	700144	-	1
cg08241397	B1	104129590	-	1
cg23228540	B2	123013629	-	1
cg11395919	C1	33599343	-	1
cg05606074	B1	192536873	-	1
cg14605772	A3	15020822	-	1
cg05851442	A2	119088639	-	1
cg21499430	B4	84899109	-	1
cg25129124	C2	147581703	-	1
cg11004645	E3	20444721	-	1
cg26046953	E1	31221306	-	1
cg01446983	E1	37889177	-	1
cg22241593	E1	44072309	-	1
cg08309311	E3	7004085	-	1
cg26663063	B4	78357320	-	1
cg10530560	B4	86213729	-	1
cg07906263	B2	32382756	-	1
cg04119880	A3	93002588	-	1
cg13603112	D4	80592180	-	1
cg14996807	D4	59302672	-	1
cg14975184	D3	6316967	-	1
cg15934090	C1	84249471	-	1
cg22379574	A1	25331719	-	1
cg19173440	D1	56311516	-	1
cg24965497	E1	2175466	-	1
cg00215432	C1	202808062	-	1
cg17684858	B2	102878354	-	1
cg27348515	X	81732585	-	1
cg02390588	B4	82157394	-	1
cg27469738	D2	58789462	-	1
cg20903764	D1	68288518	-	1
cg10856819	X	34761920	-	1
cg12823329	B3	144408187	-	1
cg04425920	D2	49530182	-	1
cg15560632	E3	7391634	-	1
cg07455963	E2	13180377	-	1
cg05057720	B3	88823651	-	1
cg02565672	F1	63155988	-	1
cg23699933	D3	82239230	-	1
cg25745712	B3	70020148	-	1
cg11887629	A2	3831526	-	1
cg08134337	D4	70419228	-	1
cg13983686	A1	185049069	-	1
cg10290200	A2	145288864	-	1
cg22805688	E1	62138416	-	1
cg07746998	B2	138768046	-	1
cg17597374	D1	106913144	-	1
cg04094653	C1	12630323	-	1
cg14378659	B1	24865604	-	1
cg11339341	A1	151542185	-	1
cg07080358	A3	87889599	-	1
cg19677607	B1	31432258	-	1
cg02694427	C1	164279780	-	1
cg26298722	E2	10050000	-	1
cg27272547	A2	9184793	-	1
cg11888651	B3	32858611	-	1
cg04912999	C2	119888392	-	1
cg19399789	C2	139345975	-	1
cg13636881	B4	78337628	-	1
cg22306928	C1	202808049	-	1
cg14657116	A3	90973532	-	1
cg21284680	B2	18111934	-	1
cg06617636	B3	115997732	-	1
cg13703859	D4	4508727	-	1
cg10903451	C1	152984306	-	1
cg16973098	A1	65775465	-	1
cg18463595	C1	32443747	-	1
cg08329647	E2	12449286	-	1
cg12035092	C1	139808146	-	1
cg05085809	E1	38734668	-	1
cg08202769	D1	110133818	-	1
cg19834421	X	58864947	-	1
cg27207530	E2	63227485	-	1
cg17039936	A1	153085463	-	1
cg20094282	E1	61476980	-	1
cg08867825	C1	85927889	-	1
cg01825148	E1	2175526	-	1
cg19890264	A1	10190457	-	1
cg27262717	A3	15032076	-	1
cg11087911	F2	13707968	-	1
cg26515846	E2	60469824	-	1
cg10054150	B2	33481464	-	1
cg05931087	F1	47387612	-	1
cg21166985	D3	7906058	-	1
cg02484335	E2	59678312	-	1
cg21787835	C1	6878974	-	1
cg01640606	B3	108787608	-	1
cg14845962	B4	86436439	-	1
cg08806496	A1	155942368	-	1
cg19908534	B3	57136677	-	1
cg17610929	C1	203266547	-	1
cg03189210	B2	34851807	-	1
cg00244745	A1	70237012	-	1
cg02027945	D1	78209869	-	1
cg03673016	A3	4353125	-	1
cg19476021	A1	239154466	-	1
cg16435077	C2	85447648	-	1
cg05499853	B4	14565572	-	1
cg27039501	A1	196205205	-	1
cg13999330	E3	1817531	-	1
cg12986485	D1	56135160	-	1
cg05800641	B4	135206710	-	1
cg03461559	E1	2251953	-	1
cg24838305	E2	7925820	-	1
cg20010635	C1	4565609	-	1
cg23042011	A3	72475634	-	1
cg08224066	B1	185638992	-	1
cg09281539	A3	45404089	-	1
cg26476595	E3	41159702	-	1
cg05195750	D1	87754375	-	1
cg04788956	E2	45357119	-	1
cg10842339	D2	9077721	-	1
cg17741839	A1	117484925	-	1
cg21521454	E2	11137899	-	1
cg15993027	A2	71468040	-	1
cg06266993	E1	38734620	-	1
cg01758623	E1	23174380	-	1
cg04859706	B1	180216311	-	1
cg00267012	F2	18425238	-	1
cg25037165	D1	71256665	-	1
cg17515635	D3	41963131	-	1
cg16376237	D2	12143348	-	1
cg02805859	E2	63677724	-	1
cg22481882	F2	82094803	-	1
cg03098356	B2	80527978	-	1
cg16319310	A2	39082737	-	1
cg05449830	X	59807609	-	1
cg16140223	X	46061508	-	1
cg12962355	A3	93024772	-	1
cg12052250	D2	62330395	-	1
cg01560140	E2	44961922	-	1
cg02032166	D2	36773756	-	1
cg04605084	C1	76130554	-	1
cg12245530	E1	39196680	-	1
cg21855944	E1	37495258	-	1
cg13617534	B3	75524530	-	1
cg07017901	B4	39814836	-	1
cg10414269	C2	129081133	-	1
cg06366833	B1	12437048	-	1
cg12894883	D3	28919481	-	1
cg08859912	A1	77397217	-	1
cg09146129	X	76507040	-	1
cg22369786	A1	53270599	-	1
cg25152368	C1	877956	-	1
cg12284142	X	122205524	-	1
cg04030615	D2	21488203	-	1
cg02463166	A3	75590832	-	1
cg24318012	E3	19273646	-	1
cg07562135	E2	14598420	-	1
cg26116742	A1	189918552	-	1
cg10151248	D1	111260882	-	1
cg11692371	E2	12772643	-	1
cg08293303	A1	173255508	-	1
cg09147985	D1	95180427	-	1
cg13688262	D4	59536712	-	1
cg19946376	C2	85456898	-	1
cg08465346	B4	82817872	-	1
cg09070697	C1	73984591	-	1
cg21333217	A2	53257970	-	1
cg24138857	B2	33638517	-	1
cg06816718	B3	137049538	-	1
cg19402939	C2	85393729	-	1
cg19836345	A2	18108764	-	1
cg25754926	C1	103379826	-	1
cg25027798	A1	117476136	-	1
cg07957458	A3	23784998	-	1
cg09130288	E1	8725325	-	1
cg07318453	B1	146356797	-	1
cg26777760	X	108533270	-	1
cg18898125	B1	31434337	-	1
cg14177934	D1	108610316	-	1
cg18328206	F1	44056407	-	1
cg13327466	C1	151020603	-	1
cg27238381	F2	40204351	-	1
cg04078585	E1	55167123	-	1
cg10438011	A1	53275008	-	1
cg13707623	A3	4093982	-	1
cg09599130	D2	62860925	-	1
cg24667575	A1	176907663	-	1
cg02008899	B1	140278344	-	1
cg14895238	D1	50373091	-	1
cg16004390	C2	269004	-	1
cg03456872	D3	20302158	-	1
cg06611426	B4	81037189	-	1
cg15485556	A2	17800645	-	1
cg07116851	B4	86459892	-	1
cg07818826	B3	38749443	-	1
cg22887949	C2	109485165	-	1
cg04498104	A2	17366328	-	1
cg21944491	E2	13516809	-	1
cg25365214	D2	41678795	-	1
cg14710040	A2	2961259	-	1
cg05327835	B1	204834927	-	1
cg24129947	B3	62266830	-	1
cg03894002	X	58391359	-	1
cg12252776	A3	26418227	-	1
cg01444206	B2	34870826	-	1
cg03181248	C1	162666699	-	1
cg06848865	B3	127231215	-	1
cg17772342	A1	112875400	-	1
cg26132493	D3	26408871	-	1
cg19824396	F1	41154354	-	1
cg18615402	A1	173921800	-	1
cg03709091	B2	48488821	-	1
cg08992581	C1	164298728	-	1
cg23042706	B3	14902735	-	1
cg12944006	B1	102660866	-	1
cg16387669	A2	154518774	-	1
cg07805507	E3	19900064	-	1
cg12126786	A1	142827713	-	1
cg09244601	A2	148180236	-	1
cg26652906	D2	55419967	-	1
cg24422283	E1	60596301	-	1
cg20492200	B3	111634114	-	1
cg26753721	E3	32522897	-	1
cg25385529	D1	86902480	-	1
cg07259651	D1	26473845	-	1
cg15622040	A2	18420120	-	1
cg07015911	E1	38750701	-	1
cg24169248	D1	110882109	-	1
cg03891598	E2	59244293	-	1
cg20059467	C1	49030861	-	1
cg23999973	D3	14889153	-	1
cg04132917	B3	45619619	-	1
cg18684142	E1	38723416	-	1
cg17976191	A2	9011578	-	1
cg11135021	B4	38701493	-	1
cg23588161	D1	110436069	-	1
cg14280327	A1	19819946	-	1
cg02363317	E1	48400198	-	1
cg19783675	A1	110589141	-	1
cg22450146	E1	58126461	-	1
cg26500914	B2	34890476	-	1
cg11673833	E2	63216757	-	1
cg27016990	F2	73358109	-	1
cg01539849	D1	101264888	-	1
cg20037507	A2	29531821	-	1
cg04393000	E1	43425034	-	1
cg20510845	E1	38717744	-	1
cg06623219	A2	9081752	-	1
cg02380278	A1	137651057	-	1
cg27051937	B2	35008666	-	1
cg17391401	D1	110869296	-	1
cg15357591	B2	44407019	-	1
cg26605832	B2	17743960	-	1
cg12348588	E1	56109468	-	1
cg09845709	A2	115949952	-	1
cg03357006	D1	112833359	-	1
cg12220703	D1	15098943	-	1
cg27288971	C1	202161594	-	1
cg06632557	D1	107076560	-	1
cg06350203	E1	22596846	-	1
cg00630583	D3	583424	-	1
cg01081189	A1	116884649	-	1
cg16739396	C1	50566467	-	1
cg11389172	D2	49699062	-	1
cg20686479	D1	77394322	-	1
cg17743939	E2	9914938	-	1
cg02205611	E2	10049993	-	1
cg22529720	A2	154257202	-	1
cg22455795	E2	13526514	-	1
cg20451603	X	88587156	-	1
cg10154804	B3	54584135	-	1
cg05977230	D1	112212077	-	1
cg13637213	A3	90989505	-	1
cg08714407	A3	123371620	-	1
cg07791997	D1	60145805	-	1
cg12127757	A2	18865358	-	1
cg07127534	A1	232257202	-	1
cg10260072	B2	43278093	-	1
cg17683390	E3	9955713	-	1
cg19504123	E1	17576254	-	1
cg19169023	B3	63526198	-	1
cg02120658	C1	205788929	-	1
cg11708495	C1	5028073	-	1
cg20158669	B4	84899125	-	1
cg22375332	C1	11229650	-	1
cg19248041	C1	54854989	-	1
cg13909661	B4	61572856	-	1
cg04552292	B4	82046506	-	1
cg11329209	X	57461085	-	1
cg27351780	D1	91336865	-	1
cg15416179	E1	12508395	-	1
cg14341953	D4	58663314	-	1
cg06876404	E3	19760977	-	1
cg05519310	D1	111248718	-	1
cg03157546	D3	77897200	-	1
cg15368905	B2	72118728	-	1
cg12523815	D1	100205287	-	1
cg19452060	B4	86250972	-	1
cg15410528	E2	17734420	-	1
cg05061563	E2	12774773	-	1
cg17001689	B2	33638963	-	1
cg08122114	E1	60766017	-	1
cg04477010	B1	45541892	-	1
cg04960652	A1	176532283	-	1
cg20709984	E1	40801637	-	1
cg03862414	E1	43192348	-	1
cg18130905	D3	55783289	-	1
cg04589415	C2	18829382	-	1
cg14192430	D2	32487320	-	1
cg06159435	D1	16397266	-	1
cg01491794	A3	135456944	-	1
cg07921535	A2	98411802	-	1
cg03665703	D2	73475777	-	1
cg19803550	E1	14655433	-	1
cg24171803	A2	136100507	-	1
cg25496967	C1	25173171	-	1
cg07233159	A1	101038595	-	1
cg25469474	B1	200488831	-	1
cg11370142	X	38046010	-	1
cg25984249	B2	33204072	-	1
cg26375057	C2	115750856	-	1
cg05064925	X	87762429	-	1
cg12748616	C1	11224100	-	1
cg18292664	D1	77823847	-	1
cg01585094	E3	24645332	-	1
cg11814826	E1	17895994	-	1
cg10364459	E2	50903705	-	1
cg11588848	E2	11039009	-	1
cg04670802	B2	92002713	-	1
cg07992457	E1	55638034	-	1
cg16921014	B1	82457739	-	1
cg13716208	B4	134184441	-	1
cg07352539	B1	33128423	-	1
cg06380923	E3	41168005	-	1
cg05776762	B3	112757116	-	1
cg15985563	C1	111411354	-	1
cg08106487	E2	45572724	-	1
cg16101742	E2	29139208	-	1
cg06925855	C1	51114309	-	1
cg13837097	B3	103375623	-	1
cg13525026	E1	11193774	-	1
cg16197925	A2	139848201	-	1
cg18395327	C1	203266612	-	1
cg11600186	B2	34659776	-	1
cg06482019	E2	31285292	-	1
cg09570585	A2	154149790	-	1
cg25923056	E2	13387953	-	1
cg25339705	E1	37618930	-	1
cg02375499	B4	41073468	-	1
cg22897615	B2	33690062	-	1
cg22474464	A3	46212961	-	1
cg23582836	B4	82725794	-	1
cg14219291	D2	82345003	-	1
cg01923523	C1	1461113	-	1
cg23012530	F1	6460505	-	1
cg10868156	E1	11500498	-	1
cg16456503	E2	45542824	-	1
cg03405909	D1	88046436	-	1
cg11373604	D1	115198262	-	1
cg21106505	D1	116505858	-	1
cg16295126	X	113852100	-	1
cg06324597	B1	33633246	-	1
cg07297039	B3	34037627	-	1
cg09968723	A3	9005901	-	1
cg01988340	D1	61981510	-	1
cg16287766	B2	35964535	-	1
cg14190740	A3	105128859	-	1
cg25096456	C2	124147974	-	1
cg11797883	D4	85825426	-	1
cg26717995	D2	38144363	-	1
cg23269169	C1	11128888	-	1
cg17508591	A1	117468970	-	1
cg17820878	C1	19478196	-	1
cg17928095	F1	66682818	-	1
[truncated: 32,294 more rows]
