# Supplementary material for: Usability of human Infinium MethylationEPIC BeadChip for mouse DNA methylation studies
Source: BMC Bioinformatics. 2017 Nov 15;18:486. doi: 10.1186/s12859-017-1870-y (PMC5688710; doi:10.1186/s12859-017-1870-y)
Supplement: Supplementary file 12 — Macaque_EPIC. (XLS 6450 kb) [file 12859_2017_1870_MOESM12_ESM.xls]

## Sheet: Macaque_EPIC.csv
	CHR	Mapinfo	Strand	Infinium_Design_Type
cg09835024	X	23479159	-	1
cg14361672	15	10148838	-	1
cg07779434	X	14171461	-	1
cg13417420	11	13351269	-	1
cg19607165	4	10544903	-	1
cg08770523	5	101190242	-	1
cg24040570	1	128953545	-	1
cg11947782	1	8893468	-	1
cg00376553	3	125890962	-	1
cg19453472	3	35017047	-	1
cg24568647	9	38829071	-	1
cg11385013	19	19243000	-	1
cg11564042	2	137533131	-	1
cg11780785	20	56591993	-	1
cg15347924	4	71375519	-	1
cg17693420	3	125003520	-	1
cg14428027	12	83976976	-	1
cg01658824	11	46377929	-	1
cg18454654	14	110166624	-	1
cg11856078	12	43081869	-	1
cg04680436	12	124768592	-	1
cg25751266	2	104276267	-	1
cg02570527	1	10158126	-	1
cg09063722	3	43829593	-	1
cg10366786	5	82053412	-	1
cg03795874	11	4692826	-	1
cg00084888	9	52545615	-	1
cg24016056	14	10280954	-	1
cg08193650	13	43915504	-	1
cg13823403	16	45953276	-	1
cg22551196	11	98473894	-	1
cg18553354	11	96038289	-	1
cg26317006	12	122241831	-	1
cg21855135	10	84051313	-	1
cg15979146	16	70022756	-	1
cg23581009	2	92045909	-	1
cg02710296	1	184421664	-	1
cg24915371	12	114290397	-	1
cg11843188	14	95351047	-	1
cg22374058	14	101373132	-	1
cg04686114	11	55474135	-	1
cg19306063	9	129604779	-	1
cg19747604	19	41752048	-	1
cg06637938	7	137313809	-	1
cg06523030	8	112497961	-	1
cg03044510	3	21252512	-	1
cg25950325	5	41530766	-	1
cg27561528	14	32373393	-	1
cg14240733	15	95890117	-	1
cg07159871	10	25463039	-	1
cg09591072	2	108450157	-	1
cg03070533	10	77166291	-	1
cg11906176	9	54681596	-	1
cg18755191	16	3600246	-	1
cg07946732	15	49175406	-	1
cg18695427	16	76750563	-	1
cg15482690	1	10262863	-	1
cg00012701	4	31156805	-	1
cg01471196	10	17970075	-	1
cg09192059	X	30939142	-	1
cg15843675	20	40726840	-	1
cg04575263	1	111363958	-	1
cg12554051	11	547779	-	1
cg15278204	11	110683764	-	1
cg06734406	11	48240258	-	1
cg21852905	1	130256872	-	1
cg26200001	4	58087451	-	1
cg04836978	X	68136137	-	1
cg19758385	17	93879328	-	1
cg01602153	8	56117781	-	1
cg04645063	20	3819954	-	1
cg07561469	20	2454384	-	1
cg13150320	15	10960215	-	1
cg02817925	19	817125	-	1
cg05351940	12	100310436	-	1
cg07596314	2	93981031	-	1
cg06915193	5	184752471	-	1
cg06873316	14	45580427	-	1
cg03456821	6	135877024	-	1
cg18898194	8	28403856	-	1
cg07408779	14	8854117	-	1
cg23643471	19	33143104	-	1
cg12458361	3	133949097	-	1
cg14313916	8	11055485	-	1
cg08134704	17	24334844	-	1
cg11227604	4	77292375	-	1
cg22493117	19	13092728	-	1
cg00751937	11	94826791	-	1
cg09132913	20	42734988	-	1
cg09655782	5	78145513	-	1
cg24383891	15	63334832	-	1
cg03590418	X	147763588	-	1
cg14190975	15	3225552	-	1
cg19586132	19	1495653	-	1
cg13814708	9	52940487	-	1
cg04907523	1	153589750	-	1
cg06641959	20	26105007	-	1
cg14485633	15	4438212	-	1
cg05647859	11	79830746	-	1
cg13601997	15	12334701	-	1
cg20393545	19	40083369	-	1
cg21159768	X	54234502	-	1
cg08108321	16	48419372	-	1
cg00401797	1	2349422	-	1
cg25049597	7	52049718	-	1
cg17847861	19	36220227	-	1
cg18347423	19	4854856	-	1
cg22907065	2	92941111	-	1
cg09628838	16	28555645	-	1
cg02752958	3	41007509	-	1
cg13516390	1	5114851	-	1
cg08040094	15	9809793	-	1
cg16743310	10	22863159	-	1
cg21222178	19	17596113	-	1
cg13140621	16	1618655	-	1
cg16739845	7	153740425	-	1
cg16963144	10	55730207	-	1
cg14386946	12	65533910	-	1
cg27331759	20	283814	-	1
cg26706909	13	44890146	-	1
cg17922231	6	56137035	-	1
cg03182973	15	3260240	-	1
cg24376021	19	37880452	-	1
cg18328404	6	132081424	-	1
cg23709117	4	159370252	-	1
cg25337069	6	136273354	-	1
cg17383024	3	40867703	-	1
cg20116804	4	49159369	-	1
cg21156771	14	78894113	-	1
cg20643039	16	8906925	-	1
cg03559817	6	133842493	-	1
cg11888066	1	18268569	-	1
cg08796252	12	58547322	-	1
cg08246366	3	184628955	-	1
cg07777352	3	41080519	-	1
cg01278596	6	137623348	-	1
cg04789839	4	34244301	-	1
cg17281763	2	93895177	-	1
cg06008401	20	59937463	-	1
cg07145229	8	97050752	-	1
cg02167193	4	31424316	-	1
cg06845943	1	131537100	-	1
cg00629941	7	52222384	-	1
cg00275181	6	137936526	-	1
cg16588073	1	131305331	-	1
cg00589864	13	69323599	-	1
cg17541810	11	12283362	-	1
cg02816367	4	156197849	-	1
cg12019806	10	81211342	-	1
cg26262746	4	1395523	-	1
cg04286878	6	278620	-	1
cg00691266	16	69744794	-	1
cg22249338	10	10213358	-	1
cg06839900	1	1593898	-	1
cg03508643	2	21653662	-	1
cg27289462	7	156180377	-	1
cg25363336	6	17184838	-	1
cg08323893	16	17964946	-	1
cg05611007	16	47867655	-	1
cg25047056	9	30190555	-	1
cg02888048	3	124080426	-	1
cg04557544	20	12944102	-	1
cg05360265	4	119400548	-	1
cg23774896	X	67072016	-	1
cg06797617	13	89809789	-	1
cg23391090	9	125999094	-	1
cg23719091	6	133842687	-	1
cg13085895	11	7253134	-	1
cg02873997	4	138301194	-	1
cg15322963	9	87796884	-	1
cg25147601	4	107135949	-	1
cg25695068	16	74282035	-	1
cg26378453	18	349208	-	1
cg17510997	14	63344136	-	1
cg08493959	12	101696601	-	1
cg22888055	7	17875749	-	1
cg11112791	7	120118466	-	1
cg05275406	16	48618821	-	1
cg11761729	12	61347033	-	1
cg13289788	8	618462	-	1
cg09705456	14	10462942	-	1
cg01489441	20	1708655	-	1
cg11018432	11	124490079	-	1
cg07969984	3	118895724	-	1
cg12739682	6	37255734	-	1
cg01002891	9	52013873	-	1
cg11889769	8	102106910	-	1
cg20278383	17	77101756	-	1
cg16997203	14	21091248	-	1
cg08877293	14	8533594	-	1
cg21767373	16	20655991	-	1
cg22013210	17	13373356	-	1
cg06879405	14	101266565	-	1
cg27066829	19	6922693	-	1
cg21752201	18	48186421	-	1
cg10735632	13	101390890	-	1
cg20620147	10	19711742	-	1
cg06600420	19	17498962	-	1
cg18692955	2	88336366	-	1
cg08694786	7	162633206	-	1
cg23422659	16	51794164	-	1
cg11903177	16	17611890	-	1
cg17991604	2	157806335	-	1
cg08611470	9	98666706	-	1
cg24932662	8	143746880	-	1
cg14445507	3	179398407	-	1
cg23227355	13	19790354	-	1
cg23333337	19	50604133	-	1
cg26322231	3	165064407	-	1
cg09760200	10	487216	-	1
cg16600501	19	14859906	-	1
cg20136738	1	207200440	-	1
cg01975461	4	32859479	-	1
cg00479908	19	41059024	-	1
cg14689623	14	45579952	-	1
cg16106804	7	163164297	-	1
cg05825720	1	114790810	-	1
cg21681396	1	33314033	-	1
cg24123563	7	139895776	-	1
cg24226528	12	11755854	-	1
cg10302973	19	45797526	-	1
cg24540710	16	39368053	-	1
cg26489682	6	172325379	-	1
cg27590748	6	140567883	-	1
cg19380664	8	72564718	-	1
cg24822696	4	142675725	-	1
cg14328497	20	5113572	-	1
cg09865676	1	42323306	-	1
cg11459648	6	137152553	-	1
cg22758021	1	201435804	-	1
cg05937630	1	18066200	-	1
cg10542336	3	184854609	-	1
cg06851336	9	98666977	-	1
cg22817719	14	122913249	-	1
cg18061259	11	106474598	-	1
cg25074794	9	41029137	-	1
cg06993041	4	31424253	-	1
cg10453419	7	80214068	-	1
cg21454656	10	82986133	-	1
cg13240763	10	51130194	-	1
cg08169020	7	130946137	-	1
cg20540942	3	154985594	-	1
cg09742915	11	93133973	-	1
cg20251973	13	25022388	-	1
cg09731958	3	121429107	-	1
cg10884288	3	38929353	-	1
cg20327258	1	85942374	-	1
cg23356562	3	156247819	-	1
cg06357305	10	14851785	-	1
cg11801282	8	22497412	-	1
cg22950223	3	35277494	-	1
cg00109451	9	45594974	-	1
cg20747266	4	125069923	-	1
cg17031787	4	32928502	-	1
cg17211261	9	54864642	-	1
cg18050194	2	100049395	-	1
cg01818492	4	135686853	-	1
cg18656132	4	30062836	-	1
cg15709989	2	106739324	-	1
cg22516213	1	27592149	-	1
cg18464790	13	24105583	-	1
cg10955958	2	95681750	-	1
cg13341402	1	135862247	-	1
cg15720343	8	28914082	-	1
cg14427437	14	46120777	-	1
cg15101980	6	148436681	-	1
cg23712522	8	143804956	-	1
cg03828109	16	3572138	-	1
cg12943255	2	60974390	-	1
cg07381502	X	40479615	-	1
cg24939980	19	35753153	-	1
cg15133748	13	3547421	-	1
cg24175580	19	31453778	-	1
cg12546355	3	181837818	-	1
cg22342925	8	142722933	-	1
cg14376917	7	81894079	-	1
cg03459953	4	54732959	-	1
cg15205204	1	5628345	-	1
cg17635294	8	141546145	-	1
cg01141572	5	145604008	-	1
cg05365824	10	60164883	-	1
cg10099415	13	51235262	-	1
cg01796104	4	111568249	-	1
cg17967071	1	2665475	-	1
cg26838691	13	24401846	-	1
cg06060835	4	32833391	-	1
cg27266176	7	126650427	-	1
cg11827998	7	167901265	-	1
cg20315951	14	8658323	-	1
cg03130962	4	31828168	-	1
cg19504702	6	152584300	-	1
cg26890920	1	24374462	-	1
cg06785788	2	192404828	-	1
cg08509172	19	19382356	-	1
cg20697066	1	16833746	-	1
cg01021547	3	38202819	-	1
cg19026977	6	171858098	-	1
cg22813821	11	70576816	-	1
cg10904986	8	143578395	-	1
cg25783719	3	70831546	-	1
cg09305898	1	207859346	-	1
cg24302095	3	57901191	-	1
cg01308827	19	31564010	-	1
cg14774045	9	79354080	-	1
cg05960032	10	1287741	-	1
cg03173679	13	75502253	-	1
cg03646189	6	2586699	-	1
cg04903060	1	110765331	-	1
cg16678185	1	25451363	-	1
cg21243143	3	125664253	-	1
cg01043997	4	31425492	-	1
cg11651535	4	167769913	-	1
cg23116504	10	92067993	-	1
cg01691333	9	35369490	-	1
cg02803508	3	81296921	-	1
cg18315834	7	126384181	-	1
cg26644781	20	42503190	-	1
cg05372495	19	833644	-	1
cg03738384	20	69302901	-	1
cg08638287	4	84019045	-	1
cg20767356	1	125181633	-	1
cg18102950	X	117488941	-	1
cg15768968	10	78445022	-	1
cg10742620	7	44659977	-	1
cg15694127	1	110560379	-	1
cg27122127	6	179219874	-	1
cg19489885	6	177894054	-	1
cg14153126	15	10410299	-	1
cg19706320	7	162052854	-	1
cg24441975	1	38062699	-	1
cg20161572	7	165920348	-	1
cg25729807	11	47315631	-	1
cg19218082	17	92171886	-	1
cg14486338	8	97068522	-	1
cg03414757	9	52422556	-	1
cg18209674	13	54658198	-	1
cg00935119	4	37614010	-	1
cg14983362	14	111886145	-	1
cg15447787	7	6293937	-	1
cg19645734	11	47477772	-	1
cg26334023	16	40345428	-	1
cg22678952	11	4436182	-	1
cg00194465	9	7774651	-	1
cg22920609	15	49188316	-	1
cg19456031	4	127896234	-	1
cg03126718	13	39611328	-	1
cg26465547	3	179125516	-	1
cg19032492	16	7916302	-	1
cg03104309	19	45921477	-	1
cg05932517	16	2822140	-	1
cg25028523	14	22770023	-	1
cg01121060	11	125997896	-	1
cg24663256	5	21355294	-	1
cg23105471	11	56653657	-	1
cg07863439	9	118509494	-	1
cg12185435	2	53500201	-	1
cg17254303	17	28693930	-	1
cg15479777	15	105121086	-	1
cg23253569	3	13671727	-	1
cg25756129	2	107004084	-	1
cg09475510	4	87151889	-	1
cg20216802	2	142072838	-	1
cg05367221	11	132493374	-	1
cg22198044	5	3059957	-	1
cg01140515	10	12590160	-	1
cg15719572	1	39334700	-	1
cg22487414	19	31764546	-	1
cg18566515	9	117603806	-	1
cg14282180	13	48132214	-	1
cg10115987	12	101635173	-	1
cg08812555	9	80496006	-	1
cg07810164	X	12796090	-	1
cg01610165	6	122162969	-	1
cg07364009	20	32120275	-	1
cg15007222	19	41143232	-	1
cg02552216	5	183928758	-	1
cg17801860	2	167198314	-	1
cg10763234	7	74758538	-	1
cg21073520	19	19657957	-	1
cg07819186	X	51803473	-	1
cg00220905	6	95708468	-	1
cg00044430	20	55985813	-	1
cg20709110	10	61687974	-	1
cg14492773	6	58179762	-	1
cg24490964	4	29153265	-	1
cg12755298	8	62919126	-	1
cg09985698	3	2381004	-	1
cg02354343	X	126159501	-	1
cg27586682	1	24919056	-	1
cg10534455	3	13286568	-	1
cg26685709	3	176325931	-	1
cg09648697	14	7810555	-	1
cg19319928	1	117848379	-	1
cg02395917	8	137852061	-	1
cg08265551	1	125535309	-	1
cg21919967	15	94580541	-	1
cg24967852	13	25204221	-	1
cg16493531	4	31444851	-	1
cg12839623	1	19993547	-	1
cg26804023	20	629890	-	1
cg14899563	16	76627659	-	1
cg26410557	14	47726145	-	1
cg12594911	1	121541379	-	1
cg02823457	16	40047664	-	1
cg12634124	12	106215549	-	1
cg22732515	19	38797620	-	1
cg17794524	7	80010140	-	1
cg23717686	10	19048079	-	1
cg04357203	1	122524048	-	1
cg00578917	3	20359019	-	1
cg14230666	7	62029975	-	1
cg09248944	12	46504969	-	1
cg22603247	9	119121462	-	1
cg11463612	12	59451452	-	1
cg15390554	1	2022912	-	1
cg08051310	4	13186635	-	1
cg23724873	13	75191150	-	1
cg07888273	4	10580583	-	1
cg02009103	9	96658984	-	1
cg16271912	6	67539217	-	1
cg23692589	14	6891100	-	1
cg00076195	6	139275575	-	1
cg10077239	7	91258109	-	1
cg09972077	16	30486924	-	1
cg13738615	15	32692864	-	1
cg02075863	X	145774071	-	1
cg19736654	19	6932208	-	1
cg20378147	1	30633002	-	1
cg08855361	20	42912116	-	1
cg16825211	11	55968293	-	1
cg19848599	6	130015150	-	1
cg02536625	2	142947857	-	1
cg02461502	20	73717101	-	1
cg16916165	16	55127366	-	1
cg15739543	6	6571515	-	1
cg00902415	16	48891778	-	1
cg09374949	19	18471191	-	1
cg13927782	19	17952529	-	1
cg01978368	1	15164814	-	1
cg23392963	18	36940891	-	1
cg14312959	16	74899485	-	1
cg05247799	19	4592938	-	1
cg14149007	19	42053653	-	1
cg06837355	1	207085954	-	1
cg24303394	15	7321488	-	1
cg03504002	X	23325425	-	1
cg12841929	X	50798303	-	1
cg18705773	6	169564416	-	1
cg10787614	17	61152028	-	1
cg27591349	9	80496544	-	1
cg19025234	6	76778012	-	1
cg08703857	3	36605839	-	1
cg13115118	X	148430573	-	1
cg14016089	15	26338914	-	1
cg10061292	4	33800564	-	1
cg17768253	20	56672934	-	1
cg03146073	2	98114687	-	1
cg25814612	19	667326	-	1
cg18585642	7	52454607	-	1
cg16170181	5	143412165	-	1
cg11501438	9	77160287	-	1
cg19498237	2	93095400	-	1
cg06734429	19	35186918	-	1
cg05598816	18	48884772	-	1
cg13095091	1	16349195	-	1
cg16590635	20	72410116	-	1
cg16987804	1	223560711	-	1
cg11586605	14	101578823	-	1
cg22894434	2	134314112	-	1
cg27154391	14	63263045	-	1
cg11416243	9	11197646	-	1
cg05555772	2	74377725	-	1
cg10580059	9	58456706	-	1
cg23473285	4	69942546	-	1
cg00039794	13	104369485	-	1
cg25594486	19	46037322	-	1
cg02770249	X	114170131	-	1
cg26277456	7	55897307	-	1
cg14140717	15	813999	-	1
cg24955156	10	14217840	-	1
cg11325764	7	112569016	-	1
cg15026408	3	170197410	-	1
cg06234613	7	137148969	-	1
cg18863135	1	46816167	-	1
cg08443851	20	70384523	-	1
cg11466301	20	54367430	-	1
cg10781408	1	126362001	-	1
cg25648267	6	132750613	-	1
cg04778411	1	53908534	-	1
cg07442759	11	53242040	-	1
cg12790440	20	51709222	-	1
cg22232120	9	28603278	-	1
cg01276616	13	42800795	-	1
cg24353698	17	1723254	-	1
cg03639258	6	85823576	-	1
cg03110633	19	30910910	-	1
cg17759274	19	34529253	-	1
cg17516080	2	97067890	-	1
cg19590591	11	133627510	-	1
cg04994773	1	110108931	-	1
cg19817445	3	178249699	-	1
cg06206902	3	81018181	-	1
cg27110548	14	10603859	-	1
cg14528437	15	2608911	-	1
cg24254517	1	154491506	-	1
cg03410436	9	1582873	-	1
cg25910466	10	54435326	-	1
cg22865542	19	42276034	-	1
cg09453870	7	45986145	-	1
cg14391148	15	995379	-	1
cg24458329	1	14388693	-	1
cg16824069	X	52634843	-	1
cg21920469	7	165199147	-	1
cg14530382	19	6939800	-	1
cg14224196	15	7286033	-	1
cg22762813	3	50466278	-	1
cg05001864	20	11847018	-	1
cg20259401	7	43457364	-	1
cg04482794	1	137714385	-	1
cg14603098	16	28142145	-	1
cg20711218	10	11863804	-	1
cg09361488	1	11920068	-	1
cg14848383	1	5768075	-	1
cg17386911	6	175722949	-	1
cg12651044	1	124638777	-	1
cg05801325	5	480097	-	1
cg18040786	1	1593873	-	1
cg26886544	20	20592601	-	1
cg09415601	20	66587781	-	1
cg10553028	2	188866913	-	1
cg16249355	16	72130298	-	1
cg07332388	10	16198667	-	1
cg13735453	7	157597529	-	1
cg27620438	6	112746114	-	1
cg07196207	5	51460615	-	1
cg19260500	2	167745216	-	1
cg24541426	12	63187592	-	1
cg11048722	8	7983869	-	1
cg19384531	4	51731966	-	1
cg10541887	5	184994421	-	1
cg15310764	11	48190591	-	1
cg21466874	12	56790519	-	1
cg12361165	3	123528584	-	1
cg18208742	16	50801102	-	1
cg11002851	5	37101842	-	1
cg18879780	4	32976909	-	1
cg11063729	4	10569866	-	1
cg12941622	12	58925971	-	1
cg15217867	18	64758447	-	1
cg06220235	20	11307940	-	1
cg25537293	19	4931822	-	1
cg04184107	7	6744137	-	1
cg02332902	3	34983674	-	1
cg17297206	20	50801655	-	1
cg22944662	1	189406096	-	1
cg22261669	17	79966949	-	1
cg23255835	13	29428028	-	1
cg12172215	19	40807487	-	1
cg03062549	3	39433764	-	1
cg26501714	10	92554145	-	1
cg07665607	3	42270862	-	1
cg17691292	8	93169160	-	1
cg05713782	14	87570942	-	1
cg01622437	11	114739984	-	1
cg11855526	14	35334384	-	1
cg17477273	4	37158802	-	1
cg00613914	9	60559371	-	1
cg06579087	X	23184180	-	1
cg12871990	2	12901057	-	1
cg11022985	2	185127559	-	1
cg16528272	5	3793244	-	1
cg04261791	1	109707967	-	1
cg05083414	5	2848872	-	1
cg15575165	15	49213585	-	1
cg13513411	19	4802298	-	1
cg25130530	1	122890010	-	1
cg26714650	11	55079470	-	1
cg09367185	19	33931116	-	1
cg13539424	7	163411850	-	1
cg12736206	1	162808510	-	1
cg15219506	14	11013681	-	1
cg05977002	6	90530620	-	1
cg00839129	9	126132872	-	1
cg24111710	3	178575892	-	1
cg00733005	7	122633216	-	1
cg21574349	2	107659528	-	1
cg15827440	14	10499055	-	1
cg27551078	4	35075621	-	1
cg10933445	8	83499832	-	1
cg05451654	2	142925941	-	1
cg09936037	20	4130771	-	1
cg20882208	5	128137367	-	1
cg00016481	8	75090393	-	1
cg00526336	1	206441258	-	1
cg23748340	11	46430522	-	1
cg05407558	7	119349438	-	1
cg01416906	20	2257625	-	1
cg25926008	4	158270461	-	1
cg10203522	20	4696302	-	1
cg01470156	8	97610188	-	1
cg21870776	14	10845087	-	1
cg09472203	7	61047361	-	1
cg14126688	16	41293247	-	1
cg06359096	11	47826675	-	1
cg00955967	5	146998336	-	1
cg16101703	6	64342789	-	1
cg10285897	7	167140823	-	1
cg18425377	7	167088926	-	1
cg08158439	19	8706208	-	1
cg02119577	3	7873915	-	1
cg08621406	6	35958125	-	1
cg18973586	5	958267	-	1
cg08700690	7	37209843	-	1
cg17498717	12	123165957	-	1
cg24753200	7	116533931	-	1
cg27161313	14	110375619	-	1
cg13197521	1	8511260	-	1
cg17660561	11	56313753	-	1
cg00440043	9	31451204	-	1
cg02066222	1	114844553	-	1
cg25399963	7	52190276	-	1
cg19845250	14	122788123	-	1
cg21946824	2	120290963	-	1
cg20699463	13	23766031	-	1
cg14678774	19	12819097	-	1
cg14228592	8	143672120	-	1
cg16884841	11	2105749	-	1
cg08830818	2	44007065	-	1
cg02773945	1	166715592	-	1
cg21776018	4	42699903	-	1
cg11195508	4	156864126	-	1
cg10509244	X	52472127	-	1
cg26668626	20	3549467	-	1
cg18069290	11	56416766	-	1
cg02737068	13	74199020	-	1
cg16929354	3	13146233	-	1
cg18137598	7	166100292	-	1
cg13436085	2	108864382	-	1
cg07594474	1	92129357	-	1
cg19373954	4	31256768	-	1
cg05188358	11	132272765	-	1
cg09003527	4	31065380	-	1
cg21445541	1	200223984	-	1
cg18150687	9	128023462	-	1
cg13146517	14	401648	-	1
cg12306414	5	12876714	-	1
cg18136423	4	43564782	-	1
cg09145256	13	49365726	-	1
cg12548057	3	49527153	-	1
cg12648600	4	31316882	-	1
cg01612220	7	166531839	-	1
cg09892426	1	217838141	-	1
cg12655375	4	36225203	-	1
cg23658045	11	56340631	-	1
cg21131031	5	37101462	-	1
cg22139214	16	70297521	-	1
cg03719314	8	123673831	-	1
cg09282500	10	6845967	-	1
cg12975464	5	140168435	-	1
cg26346197	6	55441596	-	1
cg22770592	7	40095231	-	1
cg07310671	20	69985281	-	1
cg21603679	10	35620628	-	1
cg01722932	14	85626340	-	1
cg00028757	4	32760578	-	1
cg09251197	6	37806421	-	1
cg01234678	9	39279888	-	1
cg03916783	7	30460796	-	1
cg18261205	7	74752173	-	1
cg02801583	10	87557340	-	1
cg03520265	4	128829137	-	1
cg24836506	11	14650096	-	1
cg11628541	2	55047926	-	1
cg17243193	1	47013356	-	1
cg16534505	16	4943020	-	1
cg12142685	9	12410204	-	1
cg04777683	1	181906164	-	1
cg10109876	9	73391298	-	1
cg07173877	13	44889943	-	1
cg03610228	9	21703996	-	1
cg05964687	10	34926085	-	1
cg21229297	16	4744783	-	1
cg21692450	1	46078146	-	1
cg26354228	1	27861000	-	1
cg12794474	X	137350620	-	1
cg19006130	14	111465157	-	1
cg24109273	4	44584112	-	1
cg01065373	16	49174291	-	1
cg13062754	7	67376090	-	1
cg22524657	1	47039574	-	1
cg27036341	19	31453786	-	1
cg17170111	1	193697688	-	1
cg07280936	5	3775587	-	1
cg24511375	7	53024798	-	1
cg24849872	16	16102711	-	1
cg24812936	4	44576789	-	1
cg15389589	11	55991415	-	1
cg00426486	20	71333148	-	1
cg06636527	1	121540282	-	1
cg09731141	12	83190392	-	1
cg11242552	10	61825956	-	1
cg26938272	3	10043734	-	1
cg08195029	19	9578813	-	1
cg25416230	3	175777023	-	1
cg22027408	19	12738359	-	1
cg09129395	9	129249430	-	1
cg07351262	1	110671282	-	1
cg26070281	7	82326912	-	1
cg16551483	16	5027331	-	1
cg10093679	14	8692189	-	1
cg13181079	14	118718396	-	1
cg26684826	X	97243796	-	1
cg16874579	13	61333828	-	1
cg02956660	1	20667684	-	1
cg14330749	10	73082330	-	1
cg18638840	19	11814093	-	1
cg27040104	20	1309908	-	1
cg05583608	20	35047428	-	1
cg08292112	5	39386630	-	1
cg26075742	8	8885202	-	1
cg09968391	8	9045871	-	1
cg04483506	1	22352551	-	1
cg04499901	6	179954218	-	1
cg06846259	13	25404793	-	1
cg10364115	3	36530032	-	1
cg22955628	19	40570414	-	1
cg22140675	16	49934114	-	1
cg10500147	11	7081461	-	1
cg15964901	X	17823486	-	1
cg12888113	1	10314304	-	1
cg07664553	5	78106764	-	1
cg19932097	6	147478927	-	1
cg04457979	14	2704549	-	1
cg06352343	16	38686792	-	1
cg25996688	7	82317116	-	1
cg20190357	2	93026761	-	1
cg02547394	17	93638208	-	1
cg07724977	14	30494332	-	1
cg16599698	6	75014817	-	1
cg20402747	16	73836848	-	1
cg25711079	13	65539346	-	1
cg16181043	4	30408546	-	1
cg10218000	16	8410169	-	1
cg01889070	20	1274795	-	1
cg19076702	16	32549495	-	1
cg00035689	10	85418968	-	1
cg15100535	X	99321214	-	1
cg02082304	18	52997849	-	1
cg15721577	15	16885161	-	1
cg04379055	16	72992553	-	1
cg10058464	5	54067377	-	1
cg01289965	3	4473766	-	1
cg25908434	16	74117228	-	1
cg00598143	6	88284888	-	1
cg21206128	6	1093518	-	1
cg23935255	7	163361235	-	1
cg15573040	7	70658864	-	1
cg04206517	6	129714572	-	1
cg15014975	1	23752846	-	1
cg13144843	2	119153901	-	1
cg22512163	6	70541535	-	1
cg12314121	6	138641363	-	1
cg05420234	7	10468626	-	1
cg25100604	13	71166407	-	1
cg21229268	3	13627911	-	1
cg15630907	14	108610687	-	1
cg12255738	7	39772779	-	1
cg16599901	3	126036414	-	1
cg23299641	X	103688602	-	1
cg02870573	3	170113246	-	1
cg04592958	19	5294865	-	1
cg23128474	20	3861783	-	1
cg20074142	7	32202001	-	1
cg19730730	17	92142749	-	1
cg10928426	3	154591200	-	1
cg03866798	20	74851826	-	1
cg13506653	5	80584256	-	1
cg27362998	9	60751017	-	1
cg18517824	1	128567853	-	1
cg18819620	4	110954671	-	1
cg07033093	5	41956389	-	1
cg14421525	4	16435556	-	1
cg26313599	14	60514353	-	1
cg06765909	1	35118353	-	1
cg07933790	X	41429804	-	1
cg25229823	15	48567803	-	1
cg18628255	3	64676542	-	1
cg17870484	6	2316657	-	1
cg01177642	9	98110772	-	1
cg19480724	3	80924779	-	1
cg16418374	1	39569329	-	1
cg16471084	4	11764607	-	1
cg12364523	4	87421935	-	1
cg08432650	10	20002694	-	1
cg14462928	13	27329359	-	1
cg13672736	15	6260731	-	1
cg27089483	3	178101290	-	1
cg22023784	10	8089678	-	1
cg20690488	1	59588981	-	1
cg14361526	7	163380401	-	1
cg25242824	19	6694038	-	1
cg07687951	14	3796276	-	1
cg05694621	1	66065234	-	1
cg24370247	8	21686990	-	1
cg15807180	7	51829687	-	1
cg00556132	2	54688995	-	1
cg06263372	18	25920133	-	1
cg20878502	8	37994836	-	1
cg03294458	16	48641046	-	1
cg01946760	6	176595505	-	1
cg02670123	12	59489302	-	1
cg17928147	19	12989859	-	1
cg24726064	19	37103636	-	1
cg11667683	3	106976058	-	1
cg08447658	5	1348739	-	1
cg24904303	19	42481752	-	1
cg12167167	4	167361912	-	1
cg10899547	6	178805652	-	1
cg14739151	12	40472959	-	1
cg17135675	9	663219	-	1
cg20418507	1	15682132	-	1
cg24846791	4	30808336	-	1
cg09134205	3	180581902	-	1
cg14677130	6	38953204	-	1
cg08687515	19	51199337	-	1
cg18723409	14	1727649	-	1
cg18007543	X	1953480	-	1
cg06060191	1	100124547	-	1
cg14107975	14	88964197	-	1
cg10766367	3	155102774	-	1
cg01453816	4	30091060	-	1
cg04424721	14	19728134	-	1
cg23546619	16	54196687	-	1
cg23376870	7	152118237	-	1
cg15233114	9	74406227	-	1
cg15018282	4	30923230	-	1
cg07669489	9	64019502	-	1
cg13705556	19	4131574	-	1
cg15564000	1	115495613	-	1
cg14481911	12	124366321	-	1
cg13437337	12	101559706	-	1
cg03701714	7	85562862	-	1
cg24665290	7	95352747	-	1
cg23909834	10	17279430	-	1
cg11996428	15	5882030	-	1
cg07695089	8	140448604	-	1
cg11353598	7	47434585	-	1
cg03621988	2	34572035	-	1
cg01459882	20	20898958	-	1
cg05576925	6	36587831	-	1
cg11795222	7	163800283	-	1
cg26940573	19	32401380	-	1
cg14516100	5	186070312	-	1
cg16823064	1	17648283	-	1
cg17986444	10	5569239	-	1
cg01185350	20	59961521	-	1
cg19077071	8	38669393	-	1
cg08387815	3	125898939	-	1
cg07795402	1	1975073	-	1
cg11276053	19	41162350	-	1
cg27368423	14	777735	-	1
cg17608529	9	316612	-	1
cg09758869	20	11962654	-	1
cg01011910	19	13796497	-	1
cg04467162	2	50270192	-	1
cg09863247	10	18600917	-	1
cg07160589	1	63194921	-	1
cg26421572	3	130300397	-	1
cg10702755	8	559273	-	1
cg02647941	2	154350109	-	1
cg00293678	15	78232217	-	1
cg02081018	3	9664607	-	1
cg20142271	5	54270096	-	1
cg19572849	17	27666186	-	1
cg25352781	4	161856484	-	1
cg26848011	9	95802168	-	1
cg07021777	5	85751836	-	1
cg13052543	16	48541309	-	1
cg12607514	4	34309941	-	1
cg07543626	7	87998794	-	1
cg12332083	14	1149184	-	1
cg05848863	3	92695648	-	1
cg14872952	5	5140402	-	1
cg00480264	8	54073710	-	1
cg02237540	5	589318	-	1
cg05143887	11	79986076	-	1
cg22764639	11	106049010	-	1
cg11497952	5	185471593	-	1
cg06580551	2	99731052	-	1
cg10503284	20	33856429	-	1
cg26891924	9	8301718	-	1
cg11240755	1	24615726	-	1
cg17755907	6	139697639	-	1
cg20600756	11	48699905	-	1
cg16686451	7	43022831	-	1
cg06780839	20	40326030	-	1
cg13966609	14	110336611	-	1
cg13677741	1	212152075	-	1
cg18612786	19	40083493	-	1
cg16914989	4	31606780	-	1
cg12526346	11	15046073	-	1
cg05463703	16	30532318	-	1
cg24425854	15	49886386	-	1
cg08298555	20	1174467	-	1
cg26459419	16	73653871	-	1
cg08314543	16	8495701	-	1
cg05096690	20	26336680	-	1
cg14162927	1	129873477	-	1
cg20612642	7	67341478	-	1
cg20870512	3	35147292	-	1
cg07106881	5	997257	-	1
cg02952686	7	77912452	-	1
cg21222370	15	5312866	-	1
cg01268824	19	51622787	-	1
cg11623293	16	74750673	-	1
cg27570249	7	42078145	-	1
cg24843246	19	7752573	-	1
cg19564884	16	8304128	-	1
cg09615620	20	27313798	-	1
cg05815920	9	97819572	-	1
cg10220806	10	80770405	-	1
cg16491274	1	15272300	-	1
cg24838063	11	130626057	-	1
cg03703707	7	25284281	-	1
cg07738938	3	39720825	-	1
cg06100267	6	135890539	-	1
cg20767845	X	123687109	-	1
cg04495456	14	9651940	-	1
cg09511237	5	139576545	-	1
cg04698650	20	41938267	-	1
cg02534360	16	61952391	-	1
cg08367465	16	75600870	-	1
cg19094615	X	51803476	-	1
cg10654496	9	112764543	-	1
cg24352938	1	166718654	-	1
cg01560407	20	240134	-	1
cg07925619	16	47586904	-	1
cg18631743	10	61858569	-	1
cg23954636	5	87103454	-	1
cg21051964	11	56425717	-	1
cg09516144	20	15691317	-	1
cg15104700	11	95643341	-	1
cg21898246	10	51757038	-	1
cg12527909	1	109661747	-	1
cg07022387	4	44890897	-	1
cg25598371	2	200902509	-	1
cg08117041	13	24583261	-	1
cg05617452	20	1819941	-	1
cg12986228	12	57970558	-	1
cg10899768	8	100205412	-	1
cg00801636	7	167863768	-	1
cg15852731	10	85972247	-	1
cg05258214	4	32858785	-	1
cg23498445	10	60373254	-	1
cg11495060	3	126304852	-	1
cg11721177	1	21365792	-	1
cg21800309	4	97854871	-	1
cg11640063	5	7271005	-	1
cg24720192	13	38537261	-	1
cg02485389	13	87363767	-	1
cg15443535	7	154905054	-	1
cg10699881	5	6495733	-	1
cg04739647	12	63145265	-	1
cg09029541	14	7720405	-	1
cg23832259	19	32054026	-	1
cg07184439	7	111612407	-	1
cg24754987	6	137179078	-	1
cg25022560	1	160769354	-	1
cg19602374	1	14388732	-	1
cg00264378	X	49932208	-	1
cg18122200	1	206225409	-	1
cg15308295	5	86864034	-	1
cg14430441	7	67372882	-	1
cg08831324	20	74737977	-	1
cg08569242	16	61953027	-	1
cg21603006	19	1227765	-	1
cg19160799	11	54434238	-	1
cg15614119	13	11765669	-	1
cg15533434	7	100566588	-	1
cg21745444	2	177813646	-	1
cg05690644	8	94758096	-	1
cg21101356	7	95352721	-	1
cg10406526	19	821049	-	1
cg08326674	3	158736497	-	1
cg09991306	12	123875962	-	1
cg02395326	16	47965958	-	1
cg01907688	1	42359848	-	1
cg08891656	6	92712323	-	1
cg02440279	16	57083729	-	1
cg09291834	7	15889439	-	1
cg26888225	20	59279127	-	1
cg03041030	1	592719	-	1
cg19903298	1	2706120	-	1
cg08482682	14	100846086	-	1
cg08833952	19	1717498	-	1
cg09653758	20	19031107	-	1
cg14236855	15	103926277	-	1
cg04847275	7	157499966	-	1
cg03925157	10	50743633	-	1
cg24827726	2	51859293	-	1
cg26965718	16	75559365	-	1
cg20578175	7	79127767	-	1
cg20842997	5	39160024	-	1
cg25934700	10	92236524	-	1
cg07396495	20	37466105	-	1
cg16550453	9	110078439	-	1
cg23887349	2	51450746	-	1
cg16398051	7	79069102	-	1
cg14922895	10	82049331	-	1
cg24735425	7	139810563	-	1
cg15892839	3	169960659	-	1
cg10160312	2	56424118	-	1
cg10042799	7	157030587	-	1
cg11359684	12	38879454	-	1
cg02317313	11	122105734	-	1
cg09841488	5	175092358	-	1
cg14527942	2	56090067	-	1
cg04045089	20	20201223	-	1
cg14307985	10	18087898	-	1
cg11187452	10	91346811	-	1
cg14904363	19	38342360	-	1
cg16646298	4	31435255	-	1
cg13345683	3	180581992	-	1
cg06720669	X	103688647	-	1
cg00824018	9	99086564	-	1
cg18795809	5	9842994	-	1
cg13497506	14	31802592	-	1
cg02011446	19	13077730	-	1
cg24318763	3	165875600	-	1
cg05854114	11	76199036	-	1
cg27605355	16	70237893	-	1
cg24732964	10	72686437	-	1
cg19206040	1	36233336	-	1
cg25174662	17	20700802	-	1
cg08804537	19	7872690	-	1
cg10496350	7	133074062	-	1
cg19857564	1	92708737	-	1
cg00207100	7	62553373	-	1
cg24922129	14	122151286	-	1
cg18363568	4	20770892	-	1
cg19375537	1	46089738	-	1
cg06368569	1	31900675	-	1
cg09250389	10	18972901	-	1
cg05001532	1	221374115	-	1
cg09258813	8	38240860	-	1
cg23894320	1	115550203	-	1
cg13252294	10	81518945	-	1
cg01303636	1	17996289	-	1
cg13946209	2	102840159	-	1
cg21519478	15	18340230	-	1
cg17891820	5	80032143	-	1
cg17619993	4	7813794	-	1
cg04437966	6	59556983	-	1
cg11314310	9	960234	-	1
cg24882192	12	3012196	-	1
cg07389500	6	136070127	-	1
cg06401021	4	56577856	-	1
cg25012937	5	150928757	-	1
cg04944090	20	70373195	-	1
cg11380530	11	52664492	-	1
cg14148253	3	34900570	-	1
cg22203547	6	144388058	-	1
cg17301742	2	164215703	-	1
cg03842258	7	43601892	-	1
cg26592281	3	52052630	-	1
cg04018571	13	92008600	-	1
cg24680852	19	1470425	-	1
cg02637438	8	132880039	-	1
cg10111314	4	29470960	-	1
cg16387380	19	39595057	-	1
cg08409804	11	121628466	-	1
cg03913921	3	146825535	-	1
cg08730747	20	4314600	-	1
cg22407822	10	5519737	-	1
cg26997736	5	118445748	-	1
cg06039624	20	19860285	-	1
cg13732043	3	126055185	-	1
cg01381679	20	55056747	-	1
cg14008753	11	55474106	-	1
cg07171538	13	100290838	-	1
cg16823958	3	156610155	-	1
cg26121591	6	174237436	-	1
cg08833546	3	49277717	-	1
cg22093805	5	82043046	-	1
cg22235160	7	124949374	-	1
cg26820199	1	125904689	-	1
cg22608265	1	2386294	-	1
cg03290530	2	164332759	-	1
cg07285621	3	10183367	-	1
cg14397361	15	1019769	-	1
cg08266974	13	10427460	-	1
cg15483030	1	4990656	-	1
cg23921743	19	2913942	-	1
cg15829056	1	54072694	-	1
cg01076200	1	130956513	-	1
cg03503812	4	97230310	-	1
cg00584530	3	4643994	-	1
cg19521610	10	91363158	-	1
cg14640984	2	77388597	-	1
cg19505129	X	55793382	-	1
cg12955583	9	129371686	-	1
cg02177317	10	20996298	-	1
cg19067989	13	51923259	-	1
cg06334471	9	89775811	-	1
cg05590572	X	109088182	-	1
cg15484972	12	113303172	-	1
cg01456368	2	89898678	-	1
cg16748008	3	81054475	-	1
cg12877020	12	121805993	-	1
cg16301004	9	100146305	-	1
cg07330723	X	133109620	-	1
cg26732691	11	106474738	-	1
cg01147465	7	106868942	-	1
cg11239720	5	151961389	-	1
cg09720205	20	41681954	-	1
cg15366525	15	32269293	-	1
cg06691343	8	49170498	-	1
cg25539011	5	139006183	-	1
cg18378490	16	43432222	-	1
cg17250863	10	29269276	-	1
cg12931616	10	80146930	-	1
cg15189997	20	74429937	-	1
cg05902063	11	96244135	-	1
cg05891007	19	4391507	-	1
cg05095774	18	44266447	-	1
cg27506139	2	159164443	-	1
cg18082337	2	154363682	-	1
cg03934016	19	51722672	-	1
cg04335339	9	110979289	-	1
cg10172415	2	70222727	-	1
cg27392024	18	39290148	-	1
cg08980237	2	143955098	-	1
cg13117777	2	124711845	-	1
cg04031507	1	34017136	-	1
cg08448284	2	171053172	-	1
cg15214183	14	6916343	-	1
cg26375259	19	4014108	-	1
cg11815057	1	128287095	-	1
cg24519084	7	10792516	-	1
cg18414021	7	161917930	-	1
cg12958175	1	193126307	-	1
cg24391991	9	30576727	-	1
cg04440769	20	4696735	-	1
cg17722664	7	43247981	-	1
cg21825840	14	8165650	-	1
cg20848979	10	20127684	-	1
cg04361435	13	101071178	-	1
cg09698548	8	58303892	-	1
cg06293395	20	1104698	-	1
cg20060523	5	141699810	-	1
cg02075087	5	183929110	-	1
cg13414221	1	116850647	-	1
cg04454285	20	70753533	-	1
cg00992153	8	22518063	-	1
cg15548588	13	19282653	-	1
cg17993900	8	52367624	-	1
cg01007350	10	30052943	-	1
cg16622863	2	124172078	-	1
cg26559804	14	121305831	-	1
cg13665263	3	162296958	-	1
cg13937462	14	468807	-	1
cg23063311	9	5479057	-	1
cg15939253	14	8140286	-	1
cg26063721	4	35400525	-	1
cg08886711	11	46226894	-	1
cg00166216	2	201485806	-	1
cg25664317	3	84759739	-	1
cg14844619	14	100927402	-	1
cg04580029	20	3969969	-	1
cg00025439	20	72651778	-	1
cg06408301	X	37055311	-	1
cg27042081	14	10953439	-	1
cg03931444	5	59041773	-	1
cg20842969	1	207406610	-	1
cg24849726	2	104637979	-	1
cg04244535	7	84092682	-	1
cg07955088	20	3904200	-	1
cg08339719	9	97251704	-	1
cg17322668	7	51967548	-	1
cg08260763	20	8829231	-	1
cg01599099	14	7528047	-	1
cg03532420	20	28771128	-	1
cg24042517	16	41260642	-	1
cg03863700	3	74954979	-	1
cg16439198	13	38535757	-	1
cg16240769	20	27692688	-	1
cg19967421	2	96533914	-	1
cg24190127	7	47880619	-	1
cg17711535	3	166569984	-	1
cg00372297	16	22840953	-	1
cg03247049	19	37048848	-	1
cg24864402	10	7798001	-	1
cg10223225	5	21936634	-	1
cg21324211	7	61087463	-	1
cg11978873	1	140241534	-	1
cg02984063	4	163807154	-	1
cg10638118	11	48026956	-	1
cg01809437	20	69370818	-	1
cg15015639	12	101542175	-	1
cg08758916	10	82049255	-	1
cg11528849	12	68733630	-	1
cg24193659	14	634381	-	1
cg17939040	16	43162985	-	1
cg10510119	4	41537868	-	1
cg12952179	5	109885726	-	1
cg13678470	15	1034726	-	1
cg05263495	5	157081370	-	1
cg25320115	1	135828114	-	1
cg03049243	19	49451823	-	1
cg14280533	7	135608942	-	1
cg26296762	5	108623906	-	1
cg22919916	10	60823617	-	1
cg02602550	20	39377776	-	1
cg24173182	16	1951283	-	1
cg13455623	5	3769586	-	1
cg13357416	16	660492	-	1
cg21449445	8	142718708	-	1
cg12652780	14	4293485	-	1
cg27100990	3	111741390	-	1
cg15963344	11	122370167	-	1
cg08267141	5	108354521	-	1
cg18546689	17	21774696	-	1
cg27089768	7	157985868	-	1
cg18106370	1	46604423	-	1
cg10663370	16	12871308	-	1
cg23479730	7	161513393	-	1
cg16414561	X	24458739	-	1
cg06491725	19	42498242	-	1
cg01445163	16	49175524	-	1
cg11257092	7	163750692	-	1
cg10872447	17	24334852	-	1
cg13280041	4	128747166	-	1
cg16218377	14	31856473	-	1
cg18617005	6	139164971	-	1
cg22483191	3	87880224	-	1
cg00477972	4	43547135	-	1
cg04346261	13	39610705	-	1
cg18940588	10	68453680	-	1
cg12181892	14	107279087	-	1
cg25862072	4	165238972	-	1
cg07129063	4	61515440	-	1
cg23616097	3	39625409	-	1
cg03236992	20	62599713	-	1
cg01166071	9	8012417	-	1
cg04243901	11	125102752	-	1
cg24935773	2	22783356	-	1
cg26759387	6	152966306	-	1
cg10438977	20	536731	-	1
cg22126211	2	129156504	-	1
cg17910679	16	75864920	-	1
cg02490994	1	77747591	-	1
cg08193365	16	50072616	-	1
cg00579921	4	33444608	-	1
cg11944815	11	125137899	-	1
cg24929567	4	7461896	-	1
cg19114576	16	46711308	-	1
cg07180997	5	80583936	-	1
cg26645494	3	64675377	-	1
cg22675324	19	31775829	-	1
cg06486124	20	554471	-	1
cg20111234	3	42711533	-	1
cg25382472	1	46816321	-	1
cg18062684	14	10733639	-	1
cg18060685	2	92027111	-	1
cg20154691	10	62326409	-	1
cg22328457	X	47388548	-	1
cg10116864	12	101086343	-	1
cg05167251	12	63145268	-	1
cg18156417	19	4182784	-	1
cg21289967	17	58648496	-	1
cg06765586	2	174914390	-	1
cg18818048	1	45747454	-	1
cg04360793	1	79096129	-	1
cg19804970	7	47082500	-	1
cg27555099	1	164548936	-	1
cg27009130	19	1961751	-	1
cg25058023	3	181394167	-	1
cg14419975	1	90941511	-	1
cg21742872	3	4643966	-	1
cg11039614	6	52136619	-	1
cg13700589	15	68419511	-	1
cg15187550	9	8013105	-	1
cg14289985	19	52673821	-	1
cg16548201	7	156194613	-	1
cg26131049	10	85296151	-	1
cg09143801	1	125621905	-	1
cg02262775	19	1790194	-	1
cg02754225	9	54682108	-	1
cg14496862	3	126658551	-	1
cg23742887	7	10256138	-	1
cg14429394	14	63597024	-	1
cg09225691	2	19400921	-	1
cg13950210	1	44562937	-	1
cg03243432	19	14602346	-	1
cg14995492	3	112640053	-	1
cg09172844	7	47084076	-	1
cg04023028	14	13368862	-	1
cg08190400	16	9041298	-	1
cg14430979	11	88825957	-	1
cg11869721	20	21085791	-	1
cg14086952	10	27559139	-	1
cg26736850	20	467571	-	1
cg21578555	13	89342862	-	1
cg27103616	4	38622608	-	1
cg13516551	8	26408904	-	1
cg06212175	20	7107911	-	1
cg24806732	16	7692910	-	1
cg19384289	12	63152185	-	1
cg08121102	4	168160178	-	1
cg24025550	7	35422344	-	1
cg15444560	2	98418118	-	1
cg17382214	11	110215637	-	1
cg13606434	3	39624305	-	1
cg19855366	17	92306643	-	1
cg10604373	2	201053334	-	1
cg07809301	14	105047128	-	1
cg07682041	6	169584843	-	1
cg04399418	11	4434333	-	1
cg17008164	7	7080357	-	1
cg10480648	12	118421003	-	1
cg21014639	11	120918553	-	1
cg21962730	14	9253562	-	1
cg20402382	2	92664375	-	1
cg16592223	20	72922445	-	1
cg04663790	12	10668828	-	1
cg21620608	12	24639017	-	1
cg07533159	4	141657283	-	1
cg02061604	19	48883684	-	1
cg07039378	3	43170565	-	1
cg00255853	4	34052654	-	1
cg02833016	8	138104866	-	1
cg07545317	11	114777838	-	1
cg09664593	20	52335942	-	1
cg00943909	10	5555771	-	1
cg08215925	2	70394339	-	1
cg15729705	15	47583762	-	1
cg21467989	1	2021621	-	1
cg11474763	8	143555595	-	1
cg06063856	17	31159598	-	1
cg00035249	1	139083851	-	1
cg02016328	9	27457550	-	1
cg08078586	6	37823345	-	1
cg27172893	4	31607265	-	1
cg11541382	3	176840897	-	1
cg12878615	10	28276911	-	1
cg22643294	10	36686733	-	1
cg08043842	3	8037096	-	1
cg18807049	1	112962942	-	1
cg00459944	2	103566021	-	1
cg09201525	20	18173	-	1
cg26694437	4	27821888	-	1
cg20775112	X	10884378	-	1
cg02457636	X	37994950	-	1
cg26204322	14	10276895	-	1
cg24842260	9	54868830	-	1
cg15452012	12	21019525	-	1
cg21477922	5	7013312	-	1
cg07142797	9	43493412	-	1
cg10598356	7	40095013	-	1
cg06434454	6	5005771	-	1
cg22888418	5	154657354	-	1
cg18276263	13	39060058	-	1
cg04621069	1	20040845	-	1
cg12944966	13	95714995	-	1
cg12829687	9	108714757	-	1
cg02342974	10	51455087	-	1
cg18707501	7	3297163	-	1
cg11715828	1	43976404	-	1
cg27631621	8	49740917	-	1
cg26384602	19	37134806	-	1
cg08163163	1	15022042	-	1
cg03527353	14	34093917	-	1
cg17082373	16	30531805	-	1
cg03460534	14	10462893	-	1
cg09463900	19	12776150	-	1
cg17885579	8	56672970	-	1
cg13873925	4	205893	-	1
cg23560159	4	33654631	-	1
cg14922223	1	204346215	-	1
cg17789517	16	38686728	-	1
cg18246056	2	163969407	-	1
cg07359369	7	16561493	-	1
cg15421984	6	39569437	-	1
cg11995069	14	18431416	-	1
cg24134479	6	32279463	-	1
cg12384639	16	570538	-	1
cg22792014	9	128671723	-	1
cg23929344	7	97918079	-	1
cg02624737	8	143099880	-	1
cg00439752	13	25490792	-	1
cg04053200	4	8191485	-	1
cg25996553	8	12224493	-	1
cg03813151	4	117045727	-	1
cg07421028	20	27995825	-	1
cg14965979	13	45106711	-	1
cg20205877	16	39788734	-	1
cg24534566	5	49016267	-	1
cg21016188	X	147816936	-	1
cg01729820	16	17820165	-	1
cg17522727	14	640811	-	1
cg02192431	10	20265274	-	1
cg09610826	10	92180503	-	1
cg11630696	2	4395270	-	1
cg27355009	X	49411861	-	1
cg12957092	8	92448487	-	1
cg20308895	20	39375859	-	1
cg08480493	7	68398716	-	1
cg18807843	2	88336479	-	1
cg18465199	4	38501444	-	1
cg23763424	12	59128572	-	1
cg11872076	7	137666771	-	1
cg17131070	1	219679553	-	1
cg10242032	1	123933101	-	1
cg26886334	14	19329494	-	1
cg19109729	20	72285485	-	1
cg22826718	2	54611003	-	1
cg10833620	19	30422705	-	1
cg23261070	16	6975313	-	1
cg05233128	19	3680987	-	1
cg09515097	20	4246248	-	1
cg10177032	20	2892345	-	1
cg10607899	9	11653009	-	1
cg22783052	6	172173339	-	1
cg23146472	4	44268246	-	1
cg04249460	4	42024237	-	1
cg12858864	7	55726668	-	1
cg27513289	X	46993534	-	1
cg17678946	13	32504549	-	1
cg02631462	19	39111582	-	1
cg09480289	2	48142325	-	1
cg21149286	11	63508265	-	1
cg23851167	10	797953	-	1
cg19810816	X	112725023	-	1
cg27101023	16	74702430	-	1
cg11699125	1	5414947	-	1
cg06346696	2	91984886	-	1
cg12427444	4	32842618	-	1
cg07458308	6	133213430	-	1
cg27425784	13	92843147	-	1
cg14641596	2	202016430	-	1
cg01939453	4	166866567	-	1
cg09181339	20	52639108	-	1
cg26777883	8	711223	-	1
cg13342360	3	154894357	-	1
cg15684236	11	126971530	-	1
cg00070899	4	34907768	-	1
cg06458248	19	12982171	-	1
cg07548607	12	74150411	-	1
cg16121576	2	92536709	-	1
cg07295775	11	104604023	-	1
cg01913196	X	120368009	-	1
cg04754720	19	19583099	-	1
cg17785786	5	165776372	-	1
cg25267808	14	88666435	-	1
cg19667082	10	92480990	-	1
cg11745755	19	8756748	-	1
cg09973852	20	28045626	-	1
cg27296547	13	27398276	-	1
cg26870725	19	12819543	-	1
cg04315434	8	7866466	-	1
cg19596204	19	18470810	-	1
cg00394830	11	55115290	-	1
cg13518390	3	44426286	-	1
cg19005666	15	25170373	-	1
cg14056470	19	35598407	-	1
cg10453425	20	72405098	-	1
cg20367404	8	143107533	-	1
cg06753055	7	16257654	-	1
cg00028881	4	32533944	-	1
cg02899039	1	225502684	-	1
cg02656873	11	4802198	-	1
cg08718490	5	82685193	-	1
cg08372947	16	49865209	-	1
cg14561154	8	78016778	-	1
cg03369269	17	4868681	-	1
cg23517116	8	62712605	-	1
cg00670742	13	89361378	-	1
cg22177040	11	41842504	-	1
cg25578822	4	33798634	-	1
cg23820661	11	87427322	-	1
cg00406870	14	117847553	-	1
cg15496956	1	46738001	-	1
cg02205409	16	73663648	-	1
cg04678743	3	156773262	-	1
cg21625563	10	80747755	-	1
cg26194633	3	63989167	-	1
cg02458292	9	58593848	-	1
cg10479901	2	26830621	-	1
cg25575464	16	7313860	-	1
cg13802506	15	43256863	-	1
cg14359061	10	74342548	-	1
cg07824081	20	27464157	-	1
cg00104249	3	126652480	-	1
cg09451427	2	91861261	-	1
cg13812879	X	112039946	-	1
cg11347525	15	32269471	-	1
cg09578463	20	5047112	-	1
cg21052682	14	4919533	-	1
cg14602646	2	138790729	-	1
cg16298481	1	89699692	-	1
cg04882273	20	46245644	-	1
cg05850720	3	35865359	-	1
cg10258241	13	53440468	-	1
cg16288318	17	93884589	-	1
cg14582970	15	16182066	-	1
cg19363499	8	68256513	-	1
cg04721602	14	75561855	-	1
cg26523841	19	41371286	-	1
cg24037380	16	69441441	-	1
cg16246573	12	123325711	-	1
cg06606122	20	2247167	-	1
cg00723997	X	49075142	-	1
cg25134283	4	169905134	-	1
cg04589975	13	71282463	-	1
cg23579770	1	160059348	-	1
cg04736636	20	20981041	-	1
cg21077049	3	121913217	-	1
cg10010480	4	34037244	-	1
cg22746421	9	125049308	-	1
cg07821354	19	6957401	-	1
cg07883124	17	94462177	-	1
cg06184899	7	139810583	-	1
cg27458475	3	92587616	-	1
cg24121098	19	41933922	-	1
cg01100175	12	35412654	-	1
cg22621161	X	127712425	-	1
cg05439902	X	66100666	-	1
cg15786541	2	32162540	-	1
cg02570563	12	17892118	-	1
cg14457782	16	48642395	-	1
cg18517961	16	4404121	-	1
cg14871628	19	18117701	-	1
cg18262591	14	5779512	-	1
cg14088589	15	95888679	-	1
cg22469141	19	14559582	-	1
cg16278107	14	65335517	-	1
cg26745332	5	92369859	-	1
cg20884984	14	112273591	-	1
cg27360784	20	33356711	-	1
cg04020984	4	27462082	-	1
cg26107890	2	46373303	-	1
cg01121022	7	166247862	-	1
cg14235273	16	40337475	-	1
cg14552895	13	64707336	-	1
cg16909374	15	4780508	-	1
cg13594138	7	67809833	-	1
cg02032299	20	72300503	-	1
cg23778596	3	176265500	-	1
cg26029736	13	100588437	-	1
cg07153665	20	50832299	-	1
cg14326472	15	15651589	-	1
cg16977706	14	1961561	-	1
cg15061302	2	143819068	-	1
cg15987885	1	183900343	-	1
cg09198694	4	44890271	-	1
cg18161327	17	81663503	-	1
cg25150408	3	106104970	-	1
cg02346313	5	140168441	-	1
cg06836497	1	27690277	-	1
cg03287469	2	57447621	-	1
cg27078676	6	451901	-	1
cg02458904	14	102996670	-	1
cg18913687	17	6829707	-	1
cg00622375	9	29729527	-	1
cg25916282	12	63181895	-	1
cg07059402	10	79857237	-	1
cg24718866	13	25411316	-	1
cg01617990	20	1159341	-	1
cg02970077	16	7291555	-	1
cg18674234	7	140081710	-	1
cg24112221	7	156192113	-	1
cg04718342	7	41841034	-	1
cg02952008	1	139418690	-	1
cg01685977	20	58729174	-	1
cg17641904	15	30399169	-	1
cg22812442	4	44251166	-	1
cg26635214	20	28798236	-	1
cg02457346	20	1768732	-	1
cg09473732	3	63897051	-	1
cg27432331	20	28145756	-	1
cg22341256	1	17396791	-	1
cg09837748	7	91945575	-	1
cg25714018	20	21998465	-	1
cg06285590	14	112186812	-	1
cg07096248	X	16190712	-	1
cg06205922	1	594952	-	1
cg08701843	20	69004556	-	1
cg04311686	6	1082319	-	1
cg06222851	9	43837921	-	1
cg23371746	1	120170475	-	1
cg14348439	13	95628833	-	1
cg18003588	3	183668168	-	1
cg25623174	19	1289378	-	1
cg23187744	19	11592520	-	1
cg09857651	2	98057887	-	1
cg02710346	2	135720180	-	1
cg25407979	1	162342390	-	1
cg08507422	3	35147289	-	1
cg09234518	8	24931419	-	1
cg02483029	8	44837720	-	1
cg02183811	16	32580919	-	1
cg00713252	1	8299975	-	1
cg23664318	19	32081947	-	1
cg15267115	19	17392984	-	1
cg26297530	19	7853694	-	1
cg25065658	9	89775602	-	1
cg25628740	1	11070145	-	1
cg15346168	7	85782508	-	1
cg12858650	X	47334091	-	1
cg21513254	4	31357198	-	1
cg03148231	7	67426676	-	1
cg21501525	19	27126038	-	1
cg15421788	10	71075879	-	1
cg10009757	16	73029887	-	1
cg21411075	7	26700524	-	1
cg06268327	14	10416837	-	1
cg23221504	12	57856108	-	1
cg23109424	1	20892961	-	1
cg16941715	20	39708409	-	1
cg26495757	8	22030914	-	1
cg20659026	10	84184809	-	1
cg13762792	8	83569958	-	1
cg06538774	10	66154150	-	1
cg16624076	4	34244305	-	1
cg16745091	12	9671781	-	1
cg16563454	1	27886361	-	1
cg19466178	19	38026155	-	1
cg09283548	12	115050224	-	1
cg18562689	11	64065063	-	1
cg21333861	4	34121462	-	1
cg05414442	13	73179629	-	1
cg14473643	4	34159104	-	1
cg04329510	19	42696184	-	1
cg03516636	20	30676650	-	1
cg10416994	11	117264841	-	1
cg25328154	14	6955084	-	1
cg00506189	14	56191153	-	1
cg10359931	5	3815346	-	1
cg17623793	6	4092063	-	1
cg03831465	14	31544424	-	1
cg07806886	2	42059334	-	1
cg23987876	1	28224769	-	1
cg06700935	3	35614883	-	1
cg16013015	20	2547485	-	1
cg15786439	7	146049297	-	1
cg20769722	11	102735608	-	1
cg01482912	10	847944	-	1
cg07871636	19	13912321	-	1
cg20182983	11	122976037	-	1
cg17215497	15	1444089	-	1
cg23987257	1	2065299	-	1
cg26152888	5	48368151	-	1
cg25730685	1	1500287	-	1
cg12595905	2	32161993	-	1
cg13528777	4	34263070	-	1
cg08267614	19	11411590	-	1
cg06279128	4	34005890	-	1
cg01421021	1	9907298	-	1
cg21547190	19	29259025	-	1
cg25741215	13	63914291	-	1
cg19148201	4	31585216	-	1
cg07751222	5	100161650	-	1
cg10565996	9	54027476	-	1
cg08447380	8	11495692	-	1
cg27605228	2	123772878	-	1
cg25492865	3	17806726	-	1
cg00104086	7	123235481	-	1
cg27064064	14	101373142	-	1
cg18395078	1	51183809	-	1
cg22626858	19	46090941	-	1
cg05664039	4	30863493	-	1
cg05835545	X	74666724	-	1
cg16473610	20	51299024	-	1
cg03050687	7	19743759	-	1
cg09643587	2	29169307	-	1
cg02699218	6	130508240	-	1
cg23866596	4	94963510	-	1
cg18003189	9	30576723	-	1
cg10596108	19	45082583	-	1
cg07482199	2	109413609	-	1
cg20156080	14	5661165	-	1
cg23915065	2	187355567	-	1
cg08299299	11	132512057	-	1
cg23282051	12	120891264	-	1
cg01911468	1	212975171	-	1
cg03732087	1	49536117	-	1
cg10217767	11	9790205	-	1
cg21761844	19	32827219	-	1
cg16460681	3	63010988	-	1
cg13435263	15	2083041	-	1
cg22245494	7	77789363	-	1
cg02446080	3	126629766	-	1
cg25946722	4	105389659	-	1
cg04446455	17	8314561	-	1
cg03300291	14	75523514	-	1
cg24140574	1	14945435	-	1
cg27014286	19	50604130	-	1
cg25090514	6	1845975	-	1
cg13204435	8	93248133	-	1
cg15990629	11	25831197	-	1
cg11841450	6	131762262	-	1
cg09118740	12	21497360	-	1
cg24530812	14	20672322	-	1
cg02894810	X	112907105	-	1
cg08379029	3	83386858	-	1
cg20991937	3	43022317	-	1
cg16879549	16	7219673	-	1
cg25390656	9	86496016	-	1
cg00624332	9	97819575	-	1
cg11318859	13	28699715	-	1
cg17401635	6	176173288	-	1
cg23612178	X	52472379	-	1
cg24068053	7	31090595	-	1
cg22889573	2	167341784	-	1
cg09469663	7	51830660	-	1
cg04588969	10	25921797	-	1
cg03532030	12	124747969	-	1
cg22128613	16	52427516	-	1
cg00610310	20	1048195	-	1
cg05886952	19	37751817	-	1
cg07152460	14	12474778	-	1
cg15717598	8	29374927	-	1
cg24872782	6	15991447	-	1
cg20611680	1	15155430	-	1
cg23074703	19	45314399	-	1
cg04355750	20	11962585	-	1
cg04194677	6	92632286	-	1
cg09146364	X	64163509	-	1
cg06456258	10	81499727	-	1
cg19002137	1	12439810	-	1
cg01991397	18	4327625	-	1
cg09423703	13	71988045	-	1
cg14226678	19	2764601	-	1
cg25841539	3	128623867	-	1
cg05291069	9	120462291	-	1
cg02071175	13	27866640	-	1
cg26664107	3	38225557	-	1
cg15819646	1	11463751	-	1
cg11582854	19	32932492	-	1
cg03920392	8	28403849	-	1
cg11291313	6	149046122	-	1
cg27443310	3	103376359	-	1
cg23386623	1	182494787	-	1
cg10888111	13	1654727	-	1
cg21871407	7	111693543	-	1
cg09001226	4	33031035	-	1
cg21023520	10	85564650	-	1
cg20228115	2	125857934	-	1
cg22159025	7	1841655	-	1
cg21961270	1	2341144	-	1
cg14073481	10	26973964	-	1
cg03893077	1	186322902	-	1
cg12842302	6	76230184	-	1
cg23181201	2	183424634	-	1
cg19952228	2	43613463	-	1
cg11554543	19	19575430	-	1
cg02928699	14	81006440	-	1
cg10611115	10	43598747	-	1
cg09775930	17	7433557	-	1
cg20004424	3	42147110	-	1
cg13069441	4	32858523	-	1
cg01821906	X	97758342	-	1
cg10542975	14	6945184	-	1
cg07870213	6	138439332	-	1
cg15199231	7	16736490	-	1
cg13156010	14	7071653	-	1
cg08886695	5	3646820	-	1
cg05492845	14	10292874	-	1
cg07045816	12	101187408	-	1
cg21046967	16	45398848	-	1
cg21718232	1	101222757	-	1
cg06003296	11	69365439	-	1
cg19187521	11	27064648	-	1
cg15977685	4	169812031	-	1
cg04535587	5	47471761	-	1
cg06212670	20	73286361	-	1
cg17406915	19	47183976	-	1
cg06662140	1	17242035	-	1
cg15262317	12	89536576	-	1
cg12375025	18	60250999	-	1
cg05970790	18	69413691	-	1
cg08127460	3	183543495	-	1
cg26726589	10	33072875	-	1
cg01369750	8	710836	-	1
cg06960187	4	37125491	-	1
cg15911567	14	49195616	-	1
cg00907288	2	57277813	-	1
cg09103518	10	88610313	-	1
cg22288147	X	52664541	-	1
cg19269292	3	167936057	-	1
cg13393612	3	127351194	-	1
cg13682333	15	46091124	-	1
cg15258265	5	159083606	-	1
cg15692134	15	26129750	-	1
cg02430797	9	43837282	-	1
cg10804090	13	106228355	-	1
cg04150136	20	73453475	-	1
cg07085827	14	65774646	-	1
cg14817043	10	35520501	-	1
cg27353073	14	68563972	-	1
cg26458497	16	1555220	-	1
cg20178430	6	158588325	-	1
cg07425090	4	83826459	-	1
cg20068535	4	115021686	-	1
cg05653859	1	169651716	-	1
cg09727210	3	36931149	-	1
cg18368820	3	177035482	-	1
cg24484856	11	67494786	-	1
cg27547442	4	99998180	-	1
cg08749419	5	6350748	-	1
cg16744462	15	79702490	-	1
cg09533843	1	1263726	-	1
cg10717691	1	156274456	-	1
cg21392845	16	7308291	-	1
cg11669516	12	98710169	-	1
cg26059639	X	11994504	-	1
cg23405152	12	10588460	-	1
cg02354275	15	51402658	-	1
cg20038794	11	23399438	-	1
cg24098938	17	22993177	-	1
cg00799637	6	178040073	-	1
cg18501395	20	5112265	-	1
cg20291925	7	122640884	-	1
cg03774463	3	122446454	-	1
cg15816084	16	18416222	-	1
cg17254125	1	117987157	-	1
cg09783693	7	6785077	-	1
cg14235434	2	187610701	-	1
cg10729419	4	29368705	-	1
cg08190726	20	1223041	-	1
cg03513571	13	3525189	-	1
cg06560760	9	23104226	-	1
cg26737232	17	9604560	-	1
cg12065531	4	34052505	-	1
cg15113090	13	26739489	-	1
cg25225807	X	58215064	-	1
cg00253658	20	38223272	-	1
cg06058618	1	129780555	-	1
cg00867446	7	84442973	-	1
cg01952313	17	14993495	-	1
cg23521603	3	156773660	-	1
cg14890922	3	124399126	-	1
cg21044607	11	7005187	-	1
cg15908921	16	73655557	-	1
cg18103236	9	53026150	-	1
cg18651052	3	148860488	-	1
cg24799921	9	54872912	-	1
cg15216812	2	136734354	-	1
cg18448949	12	63150910	-	1
cg20632863	11	98473229	-	1
cg19178362	16	30486169	-	1
cg03084308	20	19527916	-	1
cg04920380	16	2530029	-	1
cg24803290	4	124187067	-	1
cg27175634	1	77325884	-	1
cg14002960	18	22824682	-	1
cg20272155	14	1585030	-	1
cg07545535	3	41836972	-	1
cg20550224	16	39698379	-	1
cg26465101	17	92401138	-	1
cg13571388	1	25452261	-	1
cg26010562	1	25696900	-	1
cg26324324	13	11145859	-	1
cg02272150	7	152556063	-	1
cg19697558	1	23142142	-	1
cg21148362	2	79689191	-	1
cg10283690	1	221373481	-	1
cg07016590	9	23530687	-	1
cg24555670	8	18132942	-	1
cg24028381	8	143315358	-	1
cg04479971	14	111990137	-	1
cg17284082	1	92511145	-	1
cg07968629	15	30637646	-	1
cg19595850	1	2766969	-	1
cg14131985	7	111772406	-	1
cg12986327	19	44802598	-	1
cg13756790	16	47965940	-	1
cg11404133	1	93724192	-	1
cg26747885	16	72174609	-	1
cg13525837	8	108827092	-	1
cg15765724	12	118874480	-	1
cg24364084	2	34724861	-	1
cg08080060	19	36566414	-	1
cg26012614	12	39262792	-	1
cg13437164	1	21336342	-	1
cg12204252	X	123991373	-	1
cg20383766	2	92650695	-	1
cg10827434	1	84711766	-	1
cg26068551	1	56321354	-	1
cg26024341	9	35369513	-	1
cg10897686	11	7025507	-	1
cg13575638	2	57010749	-	1
cg03958798	9	100467161	-	1
cg20118269	16	42088011	-	1
cg02415057	11	74255169	-	1
cg17936495	1	129947740	-	1
cg26738106	X	2402519	-	1
cg17832062	X	18520306	-	1
cg16606185	3	2587529	-	1
cg14241672	5	1821715	-	1
cg18187148	1	32776380	-	1
cg22882539	11	131254625	-	1
cg25994096	14	12706425	-	1
cg14820360	4	87644401	-	1
cg05920635	4	56183673	-	1
cg21850830	8	122735642	-	1
cg24530250	14	64184416	-	1
cg12100463	7	167175937	-	1
cg07580652	12	37964868	-	1
cg01463146	16	7415183	-	1
cg09827440	3	138590980	-	1
cg14826331	16	47813993	-	1
cg06570931	4	18521630	-	1
cg25591720	15	103352500	-	1
cg17911360	3	40632827	-	1
cg10138041	16	7461869	-	1
cg13271632	17	5803335	-	1
cg00859574	4	40184788	-	1
cg27596495	4	56183346	-	1
cg18749563	16	73807360	-	1
cg26663651	3	165836204	-	1
cg27260927	X	94888793	-	1
cg17307479	8	62706827	-	1
cg21831028	1	23676349	-	1
cg05528533	4	36251886	-	1
cg05891292	3	52240150	-	1
cg17401837	X	29869740	-	1
cg03223126	11	111033497	-	1
cg02606496	15	11016719	-	1
cg10263682	2	111362199	-	1
cg17831680	4	125008661	-	1
cg08284496	16	45534715	-	1
cg05651265	14	577315	-	1
cg14872731	14	4983415	-	1
cg06787764	1	45817337	-	1
cg13343486	19	46375875	-	1
cg14249520	14	5826877	-	1
cg13694746	2	28282732	-	1
cg03251349	4	30837144	-	1
cg26053771	16	8303026	-	1
cg04060904	17	61152013	-	1
cg03329755	4	168202962	-	1
cg03651138	9	64019326	-	1
cg05233877	4	32497207	-	1
cg11186155	1	140417501	-	1
cg16931807	16	69159707	-	1
cg00026853	20	28732969	-	1
cg18297027	15	6804119	-	1
cg09106574	1	131501255	-	1
cg16985259	1	43450323	-	1
cg03451670	12	118250458	-	1
cg04723113	11	7005385	-	1
cg16961092	7	139522889	-	1
cg13481969	15	110522877	-	1
cg26273005	16	1616617	-	1
cg20637405	4	43061176	-	1
cg11667847	15	1139505	-	1
cg06596613	20	42977068	-	1
cg17123676	1	165057376	-	1
cg14925994	4	33669244	-	1
cg17965690	19	10655898	-	1
cg26645635	11	56653260	-	1
cg21887309	6	138601082	-	1
cg10579008	16	45419055	-	1
cg03254465	1	2273027	-	1
cg21359049	6	139795694	-	1
cg17798614	1	5589890	-	1
cg03924164	20	73258668	-	1
cg21163765	4	87330393	-	1
cg06378498	16	48253020	-	1
cg01619129	8	8940821	-	1
cg04622176	9	115862889	-	1
cg26497264	19	11785650	-	1
cg02866761	10	59353252	-	1
cg06116271	11	120697553	-	1
cg09011026	15	9460368	-	1
cg08219531	2	69521580	-	1
cg21926402	2	135719297	-	1
cg24322333	4	114931936	-	1
cg05595556	15	88119906	-	1
cg03648780	10	72548414	-	1
cg03214297	10	80065460	-	1
cg16650529	12	68739504	-	1
cg10654819	13	104716620	-	1
cg20403644	16	660599	-	1
cg01936319	7	17603139	-	1
cg07160694	7	131327725	-	1
cg03897095	9	129282985	-	1
cg01203972	10	65710170	-	1
cg11390751	1	40088731	-	1
cg10143811	11	17361808	-	1
cg07835181	20	1467526	-	1
cg02216295	Y	7383621	-	1
cg01930524	16	69356732	-	1
cg12708802	2	91960469	-	1
cg24699296	19	7782526	-	1
cg21393135	4	32647655	-	1
cg25666403	10	72104582	-	1
cg26203849	17	1458195	-	1
[truncated: 63,536 more rows]
