# Supplementary material for: Usability of human Infinium MethylationEPIC BeadChip for mouse DNA methylation studies
Source: BMC Bioinformatics. 2017 Nov 15;18:486. doi: 10.1186/s12859-017-1870-y (PMC5688710; doi:10.1186/s12859-017-1870-y)
Supplement: Supplementary file 13 — Chimpanzee_EPIC. (XLS 6473 kb) [file 12859_2017_1870_MOESM13_ESM.xls]

## Sheet: Chimpanzee_EPIC.csv
	CHR	Mapinfo	Strand	Infinium_Design_Type
cg18478105	20	60596124	-	1
cg09835024	X	24283301	-	1
cg07779434	X	14929227	-	1
cg13417420	12	12963627	-	1
cg00617867	5	141596071	-	1
cg19607165	6	10475547	-	1
cg08770523	4	104886317	-	1
cg24040570	1	132581774	-	1
cg09387925	15	71540744	-	1
cg11947782	1	9826599	-	1
cg14361409	14	103845983	-	1
cg00376553	7	101088827	-	1
cg24176744	10	13290899	-	1
cg08360726	19	45559907	-	1
cg25261995	1	189417560	-	1
cg26846647	11	34084281	-	1
cg24568647	10	43262251	-	1
cg01415275	7	76060431	-	1
cg00172270	12	39643042	-	1
cg11385013	19	19460913	-	1
cg14324440	5	564828	-	1
cg11564042	3	154438994	-	1
cg15347924	6	73663405	-	1
cg16692836	15	73201114	-	1
cg15034345	2A	5785756	-	1
cg15775835	21	32499723	-	1
cg17579075	11	18483646	-	1
cg17693420	7	100104783	-	1
cg14428027	2B	207147884	-	1
cg03162770	14	30084315	-	1
cg14085177	9	129761322	-	1
cg00019576	8	142146900	-	1
cg14473344	3	146707145	-	1
cg18340446	3	54752331	-	1
cg25857090	21	31572993	-	1
cg00426921	1	116990761	-	1
cg24940967	3	46495584	-	1
cg17638175	16	3066673	-	1
cg17579214	13	97647552	-	1
cg13161614	7	38265714	-	1
cg00645593	10	36135684	-	1
cg18454654	11	115232829	-	1
cg00418216	7	25777087	-	1
cg18764577	18	9481146	-	1
cg21187462	9	17139486	-	1
cg25964517	4	52943362	-	1
cg01846046	11	62189569	-	1
cg26012731	X	116934828	-	1
cg15004949	19	8654873	-	1
cg25443851	5	26746277	-	1
cg02690159	10	25418458	-	1
cg13379851	15	87255147	-	1
cg11856078	2B	160543514	-	1
cg24500959	10	97200747	-	1
cg08374741	11	83651377	-	1
cg02570527	1	11043328	-	1
cg09063722	7	74440786	-	1
cg10366786	4	77337042	-	1
cg19605909	X	68244597	-	1
cg03795874	12	4646803	-	1
cg00084888	10	78321681	-	1
cg26053291	2A	89071879	-	1
cg01569664	13	110151859	-	1
cg08193650	2A	43895618	-	1
cg22448308	15	78657679	-	1
cg07821574	19	18384444	-	1
cg12588082	19	1900516	-	1
cg00382930	16	86747141	-	1
cg22551196	12	98919748	-	1
cg18553354	12	96442563	-	1
cg26317006	2B	244814849	-	1
cg21855135	22	40683689	-	1
cg14491479	8	142440299	-	1
cg15979146	1	25826702	-	1
cg10372372	17	14807199	-	1
cg16354091	5	138844562	-	1
cg24915371	2B	237040423	-	1
cg11739541	12	40180754	-	1
cg00075019	1	16366676	-	1
cg22014737	8	53537510	-	1
cg20870000	8	35274965	-	1
cg13547268	1	125636830	-	1
cg15929587	14	23082383	-	1
cg19591206	3	137537514	-	1
cg11843188	11	100296287	-	1
cg22374058	11	106330454	-	1
cg19306063	10	133175885	-	1
cg19747604	19	51335061	-	1
cg15949830	17	73328597	-	1
cg12936627	21	30880741	-	1
cg12513589	4	54083450	-	1
cg13168129	19	54936387	-	1
cg06637938	14	74187681	-	1
cg14108711	9	127322466	-	1
cg07089161	7	154741474	-	1
cg26802063	5	36543401	-	1
cg13419791	3	190990849	-	1
cg23518257	19	4806012	-	1
cg26549029	12	133718493	-	1
cg04166393	7	1542328	-	1
cg06523030	8	111931275	-	1
cg03582371	17	79151216	-	1
cg25950325	4	41817331	-	1
cg08482978	11	607348	-	1
cg14240733	9	78231468	-	1
cg24952959	3	31105872	-	1
cg11029746	15	72595426	-	1
cg23467008	6	153493777	-	1
cg01282150	13	22959346	-	1
cg00028678	2B	131494492	-	1
cg08039704	17	48543161	-	1
cg03070533	22	33951580	-	1
cg18755191	17	3733526	-	1
cg20716100	1	194571383	-	1
cg13132027	3	134358188	-	1
cg18695427	17	82332257	-	1
cg19846342	16	3321263	-	1
cg25739259	15	76222380	-	1
cg14598373	2B	121318677	-	1
cg20431024	12	123338058	-	1
cg14753458	3	49464627	-	1
cg20923676	2B	207706205	-	1
cg14106119	22	40405472	-	1
cg15482690	1	11144988	-	1
cg00012701	6	30813153	-	1
cg25928603	2B	204168535	-	1
cg00792783	2B	202499516	-	1
cg09192059	X	31482132	-	1
cg24954668	7	19405891	-	1
cg04381006	10	71756635	-	1
cg25542337	7	1257585	-	1
cg24283027	11	65907094	-	1
cg12554051	12	564051	-	1
cg10957242	4	187227662	-	1
cg17878139	13	18471350	-	1
cg17325716	2A	20125346	-	1
cg08894131	1	111481773	-	1
cg03408556	1	226598303	-	1
cg15278204	12	111110953	-	1
cg22416916	6	161889279	-	1
cg09918605	2A	95353470	-	1
cg02152120	1	118523186	-	1
cg07790079	1	121267762	-	1
cg04836978	X	73310696	-	1
cg05170867	16	83957726	-	1
cg06895834	7	70859669	-	1
cg19758385	13	113059446	-	1
cg01602153	8	55889220	-	1
cg19958696	11	105982295	-	1
cg05351940	2B	223273332	-	1
cg06915193	4	187609767	-	1
cg27542476	7	150182986	-	1
cg06082920	1	51705080	-	1
cg24911934	18	66443863	-	1
cg07675334	16	29950461	-	1
cg26701226	17	6104712	-	1
cg02830632	1	110181549	-	1
cg03456821	5	138871328	-	1
cg07700920	16	84386783	-	1
cg09201001	11	18418434	-	1
cg00885176	8	68552537	-	1
cg20586210	3	201555456	-	1
cg02488385	21	20781284	-	1
cg23643471	19	42518742	-	1
cg12458361	7	110021943	-	1
cg25268100	10	132460282	-	1
cg04553960	2B	246115868	-	1
cg10287137	11	70953429	-	1
cg12172057	7	46182720	-	1
cg00376283	12	123806555	-	1
cg22493117	19	13383110	-	1
cg01421963	19	12001290	-	1
cg00751937	12	95239491	-	1
cg12943539	2A	28011417	-	1
cg10580335	3	129472340	-	1
cg07757545	11	47790182	-	1
cg06234941	3	198733457	-	1
cg13112361	11	61408760	-	1
cg09132913	16	57617544	-	1
cg07309238	5	111346023	-	1
cg09655782	4	73519428	-	1
cg26422488	5	17118211	-	1
cg03590418	X	154960220	-	1
cg03337507	10	68295542	-	1
cg16985113	11	63809114	-	1
cg19990651	6	33499709	-	1
cg19586132	19	1619994	-	1
cg08039823	6	33881587	-	1
cg05863502	9	137473733	-	1
cg19974483	8	121737899	-	1
cg22457668	8	1298036	-	1
cg08286799	16	89661628	-	1
cg08818886	X	16843998	-	1
cg06641959	16	27526869	-	1
cg21048812	19	40706113	-	1
cg11163620	4	160168680	-	1
cg06995624	17	73965904	-	1
cg05258757	3	129359176	-	1
cg14667837	19	21097889	-	1
cg17585615	21	30715427	-	1
cg05647859	12	80946422	-	1
cg20393545	19	49960887	-	1
cg02017486	17	81528134	-	1
cg21159768	X	55481432	-	1
cg04600774	2B	246918545	-	1
cg17251423	5	140426868	-	1
cg06895436	8	79589816	-	1
cg00401797	1	3191973	-	1
cg11869186	3	80958613	-	1
cg25049597	15	72394789	-	1
cg09966455	20	60685523	-	1
cg17847861	19	45668480	-	1
cg18347423	19	4734144	-	1
cg13516390	1	5980273	-	1
cg25187648	3	50130652	-	1
cg10313047	3	53161929	-	1
cg13140621	17	1665755	-	1
cg16739845	14	91109518	-	1
cg11472093	19	59097260	-	1
cg12905688	3	50878049	-	1
cg16963144	20	22700376	-	1
cg09399498	7	87669289	-	1
cg14386946	2B	182942480	-	1
cg25365565	6	27392713	-	1
cg11332484	1	19852388	-	1
cg27331759	16	295187	-	1
cg26706909	2A	44840180	-	1
cg22417589	X	22165848	-	1
cg24376021	19	47148624	-	1
cg01398299	7	1421618	-	1
cg18328404	5	135038667	-	1
cg12914966	6	29124991	-	1
cg04797323	12	93787831	-	1
cg08333708	16	2552376	-	1
cg03021048	1	47396209	-	1
cg24583966	1	183029340	-	1
cg13977827	9	14552527	-	1
cg25337069	5	139258029	-	1
cg10019095	1	113708291	-	1
cg02329175	12	31497446	-	1
cg19833011	1	124095912	-	1
cg19946085	15	48491837	-	1
cg20116804	6	48749828	-	1
cg21156771	11	84232254	-	1
cg01603073	5	177740354	-	1
cg03559817	5	136832777	-	1
cg11888066	1	19438410	-	1
cg09572067	16	21240805	-	1
cg08796252	2B	175959637	-	1
cg02317785	3	125784264	-	1
cg13934606	12	32141228	-	1
cg08828607	5	97443923	-	1
cg17108364	12	60791387	-	1
cg17976635	11	67396874	-	1
cg02082720	5	133643825	-	1
cg01278596	5	140566336	-	1
cg21620107	8	1581132	-	1
cg04789839	6	33818777	-	1
cg10627839	1	175606345	-	1
cg13440296	4	107716222	-	1
cg26615813	3	36948112	-	1
cg01410878	17	22398366	-	1
cg06008401	16	75044289	-	1
cg01786306	19	59008777	-	1
cg07145229	8	96678318	-	1
cg17386466	2A	88022142	-	1
cg02167193	6	31067589	-	1
cg06845943	1	135193542	-	1
cg08000459	4	190405520	-	1
cg00629941	15	72566064	-	1
cg00275181	5	140876962	-	1
cg23761114	3	65626530	-	1
cg23163386	3	2544534	-	1
cg13649383	5	140004801	-	1
cg25030467	14	93537417	-	1
cg16588073	1	134977167	-	1
cg25202298	2A	31681743	-	1
cg00589864	2A	69157617	-	1
cg07574710	X	19077299	-	1
cg15803122	17	76262217	-	1
cg15012572	12	41600456	-	1
cg15385397	4	91767419	-	1
cg17541810	12	11910909	-	1
cg12019806	22	37911251	-	1
cg04286878	5	432979	-	1
cg06839900	1	2412407	-	1
cg03508643	3	103868295	-	1
cg21260072	20	38070181	-	1
cg27289462	14	93524976	-	1
cg13372743	8	49093772	-	1
cg05684773	2B	246482560	-	1
cg10255879	16	85204433	-	1
cg23039201	2A	28011437	-	1
cg27338957	6	33721950	-	1
cg02888048	7	99249304	-	1
cg04557544	16	13117081	-	1
cg10693616	17	48058530	-	1
cg13836422	2A	20213283	-	1
cg15831060	2A	97883016	-	1
cg03673295	19	45051780	-	1
cg12266551	19	50082423	-	1
cg12314510	17	56780297	-	1
cg10178263	1	113024406	-	1
cg15201536	19	20383973	-	1
cg06797617	2A	88658336	-	1
cg23391090	10	129531662	-	1
cg20152424	11	607505	-	1
cg23949969	5	181961577	-	1
cg09373364	16	29959063	-	1
cg23719091	5	136832971	-	1
cg13085895	12	7106639	-	1
cg15322963	10	92126668	-	1
cg12708864	2A	81969597	-	1
cg18238366	20	32790711	-	1
cg25695068	17	79864490	-	1
cg13352750	7	25774361	-	1
cg02461691	2B	219808319	-	1
cg08493959	2B	224655453	-	1
cg22888055	15	38412422	-	1
cg06754916	1	135379573	-	1
cg11112791	14	57169148	-	1
cg02671421	1	127652712	-	1
cg17978562	5	31010431	-	1
cg11761729	2B	178797680	-	1
cg25794571	13	28264890	-	1
cg11474464	15	24136254	-	1
cg13289788	8	549222	-	1
cg01489441	16	1744900	-	1
cg11018432	12	125216891	-	1
cg07969984	7	94111216	-	1
cg13071386	3	38026483	-	1
cg08165971	2B	238145146	-	1
cg00795341	5	35464454	-	1
cg21187554	9	39123659	-	1
cg02890368	20	56067682	-	1
cg03264550	20	56106432	-	1
cg06149604	1	123397583	-	1
cg10003032	7	5223810	-	1
cg20278383	13	95635513	-	1
cg24011501	17	75909639	-	1
cg07689252	2B	247109669	-	1
cg22013210	13	33468362	-	1
cg13575271	9	136713635	-	1
cg05898729	1	67549203	-	1
cg06879405	11	106208867	-	1
cg22776687	6	170750114	-	1
cg27066829	19	6773678	-	1
cg21752201	18	54768745	-	1
cg11890740	X	56957859	-	1
cg22175303	3	142125418	-	1
cg08999764	17	34567990	-	1
cg06875488	4	7821388	-	1
cg02429656	12	62397058	-	1
cg10735632	2A	106420946	-	1
cg05420668	16	29035674	-	1
cg06600420	19	17843922	-	1
cg18482098	2A	56130454	-	1
cg02537902	15	73179537	-	1
cg08694786	14	99982603	-	1
cg23422659	17	10680305	-	1
cg23279756	6	109899489	-	1
cg08611470	10	102150687	-	1
cg08363339	20	56261389	-	1
cg24932662	8	143380444	-	1
cg14445507	7	154355048	-	1
cg23227355	2A	20086035	-	1
cg23333337	19	60303816	-	1
cg01369328	17	80981466	-	1
cg05944369	4	176558428	-	1
cg14571130	20	55674041	-	1
cg18139254	14	99960905	-	1
cg16600501	19	15276954	-	1
cg05351887	16	3969429	-	1
cg21970554	19	61582712	-	1
cg20136738	1	210103048	-	1
cg10282899	15	22668737	-	1
cg15646967	7	38424623	-	1
cg12307787	20	46517458	-	1
cg02243437	10	58059278	-	1
cg01975461	6	32251611	-	1
cg00479908	19	50653574	-	1
cg16631544	19	18518261	-	1
cg17310037	17	66686274	-	1
cg16106804	14	100525871	-	1
cg21681396	1	34352064	-	1
cg24123563	14	76755541	-	1
cg23230629	11	117258365	-	1
cg10302973	19	55379682	-	1
cg08289412	16	66039541	-	1
cg23241950	1	127161444	-	1
cg25134567	17	65435394	-	1
cg03546505	14	104555850	-	1
cg27590748	5	143530194	-	1
cg19380664	8	72299874	-	1
cg26617938	19	16179805	-	1
cg09865676	1	43244703	-	1
cg00997411	1	184177244	-	1
cg11459648	5	140094219	-	1
cg15830544	14	104162831	-	1
cg04607323	20	61144045	-	1
cg27123613	3	46643153	-	1
cg06748468	19	12948698	-	1
cg10266068	19	18637159	-	1
cg00884093	22	45362133	-	1
cg15500320	1	59321643	-	1
cg06851336	10	102150957	-	1
cg22817719	11	128221280	-	1
cg12316865	17	3704209	-	1
cg18061259	12	106936717	-	1
cg18096251	5	2239406	-	1
cg00828556	3	200651604	-	1
cg25074794	10	45474277	-	1
cg23347273	19	47477213	-	1
cg12165240	15	70988873	-	1
cg06993041	6	31067526	-	1
cg00236302	12	68375302	-	1
cg08217024	14	46574999	-	1
cg10453419	15	99005617	-	1
cg19559984	7	27393232	-	1
cg21454656	22	39662279	-	1
cg22249789	2A	63924143	-	1
cg04269569	16	9009718	-	1
cg14930586	8	139770736	-	1
cg08169020	14	67953589	-	1
cg20540942	7	130419067	-	1
cg09742915	12	93590819	-	1
cg20251973	2A	25107513	-	1
cg24374159	10	44914839	-	1
cg04068042	6	133258348	-	1
cg09731958	7	96605501	-	1
cg20143258	16	56326789	-	1
cg10884288	7	3547691	-	1
cg20327258	1	86460124	-	1
cg23356562	7	131625354	-	1
cg20015269	X	50012941	-	1
cg13910493	12	36031921	-	1
cg11801282	8	18782059	-	1
cg03650154	19	57206460	-	1
cg20645074	12	40589025	-	1
cg17031787	6	32346570	-	1
cg17211261	10	74000408	-	1
cg23521916	3	49468254	-	1
cg14147184	9	134620157	-	1
cg26328502	13	30091372	-	1
cg09096054	13	71688916	-	1
cg14881209	19	11663478	-	1
cg18656132	6	29855766	-	1
cg03940643	16	11420850	-	1
cg02758706	17	12029258	-	1
cg22516213	1	28682303	-	1
cg18464790	6	90467271	-	1
cg09294347	2A	1240503	-	1
cg06302025	X	103280346	-	1
cg13341402	1	139476745	-	1
cg15720343	8	25230215	-	1
cg14427437	11	20015446	-	1
cg06122871	6	85344263	-	1
cg15186638	8	45971050	-	1
cg07061914	15	26076501	-	1
cg15101980	5	151164840	-	1
cg23712522	8	143437802	-	1
cg25807487	11	66711914	-	1
cg03828109	17	3705564	-	1
cg09545197	1	126167775	-	1
cg22086828	18	4114395	-	1
cg26105015	3	126408660	-	1
cg21044833	19	13170529	-	1
cg23714660	4	3502116	-	1
cg12943255	14	29419969	-	1
cg24828603	12	33346789	-	1
cg27635983	19	8035015	-	1
cg14978307	7	156801947	-	1
cg24939980	19	45152894	-	1
cg22674613	6	45003661	-	1
cg10576032	17	82471494	-	1
cg24175580	19	40737976	-	1
cg12546355	7	156892725	-	1
cg22342925	8	142365258	-	1
cg12639324	10	90387519	-	1
cg14376917	14	19597155	-	1
cg03459953	6	54532052	-	1
cg02446647	6	134549790	-	1
cg15205204	1	6479058	-	1
cg17635294	8	141096728	-	1
cg20648992	6	111053024	-	1
cg19548524	19	19989761	-	1
cg02350790	10	128249940	-	1
cg01141572	4	148749800	-	1
cg05365824	22	16724488	-	1
cg10099415	2A	51153698	-	1
cg27169819	17	80882735	-	1
cg18170879	17	28230716	-	1
cg00974107	13	18115568	-	1
cg13374701	1	26865468	-	1
cg17967071	1	3506921	-	1
cg26838691	2A	24493063	-	1
cg06060835	6	32225142	-	1
cg27266176	14	63788109	-	1
cg03054303	16	1641375	-	1
cg11418303	1	71672157	-	1
cg08727957	6	42115280	-	1
cg13607935	19	8855166	-	1
cg05557027	12	133993200	-	1
cg26380756	22	37375990	-	1
cg13236475	3	65261601	-	1
cg21610164	6	26539525	-	1
cg21140931	3	11158241	-	1
cg09401661	17	45237219	-	1
cg03130962	6	31496019	-	1
cg19504702	5	155330818	-	1
cg01453053	20	41934485	-	1
cg27596538	9	110465291	-	1
cg26890920	1	25607748	-	1
cg04369109	6	151314681	-	1
cg20827882	11	72848127	-	1
cg23679894	1	162231382	-	1
cg24513433	18	45487548	-	1
cg08623948	7	21802217	-	1
cg06034437	3	10340018	-	1
cg06480695	19	1829406	-	1
cg08509172	19	19591429	-	1
cg10109585	2A	72078403	-	1
cg20697066	1	17997282	-	1
cg10310846	10	28953115	-	1
cg01021547	7	2823263	-	1
cg21205468	1	191982794	-	1
cg16349277	4	47612219	-	1
cg21367137	16	67373397	-	1
cg21071815	3	51087396	-	1
cg19026977	5	174606461	-	1
cg26945811	11	74213643	-	1
cg22813821	12	71573694	-	1
cg10904986	8	143231940	-	1
cg21831587	7	72260182	-	1
cg14132868	11	18107803	-	1
cg10210571	1	210661265	-	1
cg09305898	1	210760586	-	1
cg21050234	18	5851667	-	1
cg18252039	14	36566987	-	1
cg26892120	15	59632252	-	1
cg01622930	3	129304619	-	1
cg22114775	11	46714398	-	1
cg01308827	19	40836621	-	1
cg25257677	8	18565753	-	1
cg06559364	6	33855206	-	1
cg10043817	4	156391862	-	1
cg12140441	3	14516255	-	1
cg04565649	5	42035641	-	1
cg23633635	17	7458840	-	1
cg03173679	2A	75447782	-	1
cg03646189	5	2784517	-	1
cg08014241	2B	202400308	-	1
cg16678185	1	26628762	-	1
cg21243143	7	100740563	-	1
cg16195332	6	160270900	-	1
cg01132696	6	33499712	-	1
cg20476087	2A	27494900	-	1
cg11651535	6	168265468	-	1
cg09985530	16	74056891	-	1
cg25644556	7	25758835	-	1
cg03032247	17	9109952	-	1
cg11267829	15	57366703	-	1
cg23116504	22	48930098	-	1
cg03738365	6	20422452	-	1
cg16991886	6	11922719	-	1
cg09144480	1	116994561	-	1
cg01691333	10	35611266	-	1
cg26683316	17	17655911	-	1
cg11349878	1	11097685	-	1
cg18315834	14	63522008	-	1
cg26644781	16	57382295	-	1
cg05372495	19	1005333	-	1
cg03738384	16	84228417	-	1
cg08638287	1	135379466	-	1
cg26706187	11	113032941	-	1
cg25147376	1	145277484	-	1
cg20767356	1	128904234	-	1
cg18102950	X	124249378	-	1
cg15768968	22	35151830	-	1
cg10742620	15	65316533	-	1
cg15694127	1	110306763	-	1
cg06922731	6	7829801	-	1
cg09343092	7	25734457	-	1
cg19489885	5	180389687	-	1
cg20180092	3	40001011	-	1
cg17853707	19	23396635	-	1
cg19706320	14	99412697	-	1
cg20746422	11	75086494	-	1
cg14236957	6	30051891	-	1
cg21325079	9	39046721	-	1
cg24441975	1	39109238	-	1
cg22508530	1	44312674	-	1
cg20161572	14	103286037	-	1
cg05712296	1	129667513	-	1
cg10974104	11	117141971	-	1
cg19218082	13	110844067	-	1
cg02633491	6	54277302	-	1
cg26305896	16	2297835	-	1
cg08568720	20	59743773	-	1
cg09070199	X	62887913	-	1
cg03414757	10	78183259	-	1
cg24128590	14	72963227	-	1
cg18209674	2A	54614002	-	1
cg20873718	7	1220498	-	1
cg00935119	6	37156163	-	1
cg14983362	11	116964097	-	1
cg23540020	7	158836000	-	1
cg11265528	22	23072765	-	1
cg14597726	13	62150187	-	1
cg24122498	17	4770894	-	1
cg26334023	17	8438632	-	1
cg22678952	12	4372750	-	1
cg15052447	17	75673167	-	1
cg00194465	10	7907356	-	1
cg18172830	17	49435282	-	1
cg03126718	2A	39695171	-	1
cg15202102	11	6107845	-	1
cg26465547	7	154068102	-	1
cg23062112	11	26190940	-	1
cg27567474	19	51961473	-	1
cg10363578	11	87973818	-	1
cg09938784	9	36123977	-	1
cg25351653	19	17074345	-	1
cg19032492	17	7982364	-	1
cg16480660	15	96762880	-	1
cg03104309	19	55478035	-	1
cg13685951	1	155699296	-	1
cg05932517	17	2815144	-	1
cg01121060	18	19849399	-	1
cg24663256	4	21832252	-	1
cg05922771	6	169869647	-	1
cg07863439	10	121992643	-	1
cg17254303	13	49157420	-	1
cg00263677	16	84492803	-	1
cg09475510	6	89717564	-	1
cg12342027	7	43463118	-	1
cg20216802	3	158815420	-	1
cg17779026	17	80401585	-	1
cg20923942	1	184642446	-	1
cg10336578	1	169644128	-	1
cg22198044	4	2879638	-	1
cg19830147	21	32262318	-	1
cg06168050	17	24641602	-	1
cg02354839	5	42101407	-	1
cg24424146	6	126999588	-	1
cg15719572	1	40326665	-	1
cg22487414	19	41049840	-	1
cg18566515	10	121087655	-	1
cg02884884	7	76269814	-	1
cg21907156	5	35081696	-	1
cg10686387	9	130542038	-	1
cg10115987	2B	224594170	-	1
cg07810164	X	13510643	-	1
cg01222133	16	3079607	-	1
cg01610165	5	125337392	-	1
cg07364009	16	47315376	-	1
cg06834274	10	27503106	-	1
cg15007222	19	50735803	-	1
cg10763234	15	93810335	-	1
cg24363811	10	38396623	-	1
cg19542548	3	11482640	-	1
cg21073520	19	19864672	-	1
cg00220905	5	99055744	-	1
cg26145455	16	57179465	-	1
cg14601050	17	74682924	-	1
cg23866403	19	40327376	-	1
cg11964308	12	35104817	-	1
cg23962483	1	40238350	-	1
cg20709110	22	18386301	-	1
cg23741639	11	368952	-	1
cg00767644	1	153494717	-	1
cg24490964	6	28995472	-	1
cg12755298	8	62613575	-	1
cg02288088	2B	119429495	-	1
cg27586682	1	26113413	-	1
cg26493145	16	45589297	-	1
cg23250288	1	95183713	-	1
cg07164493	21	32133135	-	1
cg12881726	7	29073797	-	1
cg09503234	11	2161482	-	1
cg23041109	13	28184713	-	1
cg26685709	7	151047705	-	1
cg23323712	11	62009039	-	1
cg26116980	18	75745636	-	1
cg03061682	15	25765576	-	1
cg09197492	11	2571078	-	1
cg19765175	10	733554	-	1
cg02395917	8	137328675	-	1
cg08351911	16	88611539	-	1
cg08265551	1	129241279	-	1
cg21919967	9	76933790	-	1
cg24967852	2A	25291601	-	1
cg26106362	10	5974592	-	1
cg17054879	2A	91268011	-	1
cg03696599	2B	124600403	-	1
cg12177182	6	170344141	-	1
cg16493531	6	31091573	-	1
cg12839623	1	21163023	-	1
cg26804023	16	634588	-	1
cg26946232	6	167525588	-	1
cg14899563	17	82203299	-	1
cg23797839	10	56675550	-	1
cg19952095	4	148088040	-	1
cg12594911	1	113562016	-	1
cg02823457	17	8136010	-	1
cg12634124	2B	229053869	-	1
cg03427576	20	30503512	-	1
cg04517722	19	18081794	-	1
cg14126020	20	59818902	-	1
cg20327645	19	50936064	-	1
cg02941903	3	13704467	-	1
cg00860370	1	104537771	-	1
cg02182698	12	41182036	-	1
cg13568992	13	28167632	-	1
cg14230666	15	81220045	-	1
cg09248944	2B	164080923	-	1
cg08765317	5	169296270	-	1
cg22603247	10	122623945	-	1
cg13150282	12	109491189	-	1
cg04832932	11	31740431	-	1
cg11463612	2B	176873659	-	1
cg18873965	12	133813722	-	1
cg15390554	1	2850356	-	1
cg08051310	6	13053933	-	1
cg11663289	3	164544992	-	1
cg23724873	2A	75143200	-	1
cg15758147	11	65405888	-	1
cg07888273	6	10512485	-	1
cg02009103	10	100184803	-	1
cg21557219	8	14833818	-	1
cg24707505	2B	182596915	-	1
cg00076195	5	142261494	-	1
cg10077239	14	28796080	-	1
cg19206653	22	36710540	-	1
cg03587422	19	41080837	-	1
cg00781298	9	5054732	-	1
cg01362515	17	15772684	-	1
cg19672993	7	69217355	-	1
cg02799478	19	62627805	-	1
cg00963305	16	57120644	-	1
cg20378147	1	31705241	-	1
cg08855361	16	57806693	-	1
cg19848599	5	132987299	-	1
cg10747192	11	61941428	-	1
cg13355253	5	2754944	-	1
cg02536625	3	159606270	-	1
cg21131339	12	124209075	-	1
cg12243980	11	1987355	-	1
cg02461502	16	88602276	-	1
cg16916165	17	60334266	-	1
cg09374949	19	18738231	-	1
cg13048808	17	44024311	-	1
cg13927782	19	18236438	-	1
cg21480173	19	10547803	-	1
cg01978368	1	16366102	-	1
cg01049205	10	83631037	-	1
cg05161602	1	111329678	-	1
cg11239694	19	37540097	-	1
cg07120156	6	34819487	-	1
cg19999567	1	995876	-	1
cg23385395	7	1881230	-	1
cg23392963	18	43940062	-	1
cg14312959	17	80488245	-	1
cg10535597	12	111510445	-	1
cg08083988	19	42707476	-	1
cg14561672	9	135592111	-	1
cg25516022	17	41653194	-	1
cg19434470	17	7067838	-	1
cg19380499	3	132422243	-	1
cg03504002	X	24136743	-	1
cg15988514	1	203511909	-	1
cg25273340	11	60509824	-	1
cg07721005	5	27172240	-	1
cg12841929	X	51030090	-	1
cg23910765	5	179996365	-	1
cg25436375	22	22007276	-	1
cg01885839	5	112132947	-	1
cg18705773	5	172328862	-	1
cg16984619	11	6402324	-	1
cg04361145	9	120237214	-	1
cg02032606	17	48545263	-	1
cg06545139	4	956182	-	1
cg13115118	X	155799925	-	1
cg24880056	18	29320144	-	1
cg10061292	6	33386434	-	1
cg16232702	8	34772645	-	1
cg09360748	14	66761851	-	1
cg25814612	19	828882	-	1
cg04752871	2B	121236393	-	1
cg18585642	15	72778544	-	1
cg16170181	4	146112175	-	1
cg02930763	6	112034109	-	1
cg04869568	2A	590436	-	1
cg11908751	11	64991818	-	1
cg14944575	19	56943354	-	1
cg18464160	17	39134775	-	1
cg06734429	19	44660999	-	1
cg03554133	19	44637748	-	1
cg05598816	18	55469544	-	1
cg13095091	1	17530987	-	1
cg16590635	16	87300423	-	1
cg05515034	16	2976401	-	1
cg25790087	2B	202139145	-	1
cg25154363	10	108376056	-	1
cg21869590	3	59017129	-	1
cg01071313	17	37661331	-	1
cg16987804	1	226411056	-	1
cg11586605	11	106528273	-	1
cg06389554	20	3280129	-	1
cg07392088	10	1066044	-	1
cg25983589	18	20099344	-	1
cg11029279	7	129878626	-	1
cg07883600	3	54357493	-	1
cg01730258	11	63801134	-	1
cg11416243	10	11313954	-	1
cg01590076	8	67194813	-	1
cg27549834	3	40440207	-	1
cg10338082	3	127993032	-	1
cg23473285	6	72191858	-	1
cg17400366	19	10501853	-	1
cg00039794	2A	109229722	-	1
cg09190219	12	33638331	-	1
cg17810691	7	101223549	-	1
cg12138063	19	16770717	-	1
cg02770249	X	121061041	-	1
cg26277456	15	76103498	-	1
cg05983594	14	89456556	-	1
cg16439555	11	64834942	-	1
cg22700854	17	81379642	-	1
cg11325764	14	49488676	-	1
cg03146993	17	20286821	-	1
cg24535622	1	6481155	-	1
cg20022862	11	65414285	-	1
cg25930161	5	180253780	-	1
cg13610421	7	101147906	-	1
cg02977478	2A	20626374	-	1
cg16648355	8	92826705	-	1
cg06234613	14	74025262	-	1
cg15708001	12	34942231	-	1
cg18863135	1	47693014	-	1
cg08443851	16	85260552	-	1
cg00034416	1	133561177	-	1
cg11466301	16	69270666	-	1
cg22402853	12	39256375	-	1
cg21632085	12	51289083	-	1
cg10781408	1	130037572	-	1
cg13775005	14	34471570	-	1
cg25648267	5	135718410	-	1
cg00142642	10	13350424	-	1
cg02976723	6	3830221	-	1
cg24824417	11	43670418	-	1
cg19643390	17	49228710	-	1
cg12832630	3	44333427	-	1
cg13691247	12	35574888	-	1
cg14862111	12	109974724	-	1
cg08584230	13	113754828	-	1
cg12790440	16	66705363	-	1
cg26953640	17	1209442	-	1
cg01276616	2A	42846732	-	1
cg24353698	13	20974151	-	1
cg00945209	17	77783345	-	1
cg03110633	19	40200063	-	1
cg08847919	11	66786995	-	1
cg26423677	2A	17955189	-	1
cg19148440	3	10121022	-	1
cg16702144	9	127620003	-	1
cg11204139	17	4020085	-	1
cg21863110	1	120907877	-	1
cg15462411	17	80854047	-	1
cg01841782	1	206865543	-	1
cg07146974	6	86302790	-	1
cg21062897	14	49461544	-	1
cg04994773	1	109846109	-	1
cg24033330	20	37616980	-	1
cg23432654	7	4226121	-	1
cg19817445	7	153178398	-	1
cg00836097	20	29765493	-	1
cg03410436	10	1829979	-	1
cg09918713	16	29964378	-	1
cg15010352	19	13108343	-	1
cg00810836	12	55713110	-	1
cg26342671	2B	128380051	-	1
cg25910466	20	21418013	-	1
cg22865542	19	51862369	-	1
cg15134787	7	55902579	-	1
cg09453870	15	66553094	-	1
cg16620382	6	43871658	-	1
cg24996985	2A	106950394	-	1
cg24458329	1	15619360	-	1
cg16824069	X	53896783	-	1
cg06397345	22	45209510	-	1
cg22696982	2B	181116117	-	1
cg22737919	19	59097932	-	1
cg14530382	19	6791493	-	1
cg12461469	3	153469284	-	1
cg00597621	5	133649288	-	1
cg18132228	15	53054558	-	1
cg03466198	7	49347633	-	1
cg01837657	15	86848427	-	1
cg19370934	17	82449432	-	1
cg17451771	3	166473452	-	1
cg16271017	6	7786369	-	1
cg09824849	20	61057943	-	1
cg05001864	16	11981898	-	1
cg20259401	15	64175333	-	1
cg12467025	16	66070038	-	1
cg15396800	1	157484687	-	1
cg04482794	1	205923996	-	1
cg15644742	1	2292632	-	1
cg04968127	11	10526914	-	1
cg09299076	16	89462157	-	1
cg08353090	13	18115568	-	1
cg09361488	1	12763629	-	1
cg16986746	3	49301933	-	1
cg18277231	11	44641123	-	1
cg14848383	1	6620687	-	1
cg22922403	8	143328561	-	1
cg17386911	5	178164904	-	1
cg01969433	11	46666484	-	1
cg02547138	11	64805512	-	1
cg20328917	12	88293797	-	1
cg00270594	10	67416873	-	1
cg12651044	1	128429918	-	1
cg05801325	4	511492	-	1
cg15105932	10	29574957	-	1
cg15206656	20	32283052	-	1
cg06245997	11	3705554	-	1
cg18040786	1	2412382	-	1
cg06721775	2B	207702188	-	1
cg22391883	1	16366639	-	1
cg04575016	3	70275254	-	1
cg26886544	16	22109007	-	1
cg10644772	12	123596500	-	1
cg09415601	16	81438895	-	1
cg04698434	2A	25373034	-	1
cg20435725	2A	88077657	-	1
cg11647651	17	4824894	-	1
cg13791183	19	46018621	-	1
cg10825881	15	49138247	-	1
cg15166552	3	160296048	-	1
cg16249355	17	77279592	-	1
cg07332388	10	122452635	-	1
cg20281046	4	17248231	-	1
cg13735453	14	94916371	-	1
cg27620438	5	115789898	-	1
cg14251698	15	41406340	-	1
cg07196207	4	47122524	-	1
cg11348583	1	175492551	-	1
cg05407003	7	21826958	-	1
cg23214243	2B	237900305	-	1
cg08892600	1	202689791	-	1
cg25566507	19	18128221	-	1
cg10542562	11	126699126	-	1
cg24541426	2B	180641559	-	1
cg11048722	20	59733956	-	1
cg21027267	6	31756223	-	1
cg11464216	19	55711628	-	1
cg19384531	6	51417684	-	1
cg12822242	8	125239858	-	1
cg08429214	19	44738954	-	1
cg10353388	11	91540534	-	1
cg13187009	20	54577706	-	1
cg12414872	3	52833249	-	1
cg20467929	17	73220959	-	1
cg25991468	7	27019816	-	1
cg05039080	6	126997754	-	1
cg10541887	4	187867203	-	1
cg21466874	2B	174237435	-	1
cg01665212	6	31092144	-	1
cg00912164	12	133447938	-	1
cg12361165	7	98734604	-	1
cg24491766	7	20568895	-	1
cg22435081	17	14214405	-	1
cg02930037	20	34056179	-	1
cg26561623	17	74618111	-	1
cg09348230	12	56639125	-	1
cg22690212	1	113057970	-	1
cg26960543	7	1910242	-	1
cg20141910	1	159150554	-	1
cg18711899	14	99153856	-	1
cg23440816	1	203075269	-	1
cg06646682	1	1246955	-	1
cg16849041	8	21467849	-	1
cg11002851	4	37438766	-	1
cg18879780	6	32397771	-	1
cg11063729	6	10501734	-	1
cg12941622	2B	176364378	-	1
cg16729710	6	131676269	-	1
cg15217867	18	70898408	-	1
cg06220235	16	11426158	-	1
cg22610533	12	25428231	-	1
cg08265790	5	143084075	-	1
cg04184107	10	31225441	-	1
cg01907476	2A	91359648	-	1
cg05191217	5	155541349	-	1
cg16951550	11	60758066	-	1
cg05633407	17	82201734	-	1
cg17297206	16	65786464	-	1
cg06467504	11	64846678	-	1
cg14315058	8	96427583	-	1
cg22261669	13	98515257	-	1
cg23255835	2A	29521506	-	1
cg16619662	19	44765160	-	1
cg02252795	16	85505945	-	1
cg02599498	7	156482723	-	1
cg20719524	15	72529352	-	1
cg26501714	22	49468815	-	1
cg22203628	11	67141282	-	1
cg03093838	6	138847004	-	1
cg06352730	7	46182725	-	1
cg16397884	5	133408278	-	1
cg17115147	6	46030562	-	1
cg10360071	2A	105471162	-	1
cg17691292	8	92826545	-	1
cg05713782	11	92757633	-	1
cg13410117	10	43901747	-	1
cg00542224	10	43182859	-	1
cg11288801	19	1357803	-	1
cg25777912	4	8404528	-	1
cg10020325	2B	224580764	-	1
cg06059056	3	13190859	-	1
cg12753895	1	46109471	-	1
cg03920623	12	47194941	-	1
cg10954469	2A	71848738	-	1
cg01367310	4	1024792	-	1
cg01622437	12	115185729	-	1
cg01642827	7	296400	-	1
cg17234776	19	7594465	-	1
cg18050295	3	13127507	-	1
cg17477273	6	36690122	-	1
cg15209419	1	182019317	-	1
cg11206526	20	43153952	-	1
cg06579087	X	24013159	-	1
cg24857238	12	133718916	-	1
cg12871990	3	89766534	-	1
cg03738868	7	101295822	-	1
cg02305961	14	104442483	-	1
cg11022985	3	28789349	-	1
cg19282928	2B	245986134	-	1
cg16528272	4	3582312	-	1
cg04261791	1	109469745	-	1
cg05083414	4	2685102	-	1
cg20199354	16	3062879	-	1
cg10903596	15	73180213	-	1
cg13513411	19	4683908	-	1
cg01563031	11	20496485	-	1
cg25130530	1	113796263	-	1
cg27106726	19	1047952	-	1
cg09367185	19	43421176	-	1
cg13539424	14	100774607	-	1
cg23400592	20	33437954	-	1
cg01049316	1	158346519	-	1
cg23933606	19	4962810	-	1
cg03038233	16	14861042	-	1
cg21818602	5	82606010	-	1
cg00839129	10	129665912	-	1
cg15465223	10	43561135	-	1
cg24111710	7	153522741	-	1
cg00733005	14	59690737	-	1
cg10588425	20	61265019	-	1
cg27551078	6	34649308	-	1
cg10933445	8	83233138	-	1
cg13099829	1	2180873	-	1
cg05451654	3	159588628	-	1
cg24543488	6	119798353	-	1
cg09936037	16	2848715	-	1
cg11367354	7	97546793	-	1
cg20882208	4	131328552	-	1
cg18007959	5	155331946	-	1
cg00016481	8	74863121	-	1
cg00526336	1	209391597	-	1
cg11258164	4	44555075	-	1
cg06223736	2B	244529313	-	1
cg02302582	10	50724530	-	1
cg23376286	12	43672597	-	1
cg13727010	21	29799181	-	1
cg13469457	9	106637108	-	1
cg05407558	14	56384082	-	1
cg01416906	16	2295157	-	1
cg00093087	12	39392433	-	1
cg15396799	13	95500467	-	1
cg25745773	20	31490373	-	1
cg03338933	15	74574302	-	1
cg25793566	3	200768799	-	1
cg10894807	6	33244488	-	1
cg01470156	8	97217425	-	1
cg01138791	16	946256	-	1
cg25194201	17	27890033	-	1
cg09499109	15	98089280	-	1
cg20659657	22	37375030	-	1
cg16697940	X	141989506	-	1
cg14252602	19	21922900	-	1
cg21870776	12	40026001	-	1
cg15184452	5	180285095	-	1
cg09420665	10	67450677	-	1
cg19368844	12	54053801	-	1
cg10987255	5	45859459	-	1
cg20963995	1	119814352	-	1
cg09472203	15	80279008	-	1
cg14126688	17	9005765	-	1
cg16325394	5	549066	-	1
cg00955967	4	150151660	-	1
cg23577102	11	109436285	-	1
cg10285897	14	104510421	-	1
cg18425377	14	104453826	-	1
cg21515023	5	1288546	-	1
cg04880732	7	61804201	-	1
cg25807804	12	22146891	-	1
cg18101917	4	38692364	-	1
cg18973586	4	997389	-	1
cg17498717	2B	245777389	-	1
cg03070534	13	115061430	-	1
cg24753200	14	53517183	-	1
cg03363478	6	171705021	-	1
cg27161313	11	115428624	-	1
cg12558358	3	23593528	-	1
cg19271111	3	151055341	-	1
cg13197521	1	9432537	-	1
cg08898155	7	95935445	-	1
cg23654971	10	101455496	-	1
cg00440043	10	31775259	-	1
cg18710053	5	127699069	-	1
cg12444845	8	53537506	-	1
cg17520080	1	23176505	-	1
cg20000996	17	17033173	-	1
cg25399963	15	72528105	-	1
cg05563385	10	69574894	-	1
cg19845250	11	128092091	-	1
cg20699463	2A	23870619	-	1
cg22712703	1	37826847	-	1
cg15669528	11	4086594	-	1
cg04043426	8	143327996	-	1
cg24495585	4	74203588	-	1
cg14678774	19	13138423	-	1
cg14228592	8	143316697	-	1
cg06366937	1	74866975	-	1
cg08632659	16	76683711	-	1
cg16884841	12	2067020	-	1
cg05453337	10	103561511	-	1
cg03442056	2B	114224924	-	1
cg08830818	3	126173622	-	1
cg17849354	9	112313641	-	1
cg04547588	6	11628423	-	1
cg13704403	4	1001359	-	1
cg01527459	10	79701302	-	1
cg04225046	X	103177555	-	1
cg13451356	1	40420497	-	1
cg05564836	15	25426036	-	1
cg21189224	9	88437222	-	1
cg27254546	16	45490633	-	1
cg02737068	2A	74072241	-	1
cg18875435	19	15460618	-	1
cg13721600	17	26256709	-	1
cg18137598	14	103463996	-	1
cg22109056	1	9384391	-	1
cg13572289	1	122860729	-	1
cg13206530	18	33379103	-	1
cg19093370	17	38749002	-	1
cg07594474	1	92260215	-	1
cg19373954	6	30902453	-	1
cg09003527	6	30721883	-	1
cg02127198	3	96983524	-	1
cg22571131	6	144916538	-	1
cg12306414	4	13320441	-	1
cg19772651	12	32396222	-	1
cg09724798	12	119861357	-	1
cg17006413	7	159451467	-	1
cg18429584	12	10302918	-	1
cg19796261	7	123839227	-	1
cg22744368	20	60010578	-	1
cg03900934	6	11739490	-	1
cg18136423	6	43155023	-	1
cg09229169	1	122716543	-	1
cg12548057	7	73138527	-	1
cg12648600	6	30963436	-	1
cg07919936	2A	436744	-	1
cg03103374	12	69530423	-	1
cg01612220	14	103884299	-	1
cg09892426	1	220774479	-	1
cg12655375	6	35762659	-	1
cg08017498	3	163764357	-	1
cg21131031	4	37438381	-	1
cg20541753	11	34902090	-	1
cg22139214	17	75512089	-	1
cg15421933	12	37406605	-	1
cg15270318	1	226563301	-	1
cg16315447	X	48943327	-	1
cg24806953	17	14252581	-	1
cg03719314	8	123145272	-	1
cg12975464	4	142904617	-	1
cg17564820	11	66628731	-	1
cg12993807	5	1103245	-	1
cg07310671	16	84864952	-	1
cg02437119	4	6941117	-	1
cg14196208	9	123319228	-	1
cg21603679	20	2654151	-	1
cg04021745	1	215590452	-	1
cg01722932	11	90769453	-	1
cg04367345	11	44411413	-	1
cg00028757	6	32160515	-	1
cg09251197	16	30131188	-	1
cg01234678	10	43729768	-	1
cg07990343	19	56696555	-	1
cg06148468	4	758637	-	1
cg26432350	3	47699431	-	1
cg15865827	18	21848402	-	1
cg08757028	7	41037643	-	1
cg24220996	4	15780910	-	1
cg13641043	17	12281668	-	1
cg03102879	16	23400905	-	1
cg22876561	7	9576404	-	1
cg18261205	15	93803914	-	1
cg27326642	6	26453167	-	1
cg02139853	2B	241202118	-	1
cg01687558	7	4278096	-	1
cg02801583	22	44210021	-	1
cg13984515	1	86329702	-	1
cg16914552	11	1720586	-	1
cg24836506	12	14256106	-	1
cg05862114	7	131977169	-	1
cg14288285	3	53753254	-	1
cg15862215	2A	63916604	-	1
cg23837188	15	60554187	-	1
cg17243193	1	47878575	-	1
cg06055392	11	62614848	-	1
cg27315947	21	19650872	-	1
cg16428631	12	110308360	-	1
cg16534505	17	5015709	-	1
cg07624483	11	58753686	-	1
cg12142685	10	12523228	-	1
cg14732699	8	126419259	-	1
cg11756368	19	3518414	-	1
cg07173877	2A	44839976	-	1
cg18071894	14	104548900	-	1
cg03610228	10	21850506	-	1
cg05964687	20	1974631	-	1
cg21229297	17	4835198	-	1
cg26907351	6	2754526	-	1
cg21692450	1	46845609	-	1
cg10858327	4	120491	-	1
cg24258699	8	69751372	-	1
cg26354228	1	28939507	-	1
cg02383154	17	53927871	-	1
cg07243941	4	84199964	-	1
cg25194055	17	47908673	-	1
cg19756097	2A	99396810	-	1
cg24109273	6	44147181	-	1
cg13062754	15	86711482	-	1
cg22524657	1	47903521	-	1
cg13003712	16	57606112	-	1
cg21488876	19	5277580	-	1
cg23182880	11	62533363	-	1
cg26650703	5	74305910	-	1
cg27036341	19	40737984	-	1
cg10774164	3	43261007	-	1
cg27254482	21	19128990	-	1
cg18007858	2B	131027245	-	1
cg27119318	21	25466287	-	1
cg06045799	4	84588135	-	1
cg20468058	19	19082139	-	1
cg20494418	3	175881529	-	1
cg09099965	7	99983807	-	1
cg13294856	17	19556994	-	1
cg07280936	4	3565518	-	1
cg23093454	11	60567278	-	1
cg24511375	15	73200808	-	1
cg05652090	12	118405106	-	1
cg24812936	6	44140093	-	1
cg00426486	16	86253541	-	1
cg27079446	18	13200893	-	1
cg06531943	6	33254017	-	1
cg09540121	6	30706337	-	1
cg06636527	1	113560922	-	1
cg07196879	2B	244829509	-	1
cg09731141	2B	206397900	-	1
cg03979643	5	40807873	-	1
cg11242552	22	18521127	-	1
cg16334849	8	33274904	-	1
cg12908296	19	60607437	-	1
cg08195029	19	9774284	-	1
cg25416230	7	150521787	-	1
cg20071624	7	3886117	-	1
cg17123237	15	48134564	-	1
cg22027408	19	13061703	-	1
cg14354663	9	134620630	-	1
cg09129395	10	132859363	-	1
cg07351262	1	110414691	-	1
cg18954339	14	105041304	-	1
cg14631218	9	135695202	-	1
cg26070281	14	19976303	-	1
cg25975979	19	60306270	-	1
cg16551483	17	5108438	-	1
cg26500707	16	49045734	-	1
cg06695338	4	189944094	-	1
cg14518178	17	24549497	-	1
cg13181079	11	123868327	-	1
cg26684826	X	104065095	-	1
cg02771681	2A	5003042	-	1
cg16874579	2A	61405971	-	1
cg02956660	1	21875547	-	1
cg26537248	12	33684952	-	1
cg20441902	19	53678031	-	1
cg14330749	22	29904347	-	1
cg08626560	11	31436977	-	1
cg25985151	9	34868932	-	1
cg27040104	16	1356845	-	1
cg05583608	16	50104907	-	1
cg08292112	4	39730584	-	1
cg13567205	9	134342078	-	1
cg00300879	1	26181123	-	1
cg18106189	18	3311652	-	1
cg12671739	9	123929193	-	1
cg21484940	7	46692484	-	1
cg04483506	1	23576754	-	1
cg17586885	6	167703506	-	1
cg25518571	5	1320703	-	1
cg04499901	5	182344643	-	1
cg06846259	2A	25495408	-	1
cg25379390	11	62954663	-	1
cg18754754	3	183563483	-	1
cg10364115	7	1222065	-	1
cg22955628	19	50451080	-	1
cg15261499	6	149079963	-	1
cg13783764	9	134996077	-	1
cg10500147	12	6934898	-	1
cg10105971	6	135633364	-	1
cg20492680	2A	99396909	-	1
cg11496226	12	130009488	-	1
cg15964901	X	18600506	-	1
cg01854776	2B	240222268	-	1
cg01428437	1	1789856	-	1
cg12888113	1	11178314	-	1
cg07664553	4	73480312	-	1
cg04514758	7	31440591	-	1
cg00650641	7	25676919	-	1
cg12989128	20	41216228	-	1
cg19932097	5	150202701	-	1
cg04457979	11	2894758	-	1
cg10874556	X	101528395	-	1
cg25996688	14	19965687	-	1
cg21512644	4	158299780	-	1
cg13362546	1	1088417	-	1
cg20402747	17	79154502	-	1
cg25402979	12	31675449	-	1
cg07959491	1	183214469	-	1
cg16855422	11	62153540	-	1
cg05202141	7	73392435	-	1
cg27275322	11	63028197	-	1
cg20459022	19	51116653	-	1
cg01822143	6	96554673	-	1
cg01889070	16	1321481	-	1
cg09713000	3	190874122	-	1
cg27196695	10	132578570	-	1
cg00035689	22	42034878	-	1
cg02082304	18	59532526	-	1
cg01572810	7	152364525	-	1
cg14973240	1	16857184	-	1
cg22605919	17	12777116	-	1
cg20659025	11	124289023	-	1
cg01295034	16	47521115	-	1
cg14868703	12	113963742	-	1
cg23831542	17	34770514	-	1
cg14662119	1	132226702	-	1
cg05265102	12	46949027	-	1
cg03384545	17	15116886	-	1
cg04379055	17	78157218	-	1
cg10058464	4	49703715	-	1
cg25908434	17	79689053	-	1
cg17352995	4	8370126	-	1
cg22487177	18	31976876	-	1
cg06895831	1	94885515	-	1
cg22660544	19	54493646	-	1
cg21206128	5	1223752	-	1
cg08592146	5	149219827	-	1
cg19345671	11	69111439	-	1
cg13623638	18	40987623	-	1
cg09685245	9	93502467	-	1
cg13171642	8	16962515	-	1
cg17267805	10	44291912	-	1
cg23112301	5	10885922	-	1
cg23666278	2B	175360123	-	1
cg00010207	7	113960632	-	1
cg24599892	17	11126268	-	1
cg23935255	14	100721538	-	1
cg02968116	2A	67333179	-	1
cg07985116	11	66135737	-	1
cg18560328	11	7014436	-	1
cg05882673	3	53132185	-	1
cg15573040	15	89779122	-	1
cg04206517	5	132677769	-	1
cg15014975	1	24971792	-	1
cg12314121	5	141518405	-	1
cg05420234	15	29152862	-	1
cg25100604	2A	71024242	-	1
cg19521129	2A	27590947	-	1
cg08270258	3	40440581	-	1
cg04081844	13	113699073	-	1
cg15630907	11	113655850	-	1
cg12255738	15	60585997	-	1
cg16599901	7	101223649	-	1
cg23299641	X	110070395	-	1
cg04592958	19	5162325	-	1
cg06522681	19	15311159	-	1
cg11965966	1	12075844	-	1
cg07900968	19	42339620	-	1
cg02842338	19	62836211	-	1
cg20074142	15	53054447	-	1
cg20273810	8	135254555	-	1
cg02074930	14	74220982	-	1
cg24384879	11	47924152	-	1
cg19730730	13	110813484	-	1
cg10928426	7	129892163	-	1
cg04574401	2A	99371378	-	1
cg04357541	9	131857332	-	1
cg03866798	16	89709327	-	1
cg24191049	6	28163003	-	1
cg13904571	15	72346633	-	1
cg13506653	4	75936274	-	1
cg16969368	17	58296665	-	1
cg18517824	1	132218095	-	1
cg09758623	20	18654380	-	1
cg11242791	19	10487549	-	1
cg07033093	4	42221525	-	1
cg14421525	6	16300101	-	1
cg22711308	7	153261642	-	1
cg14480943	3	20896005	-	1
cg06765909	1	36133718	-	1
cg22039839	20	59474227	-	1
cg05507697	16	89080012	-	1
cg07933790	X	41874246	-	1
cg12212829	22	35482030	-	1
cg17166282	13	102891932	-	1
cg23579185	18	76110636	-	1
cg24430322	4	7814711	-	1
cg17870484	5	2539502	-	1
cg01177642	10	101605733	-	1
cg15993795	12	21953204	-	1
cg24751717	17	4765165	-	1
cg10396281	7	35779328	-	1
cg01537687	16	27685412	-	1
cg06991233	9	120540217	-	1
cg23115136	7	101295864	-	1
cg09180070	8	822119	-	1
cg10907062	1	6194542	-	1
cg12364523	6	89982443	-	1
cg09516959	7	29235323	-	1
cg02641983	15	36801495	-	1
cg21938123	13	51894629	-	1
cg06637774	11	71001090	-	1
cg26502827	15	62335777	-	1
cg22663859	13	20842017	-	1
cg20688757	11	115232759	-	1
cg22442430	3	81594692	-	1
cg18732869	19	6776340	-	1
cg17322839	9	96281103	-	1
cg05314090	19	59098682	-	1
cg25635304	16	66804662	-	1
cg24740226	15	68435709	-	1
cg27089483	7	153037285	-	1
cg12124973	12	120896966	-	1
cg06341748	11	111701228	-	1
cg19748840	12	133287550	-	1
cg00437011	6	172228447	-	1
cg03131155	12	9522300	-	1
cg10589673	7	6252710	-	1
cg20690488	1	60474994	-	1
cg14361526	14	100743061	-	1
cg05898629	16	3794594	-	1
cg04519781	21	15251822	-	1
cg26836578	10	68910763	-	1
cg05694621	1	66908481	-	1
cg24370247	8	17983065	-	1
cg15807180	15	72186402	-	1
cg06239616	7	156196754	-	1
cg08690436	8	141356838	-	1
cg06263372	18	33070246	-	1
cg18457491	10	102303774	-	1
cg20878502	8	34258527	-	1
cg09371559	19	17516263	-	1
cg14608384	5	60265332	-	1
cg03659126	6	53391644	-	1
cg02670123	2B	176912585	-	1
cg17928147	19	13277637	-	1
cg04168939	14	105027870	-	1
cg03439958	2A	101284608	-	1
cg24726064	19	46429237	-	1
cg18096315	7	156994871	-	1
cg14270789	13	24585288	-	1
cg26396707	1	139503692	-	1
cg03732020	11	47395602	-	1
cg12243597	12	27106582	-	1
cg08447658	4	1377776	-	1
cg24904303	19	52055032	-	1
cg13330341	11	2298652	-	1
cg03650397	6	160572150	-	1
cg12167167	6	167845987	-	1
cg10899547	5	181302558	-	1
cg14739151	2B	158077541	-	1
cg17135675	10	852909	-	1
cg20418507	1	16884220	-	1
cg10054256	9	4192048	-	1
cg24353058	8	65193213	-	1
cg15136797	2A	87844364	-	1
cg24846791	6	30483528	-	1
cg05628107	10	87154566	-	1
cg09134205	7	155488078	-	1
cg18101022	2A	27064842	-	1
cg06768177	5	56314560	-	1
cg07872276	10	79661079	-	1
cg25053252	17	7753217	-	1
cg18723409	11	1897917	-	1
cg18007543	X	2822034	-	1
cg19758173	10	1565818	-	1
cg06060191	1	100078196	-	1
cg07475117	3	178263338	-	1
cg25625951	22	36638660	-	1
cg14107975	11	94137921	-	1
cg25679864	10	132853241	-	1
cg12749863	21	11750436	-	1
cg10766367	7	130536227	-	1
cg02798749	11	124190969	-	1
cg15485113	9	19341914	-	1
cg23546619	17	59422981	-	1
cg21387238	1	134112625	-	1
cg01717636	1	46109448	-	1
cg23376870	14	89456697	-	1
cg07484567	16	83664380	-	1
cg24129382	3	123178875	-	1
cg04436994	1	200110361	-	1
cg25361117	19	11871784	-	1
cg15018282	6	30592061	-	1
cg23800435	1	43607923	-	1
cg10617763	12	6910875	-	1
cg03481131	9	113444019	-	1
cg14212870	12	134135583	-	1
cg15825731	1	203793700	-	1
cg06947208	11	62149113	-	1
cg13705556	19	4074409	-	1
cg14481911	2B	246834190	-	1
cg13437337	2B	224517992	-	1
cg14570309	11	62669249	-	1
cg03701714	14	22996084	-	1
cg27117243	6	31102107	-	1
cg02751631	6	53391691	-	1
cg23327070	14	92313511	-	1
cg24665290	14	32845912	-	1
cg20725157	19	57777039	-	1
cg02852743	17	47686767	-	1
cg09520976	8	122267278	-	1
cg05341329	1	140757610	-	1
cg19854787	1	40535979	-	1
cg04949981	3	47450293	-	1
cg03734594	13	111035717	-	1
cg05504270	16	71460889	-	1
cg11353598	15	67996118	-	1
cg24588482	1	138738363	-	1
cg00049718	1	121999600	-	1
cg02944578	3	96974020	-	1
cg10836036	1	133561167	-	1
cg03621988	3	116861337	-	1
cg16813087	1	5421782	-	1
cg01459882	16	22405037	-	1
cg22896075	17	17013229	-	1
cg16132443	9	96843913	-	1
cg11795222	14	101156439	-	1
cg15423199	8	94481751	-	1
cg04784101	11	65022593	-	1
cg13268374	6	33737001	-	1
cg00597107	7	123382	-	1
cg14516100	4	188989914	-	1
cg26857894	3	28053736	-	1
cg23359173	7	54709872	-	1
cg16823064	1	18822865	-	1
cg17892328	1	160941445	-	1
cg01185350	16	75068539	-	1
cg00375448	10	90757305	-	1
cg19077071	8	34930966	-	1
cg08387815	7	101097069	-	1
cg07795402	1	2800675	-	1
cg11276053	19	50756896	-	1
cg17608529	10	459727	-	1
cg11315500	17	55590427	-	1
cg00390484	22	18463973	-	1
cg01011910	19	14068425	-	1
cg07160589	1	64110272	-	1
cg26421572	7	106503623	-	1
cg10702755	8	486744	-	1
cg10327302	15	36664277	-	1
cg06802056	1	123396978	-	1
cg01485165	20	47857689	-	1
cg20142271	4	49859215	-	1
cg01250563	15	21465953	-	1
cg11199137	5	40933719	-	1
cg22075974	22	24207944	-	1
cg10731700	19	1712374	-	1
cg02047857	7	4940012	-	1
cg04468543	5	37574822	-	1
cg10556221	10	95366980	-	1
cg19572849	13	48205420	-	1
cg04556515	14	92806947	-	1
cg25352781	6	162557947	-	1
cg00029979	17	49545321	-	1
cg26848011	10	99413216	-	1
cg07021777	4	89650934	-	1
cg15486124	3	169722991	-	1
cg00331183	16	88232447	-	1
cg09400392	16	83727095	-	1
cg23396834	5	38454515	-	1
cg11658190	5	34077627	-	1
cg00490648	16	83433070	-	1
cg19539224	3	129118718	-	1
cg19441779	19	542680	-	1
cg12607514	6	33881204	-	1
cg07543626	14	25450628	-	1
cg26126181	5	6432384	-	1
cg24501027	1	93069561	-	1
cg26608203	2A	96749222	-	1
cg05848863	7	15338165	-	1
cg14872952	4	4913981	-	1
cg12045294	17	80002821	-	1
cg04941236	1	165260615	-	1
cg00480264	8	53886041	-	1
cg02237540	4	639143	-	1
cg05143887	12	81088130	-	1
cg22764639	12	106485505	-	1
cg20816823	11	333651	-	1
cg16107740	20	34400797	-	1
cg11497952	4	188358314	-	1
cg00059024	15	87042014	-	1
cg10503284	14	22464336	-	1
cg17083411	1	182112379	-	1
cg15069995	1	128904105	-	1
cg24930634	12	110410386	-	1
cg11388673	8	142182115	-	1
cg26891924	10	8431397	-	1
cg22559596	10	132571347	-	1
cg11240755	1	25813057	-	1
cg00894222	16	67608942	-	1
cg17755907	5	142672325	-	1
cg16686451	15	63766671	-	1
cg08235500	2A	26603178	-	1
cg06780839	16	55260383	-	1
cg05787209	16	31163456	-	1
cg00215922	15	73422669	-	1
cg13966609	11	115389144	-	1
cg13677741	1	215166865	-	1
cg13906646	6	168363339	-	1
cg18612786	19	49961011	-	1
cg16914989	6	31263960	-	1
cg12526346	12	14650527	-	1
cg08527566	12	95458305	-	1
cg04446762	11	63396732	-	1
cg10881128	1	43881516	-	1
cg08298555	16	1222798	-	1
cg26459419	17	78970232	-	1
cg05096690	16	27763849	-	1
cg14162927	1	133430592	-	1
cg17220933	1	185652666	-	1
cg26970847	19	62235103	-	1
cg20612642	15	86673075	-	1
cg04807108	15	75999858	-	1
cg18779601	5	177426213	-	1
cg08333703	19	39932006	-	1
cg21463349	2B	119415633	-	1
cg02952686	15	96762941	-	1
cg25648436	19	63100083	-	1
cg01824252	15	56556406	-	1
cg04421280	13	115031623	-	1
cg00656410	1	1147321	-	1
cg13334285	7	26323618	-	1
cg22685226	1	113813399	-	1
cg02363875	7	260597	-	1
cg22364200	12	31675363	-	1
cg16563255	16	72319351	-	1
cg11623293	17	80334169	-	1
cg10726355	7	43759295	-	1
cg20048870	12	32356801	-	1
cg26161368	5	23675192	-	1
cg27570249	15	62846249	-	1
cg24843246	19	7665243	-	1
cg22638593	5	132920766	-	1
cg15256305	17	18819814	-	1
cg10532384	3	145000191	-	1
cg09110292	10	32393749	-	1
cg05815920	10	101331279	-	1
cg10220806	22	37456782	-	1
cg14725924	5	6496373	-	1
cg23080985	19	6410439	-	1
cg12884704	6	3121193	-	1
cg17212698	17	47820968	-	1
cg24370615	14	70420837	-	1
cg00636079	18	72845004	-	1
cg16491274	1	16482633	-	1
cg15590007	10	45386932	-	1
cg03703707	15	46148841	-	1
cg01630130	19	5862315	-	1
cg06100267	5	138884598	-	1
cg19785810	17	139148	-	1
cg05953124	16	87904824	-	1
cg20767845	X	130379826	-	1
cg09511237	4	142291717	-	1
cg01987347	13	111311758	-	1
cg04698650	16	56817405	-	1
cg02534360	17	67272686	-	1
cg00412067	12	7980516	-	1
cg23650606	6	54277323	-	1
cg21555793	15	96520739	-	1
cg18021866	19	57954847	-	1
cg15774040	2B	132787869	-	1
cg08367465	17	81194266	-	1
cg10654496	10	116280593	-	1
cg01560407	16	255480	-	1
cg03246105	4	703965	-	1
cg18631743	22	18553051	-	1
cg04346539	12	33549228	-	1
cg23954636	4	90959925	-	1
cg13042536	14	34766129	-	1
cg14509967	17	8998147	-	1
cg12527909	1	109422245	-	1
cg24254177	11	60494815	-	1
cg07022387	6	44405109	-	1
cg26983535	Y	17529748	-	1
cg25598371	3	198246695	-	1
cg08117041	2A	24673830	-	1
cg14087051	9	34537272	-	1
cg12986228	2B	175359864	-	1
cg00141447	13	113626587	-	1
cg10899768	8	99777761	-	1
cg20963597	11	75890039	-	1
cg10820675	10	96928412	-	1
cg10411388	6	33881554	-	1
cg26950885	7	1345966	-	1
cg05258214	6	32250919	-	1
cg21719492	13	112893529	-	1
cg25556582	11	71632452	-	1
cg23498445	22	16940647	-	1
cg09130077	17	8863077	-	1
cg04442576	6	119039944	-	1
cg08892416	16	89466885	-	1
cg17848838	20	41726050	-	1
cg11495060	7	101485433	-	1
cg11721177	1	22597529	-	1
cg27538954	9	37610264	-	1
cg03967182	16	67373196	-	1
cg24407312	3	57678938	-	1
cg00008004	1	132033239	-	1
cg03756514	1	128747405	-	1
cg05097179	1	95391005	-	1
cg11640063	4	7200336	-	1
cg20632719	16	11595195	-	1
cg24720192	2A	38616004	-	1
cg01985527	1	180274291	-	1
cg15443535	14	92252192	-	1
cg10699881	4	6417636	-	1
cg17754783	1	31270022	-	1
cg00665827	1	7227596	-	1
cg24969232	9	121983062	-	1
cg04739647	2B	180598063	-	1
cg27264249	3	2155396	-	1
cg23832259	19	41320798	-	1
cg07184439	14	48523195	-	1
cg24754987	5	140120530	-	1
cg19602374	1	15619399	-	1
cg01102847	14	48487862	-	1
cg00264378	X	50013081	-	1
cg18122200	1	209176369	-	1
cg05284480	16	2330870	-	1
cg02510164	3	187450715	-	1
cg10373958	11	17576252	-	1
cg15308295	4	90716228	-	1
cg14430441	15	86708271	-	1
cg12581547	1	62762730	-	1
cg26014413	1	3208958	-	1
cg17337668	17	18689041	-	1
cg11560593	5	42845056	-	1
cg08831324	16	89614089	-	1
cg24315049	1	1811271	-	1
cg08569242	17	67273328	-	1
cg21603006	19	1379872	-	1
cg12656020	1	91480267	-	1
cg15614119	2A	11902968	-	1
cg09515921	1	200112252	-	1
cg01606538	20	3103787	-	1
cg08146977	1	31270294	-	1
cg15533434	14	38110336	-	1
cg01956781	6	172279184	-	1
cg12196367	3	188205994	-	1
cg05690644	8	94363993	-	1
cg09126419	19	18718467	-	1
cg10473821	17	82454519	-	1
cg27115863	22	36165832	-	1
cg21101356	14	32845886	-	1
cg24301192	12	117412452	-	1
cg21401219	3	154774096	-	1
cg08454110	3	135222940	-	1
cg10406526	19	992348	-	1
cg08326674	7	134075206	-	1
cg09991306	2B	246358937	-	1
cg01907688	1	43281186	-	1
cg11941228	5	48692326	-	1
cg25568091	2A	112403709	-	1
cg07116015	17	28360721	-	1
cg09291834	15	36461861	-	1
cg12500857	7	72879945	-	1
cg21848924	19	50936077	-	1
cg12756396	1	50787035	-	1
cg05636593	17	13077784	-	1
cg26888225	16	74399358	-	1
cg27169129	1	185219030	-	1
cg03041030	1	1385669	-	1
cg19903298	1	3548767	-	1
cg14987431	10	92247663	-	1
cg27339282	4	141641106	-	1
cg08482682	11	105781640	-	1
cg26170066	6	32109837	-	1
cg09653758	16	19748474	-	1
cg22557409	19	2237867	-	1
cg14236855	9	86565393	-	1
cg04847275	14	94824822	-	1
cg03515372	3	80958654	-	1
cg03925157	20	17620987	-	1
cg03541369	15	31140567	-	1
cg19567168	12	6481409	-	1
cg22999620	2B	243360973	-	1
cg21067905	5	140864478	-	1
cg26965718	17	81165398	-	1
cg20578175	15	97886135	-	1
cg06316553	1	179417258	-	1
cg23813179	12	37110844	-	1
cg06744386	19	19709016	-	1
cg25934700	22	49110622	-	1
cg15381433	6	32433329	-	1
cg25604739	19	14020668	-	1
cg07396495	16	52442662	-	1
cg19434199	21	32641991	-	1
cg16550453	10	113591371	-	1
cg16398051	15	97825574	-	1
cg20571333	3	5273964	-	1
cg26644764	7	88747106	-	1
cg14922895	22	38746759	-	1
cg24735425	14	76670872	-	1
cg02408775	12	41558351	-	1
cg17236576	15	56456376	-	1
cg02230495	2B	194959659	-	1
cg16178271	7	595564	-	1
cg23888776	2A	91386079	-	1
cg15892839	7	144911042	-	1
cg21577836	1	154100313	-	1
cg05943975	12	121306340	-	1
cg12153536	2B	119925003	-	1
cg06697073	15	88019932	-	1
cg07697227	4	739996	-	1
cg10042799	14	94357077	-	1
cg06026548	3	188857445	-	1
cg03047785	14	76755356	-	1
cg20338075	7	601983	-	1
cg27403397	12	39794993	-	1
cg13506224	4	3011966	-	1
cg04401986	4	49774568	-	1
cg02317313	12	122469259	-	1
cg09841488	4	178062396	-	1
cg04045089	16	20983663	-	1
cg18595835	3	12770736	-	1
cg22200633	11	6421031	-	1
cg03226022	5	140054716	-	1
cg14904363	19	47604660	-	1
cg16646298	6	31078796	-	1
cg02880444	16	51610002	-	1
cg07832903	10	66327186	-	1
cg16539675	5	83712155	-	1
cg08502383	19	1327676	-	1
cg18763089	1	1617946	-	1
cg13345683	7	155488168	-	1
cg17164045	16	67558785	-	1
cg06720669	X	110070440	-	1
cg08228115	20	47791804	-	1
cg27089352	6	170197860	-	1
cg00824018	10	102515292	-	1
cg15946904	17	988533	-	1
cg05837890	20	4595799	-	1
cg18795809	4	10157995	-	1
cg00812839	1	111834397	-	1
cg02011446	19	13368861	-	1
cg10736231	7	98792494	-	1
cg24318763	7	141001030	-	1
cg05145649	17	74054084	-	1
cg05854114	12	77247186	-	1
cg27605355	17	75446307	-	1
cg24732964	22	29502920	-	1
cg16413687	12	85362786	-	1
cg19206040	1	37255977	-	1
cg10849676	19	6776284	-	1
cg13208832	4	189500825	-	1
cg15399923	2B	213145396	-	1
cg10496350	14	70017087	-	1
cg19891609	9	5113529	-	1
cg19857564	1	92849632	-	1
cg00207100	15	82782462	-	1
cg08641330	5	42482209	-	1
cg17111463	16	11575458	-	1
cg05006947	16	57806838	-	1
cg24922129	11	127390940	-	1
cg05441233	3	10003589	-	1
cg22116290	16	67751845	-	1
cg24771206	2B	207661218	-	1
cg16493612	7	21726535	-	1
cg14372125	9	129754794	-	1
cg09469302	3	111288761	-	1
cg22123877	11	64304792	-	1
cg18363568	6	20593407	-	1
cg25061131	11	71116537	-	1
cg19375537	1	46856891	-	1
cg08274589	15	42348599	-	1
cg06368569	1	33003539	-	1
cg00838399	19	60574567	-	1
cg15409004	10	124724382	-	1
cg05001532	1	224282113	-	1
cg09258813	8	34495230	-	1
cg02504716	11	122188649	-	1
cg13252294	22	38210268	-	1
cg00039463	16	3912330	-	1
cg05387399	10	122610165	-	1
cg01303636	1	19160235	-	1
cg25016964	5	8300812	-	1
cg07571637	22	49633947	-	1
cg07485720	14	101325867	-	1
cg18934441	7	157476418	-	1
cg18595293	21	29157022	-	1
cg15443904	19	574803	-	1
cg22090773	19	19529384	-	1
cg05950195	16	65803104	-	1
cg01008256	7	101476661	-	1
cg17619993	6	7788896	-	1
cg03801966	19	63438395	-	1
cg04614296	17	13429506	-	1
cg26161170	6	30725337	-	1
cg01112990	3	145706560	-	1
cg15998127	2B	244375447	-	1
cg11314310	10	1160104	-	1
cg10194812	10	93163087	-	1
cg07389500	5	139056535	-	1
cg06401021	6	56340987	-	1
cg25012937	4	154037418	-	1
cg21366200	3	16860204	-	1
cg04944090	16	85247803	-	1
cg14183313	9	126378736	-	1
cg15722526	5	60617778	-	1
cg23573638	4	187310607	-	1
cg22203547	5	147173785	-	1
cg05610369	20	3757783	-	1
cg03842258	15	64317823	-	1
cg06696917	16	57806771	-	1
cg12718519	1	1995022	-	1
cg04018571	2A	96447989	-	1
cg00065419	7	9796352	-	1
cg23109137	6	29128722	-	1
cg10111314	6	29273368	-	1
cg16387380	19	49553888	-	1
cg23876149	19	232307	-	1
cg21233313	12	33390499	-	1
cg08409804	12	121990182	-	1
cg22886405	7	72260301	-	1
cg26127203	3	11485389	-	1
cg03913921	7	122387973	-	1
cg08730747	16	4375551	-	1
cg24322398	17	73805354	-	1
cg26997736	4	122047168	-	1
cg02009088	5	140566421	-	1
cg05835514	5	154322220	-	1
cg06039624	16	20631349	-	1
cg23829584	6	20217029	-	1
cg13732043	7	101244286	-	1
cg25493764	8	1101520	-	1
cg19566038	2B	128567484	-	1
cg01381679	16	70141499	-	1
cg07171538	2A	105191152	-	1
cg16823958	7	131976779	-	1
cg26121591	5	176955036	-	1
cg15876074	21	30880562	-	1
cg22093805	4	77326807	-	1
cg14679235	17	82435629	-	1
cg26510473	2A	1485366	-	1
cg10616306	5	27172143	-	1
cg26820199	1	129594156	-	1
cg16238795	2A	55584131	-	1
cg22608265	1	3228849	-	1
cg10899006	12	6628891	-	1
cg24313932	15	32120791	-	1
cg08266974	2A	10525569	-	1
cg15713378	10	745032	-	1
cg19252741	11	66375761	-	1
cg00543658	7	29148014	-	1
cg04145193	17	17456712	-	1
cg04868734	1	17392214	-	1
cg14069736	22	21899127	-	1
cg17412901	1	3210583	-	1
cg00141688	2A	10474333	-	1
cg04955856	22	45453482	-	1
cg27124847	X	48943372	-	1
[truncated: 63,536 more rows]
