# Supplementary material for: Usability of human Infinium MethylationEPIC BeadChip for mouse DNA methylation studies
Source: BMC Bioinformatics. 2017 Nov 15;18:486. doi: 10.1186/s12859-017-1870-y (PMC5688710; doi:10.1186/s12859-017-1870-y)
Supplement: Supplementary file 14 — 129S1_SvImJ_EPIC. (XLS 1809 kb) [file 12859_2017_1870_MOESM14_ESM.xls]

## Sheet: Mapinfo_19324
	CHR	Mapinfo	Strand	Infinium_Design_Type
cg01675618	3	91156086	-	1
cg08193650	17	86224465	-	1
cg11413800	8	86581144	-	1
cg22914934	7	101493649	-	1
cg06523030	15	49668817	-	1
cg25928603	1	58360624	-	1
cg04836978	X	106073756	-	1
cg04645063	17	24252865	-	1
cg05351940	1	75871399	-	1
cg00811777	17	35800513	-	1
cg22441074	11	76045862	-	1
cg16546279	11	103928420	-	1
cg09628838	11	83679358	-	1
cg25365565	6	139675188	-	1
cg13977827	4	84115516	-	1
cg27289462	12	105640757	-	1
cg13352750	6	53210507	-	1
cg08877293	19	5492600	-	1
cg17991604	9	96263348	-	1
cg08611470	19	47673818	-	1
cg24540710	11	96465643	-	1
cg08169020	12	81951414	-	1
cg05524529	11	44112868	-	1
cg23740135	17	49244462	-	1
cg22342925	15	77093315	-	1
cg19504702	11	58734102	-	1
cg11686940	7	66174813	-	1
cg06559364	17	27687948	-	1
cg08125081	4	153670453	-	1
cg25729807	15	100509184	-	1
cg19645734	15	100624928	-	1
cg14282180	17	89752559	-	1
cg10115987	1	77093037	-	1
cg17801860	9	104156961	-	1
cg06837355	8	126847795	-	1
cg16984619	7	108739317	-	1
cg04361145	2	35710177	-	1
cg19622078	4	135412716	-	1
cg14592406	5	117584514	-	1
cg03407756	16	44799128	-	1
cg05372365	6	84875888	-	1
cg11466301	8	109573691	-	1
cg22232120	18	8020199	-	1
cg06147822	2	177373891	-	1
cg22696982	2	76322900	-	1
cg05792022	3	53565563	-	1
cg22218911	3	92437717	-	1
cg06220235	16	10933064	-	1
cg21686797	17	37331698	-	1
cg18050295	6	92543862	-	1
cg00613914	10	61454303	-	1
cg20882208	3	42606478	-	1
cg25745773	2	158160714	-	1
cg25926008	10	42078258	-	1
cg26978172	17	36020268	-	1
cg18875435	17	32983561	-	1
cg12975464	3	53398492	-	1
cg07310671	8	122408813	-	1
cg00564759	7	130359471	-	1
cg25416230	6	48794206	-	1
cg10093679	19	5654571	-	1
cg08292112	5	66918668	-	1
cg20168230	4	127951957	-	1
cg19482025	9	33235060	-	1
cg03778388	10	110047914	-	1
cg15993795	10	121280573	-	1
cg27595582	7	93146245	-	1
cg26543180	6	127276828	-	1
cg06263372	18	26191429	-	1
cg11667683	5	9363132	-	1
cg03481131	4	64749607	-	1
cg24219929	9	70526116	-	1
cg00049718	3	105481671	-	1
cg11050601	13	71238377	-	1
cg04468543	13	96792172	-	1
cg10503284	14	56080699	-	1
cg12526346	6	139377643	-	1
cg14177917	1	37005847	-	1
cg24843246	8	3554001	-	1
cg17069313	8	48016286	-	1
cg07925619	11	101969223	-	1
cg13175861	2	74136657	-	1
cg26504197	13	75692378	-	1
cg24720192	17	81703328	-	1
cg04739647	2	75877095	-	1
cg09012513	8	34622268	-	1
cg27605355	11	118424639	-	1
cg10496350	12	83654328	-	1
cg09258813	8	27813735	-	1
cg21837669	10	88645259	-	1
cg08409804	5	125302243	-	1
cg08730747	16	4673541	-	1
cg24594830	10	112657503	-	1
cg17708456	3	31404835	-	1
cg01496648	8	107860085	-	1
cg06980387	13	85693086	-	1
cg00437048	13	6728590	-	1
cg07771338	16	18912016	-	1
cg18082337	9	93037432	-	1
cg16805150	5	146175671	-	1
cg12111170	14	13922465	-	1
cg21825840	19	5156685	-	1
cg10144604	2	177372720	-	1
cg11528849	2	80688397	-	1
cg03341723	17	34952142	-	1
cg23479730	12	110376463	-	1
cg04346261	17	82474573	-	1
cg01420426	4	122646705	-	1
cg05167251	2	75877098	-	1
cg23063716	9	58113880	-	1
cg11869721	7	124309076	-	1
cg15561583	11	22269507	-	1
cg03527353	2	107537476	-	1
cg12977696	11	76958141	-	1
cg07359369	2	120805726	-	1
cg02624737	15	77415652	-	1
cg04313601	7	113764437	-	1
cg19109729	8	123807920	-	1
cg09515097	16	4620368	-	1
cg12646972	1	138887939	-	1
cg22777520	17	35978964	-	1
cg13462935	3	91141393	-	1
cg26717983	1	23433978	-	1
cg19667082	15	90842984	-	1
cg04678743	6	31456116	-	1
cg10814176	11	100367538	-	1
cg04882273	8	101265831	-	1
cg02346313	3	53398498	-	1
cg25916282	2	75913728	-	1
cg04085768	3	130655131	-	1
cg14044874	6	93654412	-	1
cg15088000	7	28928152	-	1
cg25623174	10	81748450	-	1
cg21411075	2	129022893	-	1
cg16745091	1	121219911	-	1
cg03831465	2	105401301	-	1
cg17215497	2	25988506	-	1
cg05835545	X	111704220	-	1
cg06090630	17	77382441	-	1
cg09556632	4	123386512	-	1
cg12308391	9	50486689	-	1
cg11994584	X	95956768	-	1
cg05291069	7	135996771	-	1
cg01044722	11	69751030	-	1
cg05492845	19	7051508	-	1
cg21046967	11	99893258	-	1
cg17733353	2	27866977	-	1
cg03312572	12	36063886	-	1
cg13482308	4	45599677	-	1
cg27196194	10	82578855	-	1
cg24799921	14	22134160	-	1
cg22253255	11	70484513	-	1
cg24761507	11	85863707	-	1
cg09395572	19	42742270	-	1
cg03653137	17	34855161	-	1
cg10479082	6	54800866	-	1
cg03451670	1	91515835	-	1
cg24700222	3	148585030	-	1
cg20074371	9	117318831	-	1
cg16810054	2	158190492	-	1
cg27566289	11	96589913	-	1
cg01988539	13	93606016	-	1
cg07024996	5	32040828	-	1
cg27294054	7	4801510	-	1
cg10024000	11	80604392	-	1
cg11651961	11	31221965	-	1
cg26456022	15	8639690	-	1
cg14127398	4	32917022	-	1
cg04118306	14	69267527	-	1
cg07817883	4	132223173	-	1
cg05223760	X	7513840	-	1
cg05661612	X	39448551	-	1
cg17021559	14	20819151	-	1
cg01546568	6	79628661	-	1
cg13053914	5	138282810	-	1
cg11837181	4	157844393	-	1
cg22095507	8	37305411	-	1
cg10268491	6	110736805	-	1
cg21551704	13	94017286	-	1
cg05971891	1	44579464	-	1
cg08224646	8	107854659	-	1
cg02257300	7	20359219	-	1
cg23667405	17	36117991	-	1
cg14544505	18	68755446	-	1
cg22014887	5	35379053	-	1
cg15316734	6	127515280	-	1
cg15723222	11	86986259	-	1
cg10092265	11	70913797	-	1
cg01641792	9	21745673	-	1
cg17036062	X	95110348	-	1
cg25291396	2	34142458	-	1
cg24435866	3	91384585	-	1
cg16636935	18	21154072	-	1
cg02952918	5	118370013	-	1
cg17864357	15	80272884	-	1
cg19186145	17	87674258	-	1
cg05299650	15	100476133	-	1
cg08248516	6	53180274	-	1
cg27093143	7	31807535	-	1
cg19443023	11	121748767	-	1
cg06640637	2	166393349	-	1
cg20448966	11	122335690	-	1
cg19591512	9	104156965	-	1
cg03421073	11	52400134	-	1
cg13873889	17	36106862	-	1
cg15585318	14	28705256	-	1
cg11157771	11	74429988	-	1
cg11360931	17	36119282	-	1
cg00522555	9	21774184	-	1
cg00751785	X	18420871	-	1
cg00783945	1	134945073	-	1
cg17734803	4	101544485	-	1
cg25315731	17	30010997	-	1
cg08911275	2	75847046	-	1
cg19742111	19	4780057	-	1
cg14006463	6	127277030	-	1
cg04571321	7	30452777	-	1
cg08499046	2	107545720	-	1
cg16718678	19	6480670	-	1
cg04214350	1	138699624	-	1
cg14379462	2	27364633	-	1
cg17452291	5	9363118	-	1
cg20139338	19	6912106	-	1
cg18080819	7	147820747	-	1
cg00441027	1	94820008	-	1
cg20109541	16	66947224	-	1
cg21039708	14	49410949	-	1
cg25052737	6	24575741	-	1
cg07665466	9	101413797	-	1
cg17816390	8	27560388	-	1
cg06892439	17	37944255	-	1
cg07094533	1	89072064	-	1
cg23203698	12	5156476	-	1
cg16688031	18	36755240	-	1
cg26348180	16	30544509	-	1
cg01185682	11	91828872	-	1
cg06462727	4	125425717	-	1
cg25333181	6	118126461	-	1
cg00107914	17	36121887	-	1
cg18397073	7	26286535	-	1
cg13011604	9	112653447	-	1
cg01721429	8	87207124	-	1
cg25947544	14	12693695	-	1
cg21824343	11	76671639	-	1
cg19940537	10	72429075	-	1
cg01342411	8	113783005	-	1
cg23235460	16	24799456	-	1
cg00680003	17	36966105	-	1
cg09527731	11	54378011	-	1
cg03794219	2	32799650	-	1
cg20919680	1	77125905	-	1
cg24341236	X	77321716	-	1
cg01464969	5	34559390	-	1
cg20046608	11	87192798	-	1
cg19148137	6	31778696	-	1
cg27131953	5	27336803	-	1
cg21865157	4	144328010	-	1
cg03960952	10	113391672	-	1
cg26860994	6	29010940	-	1
cg22961278	5	100213286	-	1
cg06652112	16	30545649	-	1
cg22901100	17	49100706	-	1
cg26164681	6	30277854	-	1
cg18175036	13	105690643	-	1
cg26957677	10	53431138	-	1
cg01108400	2	30871187	-	1
cg16029875	1	136077328	-	1
cg17876581	8	79071842	-	1
cg01439340	11	122094815	-	1
cg02506324	19	4779420	-	1
cg08180952	9	58113877	-	1
cg10653296	14	124544117	-	1
cg08178756	15	87161560	-	1
cg04674734	6	54800044	-	1
cg22105332	17	38037881	-	1
cg07579618	X	146743110	-	1
cg06716807	5	32060989	-	1
cg22835709	2	121630467	-	1
cg22127730	4	154339010	-	1
cg23446033	2	19123846	-	1
cg14591280	5	133041822	-	1
cg01525669	8	8857578	-	1
cg16519705	4	155544986	-	1
cg01279418	8	125265734	-	1
cg26224223	7	38239759	-	1
cg05728201	5	88604422	-	1
cg20772300	11	117924545	-	1
cg02128325	18	37068541	-	1
cg08368788	6	4932214	-	1
cg15135704	4	144214677	-	1
cg03848676	15	80705839	-	1
cg04945331	9	101651206	-	1
cg26324606	13	65011887	-	1
cg19592439	9	100721261	-	1
cg02058918	4	47940103	-	1
cg22740006	19	4646674	-	1
cg16677019	11	105465133	-	1
cg26360961	6	126806378	-	1
cg15169878	15	79818352	-	1
cg09658576	6	39563442	-	1
cg07979106	14	122760980	-	1
cg20917706	14	71941830	-	1
cg19158325	11	69915972	-	1
cg12001355	13	114161661	-	1
cg20115868	2	71954796	-	1
cg18072802	5	76609332	-	1
cg19447973	17	80391162	-	1
cg05270634	11	103089223	-	1
cg19356389	17	34952565	-	1
cg13176715	16	5273759	-	1
cg04927889	14	12210977	-	1
cg08128826	1	141808402	-	1
cg06070960	9	104157135	-	1
cg18665732	19	33338719	-	1
cg18142615	9	33233666	-	1
cg11531628	4	135586609	-	1
cg08127858	17	25290570	-	1
cg22694153	4	118377194	-	1
cg06036563	7	142573866	-	1
cg13264311	3	132185363	-	1
cg18918349	10	43373493	-	1
cg14328683	2	25848021	-	1
cg21639435	8	73943172	-	1
cg13242392	15	8512915	-	1
cg02185531	1	89618809	-	1
cg19859323	X	59408926	-	1
cg22696073	17	35047166	-	1
cg12177793	14	56821026	-	1
cg04801617	10	86288846	-	1
cg00674395	11	70421503	-	1
cg15457037	2	184774949	-	1
cg27542366	7	116376807	-	1
cg12692042	18	21925643	-	1
cg02039267	19	60231401	-	1
cg16039964	11	71322487	-	1
cg20570761	11	100345317	-	1
cg23834494	10	118498606	-	1
cg22315440	4	110448277	-	1
cg06468969	11	109180421	-	1
cg15712577	5	131360269	-	1
cg25019648	11	116582489	-	1
cg14062745	11	20441019	-	1
cg11686722	2	118161582	-	1
cg15968297	5	34110426	-	1
cg05340339	4	139396023	-	1
cg20211779	2	105401177	-	1
cg05890285	6	115210775	-	1
cg07313502	2	25456190	-	1
cg26692294	13	71445220	-	1
cg08337312	2	172615174	-	1
cg10424330	8	111767380	-	1
cg20820767	4	119630326	-	1
cg04210573	X	104720197	-	1
cg07960450	11	7067714	-	1
cg13157098	15	8512878	-	1
cg25636132	15	100477371	-	1
cg18977541	19	45518948	-	1
cg00044463	1	155681803	-	1
cg26177966	7	26473048	-	1
cg12477716	11	97539060	-	1
cg06197760	13	39102993	-	1
cg23965099	1	90628550	-	1
cg23729501	3	150078517	-	1
cg22542300	13	39103006	-	1
cg03721993	12	112729760	-	1
cg12146864	10	129734770	-	1
cg23506944	11	78453476	-	1
cg25967745	12	110737755	-	1
cg18590015	10	18741619	-	1
cg02331143	4	122395712	-	1
cg00560671	14	58785163	-	1
cg00267862	5	145568503	-	1
cg21364278	2	68660610	-	1
cg07435294	19	5606288	-	1
cg04988476	16	29218230	-	1
cg06001237	2	184908541	-	1
cg10198271	2	176042918	-	1
cg14456207	3	106045673	-	1
cg09984392	15	60373870	-	1
cg17004212	14	62737269	-	1
cg14575155	2	34470451	-	1
cg02676375	11	33689956	-	1
cg10500218	1	158425666	-	1
cg08452456	11	98686162	-	1
cg01904414	7	137635937	-	1
cg18740769	13	87294349	-	1
cg13445984	17	21561228	-	1
cg27558234	12	74788522	-	1
cg22467364	8	25650655	-	1
cg01874084	10	130928839	-	1
cg02760300	7	99367181	-	1
cg09415883	19	5136451	-	1
cg16055035	13	44271977	-	1
cg08430409	15	100459317	-	1
cg07813495	9	53128398	-	1
cg12714180	4	127111015	-	1
cg17263061	5	31424396	-	1
cg13828701	12	3946839	-	1
cg23921699	15	100302337	-	1
cg11308211	2	72500467	-	1
cg07727358	5	110923478	-	1
cg25538602	11	104815724	-	1
cg09801353	7	148477490	-	1
cg05250874	11	99217937	-	1
cg13491481	14	12693692	-	1
cg18344660	13	9278441	-	1
cg12028548	2	154888781	-	1
cg16336127	13	97067693	-	1
cg24759859	19	11342326	-	1
cg13508402	6	29363656	-	1
cg01931502	1	174692397	-	1
cg13600489	12	57949037	-	1
cg15626629	X	104022805	-	1
cg25307665	6	53169211	-	1
cg07166360	9	101652130	-	1
cg18305324	17	36122992	-	1
cg10582804	2	124057780	-	1
cg09214456	11	5953293	-	1
cg02795432	1	61850834	-	1
cg00106093	17	27683711	-	1
cg20926035	17	87743623	-	1
cg05570827	4	131635614	-	1
cg10361922	11	102852337	-	1
cg02219962	14	22126631	-	1
cg09471527	17	27706920	-	1
cg13925683	1	75920570	-	1
cg18026225	11	104722568	-	1
cg01392544	2	14753103	-	1
cg18396275	11	104032313	-	1
cg25680638	19	61872929	-	1
cg00385863	4	122632067	-	1
cg14306734	18	26177145	-	1
cg24514230	7	104998522	-	1
cg07864323	16	20965284	-	1
cg26353862	7	113764284	-	1
cg03397389	4	128908019	-	1
cg15233711	7	116376814	-	1
cg19531507	9	46881450	-	1
cg18134734	7	104199169	-	1
cg14731407	9	22482358	-	1
cg27558594	4	32917001	-	1
cg02766820	10	129825909	-	1
cg09577841	9	78987956	-	1
cg06332339	9	59686993	-	1
cg05902531	10	129131796	-	1
cg24599249	5	4826497	-	1
cg00543073	11	24395170	-	1
cg16641060	X	37720677	-	1
cg23808946	17	87674244	-	1
cg08591265	11	89457271	-	1
cg23813514	14	35085354	-	1
cg23468927	19	4179762	-	1
cg00508498	2	105401293	-	1
cg14951598	17	49410923	-	1
cg16764637	6	53180260	-	1
cg26008390	17	85896988	-	1
cg22424284	3	102902053	-	1
cg02522760	19	46635486	-	1
cg22188945	11	76045847	-	1
cg25172243	X	61585481	-	1
cg03785696	6	53209839	-	1
cg05397514	3	91158280	-	1
cg02328660	4	157502521	-	1
cg15740366	6	29751068	-	1
cg22656750	11	36518656	-	1
cg00482994	17	35042304	-	1
cg25160286	6	53279788	-	1
cg04061117	6	115328664	-	1
cg23934404	8	12647550	-	1
cg24389389	3	53398528	-	1
cg18036763	15	86335233	-	1
cg08642014	7	29478302	-	1
cg00376019	14	31037149	-	1
cg09333532	11	23555393	-	1
cg25889711	19	45603542	-	1
cg06257136	11	104239500	-	1
cg11920325	11	79955834	-	1
cg16383389	3	125167679	-	1
cg26544363	2	107537307	-	1
cg04084364	17	82475113	-	1
cg01866162	8	107632870	-	1
cg10626768	10	113391683	-	1
cg14421860	3	119033207	-	1
cg01080375	12	83504692	-	1
cg12864721	14	22130952	-	1
cg19604444	12	78644122	-	1
cg02573857	7	30219126	-	1
cg16149238	12	5436544	-	1
cg09294629	8	4214041	-	1
cg12721145	3	133726831	-	1
cg23841819	1	135466475	-	1
cg00535430	16	4612456	-	1
cg09973986	10	129228073	-	1
cg20399260	7	116376804	-	1
cg16529483	X	75493936	-	1
cg05814800	12	105630275	-	1
cg08945214	7	66174801	-	1
cg17937222	5	125490290	-	1
cg26606397	10	119860224	-	1
cg12129080	7	140671261	-	1
cg02469607	13	25459419	-	1
cg18375296	11	122468134	-	1
cg11732282	2	54005465	-	1
cg24128593	10	4333700	-	1
cg06997305	2	95581277	-	1
cg09641689	8	94092108	-	1
cg21288693	14	71247605	-	1
cg11993636	11	96465382	-	1
cg13402773	7	47602564	-	1
cg18798853	16	95886426	-	1
cg22542420	11	104708163	-	1
cg02538342	7	124984629	-	1
cg08096854	11	95989921	-	1
cg26264232	6	53125352	-	1
cg08876130	15	100912014	-	1
cg07405849	5	32042435	-	1
cg11686528	11	77804776	-	1
cg13886231	15	80272857	-	1
cg15268691	19	46124433	-	1
cg00162191	6	50151411	-	1
cg10503751	4	145874599	-	1
cg16896847	15	77059702	-	1
cg14650175	15	74377528	-	1
cg25939742	7	17174765	-	1
cg06925975	4	138695588	-	1
cg13254080	18	36633669	-	1
cg15938266	5	102109342	-	1
cg09602577	9	38274583	-	1
cg23344688	2	18280459	-	1
cg16668534	17	24903573	-	1
cg26258074	6	127476313	-	1
cg02461391	8	118843273	-	1
cg24491553	2	121960468	-	1
cg12699044	5	123002503	-	1
cg19753794	7	46472707	-	1
cg24810439	5	120601735	-	1
cg14425564	2	38956347	-	1
cg16804899	5	32263864	-	1
cg03445006	19	6437650	-	1
cg22060817	10	31355862	-	1
cg02070685	8	121583215	-	1
cg19901889	10	119860234	-	1
cg23194024	11	100367535	-	1
cg11711420	13	118859500	-	1
cg14353137	1	10219548	-	1
cg01013653	19	29207426	-	1
cg21538190	1	175772592	-	1
cg07986385	17	35593691	-	1
cg17511933	1	121557352	-	1
cg16143176	4	8859774	-	1
cg16527491	12	58975325	-	1
cg26998856	17	28942890	-	1
cg13653195	15	100541184	-	1
cg25330147	6	29059932	-	1
cg13545763	11	96929631	-	1
cg24879595	12	71066231	-	1
cg05001009	17	93234607	-	1
cg23712980	2	156002312	-	1
cg11950383	16	92788521	-	1
cg04245693	10	37825723	-	1
cg03054277	11	60089437	-	1
cg04616401	18	35708495	-	1
cg15454066	19	10314868	-	1
cg02135464	12	112157462	-	1
cg24168641	9	59378591	-	1
cg06708432	10	129442238	-	1
cg25841847	2	95581279	-	1
cg01592198	7	45332434	-	1
cg15457058	4	117188126	-	1
cg00056719	15	104207628	-	1
cg26910651	8	34286715	-	1
cg20946504	5	88604389	-	1
cg14332444	3	152327120	-	1
cg13706058	9	89591362	-	1
cg02700369	7	17767583	-	1
cg01755467	8	34066548	-	1
cg01644623	12	86927538	-	1
cg06369833	7	28781142	-	1
cg20347665	X	104720367	-	1
cg21875234	16	11407294	-	1
cg13173903	2	160108391	-	1
cg15301489	14	64716955	-	1
cg01860947	17	33148831	-	1
cg05203659	16	11407267	-	1
cg10491460	4	151961909	-	1
cg09034774	9	63498389	-	1
cg00986824	3	110028079	-	1
cg12459542	3	106386149	-	1
cg04354879	11	104239738	-	1
cg05746407	8	122684531	-	1
cg11050908	2	30350525	-	1
cg09425753	2	172197853	-	1
cg22157255	4	99364566	-	1
cg04899896	5	99133542	-	1
cg12595013	9	93022801	-	1
cg10141377	11	99893648	-	1
cg06691214	1	66010221	-	1
cg14592474	5	19735142	-	1
cg19116006	2	177372791	-	1
cg05516489	15	104689187	-	1
cg00778995	1	43714802	-	1
cg19156483	2	65128850	-	1
cg19945202	6	120788505	-	1
cg03037622	9	108738492	-	1
cg10383019	7	112143721	-	1
cg04262392	17	25303544	-	1
cg23395398	17	46131722	-	1
cg10635194	3	107949347	-	1
cg10949322	18	3416593	-	1
cg13696942	7	51617289	-	1
cg03024619	6	101638216	-	1
cg09973102	8	125413811	-	1
cg05052194	4	158448404	-	1
cg07339181	10	123043575	-	1
cg14963317	2	153747521	-	1
cg23371278	19	44306243	-	1
cg10755973	2	38938493	-	1
cg05872702	15	6760098	-	1
cg15534364	X	104905030	-	1
cg15660669	16	78332666	-	1
cg13658921	1	131055003	-	1
cg21407839	16	96168254	-	1
cg08873940	7	45529768	-	1
cg02898094	6	6924260	-	1
cg16905926	1	164444806	-	1
cg16127683	2	120568377	-	1
cg14553506	16	20946272	-	1
cg21672855	15	69382467	-	1
cg21652524	12	87409048	-	1
cg07963363	4	14129261	-	1
cg13875536	2	29360220	-	1
cg11567041	2	5698576	-	1
cg09190824	5	94846562	-	1
cg07522644	17	47965139	-	1
cg11271505	14	20819462	-	1
cg25957240	2	3237975	-	1
cg15297110	3	137312453	-	1
cg21960381	5	35107924	-	1
cg15771763	5	102109324	-	1
cg14506196	19	44481797	-	1
cg05184586	11	102302971	-	1
cg27599792	18	38589782	-	1
cg15382538	13	100712102	-	1
cg03203603	11	88126512	-	1
cg22876092	14	35085352	-	1
cg03414764	7	86523824	-	1
cg26089573	11	76958122	-	1
cg25435146	7	3713391	-	1
cg21630368	7	93146515	-	1
cg08689931	5	9363115	-	1
cg26476852	6	53190060	-	1
cg11171235	13	59640329	-	1
cg08572394	13	97075733	-	1
cg16337939	7	84311041	-	1
cg05970014	13	56667789	-	1
cg17497049	7	5086929	-	1
cg02635948	19	8964200	-	1
cg06990796	11	36489834	-	1
cg15710638	11	120996796	-	1
cg04090147	13	114161680	-	1
cg04276951	11	102343562	-	1
cg02086094	5	36165309	-	1
cg06942701	2	62808697	-	1
cg20741134	1	158123163	-	1
cg22198823	19	4836346	-	1
cg27470027	19	7333753	-	1
cg04568842	6	127277024	-	1
cg05512505	8	4269527	-	1
cg11460727	14	71248683	-	1
cg23598212	7	145884908	-	1
cg13310671	2	170462046	-	1
cg14371731	14	25776502	-	1
cg12911732	4	112127061	-	1
cg21229886	10	113391641	-	1
cg23895041	1	37349179	-	1
cg10232654	11	97824625	-	1
cg08863848	6	53209690	-	1
cg25796016	17	8329222	-	1
cg01171898	7	101493655	-	1
cg27416312	7	129479210	-	1
cg04446303	16	4620042	-	1
cg03575974	7	30223025	-	1
cg07835293	1	173255112	-	1
cg16096176	1	91685801	-	1
cg03891929	19	33338707	-	1
cg19964638	13	55817232	-	1
cg03067574	7	17157485	-	1
cg05723499	18	35624063	-	1
cg03844923	3	98965646	-	1
cg26766798	17	25192484	-	1
cg11202785	3	124683607	-	1
cg06229867	10	128103874	-	1
cg14969015	4	120001919	-	1
cg01729717	14	110788529	-	1
cg13608733	7	112247865	-	1
cg12741345	3	91313871	-	1
cg25475603	11	53601021	-	1
cg19809499	4	117188183	-	1
cg10254000	16	18868994	-	1
cg03152602	11	100335138	-	1
cg25401220	17	30676353	-	1
cg25340241	5	26303540	-	1
cg22817039	13	110321843	-	1
cg03175975	1	122112007	-	1
cg08868202	4	131297113	-	1
cg12042503	12	114146650	-	1
cg15951188	11	70401052	-	1
cg01949684	17	35553312	-	1
cg03469079	15	80310588	-	1
cg00691830	2	118158368	-	1
cg05061393	1	76788441	-	1
cg08505456	2	75890634	-	1
cg15528519	7	31898481	-	1
cg06880930	8	96306462	-	1
cg24776350	11	70474185	-	1
cg03355998	9	93027231	-	1
cg12122509	11	76141068	-	1
cg13646020	5	68493504	-	1
cg10276404	11	20894308	-	1
cg03905758	8	58436948	-	1
cg16551732	8	62758672	-	1
cg24992007	11	106106009	-	1
cg27506254	1	3259242	-	1
cg16005818	4	154358709	-	1
cg23415789	11	87161951	-	1
cg12322617	8	109078315	-	1
cg00822571	19	32998995	-	1
cg00436183	13	46553040	-	1
cg01430372	11	101712750	-	1
cg16069971	4	35259209	-	1
cg20887442	7	104884533	-	1
cg05963618	11	44481748	-	1
cg06926934	7	72718664	-	1
cg05043908	5	150251278	-	1
cg05889979	6	86341466	-	1
cg02875395	2	17944906	-	1
cg03700449	10	89088706	-	1
cg13851843	7	48084335	-	1
cg15472170	4	151073238	-	1
cg20322375	10	107406825	-	1
cg27560182	4	136826953	-	1
cg03669907	2	106985852	-	1
cg05620842	7	36182902	-	1
cg10549986	12	27363922	-	1
cg04159381	4	110448406	-	1
cg17121176	10	43814240	-	1
cg22402902	11	76410594	-	1
cg11164537	11	60462110	-	1
cg17509220	8	86054104	-	1
cg01808706	2	121903769	-	1
cg03363567	11	88178073	-	1
cg11302943	19	43286473	-	1
cg14596338	16	4583784	-	1
cg26969942	11	104191155	-	1
cg14651363	X	137250352	-	1
cg21285782	3	91768978	-	1
cg12251659	5	125490123	-	1
cg27565880	11	76410562	-	1
cg09174502	9	31762067	-	1
cg12651540	7	82192905	-	1
cg05710997	13	118852983	-	1
cg25110106	3	110663658	-	1
cg13493749	13	49991419	-	1
cg19029301	2	156002310	-	1
cg15455979	15	103526886	-	1
cg13347257	6	115328430	-	1
cg01495907	14	56825484	-	1
cg10193870	12	85169325	-	1
cg27606567	9	124672652	-	1
cg23083514	11	54539456	-	1
cg21490597	3	129876501	-	1
cg13537801	11	122347229	-	1
cg15278043	6	31456140	-	1
cg06324957	9	23962963	-	1
cg13479780	17	49020889	-	1
cg24655222	5	32040935	-	1
cg06785746	11	105427730	-	1
cg18989243	3	105519797	-	1
cg18932798	19	47927968	-	1
cg03635671	18	36738679	-	1
cg26807935	18	36695225	-	1
cg06560524	14	66389307	-	1
cg11331678	2	167779599	-	1
cg04469303	16	99495085	-	1
cg26708817	3	130591916	-	1
cg07168124	14	20827538	-	1
cg23731212	3	77300772	-	1
cg13686537	2	27666918	-	1
cg06576393	19	43036389	-	1
cg11891579	11	45326393	-	1
cg13217064	9	101652102	-	1
cg20866375	11	74351527	-	1
cg05218311	7	99023517	-	1
cg04844543	9	112410910	-	1
cg20274783	5	137274962	-	1
cg11130778	13	56197105	-	1
cg14534739	17	34949622	-	1
cg11196350	12	105640696	-	1
cg19577984	12	92798037	-	1
cg21736089	10	82953698	-	1
cg20977426	4	118273706	-	1
cg19138755	17	30676367	-	1
cg20162381	6	130430787	-	1
cg14381623	2	26630879	-	1
cg26321013	11	100437455	-	1
cg04027548	6	145547572	-	1
cg12431729	4	122650681	-	1
cg17726795	7	31955816	-	1
cg22039234	1	39154332	-	1
cg00830626	15	83583198	-	1
cg12258307	16	91690829	-	1
cg15179278	11	95706582	-	1
cg17245135	13	85633182	-	1
cg06744574	4	113437424	-	1
cg12270738	4	142238298	-	1
cg05982686	11	87278769	-	1
cg19784903	11	98685870	-	1
cg26035323	4	119823003	-	1
cg10229294	5	122879958	-	1
cg19669107	15	5254973	-	1
cg17560586	6	39385015	-	1
cg03513246	18	22287369	-	1
cg15364725	19	36727142	-	1
cg12080431	10	129825897	-	1
cg20419307	10	108330657	-	1
cg12921614	14	51741565	-	1
cg08969532	19	43286316	-	1
cg22355463	8	80606353	-	1
cg03754311	4	141041106	-	1
cg02155287	13	13846788	-	1
cg08093892	8	73943178	-	1
cg13567392	10	45968301	-	1
cg00405060	16	4346327	-	1
cg26134646	10	61454379	-	1
cg04194674	11	99086674	-	1
cg27115721	12	12548346	-	1
cg10403260	2	93797379	-	1
cg25749432	19	4312274	-	1
cg13459498	2	166088035	-	1
cg25889750	5	91744236	-	1
cg14453281	12	110427470	-	1
cg00063567	11	31405316	-	1
cg11666140	15	102974203	-	1
cg13868216	15	80660410	-	1
cg21842944	5	147954652	-	1
cg02162462	17	85739245	-	1
cg19580241	6	53209502	-	1
cg12827637	12	81951317	-	1
cg23613205	1	183551211	-	1
cg03745431	1	184374751	-	1
cg17216478	4	140553695	-	1
cg15875860	15	80628580	-	1
cg07385362	17	25943687	-	1
cg18811597	4	108874702	-	1
cg10570838	4	136556733	-	1
cg15112458	5	26303533	-	1
cg18965377	4	32916980	-	1
cg13447391	5	34866932	-	1
cg13847987	2	32282704	-	1
cg14351882	2	25697506	-	1
cg09279412	5	139234734	-	1
cg12860092	2	60590382	-	1
cg14667685	4	126440838	-	1
cg02602423	12	34359205	-	1
cg04504441	11	53601060	-	1
cg16915653	7	146963962	-	1
cg07835437	4	158972009	-	1
cg21935113	19	7489314	-	1
cg26675876	14	64716559	-	1
cg14631690	13	75362340	-	1
cg08655589	6	93564962	-	1
cg02430183	13	50171601	-	1
cg23087992	3	35597685	-	1
cg24904436	15	78066884	-	1
cg13710595	2	121048014	-	1
cg13648682	2	27916784	-	1
cg00788067	18	92117099	-	1
cg19615304	12	25987671	-	1
cg26207141	1	90628538	-	1
cg18760837	17	36809654	-	1
cg27219874	8	107699185	-	1
cg07870982	8	117808534	-	1
cg03529432	6	53173061	-	1
cg22788002	X	95956749	-	1
cg04645545	19	46639977	-	1
cg05869392	14	20825412	-	1
cg00553487	7	26257721	-	1
cg06701726	X	53800547	-	1
cg05656590	3	31404846	-	1
cg26218726	5	125490129	-	1
cg22122361	5	99019153	-	1
cg22472154	5	34749956	-	1
cg14931631	2	75061768	-	1
cg26066277	11	122418935	-	1
cg24994156	8	109078317	-	1
cg15190599	13	24262452	-	1
cg10643578	4	32916967	-	1
cg27007008	17	36081447	-	1
cg11370512	5	122946708	-	1
cg23665973	1	76447004	-	1
cg07578663	2	9931355	-	1
cg27230711	19	46957702	-	1
cg12646252	X	137250364	-	1
cg23710795	2	177810854	-	1
cg11674844	4	136169019	-	1
cg07204662	19	6978161	-	1
cg14947478	2	158756564	-	1
cg21899276	X	138325370	-	1
cg20227255	17	47965146	-	1
cg09892203	11	109508663	-	1
cg00900735	11	117449405	-	1
cg20471297	12	113122575	-	1
cg10439765	2	167890716	-	1
cg09667001	10	81155474	-	1
cg25514273	14	98171055	-	1
cg14530259	2	32050043	-	1
cg07691180	19	5736076	-	1
cg07639739	X	95956749	-	1
cg19209911	7	139446787	-	1
cg13577493	9	109261105	-	1
cg10937890	2	70841387	-	1
cg19220099	16	18506643	-	1
cg20430847	4	158185339	-	1
cg01651170	1	58360610	-	1
cg05975845	2	169754563	-	1
cg27588646	13	100924433	-	1
cg03315484	18	35624258	-	1
cg09512322	7	131223078	-	1
cg11839944	7	48003871	-	1
cg19721680	1	182067786	-	1
cg07960629	4	32916974	-	1
cg15189866	4	136607416	-	1
cg12546181	7	47765273	-	1
cg14933266	11	80604074	-	1
cg13565492	17	47967970	-	1
cg11817453	17	34669043	-	1
cg22640114	1	184620266	-	1
cg04296578	4	119200079	-	1
cg16897634	4	32916983	-	1
cg22120063	13	100786438	-	1
cg10336131	19	5132968	-	1
cg13909534	11	52768511	-	1
cg19099050	6	115328661	-	1
cg10932068	16	18868974	-	1
cg01905589	4	136474008	-	1
cg20454517	5	26121007	-	1
cg05375728	4	105557541	-	1
cg00558702	6	141299786	-	1
cg08699206	5	34419648	-	1
cg10636447	2	154713206	-	1
cg09748975	5	38719852	-	1
cg25059646	4	137064023	-	1
cg22836359	6	127220133	-	1
cg24744425	1	137412521	-	1
cg10779674	10	130635142	-	1
cg20395646	5	125433526	-	1
cg22369787	2	117956942	-	1
cg24213507	6	112753158	-	1
cg18770669	6	128536838	-	1
cg23098168	3	110991173	-	1
cg01533258	12	106842394	-	1
cg19733867	15	77555938	-	1
cg07312954	3	92271656	-	1
cg08960156	7	121468051	-	1
cg13694576	2	107532432	-	1
cg25729445	17	38147538	-	1
cg22355031	X	101759439	-	1
cg22775593	X	72801442	-	1
cg05785344	X	49457299	-	1
cg24135606	11	71744857	-	1
cg00946507	11	117709550	-	1
cg13673779	18	74997673	-	1
cg26247646	4	152400179	-	1
cg26742815	18	35624058	-	1
cg01121770	11	76045844	-	1
cg02738256	2	18262522	-	1
cg05343811	12	87270163	-	1
cg01809675	11	33602946	-	1
cg11724493	17	34959253	-	1
cg17376041	11	30577409	-	1
cg13302166	11	69751108	-	1
cg17330672	11	3697724	-	1
cg26998842	11	121880025	-	1
cg23388714	18	71963534	-	1
cg26936311	6	22355727	-	1
cg12175172	9	65125855	-	1
cg09549726	7	59945837	-	1
cg04419618	X	58775509	-	1
cg21502999	10	94966573	-	1
cg19351000	11	24388854	-	1
cg15168577	18	36799579	-	1
cg05676441	15	23434547	-	1
cg09296453	17	37019123	-	1
cg10626744	4	101538639	-	1
cg24839533	4	132523092	-	1
cg04330371	7	72718683	-	1
cg25309759	11	84739351	-	1
cg04167725	8	97440764	-	1
cg17752088	13	95482788	-	1
cg07534440	2	86238769	-	1
cg19925772	4	137450650	-	1
cg14562426	17	35852442	-	1
cg05274534	11	98489697	-	1
cg00668227	4	131651662	-	1
cg20468891	19	8964197	-	1
cg20797858	4	22935766	-	1
cg25567021	2	107253603	-	1
cg16894263	X	49453709	-	1
cg08681110	10	37826043	-	1
cg18482164	11	99894892	-	1
cg05680710	17	35852055	-	1
cg03119897	1	135487148	-	1
cg01416227	3	110794012	-	1
cg06744585	8	86414003	-	1
cg20524211	8	11766063	-	1
cg04868078	1	141808390	-	1
cg26485937	18	38664046	-	1
cg21567792	4	127110744	-	1
cg10752731	11	121755038	-	1
cg05058121	7	125348315	-	1
cg21543987	5	142305984	-	1
cg11944428	19	5519526	-	1
cg24596836	9	76617936	-	1
cg22563312	11	52304949	-	1
cg19781133	5	27241703	-	1
cg21787965	13	16441205	-	1
cg22025478	8	123807666	-	1
cg25195302	19	54320225	-	1
cg17967970	9	68262890	-	1
cg04728482	13	100856593	-	1
cg16109089	9	27973473	-	1
cg20041802	9	69886738	-	1
cg21455485	4	135586595	-	1
cg16852837	18	71963529	-	1
cg05253021	7	140742451	-	1
cg12213201	3	97124754	-	1
cg14087168	3	90115059	-	1
cg14491820	19	46123834	-	1
cg26083396	6	29751085	-	1
cg06705004	14	58135109	-	1
cg23655615	6	93273524	-	1
cg09143673	17	27576083	-	1
cg26223654	8	86581153	-	1
cg19656282	6	84822494	-	1
cg00497554	1	95448351	-	1
cg24631970	14	64716706	-	1
cg16560077	16	4143942	-	1
cg09291131	12	112182181	-	1
cg15792338	7	38239753	-	1
cg03350042	2	121048081	-	1
cg05675373	3	110028229	-	1
cg19495969	9	35620669	-	1
cg21737675	3	122613925	-	1
cg22894910	4	117326637	-	1
cg10122865	11	22263443	-	1
cg01337429	17	24903791	-	1
cg14940308	6	86964975	-	1
cg23189410	9	93025867	-	1
cg16837525	16	96168237	-	1
cg10242372	2	94592233	-	1
cg13366219	11	118230086	-	1
cg18411550	10	26812167	-	1
cg25073998	17	89596608	-	1
cg26704087	17	46131713	-	1
cg14160518	2	171742888	-	1
cg27470303	2	18280451	-	1
cg03620623	7	46791208	-	1
cg13723766	X	37720775	-	1
cg11113644	19	37022145	-	1
cg08112534	4	117170539	-	1
cg22280167	9	46687042	-	1
cg18941893	4	44787758	-	1
cg00053010	11	98420437	-	1
cg04722914	1	95448358	-	1
cg24268531	3	89980120	-	1
cg15107038	9	70526091	-	1
cg12946524	3	28529970	-	1
cg16161715	4	121650737	-	1
cg05866836	X	144271747	-	1
cg11594731	9	112662877	-	1
cg07929575	3	106386143	-	1
cg26506779	2	184248194	-	1
cg25942789	1	95019902	-	1
cg01393939	3	147463670	-	1
cg16066237	16	94271082	-	1
cg16267304	3	98565407	-	1
cg23670599	9	70526135	-	1
cg06011292	11	69751143	-	1
cg21511365	14	65700544	-	1
cg21813473	2	163975689	-	1
cg25370753	1	157720401	-	1
cg12070724	1	135240495	-	1
cg14875449	14	7889591	-	1
cg24170085	14	31603724	-	1
cg18635552	13	73698337	-	1
cg10870443	13	65011872	-	1
cg26220594	4	142374629	-	1
cg20174699	15	101142332	-	1
cg08373003	13	57043016	-	1
cg02813877	5	125644495	-	1
cg18308527	9	115909192	-	1
cg07229938	7	134946150	-	1
cg16492707	16	76894588	-	1
cg18772588	2	184113485	-	1
cg07691152	10	89085641	-	1
cg13800209	2	118160171	-	1
cg13905264	2	31012898	-	1
cg26518327	8	71360389	-	1
cg14929266	8	13327332	-	1
cg24024056	19	45550257	-	1
cg21477170	5	35903942	-	1
cg00993191	4	152590572	-	1
cg08770580	16	20965591	-	1
cg07702255	2	93797097	-	1
cg13208031	14	71247532	-	1
cg26331160	4	158068350	-	1
cg17613214	15	87028913	-	1
cg10857489	8	107945085	-	1
cg25306611	3	156366476	-	1
cg05344430	5	150131591	-	1
cg11473189	9	46881431	-	1
cg01060026	6	118152781	-	1
cg09706512	16	65964532	-	1
cg15621682	14	56080672	-	1
cg26310240	2	155489320	-	1
cg07975032	4	120168624	-	1
cg25952029	11	118308896	-	1
cg14978172	5	142736730	-	1
cg22595230	2	133579054	-	1
cg25315148	10	129724834	-	1
cg05839636	18	35780080	-	1
cg00600786	14	24943572	-	1
cg04584009	10	81975398	-	1
cg23849781	9	62521973	-	1
cg16423747	11	4795377	-	1
cg19248367	19	4241755	-	1
cg07130520	3	149058124	-	1
cg01485790	5	127606674	-	1
cg19402405	10	68768865	-	1
cg02395441	7	26473224	-	1
cg14494468	12	57949118	-	1
cg02720925	5	145516301	-	1
cg01460805	14	71247831	-	1
cg06704122	1	123307639	-	1
cg19741945	9	116562919	-	1
cg24046927	3	147473224	-	1
cg21050240	7	28602399	-	1
cg05923197	14	47103591	-	1
cg17852594	4	119200073	-	1
cg04191530	15	75794842	-	1
cg16678545	8	126566827	-	1
cg02854695	7	46472712	-	1
cg26046953	11	89766652	-	1
cg12474117	X	95956772	-	1
cg24488810	4	64749640	-	1
cg21690979	8	128795076	-	1
cg05119290	11	73623202	-	1
cg19642835	5	120601771	-	1
cg26663063	15	100325873	-	1
cg23475135	1	93296467	-	1
cg09928203	11	6452642	-	1
cg13603112	4	70101546	-	1
cg00994804	16	94269441	-	1
cg07598082	3	110045672	-	1
cg20088005	7	140742455	-	1
cg12963312	1	21658343	-	1
cg27352514	1	175940216	-	1
cg19173440	7	99901014	-	1
cg00215432	1	76545162	-	1
cg19697530	9	48488986	-	1
cg02390588	15	104094604	-	1
cg20903764	7	113263694	-	1
cg12823329	12	112162606	-	1
cg03416541	16	60607295	-	1
cg14839932	17	47967880	-	1
cg17807479	11	67564008	-	1
cg05507481	3	59780050	-	1
cg02565672	1	174839119	-	1
cg11887629	17	58053973	-	1
cg03385548	5	42812802	-	1
cg13983686	11	37194032	-	1
cg17713751	5	139047230	-	1
cg07961283	16	94271106	-	1
cg07746998	10	4664940	-	1
cg02066409	14	64716693	-	1
cg05931684	17	35854585	-	1
cg06926362	10	82921881	-	1
cg19677607	14	69267607	-	1
cg19369780	7	145586944	-	1
cg12137286	7	4898196	-	1
cg20340302	2	175958840	-	1
cg13024202	X	23771079	-	1
cg03465880	4	159086810	-	1
cg22306928	1	76545149	-	1
cg14657116	6	86341331	-	1
cg24932816	3	147473303	-	1
cg06617636	12	81951216	-	1
cg25887254	4	89724212	-	1
cg13703859	13	54293805	-	1
cg16048568	7	72719127	-	1
cg16973098	14	120489540	-	1
cg08329647	7	26186218	-	1
cg12035092	2	50379072	-	1
cg05085809	11	97842616	-	1
cg24473846	2	169754602	-	1
cg27207530	8	125065900	-	1
cg20094282	11	122094817	-	1
cg11880727	12	76954751	-	1
cg12550817	12	78644131	-	1
cg18324126	8	34066545	-	1
cg05931087	1	146877200	-	1
cg27375388	7	130359560	-	1
cg17626178	1	63089394	-	1
cg24999819	1	40516747	-	1
cg01640606	12	74792070	-	1
cg03527422	4	22936340	-	1
cg00366352	10	95299196	-	1
cg24037166	14	20658328	-	1
cg26745032	X	166948846	-	1
cg20830775	9	108740237	-	1
cg27039501	18	61878856	-	1
cg22639787	2	177372097	-	1
cg05537653	2	92483140	-	1
cg13999330	5	143294575	-	1
cg09632273	17	36020262	-	1
cg24838305	7	46938466	-	1
cg26476595	17	25146671	-	1
cg04788956	8	107699228	-	1
cg14584159	7	142842139	-	1
cg03312703	1	134936517	-	1
cg06680921	7	26862365	-	1
cg06266993	11	97842568	-	1
cg00267012	1	11694709	-	1
cg15913680	7	104329958	-	1
cg25645657	13	116972478	-	1
cg23734759	1	187229269	-	1
cg07082452	14	71249949	-	1
cg05449830	X	104905032	-	1
cg11138318	1	187229035	-	1
cg04605084	5	108882885	-	1
cg21855944	11	96504971	-	1
cg10414269	9	105820464	-	1
cg18908524	19	7051511	-	1
cg16602504	17	90151829	-	1
cg04419610	7	47732517	-	1
cg22369786	14	107676136	-	1
cg12077322	7	143458903	-	1
cg22321892	15	86335208	-	1
cg10206657	13	114286902	-	1
cg12284142	X	73318062	-	1
cg25751158	7	81054060	-	1
cg18496502	7	26555949	-	1
cg12972643	16	32162314	-	1
cg07562135	7	30128197	-	1
cg26140688	16	91936934	-	1
cg12514620	4	108874702	-	1
cg02574526	6	90026850	-	1
cg08979686	2	167833408	-	1
cg25977493	3	68543456	-	1
cg21333217	6	118116600	-	1
cg20973743	2	128155452	-	1
cg05835276	10	129684623	-	1
cg13732589	2	29367045	-	1
cg06816718	12	104694616	-	1
cg14455366	4	84122470	-	1
cg21451265	3	122613916	-	1
cg23209537	5	145610413	-	1
cg25027798	18	37842855	-	1
cg26010095	4	110826206	-	1
cg00586365	11	53601026	-	1
cg26777760	X	52858390	-	1
cg00502035	11	71017266	-	1
cg16876647	17	86224439	-	1
cg24032214	7	3687923	-	1
cg13327466	2	63056353	-	1
cg09599130	19	47221343	-	1
cg16004390	10	77666940	-	1
cg21939789	7	117357496	-	1
cg17913274	2	92535474	-	1
cg24368383	4	158885079	-	1
cg21944491	7	28592225	-	1
cg25365214	14	25830298	-	1
cg01320491	9	112320142	-	1
cg10711996	18	6598304	-	1
cg03586390	19	6543983	-	1
cg04400147	14	31391601	-	1
cg03181248	2	74437374	-	1
cg03588460	19	33338809	-	1
cg08992581	2	75873462	-	1
cg27168133	16	32162066	-	1
cg16387669	6	39506036	-	1
cg00569091	4	153798009	-	1
cg10088527	6	84808547	-	1
cg05808319	2	95873414	-	1
cg21860679	10	100993868	-	1
cg07015911	11	97857984	-	1
cg18301891	12	112730005	-	1
cg24770638	X	104059305	-	1
cg18684142	11	97831584	-	1
cg02862674	17	46953846	-	1
cg04798095	2	183435814	-	1
cg10438649	15	37270213	-	1
cg20276511	17	33231263	-	1
cg24442740	4	135614276	-	1
cg21164975	17	49302462	-	1
cg11381282	14	58135182	-	1
cg16000599	16	19161643	-	1
cg06724588	8	90745157	-	1
cg27016990	15	67469643	-	1
cg13562841	11	119618442	-	1
cg27424226	15	80427897	-	1
cg02675502	1	76023710	-	1
cg05884032	18	82494669	-	1
cg27051937	17	27709695	-	1
cg16490096	4	125425094	-	1
cg07281948	10	129701601	-	1
cg20003050	11	27283613	-	1
cg13385521	11	81265828	-	1
cg12869958	19	4354217	-	1
cg09362543	4	109998305	-	1
cg06350203	11	84733270	-	1
cg02697246	5	120667102	-	1
cg21503799	8	95722043	-	1
cg05462328	2	72677931	-	1
cg00381697	7	17179938	-	1
cg00682458	17	47967677	-	1
cg04224864	1	159370987	-	1
cg07791997	7	103237612	-	1
cg02991338	12	50693901	-	1
cg03568975	7	81054495	-	1
cg19504123	11	79441107	-	1
cg01986502	3	42606480	-	1
cg17681516	17	86104567	-	1
cg13269449	2	34877398	-	1
cg08023020	17	25374520	-	1
cg13875012	4	151309180	-	1
cg09213403	7	130681269	-	1
cg07910050	17	35852037	-	1
cg14341953	4	42618052	-	1
cg20133326	19	4653315	-	1
cg03775871	17	47438217	-	1
cg06008912	1	52190756	-	1
cg26106778	17	34952558	-	1
cg14558639	7	32337595	-	1
cg21582570	3	107259284	-	1
cg04477010	8	26240719	-	1
cg19928597	5	137639293	-	1
cg02183231	17	45190286	-	1
cg13874817	9	98767166	-	1
cg25924096	4	22123862	-	1
cg18130905	18	22446342	-	1
cg25338254	13	45711134	-	1
cg11017382	13	105690640	-	1
cg15507730	2	118162525	-	1
cg22071344	17	90151804	-	1
cg15721666	5	117831822	-	1
cg24842967	3	90468222	-	1
cg07233159	18	53665800	-	1
cg05758010	13	93605993	-	1
cg00946032	1	138398345	-	1
cg26375057	9	93023026	-	1
cg16096096	11	21494517	-	1
cg11814826	11	79787003	-	1
cg25650110	16	18506657	-	1
cg04657224	14	64716697	-	1
cg10569606	6	129022245	-	1
cg27437944	3	34962936	-	1
cg12802921	16	17235317	-	1
cg13716208	15	80824384	-	1
cg24902139	17	37930501	-	1
cg19926434	12	80049093	-	1
cg01708711	5	138567927	-	1
cg06380923	17	25156940	-	1
cg17926458	14	117281556	-	1
cg15599146	17	5552749	-	1
cg15714321	16	96168343	-	1
cg01316745	17	44775857	-	1
cg13837097	14	47604167	-	1
cg12329516	2	92865390	-	1
cg18395327	1	77096631	-	1
cg23955684	17	51658280	-	1
cg22787311	8	19882093	-	1
cg09570585	6	39117283	-	1
cg01353608	5	44783355	-	1
cg25923056	7	28433816	-	1
cg05898042	19	29207394	-	1
cg10322510	16	11550641	-	1
cg01956624	1	87878904	-	1
cg25664021	10	129708680	-	1
cg27411091	4	158231602	-	1
cg01246390	4	117736744	-	1
cg12026629	12	115221649	-	1
cg23582836	15	104678355	-	1
cg14219291	7	136259723	-	1
cg02495413	11	117920670	-	1
cg06210197	14	69268615	-	1
cg16426221	4	35259189	-	1
cg00299737	8	89464422	-	1
cg05029822	7	146971872	-	1
cg16113298	2	107537461	-	1
cg04028315	12	121497763	-	1
cg26717995	14	22126179	-	1
cg13876222	2	26900329	-	1
cg21384883	X	8082899	-	1
cg12803572	11	90286987	-	1
cg00879184	2	18280427	-	1
cg03413835	17	27686485	-	1
cg24222746	2	49699843	-	1
cg07843568	10	81573363	-	1
cg23167035	18	36720363	-	1
cg21322241	18	84076727	-	1
cg26332175	X	139813499	-	1
cg04105760	2	74437426	-	1
cg10329345	4	119630092	-	1
cg14693555	8	89150187	-	1
cg21035356	12	85401220	-	1
cg09211893	12	110850406	-	1
cg22068068	10	110219857	-	1
cg23224511	10	82906265	-	1
cg24365088	6	115920546	-	1
cg09049672	11	44481735	-	1
cg27600205	3	46521600	-	1
cg12894709	18	37158249	-	1
cg04287931	5	99019150	-	1
cg15714776	11	30553059	-	1
cg09033783	X	75180806	-	1
cg14007067	18	82494485	-	1
cg25561581	15	86336153	-	1
cg05503916	11	119195504	-	1
cg09440095	8	67995047	-	1
cg06554744	11	61689010	-	1
cg12520549	2	62809426	-	1
cg17318297	13	107434215	-	1
cg15786972	19	4319027	-	1
cg11755867	8	108956283	-	1
cg19877581	10	125291420	-	1
cg11424597	4	119877389	-	1
cg05784108	5	120601749	-	1
cg23276047	19	56776546	-	1
cg23555471	5	123132338	-	1
cg04185893	3	122613930	-	1
cg26139303	13	97067960	-	1
cg05694921	4	134372076	-	1
cg09910967	10	18151125	-	1
cg09649347	19	58176182	-	1
cg19127360	1	95312796	-	1
cg04054593	9	44148925	-	1
cg04334417	2	107259323	-	1
cg00970737	8	85534373	-	1
cg04719435	9	44114741	-	1
cg13212283	10	129672293	-	1
cg05359376	11	78852345	-	1
cg24899767	11	117611754	-	1
cg26225025	3	132529214	-	1
cg17880859	X	167067174	-	1
cg15339058	4	8859777	-	1
cg23197945	19	44856640	-	1
cg05240381	7	147355152	-	1
cg17964510	2	74437398	-	1
cg24806294	15	77844383	-	1
cg08756778	13	116972504	-	1
cg08979194	19	42725286	-	1
cg23535950	19	42378210	-	1
cg02196694	4	7120929	-	1
cg00400832	6	6939237	-	1
cg00019841	18	75357748	-	1
cg01940181	4	157722133	-	1
cg17286258	1	56384772	-	1
cg18079845	6	86341987	-	1
cg07532542	6	101467956	-	1
cg12530191	9	124076782	-	1
cg24813704	17	35141547	-	1
cg06690459	16	44262879	-	1
cg05208399	17	25611018	-	1
cg25720804	11	33689747	-	1
cg01251131	X	173082977	-	1
cg14207210	11	88733227	-	1
cg07871947	2	167890674	-	1
cg10906729	11	97831588	-	1
cg12009516	7	20453061	-	1
cg20246315	17	37944176	-	1
cg00371107	4	136337769	-	1
cg27297626	12	5270900	-	1
cg02641990	4	104689947	-	1
cg08102602	6	127276824	-	1
cg02790620	4	155329581	-	1
cg13270464	1	76814456	-	1
cg07211472	5	144996996	-	1
cg03754195	X	39448554	-	1
cg17636077	11	108839861	-	1
cg23429746	X	103399753	-	1
cg04325880	18	37068401	-	1
cg11737742	3	110028385	-	1
cg16349206	19	9090202	-	1
cg27133880	19	5656629	-	1
cg03780927	9	45419592	-	1
cg25987077	2	156002367	-	1
cg15894722	15	104776052	-	1
cg22926029	11	79955844	-	1
cg01651570	12	114302360	-	1
cg24487027	19	37023317	-	1
cg01353065	8	107611857	-	1
cg26764972	X	104059295	-	1
cg01805347	4	126194643	-	1
cg15172734	14	26708783	-	1
cg19642230	7	4750396	-	1
cg18815943	4	117188134	-	1
cg18892424	7	140103481	-	1
cg00118719	12	60684040	-	1
cg01678084	9	65170554	-	1
cg14754787	11	85858375	-	1
cg04375213	6	121362803	-	1
cg16865446	2	107547717	-	1
cg24446586	6	53210462	-	1
cg06177522	2	38938501	-	1
cg27529944	15	77931930	-	1
cg16002305	12	108883877	-	1
cg04813639	9	91517718	-	1
cg03498913	2	71689627	-	1
cg25317585	14	126540140	-	1
cg18503615	12	87420480	-	1
cg20120430	14	21630996	-	1
cg19091677	8	58632682	-	1
cg24404479	7	70133527	-	1
cg26616078	6	38827074	-	1
cg00304629	11	20158580	-	1
cg21472783	12	78170837	-	1
cg26112893	4	153670456	-	1
cg22569836	2	122908081	-	1
cg06785624	15	77498695	-	1
cg11224362	4	125582559	-	1
cg14460003	2	156299305	-	1
cg00243547	18	8020190	-	1
cg15965006	17	35792815	-	1
cg06734027	X	49736793	-	1
cg10101470	5	107880654	-	1
cg00015930	4	118273804	-	1
cg02325951	12	101618980	-	1
cg02231404	2	184898388	-	1
cg00478198	X	7310896	-	1
cg16805117	13	21744606	-	1
cg19240678	9	29276040	-	1
cg00940287	X	62156393	-	1
cg06274671	8	90744937	-	1
cg06499652	7	116376909	-	1
cg15243024	5	32081579	-	1
cg13250388	15	81421456	-	1
cg02344911	15	104732213	-	1
cg09236176	11	120414649	-	1
cg00417421	2	172615973	-	1
cg05977669	6	53210454	-	1
cg03604796	6	35522843	-	1
cg06871798	4	132541873	-	1
cg01863808	14	56080293	-	1
cg13739279	17	68240385	-	1
cg15316716	14	71950774	-	1
cg20276947	11	122706822	-	1
cg26059153	2	142910157	-	1
cg04398451	11	61440367	-	1
cg26870093	8	125674458	-	1
cg24428002	11	71322351	-	1
cg15149866	15	38991618	-	1
cg09219451	6	53209505	-	1
cg03740978	18	15523050	-	1
cg04253816	11	70970843	-	1
cg23499194	10	82932678	-	1
cg13407975	8	71795829	-	1
cg22871947	14	32920929	-	1
cg09125402	15	78066654	-	1
cg16555755	2	105537388	-	1
cg10095226	1	138751977	-	1
cg10428279	2	129022991	-	1
cg05336094	4	127111027	-	1
cg10550166	2	114308732	-	1
cg22376822	9	49636519	-	1
cg19149410	11	96128574	-	1
cg07206010	X	75150925	-	1
cg16136038	15	100979573	-	1
cg14752990	3	98565407	-	1
cg06296107	19	42762354	-	1
cg12875775	19	6553626	-	1
cg12773325	7	146174154	-	1
cg07590839	1	89072061	-	1
cg08376191	3	70724469	-	1
cg15480114	17	35862473	-	1
cg27193021	7	117211149	-	1
cg03127034	17	49307223	-	1
cg22839729	11	89476586	-	1
cg15511625	6	115920582	-	1
cg25320562	5	28407447	-	1
cg16447652	11	90727104	-	1
cg14839351	18	26444234	-	1
cg20724004	5	31726127	-	1
cg13818726	7	86416053	-	1
cg09526712	17	25961024	-	1
cg12614029	7	146174158	-	1
cg04813781	1	89072037	-	1
cg06981817	18	70879362	-	1
cg17160984	7	140745568	-	1
cg12339424	17	76236996	-	1
cg23428507	3	155592079	-	1
cg15116677	18	75397887	-	1
cg06862374	1	76426495	-	1
cg02433018	3	152327122	-	1
cg26502263	5	68009851	-	1
cg08825223	14	25890822	-	1
cg22198907	11	52381823	-	1
cg16020249	4	135586612	-	1
cg00661399	17	35628112	-	1
cg14036868	17	81883902	-	1
cg01966335	13	57045418	-	1
cg07380496	13	101812571	-	1
cg24922817	7	26142816	-	1
cg09288658	2	73437920	-	1
cg20623036	7	17767600	-	1
cg03515557	15	49669749	-	1
cg02565068	17	7693077	-	1
cg06291428	2	85970316	-	1
cg08163785	5	112774471	-	1
cg19210770	1	77096613	-	1
cg03056854	4	141711048	-	1
cg15142246	8	27560379	-	1
cg25860425	19	6299864	-	1
cg10530883	13	73701921	-	1
cg06348377	15	81696718	-	1
cg04946721	11	108103613	-	1
cg08089301	11	97858003	-	1
cg09818502	15	68363282	-	1
cg19194595	X	20756370	-	1
cg12560877	9	31592477	-	1
cg05525812	2	75912595	-	1
cg05067991	5	125490314	-	1
cg01354921	15	101142342	-	1
cg06508445	18	53665563	-	1
cg25896944	X	159483340	-	1
cg05743982	11	77003406	-	1
cg07775855	12	82366387	-	1
cg21639988	11	122468140	-	1
cg04548513	18	38923598	-	1
cg08743881	11	79955827	-	1
cg02195366	X	173082948	-	1
cg15785868	5	116946097	-	1
cg12534150	18	35079532	-	1
cg15449899	4	125425084	-	1
cg16528022	12	78627700	-	1
cg02567756	9	101342009	-	1
cg13834146	9	57673319	-	1
cg05222995	5	122106030	-	1
cg15592945	1	184374753	-	1
cg17830061	18	59311049	-	1
cg04553410	5	27418508	-	1
cg09754110	4	152093812	-	1
cg24377657	2	111659135	-	1
cg02544684	2	176830977	-	1
cg16510127	3	90501521	-	1
cg21229135	12	85461159	-	1
cg26687844	6	17603538	-	1
cg27441689	2	121630464	-	1
cg14974749	6	53167001	-	1
cg08384999	X	12285027	-	1
cg07573727	12	86496692	-	1
cg17159093	1	59168700	-	1
cg08991457	8	27560353	-	1
cg17087331	7	132617310	-	1
cg12521678	X	75640754	-	1
cg03327386	17	68310906	-	1
cg01506399	11	95706576	-	1
cg21781916	5	125490113	-	1
cg17831269	4	155566889	-	1
cg20826416	17	36121432	-	1
cg16764494	9	46362808	-	1
cg25333258	11	6032326	-	1
cg15257930	X	173082979	-	1
cg04881720	2	184898997	-	1
cg12704708	X	7513842	-	1
cg25691834	5	137704871	-	1
cg00706674	6	102795457	-	1
cg14945867	14	47506890	-	1
cg09848218	12	115400478	-	1
cg26834624	5	146093075	-	1
cg18058532	2	107537480	-	1
cg06359703	4	122632944	-	1
cg27343663	11	121859546	-	1
cg21333147	2	171872988	-	1
cg03846926	2	18264390	-	1
cg22488975	1	155030293	-	1
cg15603959	14	31233701	-	1
cg02172150	5	133904494	-	1
cg11460331	17	82723951	-	1
cg02313829	7	102319237	-	1
cg02985724	1	176204693	-	1
cg24360733	13	116972521	-	1
cg13361007	1	45146828	-	1
cg22148191	5	118032294	-	1
cg06179749	4	131253171	-	1
cg23025893	16	20278473	-	1
cg03505148	10	129233048	-	1
cg19142026	6	53155841	-	1
cg09366730	5	35106334	-	1
cg06316695	17	34951410	-	1
cg09249800	4	155466591	-	1
cg05643303	15	104731825	-	1
cg15224505	17	37142458	-	1
cg23888281	4	119318019	-	1
cg14457439	7	113263696	-	1
cg07758077	3	91385875	-	1
cg20710888	4	35594425	-	1
cg17623341	2	157357374	-	1
cg06584112	8	118843285	-	1
cg12086936	2	107537311	-	1
cg16652621	4	135885761	-	1
cg13406423	15	45217128	-	1
cg24330922	17	36899751	-	1
cg10832012	5	27484423	-	1
cg10491652	3	90497213	-	1
cg13544847	14	71247667	-	1
cg05640558	5	137324099	-	1
cg07143083	5	133904347	-	1
cg09596958	10	129232288	-	1
cg25149069	8	128107630	-	1
cg03578331	2	61952991	-	1
cg12244464	15	80272882	-	1
cg18459189	2	116241213	-	1
cg02974928	1	158050406	-	1
cg02197303	5	35787664	-	1
cg24203851	10	41107369	-	1
cg10192893	5	68490962	-	1
cg18958339	9	32034002	-	1
cg08599635	8	116827098	-	1
cg01585322	10	118572987	-	1
cg12843022	2	94005312	-	1
cg02036832	17	25156933	-	1
cg26875450	3	97983174	-	1
cg13834844	19	45550021	-	1
cg02451362	11	122504935	-	1
cg08602305	19	33338723	-	1
cg19092105	7	83574247	-	1
cg27049517	7	30452794	-	1
cg01697719	16	18864321	-	1
cg25034117	11	109450186	-	1
cg11859641	14	71616971	-	1
cg24552876	X	76065038	-	1
cg08941714	15	100624883	-	1
cg06219103	19	7063878	-	1
cg13872831	9	109414356	-	1
cg19406975	11	59248104	-	1
cg12137402	X	102596832	-	1
cg23508333	16	94271120	-	1
cg02611097	13	85494729	-	1
cg17843418	11	121002952	-	1
cg03056321	X	104720435	-	1
cg11757357	7	140741862	-	1
cg14539516	X	49453698	-	1
cg03053914	1	164444814	-	1
cg22896493	3	110167307	-	1
cg11407741	2	9948973	-	1
cg06674527	9	66578814	-	1
cg15588177	4	159056298	-	1
cg00799121	11	52798949	-	1
cg18006085	11	96128571	-	1
cg09247981	19	48055240	-	1
cg05180847	18	36696010	-	1
cg20650693	11	97598130	-	1
cg19745637	4	102673971	-	1
cg12058539	8	125583815	-	1
cg07169368	13	96477047	-	1
cg06291328	11	80517609	-	1
cg03902214	12	78169765	-	1
cg14166458	4	142014928	-	1
cg20434586	17	47871865	-	1
cg15784006	5	146060270	-	1
cg02707552	7	47016183	-	1
cg15396686	5	36276342	-	1
cg10126715	4	127951431	-	1
cg00824109	6	127458477	-	1
cg13635262	14	34570663	-	1
cg08186362	2	183311177	-	1
cg11326968	10	71703538	-	1
cg08502239	11	68752365	-	1
cg21834061	17	38302418	-	1
cg15932738	6	127276835	-	1
cg06324983	3	108203269	-	1
cg20585869	14	69267544	-	1
cg22644163	5	140034712	-	1
cg04768697	10	80136204	-	1
cg01180479	19	5742117	-	1
cg14906304	2	73637577	-	1
cg02147028	11	103614059	-	1
cg24008929	17	35047174	-	1
cg04170451	18	8020196	-	1
cg00226545	8	93531199	-	1
cg21487830	11	95706711	-	1
cg10774155	5	132526309	-	1
cg20116491	11	117193430	-	1
cg13934266	9	76934310	-	1
cg04913160	7	81753047	-	1
cg08304084	8	90730793	-	1
cg11558850	19	43179778	-	1
cg14464791	9	45526263	-	1
cg11358565	4	112220044	-	1
cg04718234	3	20212192	-	1
cg20357628	2	181335808	-	1
cg26573797	8	110830173	-	1
cg07101782	9	113217846	-	1
cg17386710	5	134042849	-	1
cg14525473	5	34074192	-	1
cg03632832	15	104208068	-	1
cg10766172	5	137274968	-	1
cg11364468	5	139706417	-	1
cg25924583	11	86710081	-	1
cg01451391	11	91828864	-	1
cg22783100	2	33207220	-	1
cg02517134	16	64961467	-	1
cg22204479	2	149700963	-	1
cg17978996	10	44274161	-	1
cg00198102	3	99027578	-	1
cg20362529	5	35931042	-	1
cg05191700	18	35624248	-	1
cg19332710	2	166817238	-	1
cg07659240	X	72801431	-	1
cg13612083	10	29636474	-	1
cg14859047	9	104157129	-	1
cg27240008	18	84076731	-	1
cg10723146	12	78514788	-	1
cg17243637	4	119823060	-	1
cg14418275	19	4968563	-	1
cg08018585	14	76691646	-	1
cg13802316	7	147998330	-	1
cg18584265	10	79971819	-	1
cg12030788	6	29936783	-	1
cg05390437	11	123244898	-	1
cg14871385	16	18506628	-	1
cg14639847	15	104719282	-	1
cg21200656	2	149700804	-	1
cg03693760	4	151308939	-	1
cg03167339	5	142498137	-	1
cg03001463	1	58360877	-	1
cg00010954	8	93797506	-	1
cg06804312	16	29218789	-	1
cg11667020	2	149700777	-	1
cg06699461	7	140669078	-	1
cg12500891	2	86238796	-	1
cg13766489	2	30722067	-	1
cg12963084	4	142497924	-	1
cg10207277	15	49668897	-	1
cg05232576	2	132785723	-	1
cg25652824	18	62200392	-	1
cg21196659	19	4780874	-	1
cg00005306	7	130855324	-	1
cg23015696	16	26525719	-	1
cg21638108	8	71332005	-	1
cg10823804	4	132709494	-	1
cg23983671	18	82479287	-	1
cg14851108	14	35085348	-	1
cg05353133	8	126069869	-	1
cg03627705	11	4685068	-	1
cg05264760	7	46938083	-	1
cg04985273	8	108563256	-	1
cg04576568	1	77095373	-	1
cg05169951	17	24422999	-	1
cg14310499	X	54474310	-	1
cg09010067	11	81763055	-	1
cg08269394	4	151182798	-	1
cg18705909	18	38632489	-	1
cg11839979	X	146455771	-	1
cg22604316	4	118237941	-	1
cg27518993	9	108214712	-	1
cg00781875	3	90294031	-	1
cg11018357	11	70444260	-	1
cg26369667	9	8171335	-	1
cg17487170	11	51490776	-	1
cg14768335	2	71602429	-	1
cg25967157	2	124867425	-	1
cg02075410	3	88487207	-	1
cg12340868	14	34570655	-	1
cg12886066	2	74136022	-	1
cg02847589	4	139673425	-	1
cg21302839	11	52400082	-	1
cg20664636	11	76383776	-	1
cg19567046	11	102852044	-	1
cg12273770	7	92097233	-	1
cg18844144	14	55620894	-	1
cg11338643	17	8603133	-	1
cg22913933	11	97822117	-	1
cg11054924	12	3335831	-	1
cg05822022	10	130853909	-	1
cg22120094	15	58731835	-	1
cg25953239	2	75871892	-	1
cg25019126	3	132529543	-	1
cg10100747	12	84051751	-	1
cg04456021	11	98564432	-	1
cg06690735	17	37339031	-	1
cg05906144	7	135451495	-	1
cg17853575	4	111199230	-	1
cg03306374	7	125572729	-	1
cg16844989	2	163226019	-	1
cg13567870	10	76895335	-	1
cg08802203	1	89072077	-	1
cg02742906	8	12647684	-	1
cg07044548	14	71710742	-	1
cg02014853	17	38147550	-	1
cg12245706	6	85897854	-	1
cg23449010	2	184244043	-	1
cg23950688	2	121048285	-	1
cg04072768	11	30706524	-	1
cg14658804	11	35623846	-	1
cg13768953	11	71105601	-	1
cg25832771	1	15116197	-	1
cg09568217	11	70913671	-	1
cg19547972	5	137434126	-	1
cg08406370	7	125572235	-	1
cg01812826	15	58731070	-	1
cg11523538	1	181092067	-	1
cg11255394	15	104663239	-	1
cg04148091	8	119274314	-	1
cg04101060	13	57041011	-	1
cg07802900	11	122664385	-	1
cg02980631	17	4962353	-	1
cg03717570	11	117449396	-	1
cg24151352	13	32414172	-	1
cg04530992	2	72500465	-	1
cg26639039	2	167890690	-	1
cg07608565	7	4529248	-	1
cg20086579	9	22663035	-	1
cg22466171	3	141693851	-	1
cg11859541	8	27560370	-	1
cg06127256	8	110629594	-	1
cg17158618	10	123043573	-	1
cg20014819	11	115422303	-	1
cg04807900	1	130578959	-	1
cg24664570	2	60590395	-	1
cg24829313	19	7333757	-	1
cg21245132	2	26892170	-	1
cg18469550	8	72731609	-	1
cg03037150	15	104731828	-	1
cg19401340	11	88733225	-	1
cg19589652	7	4992097	-	1
cg11301556	2	167890676	-	1
cg04937080	4	105557548	-	1
cg18425696	12	74855197	-	1
cg04685880	7	4980312	-	1
cg22614239	9	93045255	-	1
cg20608783	4	132528936	-	1
cg17553300	14	28712143	-	1
cg06524757	14	99849465	-	1
cg05882782	19	9045904	-	1
cg19593285	2	157350883	-	1
cg27432847	3	130585014	-	1
cg16836056	3	42606356	-	1
cg00329154	7	140742417	-	1
cg11791136	7	26473233	-	1
cg16095795	1	77125377	-	1
cg03143742	16	18062379	-	1
cg09503194	15	83285590	-	1
cg19788831	15	97276999	-	1
cg08813197	8	110828230	-	1
cg05279076	15	38991627	-	1
cg02466008	15	28219383	-	1
cg03402994	5	110898190	-	1
cg24599205	3	110028399	-	1
cg07648749	12	58107285	-	1
cg17427639	4	141110172	-	1
cg23877401	5	125489016	-	1
cg27188115	8	95761110	-	1
cg15007959	7	46408393	-	1
cg13355248	11	121402832	-	1
cg18020679	17	34959262	-	1
cg19226007	11	104587413	-	1
cg11229533	17	82943019	-	1
cg23398076	11	19237761	-	1
cg26930643	4	116665785	-	1
cg06684987	8	14484562	-	1
cg23946286	5	142031471	-	1
cg04591732	11	122141344	-	1
cg16557308	4	111199223	-	1
cg00744351	11	71707461	-	1
cg22361816	17	34983582	-	1
cg16956543	15	86335206	-	1
cg26031047	15	61918221	-	1
cg13244241	19	45622375	-	1
cg14508643	3	89861693	-	1
cg06632207	15	104411444	-	1
cg14048780	13	52732442	-	1
cg03027977	6	39117075	-	1
cg06644124	1	139569815	-	1
cg17921464	10	129232279	-	1
cg20548934	1	177098048	-	1
cg08709073	13	107434303	-	1
cg08478074	3	110167305	-	1
cg23178322	11	70709602	-	1
cg02886837	11	53601033	-	1
cg11186981	X	73318084	-	1
cg25474442	15	77245678	-	1
cg19767580	8	90394794	-	1
cg10081138	11	70639527	-	1
cg04387175	8	124475465	-	1
cg26362079	14	70961734	-	1
cg13513622	6	121671064	-	1
cg23840860	1	95722785	-	1
[truncated: 17,325 more rows]
