# Supplementary material for: Usability of human Infinium MethylationEPIC BeadChip for mouse DNA methylation studies
Source: BMC Bioinformatics. 2017 Nov 15;18:486. doi: 10.1186/s12859-017-1870-y (PMC5688710; doi:10.1186/s12859-017-1870-y)
Supplement: Supplementary file 15 — A_J_EPIC. (XLS 1819 kb) [file 12859_2017_1870_MOESM15_ESM.xls]

## Sheet: Mapinfo_19436
	CHR	Mapinfo	Strand	Infinium_Design_Type
cg01675618	3	90866058	-	1
cg08193650	17	85928640	-	1
cg11413800	8	86247958	-	1
cg22914934	7	101270381	-	1
cg06523030	15	49431377	-	1
cg25928603	1	58133640	-	1
cg04836978	X	106193196	-	1
cg04645063	17	24194945	-	1
cg05351940	1	75564045	-	1
cg00811777	17	36153101	-	1
cg22441074	11	75797795	-	1
cg16546279	11	103508930	-	1
cg09628838	11	83405170	-	1
cg25365565	6	139135958	-	1
cg13977827	4	83858464	-	1
cg27289462	12	105193743	-	1
cg13352750	6	52902349	-	1
cg08877293	19	5482092	-	1
cg17991604	9	95802009	-	1
cg08611470	19	47416531	-	1
cg24540710	11	96091650	-	1
cg08169020	12	81694276	-	1
cg05524529	11	44013723	-	1
cg23740135	17	49109426	-	1
cg22342925	15	76785681	-	1
cg19504702	11	58552866	-	1
cg11686940	7	66058185	-	1
cg06559364	17	27616197	-	1
cg08125081	4	153195208	-	1
cg25729807	15	100062144	-	1
cg19645734	15	100177273	-	1
cg14282180	17	89442280	-	1
cg10115987	1	76783958	-	1
cg17801860	9	103675870	-	1
cg06837355	8	126367606	-	1
cg16984619	7	108495627	-	1
cg04361145	2	35546551	-	1
cg19622078	4	134991401	-	1
cg14592406	5	117092611	-	1
cg03407756	16	44720686	-	1
cg05372365	6	84430472	-	1
cg11466301	8	109127379	-	1
cg22232120	18	7993576	-	1
cg06147822	2	176487209	-	1
cg22696982	2	76005837	-	1
cg05792022	3	53381597	-	1
cg22218911	3	92163469	-	1
cg06220235	16	10934253	-	1
cg21686797	17	37284849	-	1
cg18050295	6	92117964	-	1
cg00613914	10	61282700	-	1
cg20882208	3	42425545	-	1
cg25745773	2	157387535	-	1
cg25926008	10	41989242	-	1
cg26978172	17	34864613	-	1
cg18875435	17	32895285	-	1
cg12975464	3	53215968	-	1
cg07310671	8	121932681	-	1
cg00564759	7	129999565	-	1
cg25416230	6	48515956	-	1
cg10093679	19	5644097	-	1
cg08292112	5	66655975	-	1
cg20168230	4	127586291	-	1
cg19482025	9	33061346	-	1
cg03778388	10	109738664	-	1
cg15993795	10	120921356	-	1
cg27595582	7	92954926	-	1
cg26543180	6	126756992	-	1
cg06263372	18	26000085	-	1
cg11667683	5	9317056	-	1
cg03481131	4	64525483	-	1
cg24219929	9	70170440	-	1
cg00049718	3	105088120	-	1
cg11050601	13	71026591	-	1
cg02647941	9	92583937	-	1
cg04468543	13	96444063	-	1
cg10503284	14	54889462	-	1
cg12526346	6	138842425	-	1
cg14177917	1	36843268	-	1
cg24843246	8	3553624	-	1
cg17069313	8	47851822	-	1
cg07925619	11	101563893	-	1
cg13175861	2	73821839	-	1
cg26504197	13	75467893	-	1
cg24720192	17	81410909	-	1
cg04739647	2	75565248	-	1
cg09012513	8	34509571	-	1
cg27605355	11	117972226	-	1
cg10496350	12	83385178	-	1
cg09258813	8	27681778	-	1
cg21837669	10	88416443	-	1
cg08409804	5	124770586	-	1
cg08730747	16	4686096	-	1
cg24594830	10	112338420	-	1
cg17708456	3	31172532	-	1
cg01496648	8	107420936	-	1
cg06980387	13	85419818	-	1
cg00437048	13	6717703	-	1
cg06887159	2	93301494	-	1
cg07771338	16	18926586	-	1
cg18082337	9	92597108	-	1
cg16805150	5	145684445	-	1
cg12111170	14	12856705	-	1
cg21825840	19	5146725	-	1
cg10144604	2	176486003	-	1
cg11528849	2	80349749	-	1
cg03341723	17	35379050	-	1
cg23479730	12	109896786	-	1
cg04346261	17	82180092	-	1
cg01420426	4	122284459	-	1
cg05167251	2	75565251	-	1
cg23063716	9	57860578	-	1
cg11869721	7	123960090	-	1
cg15561583	11	22236310	-	1
cg03527353	2	106950785	-	1
cg12977696	11	76707802	-	1
cg07359369	2	120152541	-	1
cg02624737	15	77101676	-	1
cg04313601	7	113474932	-	1
cg19109729	8	123327109	-	1
cg09515097	16	4634126	-	1
cg12646972	1	138178171	-	1
cg22777520	17	34822889	-	1
cg13462935	3	90858794	-	1
cg26717983	1	23320980	-	1
cg19667082	15	90427983	-	1
cg04678743	6	31283723	-	1
cg10814176	11	99966445	-	1
cg04882273	8	100839117	-	1
cg02346313	3	53215974	-	1
cg25916282	2	75601557	-	1
cg04085768	3	130083401	-	1
cg14044874	6	93226400	-	1
cg15088000	7	28760732	-	1
cg25623174	10	81513694	-	1
cg21411075	2	128306546	-	1
cg16745091	1	120622684	-	1
cg03831465	2	104822848	-	1
cg17215497	2	25856026	-	1
cg05835545	X	111806832	-	1
cg06090630	17	24452401	-	1
cg09556632	4	123020126	-	1
cg12308391	9	50237723	-	1
cg11994584	X	96687994	-	1
cg05291069	7	135628533	-	1
cg01044722	11	69539676	-	1
cg05492845	19	7034035	-	1
cg21046967	11	99494575	-	1
cg17733353	2	27718824	-	1
cg03312572	12	36049913	-	1
cg13482308	4	45433156	-	1
cg27196194	10	82337829	-	1
cg24799921	14	21019669	-	1
cg22253255	11	70264773	-	1
cg24761507	11	85574054	-	1
cg09395572	19	42552334	-	1
cg03653137	17	35285116	-	1
cg10479082	6	54484446	-	1
cg03451670	1	91156245	-	1
cg24700222	3	147922092	-	1
cg20074371	9	116763152	-	1
cg16810054	2	157417234	-	1
cg27566289	11	96216218	-	1
cg01988539	13	93273684	-	1
cg07024996	5	31796420	-	1
cg27294054	7	4795208	-	1
cg10024000	11	80337776	-	1
cg11651961	11	31197621	-	1
cg26456022	15	8620797	-	1
cg14127398	4	32776241	-	1
cg04118306	14	68056045	-	1
cg07817883	4	131827252	-	1
cg05223760	X	7612875	-	1
cg05661612	X	39539171	-	1
cg17021559	14	19724582	-	1
cg01546568	6	79192615	-	1
cg13053914	5	137714316	-	1
cg11837181	4	157359541	-	1
cg22095507	8	37186564	-	1
cg10268491	6	110255317	-	1
cg21551704	13	93682146	-	1
cg05971891	1	44388679	-	1
cg08224646	8	107415605	-	1
cg02257300	7	20158688	-	1
cg23667405	17	34960211	-	1
cg14544505	18	68350139	-	1
cg22014887	5	35160715	-	1
cg15316734	6	126994219	-	1
cg15723222	11	86687346	-	1
cg10092265	11	70692489	-	1
cg01641792	9	21608811	-	1
cg17036062	X	95841964	-	1
cg25291396	2	33981438	-	1
cg24435866	3	91107792	-	1
cg16636935	18	20993531	-	1
cg02952918	5	117873511	-	1
cg17864357	15	79926582	-	1
cg19186145	17	87373143	-	1
cg05299650	15	100029176	-	1
cg08248516	6	52872226	-	1
cg27093143	7	31598125	-	1
cg19443023	11	121289510	-	1
cg06640637	2	165588865	-	1
cg20448966	11	121869675	-	1
cg19591512	9	103675874	-	1
cg03421073	11	52071410	-	1
cg13873889	17	34949433	-	1
cg15585318	14	27586476	-	1
cg11157771	11	74160309	-	1
cg11360931	17	34961502	-	1
cg00522555	9	21638257	-	1
cg00751785	X	18532285	-	1
cg00783945	1	134266630	-	1
cg17734803	4	101229365	-	1
cg25315731	17	29926523	-	1
cg08911275	2	75535345	-	1
cg19742111	19	4772141	-	1
cg14006463	6	126757194	-	1
cg04571321	7	30254719	-	1
cg08499046	2	106958909	-	1
cg16718678	19	6462412	-	1
cg04214350	1	137990414	-	1
cg14379462	2	27216482	-	1
cg17452291	5	9317042	-	1
cg20139338	19	6893620	-	1
cg18080819	7	147401207	-	1
cg00441027	1	94446327	-	1
cg20109541	16	66774297	-	1
cg21039708	14	48208651	-	1
cg25052737	6	24457092	-	1
cg07665466	9	100938857	-	1
cg17816390	8	27422931	-	1
cg06892439	17	37892367	-	1
cg07094533	1	88692498	-	1
cg23203698	12	5159435	-	1
cg16688031	18	36500517	-	1
cg26348180	16	30520264	-	1
cg01185682	11	91496233	-	1
cg06462727	4	125061413	-	1
cg25333181	6	117633950	-	1
cg00107914	17	34964107	-	1
cg18397073	7	26100994	-	1
cg13011604	9	112121860	-	1
cg01721429	8	86872071	-	1
cg25947544	14	11639763	-	1
cg21824343	11	76420589	-	1
cg19940537	10	72216082	-	1
cg01342411	8	113331809	-	1
cg23235460	16	24802505	-	1
cg00680003	17	36963238	-	1
cg09527731	11	54211613	-	1
cg03794219	2	32640096	-	1
cg20919680	1	76816746	-	1
cg24341236	X	77457649	-	1
cg01464969	5	34346018	-	1
cg20046608	11	86893240	-	1
cg19148137	6	31605244	-	1
cg27131953	5	24917004	-	1
cg21865157	4	143869178	-	1
cg03960952	10	113068963	-	1
cg21996137	13	46767579	-	1
cg26860994	6	28854220	-	1
cg22961278	5	99783427	-	1
cg06652112	16	30521404	-	1
cg22901100	17	48965554	-	1
cg26164681	6	30115972	-	1
cg18175036	13	105317636	-	1
cg26957677	10	53273972	-	1
cg01108400	2	30717613	-	1
cg16029875	1	135392978	-	1
cg17876581	8	78755146	-	1
cg01439340	11	121631569	-	1
cg02506324	19	4771504	-	1
cg08180952	9	57860575	-	1
cg10653296	14	122813961	-	1
cg05062854	17	31110267	-	1
cg08178756	15	86779452	-	1
cg04674734	6	54483624	-	1
cg22105332	17	37984550	-	1
cg07579618	X	146754407	-	1
cg06716807	5	31816758	-	1
cg22835709	2	120971771	-	1
cg22127730	4	153856241	-	1
cg23446033	2	19031409	-	1
cg14591280	5	132479762	-	1
cg01525669	8	8805446	-	1
cg16519705	4	155065577	-	1
cg01279418	8	124783048	-	1
cg26224223	7	38128664	-	1
cg05728201	5	88196250	-	1
cg20772300	11	117471874	-	1
cg02128325	18	36808128	-	1
cg08368788	6	4907796	-	1
cg15135704	4	143757901	-	1
cg03848676	15	80356451	-	1
cg04945331	9	101176302	-	1
cg26324606	13	64778448	-	1
cg19592439	9	100247902	-	1
cg02058918	4	47759155	-	1
cg22740006	19	4638679	-	1
cg16677019	11	105049046	-	1
cg26360961	6	126293278	-	1
cg15169878	15	79474385	-	1
cg09658576	6	39359527	-	1
cg07979106	14	121048733	-	1
cg20917706	14	70705120	-	1
cg19158325	11	69704279	-	1
cg12001355	13	113779971	-	1
cg08422745	8	58544888	-	1
cg20115868	2	71635449	-	1
cg18072802	5	76297623	-	1
cg19447973	17	80103152	-	1
cg05270634	11	102670280	-	1
cg19356389	17	35379467	-	1
cg13176715	16	5283909	-	1
cg04927889	14	11161783	-	1
cg08128826	1	141074270	-	1
cg06070960	9	103676044	-	1
cg18665732	19	33162716	-	1
cg18142615	9	33059956	-	1
cg11531628	4	135161502	-	1
cg08127858	17	25227209	-	1
cg22694153	4	118034994	-	1
cg06036563	7	142180635	-	1
cg13264311	3	131613792	-	1
cg18918349	10	43284084	-	1
cg14328683	2	25717242	-	1
cg21639435	8	73647835	-	1
cg13242392	15	8494585	-	1
cg02185531	1	89241464	-	1
cg19859323	X	59557248	-	1
cg22696073	17	35473488	-	1
cg12177793	14	55627529	-	1
cg04801617	10	86048177	-	1
cg00674395	11	70202021	-	1
cg15457037	2	183881224	-	1
cg27542366	7	116079053	-	1
cg12692042	18	21749482	-	1
cg02039267	19	59928027	-	1
cg16039964	11	71099825	-	1
cg20570761	11	99944235	-	1
cg23834494	10	118161342	-	1
cg22315440	4	110094026	-	1
cg06468969	11	108743098	-	1
cg15712577	5	130801524	-	1
cg25019648	11	116131876	-	1
cg14062745	11	20413827	-	1
cg11686722	2	117523232	-	1
cg15968297	5	33896633	-	1
cg05340339	4	138961361	-	1
cg20211779	2	104822724	-	1
cg05890285	6	114731656	-	1
cg07313502	2	25323987	-	1
cg26692294	13	71235869	-	1
cg08337312	2	171756469	-	1
cg10424330	8	111317496	-	1
cg20820767	4	119273737	-	1
cg04210573	X	104836400	-	1
cg07960450	11	7090030	-	1
cg13157098	15	8494548	-	1
cg25636132	15	100030374	-	1
cg18977541	19	45279062	-	1
cg00044463	1	154962647	-	1
cg26177966	7	26287360	-	1
cg12477716	11	97156605	-	1
cg06197760	13	38953007	-	1
cg23965099	1	90272460	-	1
cg23729501	3	149406491	-	1
cg22542300	13	38953020	-	1
cg03721993	12	112245325	-	1
cg12146864	10	129339574	-	1
cg23506944	11	78198514	-	1
cg25967745	12	110256680	-	1
cg18590015	10	18718466	-	1
cg02331143	4	122033766	-	1
cg00560671	14	57586874	-	1
cg00267862	5	145084883	-	1
cg21364278	2	68342734	-	1
cg07435294	19	5595793	-	1
cg04988476	16	29202268	-	1
cg06001237	2	184013015	-	1
cg10198271	2	175166443	-	1
cg14456207	3	105647718	-	1
cg09984392	15	60086514	-	1
cg17004212	14	61525332	-	1
cg14575155	2	34310248	-	1
cg02676375	11	33652866	-	1
cg10500218	1	157687756	-	1
cg08452456	11	98298406	-	1
cg01904414	7	137265009	-	1
cg18740769	13	87010641	-	1
cg13445984	17	21506873	-	1
cg27558234	12	74564919	-	1
cg22467364	8	25539437	-	1
cg01874084	10	130534965	-	1
cg02760300	7	99151292	-	1
cg09415883	19	5126668	-	1
cg16055035	13	44092899	-	1
cg08430409	15	100012298	-	1
cg07813495	9	52866185	-	1
cg12714180	4	126744489	-	1
cg17263061	5	31178467	-	1
cg13828701	12	3952711	-	1
cg23921699	15	99857096	-	1
cg11308211	2	72178871	-	1
cg07727358	5	110474876	-	1
cg25538602	11	104403195	-	1
cg09801353	7	148056540	-	1
cg05250874	11	98826442	-	1
cg13491481	14	11639760	-	1
cg18344660	13	9259034	-	1
cg12028548	2	154089751	-	1
cg16336127	13	96719262	-	1
cg24759859	19	11289622	-	1
cg13508402	6	29207183	-	1
cg01931502	1	173881124	-	1
cg13600489	12	57808236	-	1
cg15626629	X	104140917	-	1
cg25307665	6	52861122	-	1
cg18305324	17	34965212	-	1
cg10582804	2	123389743	-	1
cg09214456	11	5990236	-	1
cg02795432	1	61611525	-	1
cg00106093	17	27611533	-	1
cg20926035	17	87440801	-	1
cg05570827	4	131246863	-	1
cg10361922	11	102453664	-	1
cg02219962	14	21013209	-	1
cg09471527	17	27634765	-	1
cg13925683	1	75614165	-	1
cg18026225	11	104309675	-	1
cg01392544	2	14689411	-	1
cg18396275	11	103614231	-	1
cg25680638	19	61569923	-	1
cg00385863	4	122269830	-	1
cg14306734	18	25985749	-	1
cg24514230	7	104756259	-	1
cg07864323	16	20973482	-	1
cg26353862	7	113474779	-	1
cg03397389	4	128537582	-	1
cg15233711	7	116079060	-	1
cg19531507	9	46653645	-	1
cg18134734	7	103954931	-	1
cg14731407	9	22342973	-	1
cg27558594	4	32776220	-	1
cg16794406	2	93301480	-	1
cg02766820	10	129431799	-	1
cg09577841	9	78600770	-	1
cg06332339	9	59423282	-	1
cg05902531	10	128739877	-	1
cg24599249	5	4824217	-	1
cg00543073	11	24338671	-	1
cg16641060	X	37816342	-	1
cg23808946	17	87373129	-	1
cg08591265	11	89133712	-	1
cg23813514	14	33950255	-	1
cg23468927	19	4176561	-	1
cg00508498	2	104822840	-	1
cg14951598	17	49273709	-	1
cg16764637	6	52872212	-	1
cg26008390	17	85599216	-	1
cg22424284	3	102518306	-	1
cg02522760	19	46384611	-	1
cg22188945	11	75797780	-	1
cg25172243	X	61757866	-	1
cg03785696	6	52901683	-	1
cg05397514	3	90868252	-	1
cg02328660	4	157018771	-	1
cg15740366	6	29593455	-	1
cg22656750	11	36472830	-	1
cg00482994	17	35468644	-	1
cg25160286	6	52970220	-	1
cg04061117	6	114849264	-	1
cg23934404	8	12584830	-	1
cg18580491	4	128641531	-	1
cg24389389	3	53216004	-	1
cg18036763	15	85948457	-	1
cg08642014	7	29298009	-	1
cg00376019	14	29925570	-	1
cg09333532	11	23505799	-	1
cg25889711	19	45363378	-	1
cg06257136	11	103820291	-	1
cg11920325	11	79691719	-	1
cg16383389	3	124637681	-	1
cg26544363	2	106950616	-	1
cg04084364	17	82180626	-	1
cg01866162	8	107194165	-	1
cg10626768	10	113068974	-	1
cg14421860	3	118539063	-	1
cg01080375	12	83235307	-	1
cg12864721	14	21016475	-	1
cg19604444	12	78388283	-	1
cg02573857	7	30023081	-	1
cg16149238	12	5439419	-	1
cg09294629	8	4219472	-	1
cg23841819	1	134785982	-	1
cg00535430	16	4626256	-	1
cg09973986	10	128835143	-	1
cg20399260	7	116079050	-	1
cg16529483	X	75880069	-	1
cg05814800	12	105183264	-	1
cg08945214	7	66058173	-	1
cg17937222	5	124955457	-	1
cg26606397	10	119516715	-	1
cg12129080	7	140292928	-	1
cg02469607	13	25370571	-	1
cg18375296	11	122000550	-	1
cg11732282	2	53790691	-	1
cg24128593	10	4315369	-	1
cg06997305	2	95078351	-	1
cg09641689	8	93724317	-	1
cg21288693	14	70020808	-	1
cg11993636	11	96091389	-	1
cg13402773	7	47525309	-	1
cg18798853	16	95527272	-	1
cg22542420	11	104295234	-	1
cg02538342	7	124638197	-	1
cg08096854	11	95625402	-	1
cg26264232	6	52817392	-	1
cg08876130	15	100458008	-	1
cg07405849	5	31798027	-	1
cg11686528	11	77550799	-	1
cg13886231	15	79926555	-	1
cg15268691	19	45877729	-	1
cg10503751	4	145402981	-	1
cg16896847	15	76753724	-	1
cg14650175	15	74066659	-	1
cg25939742	7	16977663	-	1
cg06925975	4	138262439	-	1
cg13254080	18	36381191	-	1
cg01813294	X	166405142	-	1
cg15938266	5	101676379	-	1
cg09602577	9	38081242	-	1
cg23344688	2	18194660	-	1
cg16668534	17	24843753	-	1
cg26258074	6	126955570	-	1
cg02461391	8	118382781	-	1
cg24491553	2	121299109	-	1
cg12699044	5	122483915	-	1
cg19753794	7	46390348	-	1
cg24810439	5	120087627	-	1
cg14425564	2	38772132	-	1
cg16804899	5	32062852	-	1
cg03445006	19	6419816	-	1
cg22060817	10	31372756	-	1
cg02070685	8	121111586	-	1
cg19901889	10	119516725	-	1
cg23194024	11	99966442	-	1
cg11711420	13	118458735	-	1
cg14353137	1	10227982	-	1
cg01013653	19	29053645	-	1
cg21538190	1	175025286	-	1
cg07986385	17	36011981	-	1
cg17511933	1	120960354	-	1
cg16143176	4	8830332	-	1
cg16527491	12	58830116	-	1
cg26998856	17	28867548	-	1
cg13653195	15	100094062	-	1
cg25330147	6	28903996	-	1
cg13545763	11	96555413	-	1
cg24879595	12	70854246	-	1
cg05001009	17	92892997	-	1
cg25226874	10	118236102	-	1
cg23712980	2	155191308	-	1
cg11950383	16	92449364	-	1
cg04245693	10	37769826	-	1
cg03054277	11	59909224	-	1
cg04616401	18	35464153	-	1
cg15454066	19	10263687	-	1
cg02135464	12	111673628	-	1
cg24168641	9	59113786	-	1
cg06708432	10	129049576	-	1
cg25841847	2	95078353	-	1
cg01592198	7	45251678	-	1
cg15457058	4	116857606	-	1
cg00056719	15	103748536	-	1
cg26910651	8	34176610	-	1
cg20946504	5	88196217	-	1
cg14332444	3	151641920	-	1
cg13706058	9	89181027	-	1
cg02700369	7	17564396	-	1
cg01755467	8	33958545	-	1
cg01644623	12	86627546	-	1
cg06369833	7	28613683	-	1
cg23366861	15	84044669	-	1
cg16101572	14	51678577	-	1
cg20347665	X	104836570	-	1
cg21875234	16	11405959	-	1
cg13173903	2	159335310	-	1
cg25012556	13	49705224	-	1
cg15301489	14	63500662	-	1
cg01860947	17	33059238	-	1
cg05203659	16	11405932	-	1
cg10491460	4	151497942	-	1
cg09034774	9	63175372	-	1
cg00986824	3	109585141	-	1
cg12459542	3	105989777	-	1
cg04354879	11	103820529	-	1
cg05746407	8	122206081	-	1
cg11050908	2	30197896	-	1
cg09425753	2	171338658	-	1
cg22157255	4	99075602	-	1
cg04899896	5	98714899	-	1
cg12595013	9	92582979	-	1
cg10141377	11	99494965	-	1
cg06691214	1	65762627	-	1
cg14592474	5	19627933	-	1
cg19116006	2	176486074	-	1
cg05516489	15	104233664	-	1
cg00778995	1	43527810	-	1
cg19156483	2	64845462	-	1
cg19945202	6	120290530	-	1
cg03037622	9	108233837	-	1
cg10383019	7	111862427	-	1
cg04262392	17	25240782	-	1
cg23395398	17	45992902	-	1
cg10635194	3	107535679	-	1
cg10949322	18	3414609	-	1
cg13696942	7	51513257	-	1
cg03024619	6	101187775	-	1
cg09973102	8	124934166	-	1
cg05052194	4	157961345	-	1
cg07339181	10	122672525	-	1
cg14963317	2	152947134	-	1
cg23371278	19	44063406	-	1
cg10755973	2	38754116	-	1
cg05872702	15	6747672	-	1
cg15660669	16	78096654	-	1
cg13658921	1	130413339	-	1
cg27046659	14	19811109	-	1
cg21407839	16	95816092	-	1
cg08873940	7	45449532	-	1
cg02898094	6	6886231	-	1
cg16905926	1	163668241	-	1
cg16127683	2	119916632	-	1
cg14553506	16	20954483	-	1
cg21672855	15	69039414	-	1
cg21652524	12	87108034	-	1
cg07963363	4	14089458	-	1
cg13875536	2	29208101	-	1
cg11567041	2	5686998	-	1
cg09190824	5	94415357	-	1
cg07522644	17	47834203	-	1
cg11271505	14	19724893	-	1
cg25957240	2	3236501	-	1
cg15297110	3	136712999	-	1
cg21960381	5	34891936	-	1
cg15771763	5	101676361	-	1
cg14506196	19	44239433	-	1
cg05184586	11	101899398	-	1
cg15382538	13	100343018	-	1
cg03203603	11	87825998	-	1
cg22876092	14	33950253	-	1
cg03414764	7	86376059	-	1
cg26089573	11	76707783	-	1
cg25435146	7	3703070	-	1
cg21630368	7	92955196	-	1
cg08689931	5	9317039	-	1
cg26476852	6	52882044	-	1
cg11171235	13	59401327	-	1
cg08572394	13	96727390	-	1
cg05970014	13	56433411	-	1
cg17497049	7	5076054	-	1
cg02635948	19	8950252	-	1
cg06990796	11	36443900	-	1
cg15710638	11	120544715	-	1
cg04090147	13	113779990	-	1
cg04276951	11	101940231	-	1
cg02086094	5	35948241	-	1
cg06942701	2	62542004	-	1
cg20741134	1	157379137	-	1
cg22198823	19	4828117	-	1
cg27470027	19	7316984	-	1
cg04568842	6	126757188	-	1
cg05512505	8	4275530	-	1
cg11460727	14	70021886	-	1
cg23598212	7	145471309	-	1
cg13310671	2	169612522	-	1
cg14371731	14	24660789	-	1
cg12911732	4	111762926	-	1
cg05607278	6	30687131	-	1
cg07317551	4	125255544	-	1
cg21229886	10	113068932	-	1
cg23895041	1	37184303	-	1
cg10232654	11	97436801	-	1
cg08863848	6	52901534	-	1
cg01171898	7	101270387	-	1
cg27416312	7	129122359	-	1
cg04446303	16	4633844	-	1
cg03575974	7	30026980	-	1
cg07835293	1	172443042	-	1
cg16096176	1	91325699	-	1
cg03891929	19	33162704	-	1
cg19964638	13	55593576	-	1
cg14608422	14	19810986	-	1
cg03067574	7	16960183	-	1
cg05723499	18	35379350	-	1
cg03844923	3	98622410	-	1
cg26766798	17	25128209	-	1
cg11202785	3	124157982	-	1
cg06229867	10	127717637	-	1
cg14969015	4	119644980	-	1
cg01729717	14	109350670	-	1
cg13608733	7	111966384	-	1
cg12741345	3	91037546	-	1
cg25475603	11	53434289	-	1
cg19809499	4	116857663	-	1
cg10254000	16	18884055	-	1
cg03152602	11	99934047	-	1
cg25401220	17	30599174	-	1
cg25340241	5	23901876	-	1
cg22817039	13	109936830	-	1
cg03175975	1	121512606	-	1
cg08868202	4	130910992	-	1
cg12042503	12	113654600	-	1
cg15951188	11	70182233	-	1
cg01949684	17	35971988	-	1
cg03469079	15	79963001	-	1
cg00691830	2	117520033	-	1
cg05061393	1	76479798	-	1
cg08505456	2	75578985	-	1
cg15528519	7	31687151	-	1
cg06880930	8	95931394	-	1
cg24776350	11	70254633	-	1
cg03355998	9	92586870	-	1
cg12122509	11	75892573	-	1
cg13646020	5	68234442	-	1
cg10276404	11	20863623	-	1
cg03905758	8	58210789	-	1
cg16551732	8	62502234	-	1
cg24992007	11	105689075	-	1
cg27506254	1	3309533	-	1
cg16005818	4	153875924	-	1
cg23415789	11	86862465	-	1
cg12322617	8	108635153	-	1
cg00822571	19	32824661	-	1
cg00436183	13	46365708	-	1
cg01430372	11	101301709	-	1
cg16069971	4	35112764	-	1
cg20887442	7	104641325	-	1
cg05963618	11	44377173	-	1
cg06926934	7	72581890	-	1
cg05043908	5	149773130	-	1
cg05889979	6	85899374	-	1
cg02875395	2	17857936	-	1
cg03700449	10	88845847	-	1
cg13851843	7	48002032	-	1
cg15472170	4	150612755	-	1
cg20322375	10	107128339	-	1
cg27560182	4	136404378	-	1
cg03669907	2	106399619	-	1
cg05620842	7	36070614	-	1
cg10549986	12	27347720	-	1
cg04159381	4	110094155	-	1
cg17121176	10	43727370	-	1
cg22402902	11	76163714	-	1
cg11164537	11	60278940	-	1
cg17509220	8	85723293	-	1
cg01808706	2	121241098	-	1
cg03363567	11	87875833	-	1
cg11302943	19	43045335	-	1
cg14596338	16	4595892	-	1
cg26969942	11	103771651	-	1
cg14651363	X	137249601	-	1
cg22363893	X	147515380	-	1
cg21285782	3	91492237	-	1
cg12251659	5	124955290	-	1
cg27565880	11	76163682	-	1
cg09174502	9	31600426	-	1
cg12651540	7	82058048	-	1
cg05710997	13	118451196	-	1
cg25110106	3	110209701	-	1
cg13493749	13	49802965	-	1
cg19029301	2	155191306	-	1
cg15455979	15	103062887	-	1
cg13347257	6	114849030	-	1
cg01495907	14	55632125	-	1
cg10193870	12	84878736	-	1
cg13059982	7	92617697	-	1
cg27606567	9	124107436	-	1
cg21490597	3	129313287	-	1
cg13537801	11	121881235	-	1
cg15278043	6	31283747	-	1
cg06324957	9	23820153	-	1
cg01311064	14	98486635	-	1
cg13479780	17	48886431	-	1
cg24655222	5	31796527	-	1
cg06785746	11	105011622	-	1
cg18989243	3	105125663	-	1
cg18932798	19	47670732	-	1
cg03635671	18	36484157	-	1
cg26807935	18	36441005	-	1
cg06560524	14	65170101	-	1
cg11331678	2	166947480	-	1
cg04469303	16	99119060	-	1
cg26708817	3	130021003	-	1
cg07168124	14	19732893	-	1
cg23731212	3	77050265	-	1
cg13686537	2	27519206	-	1
cg06576393	19	42814236	-	1
cg11891579	11	45208978	-	1
cg13217064	9	101177197	-	1
cg20866375	11	74081657	-	1
cg05218311	7	98810519	-	1
cg04844543	9	111880257	-	1
cg20274783	5	136707384	-	1
cg11130778	13	55969502	-	1
cg11196350	12	105193682	-	1
cg19577984	12	92464489	-	1
cg21736089	10	82709614	-	1
cg20977426	4	117932216	-	1
cg19138755	17	30599188	-	1
cg20162381	6	129894529	-	1
cg14381623	2	26486871	-	1
cg04027548	6	144985746	-	1
cg12431729	4	122288435	-	1
cg17726795	7	31740823	-	1
cg22039234	1	38977869	-	1
cg00830626	15	83212226	-	1
cg20655068	17	35929196	-	1
cg12258307	16	91359662	-	1
cg15179278	11	95343303	-	1
cg17245135	13	85354737	-	1
cg06744574	4	113068047	-	1
cg12270738	4	141784061	-	1
cg05982686	11	86978868	-	1
cg19784903	11	98298114	-	1
cg26035323	4	119467712	-	1
cg10229294	5	122363639	-	1
cg19669107	15	5251571	-	1
cg17560586	6	39181465	-	1
cg03513246	18	22110583	-	1
cg15364725	19	36540853	-	1
cg12080431	10	129431787	-	1
cg20419307	10	108033283	-	1
cg12921614	14	50531166	-	1
cg25185057	16	18506640	-	1
cg08969532	19	43045178	-	1
cg22355463	8	80280637	-	1
cg03754311	4	140601038	-	1
cg02155287	13	13808613	-	1
cg08093892	8	73647841	-	1
cg13567392	10	45889661	-	1
cg00405060	16	4360616	-	1
cg26134646	10	61282776	-	1
cg04194674	11	98695423	-	1
cg27115721	12	12510813	-	1
cg10403260	2	93301531	-	1
cg25749432	19	4306169	-	1
cg13459498	2	165285544	-	1
cg25889750	5	91336088	-	1
cg14453281	12	109948585	-	1
cg00063567	11	31382906	-	1
cg11666140	15	102516166	-	1
cg13868216	15	80311311	-	1
cg21842944	5	147470841	-	1
cg02162462	17	85439535	-	1
cg19580241	6	52901346	-	1
cg12827637	12	81694179	-	1
cg23613205	1	182894098	-	1
cg03745431	1	183713286	-	1
cg17216478	4	140113498	-	1
cg15875860	15	80279147	-	1
cg07385362	17	25879256	-	1
cg18811597	4	108536847	-	1
cg10570838	4	136132304	-	1
cg15112458	5	23901869	-	1
cg18965377	4	32776199	-	1
cg13447391	5	34649138	-	1
cg13847987	2	32126260	-	1
cg14351882	2	25565600	-	1
cg09279412	5	138649281	-	1
cg12860092	2	60322306	-	1
cg14667685	4	126074872	-	1
cg02602423	12	34350665	-	1
cg04504441	11	53434328	-	1
cg16915653	7	146544976	-	1
cg07835437	4	158482194	-	1
cg21935113	19	7471772	-	1
cg26675876	14	63500266	-	1
cg14631690	13	75138521	-	1
cg08655589	6	93137789	-	1
cg02430183	13	49982704	-	1
cg23087992	3	35386935	-	1
cg24904436	15	77751546	-	1
cg13710595	2	120386487	-	1
cg13648682	2	27768434	-	1
cg00788067	18	91601151	-	1
cg19615304	12	25980514	-	1
cg26207141	1	90272448	-	1
cg18760837	17	36810577	-	1
cg27219874	8	107260734	-	1
cg07870982	8	117351468	-	1
cg03529432	6	52865054	-	1
cg22788002	X	96687975	-	1
cg04645545	19	46389102	-	1
cg05869392	14	19730767	-	1
cg00553487	7	26072130	-	1
cg06701726	X	53923070	-	1
cg05656590	3	31172543	-	1
cg26218726	5	124955296	-	1
cg22122361	5	98600763	-	1
cg22472154	5	34534698	-	1
cg14931631	2	74752969	-	1
cg26066277	11	121952968	-	1
cg24994156	8	108635155	-	1
cg15190599	13	24181165	-	1
cg10643578	4	32776186	-	1
cg27007008	17	34925680	-	1
cg11370512	5	122428919	-	1
cg23665973	1	76138732	-	1
cg07578663	2	9906111	-	1
cg27230711	19	46707568	-	1
cg12646252	X	137249613	-	1
cg23710795	2	176920594	-	1
cg11674844	4	135738424	-	1
cg07204662	19	6959781	-	1
cg14947478	2	157981503	-	1
cg21899276	X	138324798	-	1
cg20227255	17	47834210	-	1
cg09892203	11	109069198	-	1
cg00900735	11	116997673	-	1
cg20471297	12	112634887	-	1
cg10439765	2	167057979	-	1
cg09667001	10	80924756	-	1
cg14530259	2	31894880	-	1
cg07691180	19	5726412	-	1
cg07639739	X	96687975	-	1
cg19209911	7	139068743	-	1
cg13577493	9	108752002	-	1
cg10937890	2	70524596	-	1
cg19220099	16	18536112	-	1
cg20430847	4	157698648	-	1
cg01651170	1	58133626	-	1
cg05975845	2	168913375	-	1
cg27588646	13	100555099	-	1
cg03315484	18	35379545	-	1
cg09512322	7	130862215	-	1
cg11839944	7	47921594	-	1
cg07960629	4	32776193	-	1
cg15189866	4	136183028	-	1
cg12546181	7	47686477	-	1
cg14933266	11	80337471	-	1
cg13565492	17	47837034	-	1
cg11817453	17	34550849	-	1
cg22640114	1	183959170	-	1
cg04296578	4	118845119	-	1
cg16897634	4	32776202	-	1
cg22120063	13	100416571	-	1
cg10336131	19	5123191	-	1
cg13909534	11	52450680	-	1
cg19099050	6	114849261	-	1
cg10932068	16	18884035	-	1
cg01905589	4	136050576	-	1
cg20454517	5	30821460	-	1
cg05375728	4	105231109	-	1
cg00558702	6	140768460	-	1
cg08699206	5	34205419	-	1
cg10636447	2	153914451	-	1
cg09748975	5	38501616	-	1
cg25059646	4	136642023	-	1
cg22836359	6	126700609	-	1
cg24744425	1	136703025	-	1
cg10779674	10	130237373	-	1
cg20395646	5	124898384	-	1
cg22369787	2	117302633	-	1
cg24213507	6	112275553	-	1
cg18770669	6	128014472	-	1
cg23098168	3	110538528	-	1
cg01533258	12	106382971	-	1
cg19733867	15	77242730	-	1
cg07312954	3	91997050	-	1
cg08960156	7	121149874	-	1
cg13694576	2	106945675	-	1
cg25729445	17	38093690	-	1
cg22355031	X	101875180	-	1
cg22775593	X	72957821	-	1
cg24135606	11	71523763	-	1
cg00946507	11	117255852	-	1
cg13673779	18	74583723	-	1
cg26247646	4	151929086	-	1
cg04489856	11	98826201	-	1
cg26742815	18	35379345	-	1
cg01121770	11	75797777	-	1
cg02738256	2	18176736	-	1
cg05343811	12	86968933	-	1
cg01809675	11	33566770	-	1
cg11724493	17	35386154	-	1
cg17376041	11	30555244	-	1
cg13302166	11	69539754	-	1
cg17330672	11	3737118	-	1
cg26998842	11	121419893	-	1
cg23388714	18	71550117	-	1
cg26936311	6	22252780	-	1
cg12175172	9	64806699	-	1
cg09549726	7	59825094	-	1
cg04419618	X	58916763	-	1
cg21502999	10	94716080	-	1
cg19351000	11	24332466	-	1
cg15168577	18	36544605	-	1
cg05676441	15	23325358	-	1
cg09296453	17	37018981	-	1
cg10626744	4	101223447	-	1
cg24839533	4	132120452	-	1
cg04330371	7	72581909	-	1
cg01453221	17	36206285	-	1
cg25309759	11	84458730	-	1
cg04167725	8	97060194	-	1
cg17752088	13	95142914	-	1
cg07534440	2	85852367	-	1
cg19925772	4	137028949	-	1
cg14562426	17	36204119	-	1
cg05274534	11	98100594	-	1
cg00668227	4	131263322	-	1
cg20468891	19	8950249	-	1
cg20797858	4	22852551	-	1
cg16894263	X	49530866	-	1
cg08681110	10	37770146	-	1
cg18482164	11	99496209	-	1
cg05680710	17	36203732	-	1
cg03119897	1	134806682	-	1
cg01416227	3	110341417	-	1
cg06744585	8	86079920	-	1
cg20524211	8	11703908	-	1
cg04868078	1	141074258	-	1
cg26485937	18	38403162	-	1
cg21567792	4	126744218	-	1
cg10752731	11	121295781	-	1
cg10163397	8	23279993	-	1
cg05058121	7	125002946	-	1
cg21543987	5	141829131	-	1
cg11944428	19	5509200	-	1
cg24596836	9	76237538	-	1
cg22563312	11	51976846	-	1
cg19781133	5	24821624	-	1
cg21787965	13	16389922	-	1
cg22025478	8	123326855	-	1
cg25195302	19	54031216	-	1
cg17967970	9	67920631	-	1
cg04728482	13	100485851	-	1
cg16109089	9	27808661	-	1
cg20041802	9	69532888	-	1
cg21455485	4	135161488	-	1
cg16852837	18	71550112	-	1
cg05253021	7	140363856	-	1
cg12213201	3	96793162	-	1
cg14087168	3	89832453	-	1
cg14491820	19	45877130	-	1
cg26083396	6	29593472	-	1
cg06705004	14	56934898	-	1
cg23655615	6	92846794	-	1
cg09143673	17	27506406	-	1
cg26223654	8	86247967	-	1
cg19656282	6	84379803	-	1
cg00497554	1	95072640	-	1
cg24631970	14	63500413	-	1
cg16560077	16	4159179	-	1
cg09291131	12	111698358	-	1
cg15792338	7	38128658	-	1
cg03350042	2	120386554	-	1
cg05675373	3	109585291	-	1
cg19495969	9	35427844	-	1
cg21737675	3	122112222	-	1
cg22894910	4	116996057	-	1
cg10122865	11	22230250	-	1
cg01337429	17	24843971	-	1
cg14940308	6	86526946	-	1
cg23189410	9	92585481	-	1
cg16837525	16	95816075	-	1
cg10242372	2	94092854	-	1
cg19450145	17	6716657	-	1
cg13366219	11	117778140	-	1
cg18411550	10	26700815	-	1
cg25073998	17	89290670	-	1
cg07816637	18	38372081	-	1
cg26704087	17	45992893	-	1
cg14160518	2	170886806	-	1
cg27470303	2	18194652	-	1
cg03620623	7	46707774	-	1
cg13723766	X	37816440	-	1
cg11113644	19	36835271	-	1
cg08112534	4	116839988	-	1
cg22280167	9	46464454	-	1
cg18941893	4	44625147	-	1
cg21122147	8	110290735	-	1
cg00053010	11	98032079	-	1
cg04722914	1	95072647	-	1
cg24268531	3	89698404	-	1
cg15107038	9	70170415	-	1
cg12946524	3	28312181	-	1
cg16161715	4	121288029	-	1
cg05866836	X	144289163	-	1
cg11594731	9	112131274	-	1
cg07929575	3	105989771	-	1
cg26506779	2	183359004	-	1
cg25942789	1	94648216	-	1
cg01393939	3	146811398	-	1
cg16066237	16	93928308	-	1
cg23670599	9	70170459	-	1
cg06011292	11	69539789	-	1
cg21511365	14	64486534	-	1
cg21813473	2	163180572	-	1
cg25370753	1	156978029	-	1
cg12070724	1	134559824	-	1
cg14875449	14	6868020	-	1
cg24170085	14	30488309	-	1
cg18635552	13	73480279	-	1
cg10870443	13	64778433	-	1
cg26220594	4	141921559	-	1
cg20174699	15	100687101	-	1
cg08373003	13	56816170	-	1
cg02813877	5	125108480	-	1
cg18308527	9	115356459	-	1
cg07229938	7	134582498	-	1
cg16492707	16	76665156	-	1
cg18772588	2	183223366	-	1
cg07691152	10	88842942	-	1
cg13800209	2	117521833	-	1
cg13905264	2	30860130	-	1
cg26518327	8	71133305	-	1
cg14929266	8	13262892	-	1
cg24024056	19	45310203	-	1
cg21477170	5	35688314	-	1
cg00993191	4	152120352	-	1
cg08770580	16	20973789	-	1
cg07702255	2	93301062	-	1
cg13208031	14	70020735	-	1
cg26331160	4	157580978	-	1
cg17613214	15	86646006	-	1
cg10857489	8	107506478	-	1
cg25306611	3	155680687	-	1
cg05344430	5	149653495	-	1
cg11473189	9	46653626	-	1
cg01060026	6	117660470	-	1
cg09706512	16	65793782	-	1
cg15621682	14	54889435	-	1
cg26310240	2	154684040	-	1
cg07975032	4	119809022	-	1
cg25952029	11	117856376	-	1
cg02761523	8	86107976	-	1
cg14978172	5	142258920	-	1
cg22595230	2	132839500	-	1
cg25315148	10	129329807	-	1
cg05839636	18	35535666	-	1
cg00600786	14	23831799	-	1
cg04584009	10	81739031	-	1
cg23849781	9	62204183	-	1
cg16423747	11	4834803	-	1
cg19248367	19	4237854	-	1
cg07130520	3	148391785	-	1
cg01485790	5	127063935	-	1
cg19402405	10	68570317	-	1
cg02395441	7	26287536	-	1
cg14494468	12	57808317	-	1
cg02720925	5	145033247	-	1
cg01460805	14	70021034	-	1
cg06704122	1	122703255	-	1
cg19741945	9	116010234	-	1
cg24046927	3	146820804	-	1
cg21050240	7	28436364	-	1
cg05923197	14	45907501	-	1
cg17852594	4	118845113	-	1
cg04191530	15	75481500	-	1
cg16678545	8	126087040	-	1
cg24141991	9	44804592	-	1
cg02854695	7	46390353	-	1
cg26046953	11	89442032	-	1
cg12474117	X	96687998	-	1
cg24488810	4	64525516	-	1
cg21690979	8	128323802	-	1
cg05119290	11	73357558	-	1
cg19642835	5	120087663	-	1
cg26663063	15	99881086	-	1
cg23475135	1	92927163	-	1
cg09928203	11	6483109	-	1
cg13603112	4	69856490	-	1
cg00994804	16	93926667	-	1
cg07598082	3	109600195	-	1
cg20088005	7	140363860	-	1
cg12963312	1	21569665	-	1
cg27352514	1	175191869	-	1
cg19173440	7	99683525	-	1
cg00215432	1	76237019	-	1
cg19697530	9	48240984	-	1
cg02390588	15	103636002	-	1
cg20903764	7	112976977	-	1
cg12823329	12	111678773	-	1
cg03416541	16	60452236	-	1
cg14839932	17	47836944	-	1
cg17807479	11	67362225	-	1
cg05507481	3	59576084	-	1
cg02565672	1	174024950	-	1
cg11887629	17	57866601	-	1
cg03385548	5	42588150	-	1
cg13983686	11	37142902	-	1
cg17713751	5	138463749	-	1
cg07961283	16	93928332	-	1
cg07746998	10	4642758	-	1
cg02066409	14	63500400	-	1
cg05931684	17	36206279	-	1
cg06926362	10	82677820	-	1
cg19677607	14	68056125	-	1
cg19369780	7	145178327	-	1
cg12137286	7	4893342	-	1
cg20340302	2	175084074	-	1
cg13024202	X	23874402	-	1
cg03465880	4	158596400	-	1
cg22306928	1	76237006	-	1
cg14657116	6	85899239	-	1
cg24932816	3	146820883	-	1
cg06617636	12	81694078	-	1
cg25887254	4	89443773	-	1
cg13703859	13	54060283	-	1
cg16048568	7	72582353	-	1
cg16973098	14	118789965	-	1
cg08329647	7	26000761	-	1
cg12035092	2	50187157	-	1
cg05085809	11	97454590	-	1
cg24473846	2	168913414	-	1
cg27207530	8	124582844	-	1
cg20094282	11	121631571	-	1
cg11880727	12	76718864	-	1
cg12550817	12	78388292	-	1
cg18324126	8	33958542	-	1
cg05931087	1	146206180	-	1
cg27375388	7	129999654	-	1
cg17626178	1	62848445	-	1
cg20649716	18	37984550	-	1
cg24999819	1	40338521	-	1
cg01640606	12	74568480	-	1
cg03527422	4	22853125	-	1
cg00366352	10	95049463	-	1
cg24037166	14	19561970	-	1
cg26745032	X	166894664	-	1
cg27039501	18	61486389	-	1
cg22639787	2	176485380	-	1
cg05537653	2	91999314	-	1
cg13999330	5	142814213	-	1
cg09632273	17	34864607	-	1
cg24838305	7	46862197	-	1
cg26476595	17	25085864	-	1
cg04788956	8	107260777	-	1
cg14584159	7	142447576	-	1
cg03312703	1	134258078	-	1
cg06680921	7	26684488	-	1
cg06266993	11	97454542	-	1
cg00267012	1	11701949	-	1
cg15913680	7	104084568	-	1
cg25645657	13	116588864	-	1
cg23734759	1	186555839	-	1
cg07082452	14	70023153	-	1
cg04605084	5	108441292	-	1
cg21855944	11	96130406	-	1
cg10414269	9	105332661	-	1
cg18908524	19	7034038	-	1
cg16602504	17	89838314	-	1
cg04419610	7	47653701	-	1
cg22369786	14	106282607	-	1
cg12077322	7	143062603	-	1
cg22321892	15	85948432	-	1
cg10206657	13	113896303	-	1
cg12284142	X	73475284	-	1
cg25751158	7	80913963	-	1
cg18496502	7	26369341	-	1
cg12972643	16	32134943	-	1
cg07562135	7	29939144	-	1
cg26140688	16	91602873	-	1
cg12514620	4	108536847	-	1
cg02574526	6	89578406	-	1
cg08979686	2	166999933	-	1
cg25977493	3	68318562	-	1
cg21333217	6	117624086	-	1
cg20973743	2	127480404	-	1
cg05835276	10	129289833	-	1
cg13732589	2	29214942	-	1
cg06816718	12	104254119	-	1
cg14455366	4	83865423	-	1
cg21451265	3	122112213	-	1
cg23209537	5	145125727	-	1
cg25027798	18	37579698	-	1
cg26010095	4	110469452	-	1
cg00586365	11	53434294	-	1
cg26777760	X	52979021	-	1
cg00502035	11	70794687	-	1
cg16876647	17	85928614	-	1
cg24032214	7	3677997	-	1
cg13327466	2	62781555	-	1
cg10438011	14	106286407	-	1
cg09599130	19	46971812	-	1
cg16004390	10	77453866	-	1
cg21939789	7	117059206	-	1
cg17913274	2	92050570	-	1
cg24368383	4	158396848	-	1
cg21944491	7	28426214	-	1
cg25365214	14	24714997	-	1
cg01320491	9	111790259	-	1
cg10711996	18	6576184	-	1
cg03586390	19	6524737	-	1
cg04400147	14	30277061	-	1
cg03181248	2	74116855	-	1
cg03588460	19	33162806	-	1
cg08992581	2	75561615	-	1
cg27168133	16	32134695	-	1
cg16387669	6	39302366	-	1
cg10162691	11	102670244	-	1
cg00569091	4	153319642	-	1
cg10088527	6	84365528	-	1
cg05808319	2	95368870	-	1
cg21860679	10	100735827	-	1
cg07015911	11	97469876	-	1
cg18301891	12	112245777	-	1
cg24770638	X	104178403	-	1
cg08005774	4	142464457	-	1
cg18684142	11	97443511	-	1
cg02862674	17	46820092	-	1
cg04798095	2	182548908	-	1
cg10438649	15	37100025	-	1
cg20276511	17	33141680	-	1
cg24442740	4	135188785	-	1
cg21164975	17	49165028	-	1
cg11381282	14	56934971	-	1
cg16000599	16	19176289	-	1
cg06724588	8	90387157	-	1
cg27016990	15	67128042	-	1
cg13562841	11	119161325	-	1
cg27424226	15	80077248	-	1
cg02675502	1	75723565	-	1
cg05884032	18	82061115	-	1
cg27051937	17	27637540	-	1
cg07974531	11	76163703	-	1
cg16490096	4	125060790	-	1
cg07281948	10	129306763	-	1
cg20003050	11	27210531	-	1
cg13385521	11	80996448	-	1
cg12869958	19	4348321	-	1
cg09362543	4	109651544	-	1
cg06350203	11	84452649	-	1
cg02697246	5	120153387	-	1
cg21503799	8	95351736	-	1
cg05462328	2	72358536	-	1
cg00381697	7	16981881	-	1
cg00682458	17	47836741	-	1
cg04224864	1	158631218	-	1
cg07791997	7	102998813	-	1
cg02991338	12	50566943	-	1
cg03568975	7	80914398	-	1
cg19504123	11	79179414	-	1
cg01986502	3	42425547	-	1
cg17681516	17	85808065	-	1
cg13269449	2	34715695	-	1
cg08023020	17	25312066	-	1
cg13875012	4	150849773	-	1
cg09213403	7	130322017	-	1
cg07910050	17	36203714	-	1
cg14341953	4	42460606	-	1
cg20133326	19	4645319	-	1
cg03775871	17	47306425	-	1
cg06008912	1	51983259	-	1
cg26106778	17	35379460	-	1
cg14558639	7	32119597	-	1
cg21582570	3	106861150	-	1
cg04477010	8	26118068	-	1
cg05156850	6	72374160	-	1
cg19928597	5	137071192	-	1
cg02183231	17	45053282	-	1
cg13874817	9	98298653	-	1
cg25924096	4	22039363	-	1
cg18130905	18	22269476	-	1
cg25338254	13	45523909	-	1
cg11017382	13	105317633	-	1
cg15507730	2	117524173	-	1
cg22071344	17	89838289	-	1
cg15721666	5	117337053	-	1
cg24842967	3	90187358	-	1
cg07233159	18	53324661	-	1
cg05758010	13	93273661	-	1
cg00946032	1	137689565	-	1
cg26375057	9	92583204	-	1
cg16096096	11	21462442	-	1
cg11814826	11	79523911	-	1
cg25650110	16	18536126	-	1
cg04657224	14	63500404	-	1
cg10569606	6	128496987	-	1
cg27437944	3	34731328	-	1
cg12802921	16	17217953	-	1
cg13716208	15	80476696	-	1
cg24902139	17	37878272	-	1
cg19926434	12	79788117	-	1
cg01708711	5	137991499	-	1
cg06380923	17	25096098	-	1
cg17926458	14	115584008	-	1
cg15599146	17	5552395	-	1
cg15714321	16	95816181	-	1
cg01316745	17	44638566	-	1
cg13837097	14	46409744	-	1
cg12329516	2	92378120	-	1
cg18395327	1	76787574	-	1
cg23955684	17	51506945	-	1
cg22787311	8	19787205	-	1
cg09570585	6	38915341	-	1
cg01353608	5	44555264	-	1
cg25923056	7	28268089	-	1
cg05898042	19	29053613	-	1
cg10322510	16	11548940	-	1
cg01956624	1	87512817	-	1
cg25664021	10	129313850	-	1
cg27411091	4	157745206	-	1
cg01246390	4	117406099	-	1
cg12026629	12	114727907	-	1
cg23582836	15	104223031	-	1
cg14219291	7	135890286	-	1
cg02495413	11	117467991	-	1
cg06210197	14	68057133	-	1
cg16426221	4	35112744	-	1
cg00299737	8	89115675	-	1
cg20481153	4	141400151	-	1
cg05029822	7	146552881	-	1
cg16113298	2	106950770	-	1
cg04028315	12	121012112	-	1
cg26717995	14	21012757	-	1
cg13876222	2	26752095	-	1
cg21384883	X	8182314	-	1
cg12803572	11	89961054	-	1
cg00879184	2	18194628	-	1
cg03413835	17	27614307	-	1
cg24222746	2	49514792	-	1
cg07843568	10	81341067	-	1
cg23167035	18	36466295	-	1
cg21322241	18	83642483	-	1
cg26332175	X	139807105	-	1
cg04105760	2	74116907	-	1
cg10329345	4	119273503	-	1
cg14693555	8	88804120	-	1
cg21035356	12	85098211	-	1
cg09211893	12	110369873	-	1
cg22068068	10	109910461	-	1
cg23224511	10	82662429	-	1
cg24365088	6	115429714	-	1
cg09049672	11	44377160	-	1
cg27600205	3	46345467	-	1
cg12894709	18	36899142	-	1
cg04287931	5	98600760	-	1
cg15714776	11	30530855	-	1
cg09033783	X	75563786	-	1
cg14007067	18	82060931	-	1
cg25561581	15	85949377	-	1
cg05503916	11	118738217	-	1
cg09440095	8	67719523	-	1
cg06554744	11	61510657	-	1
cg12520549	2	62542733	-	1
cg17318297	13	107064666	-	1
cg15786972	19	4312978	-	1
cg11755867	8	108514377	-	1
cg19877581	10	124921137	-	1
cg11424597	4	119521863	-	1
cg05784108	5	120087641	-	1
cg23276047	19	56482383	-	1
cg23555471	5	122607592	-	1
cg04185893	3	122112227	-	1
cg26139303	13	96719546	-	1
cg05694921	4	133957777	-	1
cg09910967	10	18123372	-	1
cg09649347	19	57881981	-	1
cg19127360	1	94937137	-	1
cg01382474	9	97909233	-	1
cg04054593	9	43930992	-	1
cg04334417	2	106672785	-	1
cg00970737	8	85207494	-	1
cg04719435	9	43895746	-	1
cg13212283	10	129277412	-	1
cg05359376	11	78594341	-	1
cg24899767	11	117157188	-	1
cg26225025	3	131948377	-	1
cg17880859	X	167015560	-	1
cg15339058	4	8830335	-	1
cg23197945	19	44615433	-	1
cg05240381	7	146936908	-	1
cg17964510	2	74116879	-	1
cg24806294	15	77531349	-	1
cg08756778	13	116588890	-	1
cg08979194	19	42495665	-	1
cg23535950	19	42150317	-	1
cg15835988	7	123520373	-	1
cg02196694	4	7097950	-	1
cg00400832	6	6901863	-	1
cg00019841	18	74941001	-	1
cg01940181	4	157237623	-	1
cg17286258	1	56152204	-	1
cg18079845	6	85899895	-	1
cg12920393	13	22212416	-	1
cg07532542	6	101017224	-	1
cg12530191	9	123509036	-	1
cg24813704	17	35560781	-	1
cg06690459	16	44185267	-	1
cg05208399	17	25547957	-	1
cg25720804	11	33652657	-	1
cg01251131	X	173032840	-	1
cg14207210	11	88430620	-	1
cg07871947	2	167057937	-	1
cg10906729	11	97443515	-	1
cg12009516	7	20251133	-	1
cg20246315	17	37892288	-	1
cg00371107	4	135915390	-	1
cg27297626	12	5274005	-	1
cg02641990	4	104366361	-	1
cg08102602	6	126756988	-	1
cg02790620	4	154847697	-	1
cg13270464	1	76505625	-	1
cg07211472	5	144513455	-	1
cg21683774	4	89443524	-	1
cg03754195	X	39539174	-	1
cg17636077	11	108404657	-	1
cg23429746	X	103512512	-	1
cg04325880	18	36807988	-	1
cg11737742	3	109585447	-	1
cg16349206	19	9073661	-	1
cg27133880	19	5646155	-	1
cg03780927	9	45196141	-	1
cg25987077	2	155191363	-	1
cg15894722	15	104320779	-	1
cg22926029	11	79691729	-	1
cg01651570	12	113812182	-	1
cg24487027	19	36836443	-	1
cg01353065	8	107173160	-	1
cg26764972	X	104178393	-	1
cg01805347	4	125829786	-	1
cg15172734	14	25591090	-	1
cg19642230	7	4742699	-	1
cg18815943	4	116857614	-	1
cg18892424	7	139723481	-	1
cg00118719	12	60523578	-	1
cg01678084	9	64851378	-	1
cg14754787	11	85568722	-	1
cg04375213	6	120866328	-	1
cg16865446	2	106960907	-	1
cg24446586	6	52902304	-	1
cg06177522	2	38754124	-	1
cg27529944	15	77617898	-	1
cg16002305	12	108411970	-	1
cg04813639	9	91105951	-	1
cg03498913	2	71370822	-	1
cg25317585	14	124799210	-	1
cg18503615	12	87119442	-	1
cg20120430	14	20521856	-	1
cg19091677	8	58403348	-	1
cg24404479	7	69991334	-	1
cg26616078	6	38628182	-	1
cg00304629	11	20132198	-	1
cg21472783	12	77919313	-	1
cg26112893	4	153195211	-	1
cg22569836	2	122241286	-	1
cg06785624	15	77185757	-	1
cg14460003	2	155486325	-	1
cg03039399	16	4285947	-	1
cg00243547	18	7993567	-	1
cg15965006	17	36145470	-	1
cg06734027	X	49815215	-	1
cg10101470	5	107443671	-	1
cg00015930	4	117932316	-	1
cg02325951	12	101215852	-	1
cg02231404	2	184002861	-	1
cg00478198	X	7412177	-	1
cg16805117	13	21678868	-	1
cg19240678	9	29108998	-	1
cg00940287	X	62339459	-	1
cg06274671	8	90386937	-	1
cg06499652	7	116079155	-	1
cg15243024	5	31837801	-	1
cg13250388	15	81068234	-	1
cg02344911	15	104276869	-	1
cg09236176	11	119961372	-	1
cg00417421	2	171757412	-	1
cg05977669	6	52902296	-	1
cg03604796	6	35336794	-	1
cg06871798	4	132139302	-	1
cg01863808	14	54889056	-	1
cg13739279	17	68004929	-	1
cg15316716	14	70714062	-	1
cg20276947	11	122227865	-	1
cg26059153	2	142153311	-	1
cg04398451	11	61258758	-	1
cg26870093	8	125198407	-	1
cg24428002	11	71099689	-	1
cg15149866	15	38812608	-	1
cg09219451	6	52901349	-	1
cg03740978	18	15408419	-	1
cg04253816	11	70748650	-	1
cg23499194	10	82688617	-	1
cg22871947	14	31798084	-	1
cg09125402	15	77751316	-	1
cg16555755	2	104958362	-	1
cg10095226	1	138042568	-	1
cg10428279	2	128306644	-	1
cg05336094	4	126744501	-	1
cg10550166	2	113658902	-	1
cg22376822	9	49385604	-	1
cg19149410	11	95756792	-	1
cg07206010	X	75536174	-	1
cg16136038	15	100524513	-	1
cg06296107	19	42533351	-	1
cg12875775	19	6534149	-	1
cg12773325	7	145759621	-	1
cg07590839	1	88692495	-	1
cg08376191	3	70486017	-	1
cg15480114	17	36213726	-	1
cg27193021	7	116913452	-	1
cg03127034	17	49169799	-	1
cg22839729	11	89152433	-	1
cg15511625	6	115429750	-	1
cg25320562	5	25984852	-	1
cg16447652	11	90398821	-	1
cg14839351	18	26253837	-	1
cg20724004	5	31481106	-	1
cg13818726	7	86266715	-	1
cg09526712	17	25896080	-	1
cg12614029	7	145759625	-	1
cg04813781	1	88692471	-	1
cg06981817	18	70470303	-	1
cg17160984	7	140366973	-	1
cg12339424	17	75972037	-	1
cg23428507	3	154902958	-	1
cg15116677	18	74980859	-	1
cg06862374	1	76118492	-	1
cg02433018	3	151641922	-	1
cg26502263	5	67750429	-	1
cg08825223	14	24775402	-	1
cg22198907	11	52053315	-	1
cg16020249	4	135161505	-	1
cg00661399	17	36046213	-	1
cg14036868	17	81591612	-	1
cg01966335	13	56818566	-	1
cg07380496	13	101438908	-	1
cg24922817	7	25957379	-	1
cg09288658	2	73126372	-	1
cg20623036	7	17564413	-	1
cg03515557	15	49432310	-	1
cg02565068	17	7641469	-	1
cg06291428	2	85583912	-	1
cg08163785	5	112308521	-	1
cg19210770	1	76787556	-	1
cg03056854	4	141268228	-	1
cg15142246	8	27422922	-	1
cg25860425	19	6285419	-	1
cg10530883	13	73483870	-	1
cg06348377	15	81343026	-	1
cg04946721	11	107676379	-	1
cg08089301	11	97469895	-	1
cg09818502	15	68020034	-	1
cg19194595	X	20869029	-	1
cg12560877	9	31430664	-	1
cg05525812	2	75600424	-	1
cg05067991	5	124955481	-	1
cg01354921	15	100687111	-	1
cg06508445	18	53324424	-	1
cg25896944	X	159460579	-	1
cg05743982	11	76753162	-	1
cg07775855	12	82105001	-	1
cg21639988	11	122000556	-	1
cg04548513	18	38661484	-	1
cg08743881	11	79691712	-	1
cg02195366	X	173032811	-	1
cg15785868	5	116464140	-	1
cg12534150	18	34846916	-	1
cg15449899	4	125060780	-	1
cg16528022	12	78372106	-	1
cg02567756	9	100866712	-	1
cg13834146	9	57420500	-	1
cg05222995	5	121591624	-	1
cg15592945	1	183713288	-	1
cg17830061	18	58948600	-	1
cg04553410	5	24997260	-	1
cg09754110	4	151628178	-	1
cg24377657	2	111021641	-	1
cg02544684	2	175944959	-	1
cg16510127	3	90220534	-	1
cg21229135	12	85159664	-	1
cg26687844	6	17514586	-	1
cg27441689	2	120971768	-	1
cg14974749	6	52858911	-	1
cg08384999	X	12327457	-	1
cg07573727	12	86198853	-	1
cg17159093	1	58941825	-	1
cg08991457	8	27422896	-	1
cg17087331	7	132257164	-	1
cg12521678	X	76027545	-	1
cg03327386	17	68075440	-	1
cg01506399	11	95343297	-	1
cg21781916	5	124955280	-	1
cg17831269	4	155087985	-	1
cg20826416	17	34963652	-	1
cg16764494	9	46139891	-	1
cg25333258	11	6068860	-	1
cg15257930	X	173032842	-	1
cg04881720	2	184003470	-	1
cg12704708	X	7612877	-	1
cg25691834	5	137134916	-	1
cg00706674	6	102336066	-	1
cg14945867	14	46310478	-	1
cg09848218	12	114906279	-	1
cg26834624	5	145602358	-	1
cg18058532	2	106950789	-	1
cg06359703	4	122270707	-	1
cg27343663	11	121399517	-	1
cg21333147	2	171014582	-	1
cg03846926	2	18178625	-	1
cg22488975	1	154314507	-	1
cg15603959	14	30119601	-	1
cg02172150	5	133341535	-	1
cg11460331	17	82430575	-	1
cg02313829	7	102090054	-	1
cg02985724	1	175455365	-	1
cg24360733	13	116588907	-	1
cg13361007	1	44975077	-	1
cg22148191	5	117536809	-	1
cg06179749	4	130867477	-	1
cg23025893	16	20302017	-	1
cg03505148	10	128840134	-	1
cg19142026	6	52847945	-	1
cg09366730	5	34890346	-	1
cg06316695	17	35378318	-	1
cg09249800	4	154986967	-	1
cg05643303	15	104276481	-	1
cg23888281	4	118962639	-	1
cg14457439	7	112976979	-	1
cg07758077	3	91109082	-	1
cg20710888	4	35454611	-	1
cg17623341	2	156585915	-	1
cg06584112	8	118382793	-	1
cg12086936	2	106950620	-	1
cg07697522	9	123692644	-	1
cg16652621	4	135459850	-	1
cg13406423	15	45005073	-	1
cg24330922	17	36899046	-	1
cg10832012	5	25062743	-	1
cg10491652	3	90216320	-	1
cg13544847	14	70020870	-	1
cg05640558	5	136756687	-	1
cg07143083	5	133341388	-	1
cg09596958	10	128839374	-	1
cg25149069	8	127626124	-	1
cg03578331	2	61684864	-	1
cg12244464	15	79926580	-	1
cg18459189	2	115582668	-	1
cg02974928	1	157306721	-	1
cg02197303	5	35571077	-	1
cg24203851	10	41029024	-	1
cg10192893	5	68231938	-	1
cg18958339	9	31865426	-	1
cg08599635	8	116375862	-	1
cg01585322	10	118236269	-	1
cg12843022	2	93506824	-	1
cg02036832	17	25096091	-	1
cg26875450	3	97649425	-	1
cg13834844	19	45309967	-	1
cg02451362	11	122035737	-	1
cg08602305	19	33162720	-	1
cg19092105	7	83437419	-	1
cg27049517	7	30254736	-	1
cg01697719	16	18879382	-	1
cg25034117	11	109010255	-	1
cg11859641	14	70389563	-	1
cg24552876	X	76451234	-	1
cg08941714	15	100177228	-	1
cg06219103	19	7046317	-	1
cg13872831	9	108904167	-	1
cg19406975	11	59080657	-	1
cg12137402	X	102717458	-	1
cg23508333	16	93928346	-	1
cg02611097	13	85216389	-	1
cg17843418	11	120550870	-	1
cg03056321	X	104836638	-	1
cg11757357	7	140363267	-	1
cg14539516	X	49530855	-	1
cg03053914	1	163668249	-	1
cg22896493	3	109719641	-	1
cg11407741	2	9923717	-	1
cg06674527	9	66252072	-	1
cg15588177	4	158566112	-	1
cg00799121	11	52480958	-	1
cg18006085	11	95756789	-	1
cg09247981	19	47798150	-	1
cg05180847	18	36441868	-	1
cg20650693	11	97215712	-	1
cg19745637	4	102357525	-	1
cg07169368	13	96129456	-	1
cg06291328	11	80251386	-	1
cg03902214	12	77917997	-	1
cg14166458	4	141561555	-	1
cg20434586	17	47740895	-	1
cg15784006	5	145568494	-	1
cg02707552	7	46939136	-	1
cg15396686	5	36058622	-	1
cg10126715	4	127585748	-	1
cg00824109	6	126936860	-	1
cg13635262	14	33433667	-	1
cg08186362	2	182426819	-	1
cg11326968	10	71494996	-	1
cg08502239	11	68541237	-	1
cg21834061	17	38251380	-	1
cg15932738	6	126756999	-	1
cg06324983	3	107788517	-	1
cg20585869	14	68056062	-	1
cg22644163	5	139442152	-	1
cg04768697	10	79907400	-	1
cg01180479	19	5732444	-	1
cg14906304	2	73324156	-	1
cg02147028	11	103196865	-	1
cg24008929	17	35473496	-	1
cg02057783	11	99966277	-	1
cg04170451	18	7993573	-	1
cg00226545	8	93165431	-	1
cg21487830	11	95343433	-	1
cg10774155	5	131966571	-	1
cg20116491	11	116741583	-	1
cg13934266	9	76553746	-	1
cg04913160	7	81615898	-	1
cg08304084	8	90372866	-	1
cg11558850	19	42946369	-	1
cg14464791	9	45302632	-	1
cg11358565	4	111855319	-	1
cg04718234	3	20033105	-	1
cg20357628	2	180452063	-	1
cg26573797	8	110381515	-	1
cg07101782	9	112682521	-	1
cg17386710	5	133478933	-	1
cg14525473	5	33859840	-	1
cg03632832	15	103748969	-	1
cg10766172	5	136707390	-	1
cg11364468	5	139115357	-	1
cg25924583	11	86409003	-	1
cg01451391	11	91496225	-	1
cg22783100	2	33043458	-	1
cg02517134	16	64789643	-	1
cg22204479	2	148913556	-	1
cg17978996	10	44190210	-	1
cg00198102	3	98684406	-	1
cg20362529	5	35714276	-	1
cg05191700	18	35379535	-	1
cg19332710	2	166000252	-	1
cg07659240	X	72957810	-	1
cg13612083	10	29670806	-	1
cg14859047	9	103676038	-	1
cg27240008	18	83642487	-	1
cg10723146	12	78259593	-	1
cg17243637	4	119467769	-	1
cg14418275	19	4959493	-	1
cg08018585	14	75445121	-	1
cg13802316	7	147578853	-	1
cg18584265	10	79743159	-	1
cg12030788	6	29778052	-	1
cg05390437	11	122771298	-	1
cg14871385	16	18536097	-	1
cg14639847	15	104263832	-	1
cg21200656	2	148913400	-	1
cg03167339	5	142021350	-	1
cg03001463	1	58133893	-	1
cg00010954	8	93431673	-	1
cg06804312	16	29202825	-	1
cg11667020	2	148913373	-	1
cg06699461	7	140290745	-	1
cg12500891	2	85852394	-	1
cg13766489	2	30567717	-	1
cg12963084	4	142044186	-	1
cg10207277	15	49431457	-	1
cg05232576	2	132050487	-	1
cg25652824	18	61804915	-	1
cg21196659	19	4772958	-	1
cg00005306	7	130495261	-	1
cg23015696	16	26520574	-	1
cg21638108	8	71104210	-	1
cg14884238	11	71611679	-	1
cg10823804	4	132306763	-	1
cg23983671	18	82045713	-	1
cg14851108	14	33950249	-	1
cg05353133	8	125592450	-	1
cg27016163	2	75535350	-	1
cg03627705	11	4723677	-	1
cg05264760	7	46861814	-	1
cg04985273	8	108123021	-	1
cg04576568	1	76786315	-	1
cg05169951	17	24364386	-	1
cg09010067	11	81495017	-	1
cg08269394	4	150723888	-	1
cg11839979	X	146466817	-	1
cg22604316	4	117895567	-	1
cg27518993	9	107713577	-	1
cg00781875	3	90015751	-	1
cg11018357	11	70224524	-	1
cg26369667	9	8137397	-	1
cg17487170	11	52945852	-	1
cg14768335	2	71283979	-	1
cg25967157	2	124257822	-	1
cg02075410	3	88180759	-	1
cg12340868	14	33433659	-	1
cg12886066	2	73821204	-	1
cg02847589	4	139238283	-	1
cg21302839	11	52071358	-	1
cg01386294	11	59723045	-	1
cg20664636	11	76137391	-	1
cg19567046	11	102453371	-	1
cg12273770	7	91908418	-	1
cg18844144	14	54435217	-	1
cg11338643	17	8619589	-	1
cg22913933	11	97434170	-	1
cg11054924	12	3343187	-	1
cg05822022	10	130456086	-	1
cg22120094	15	58447328	-	1
cg25953239	2	75560045	-	1
cg25019126	3	131948706	-	1
cg10100747	12	83774019	-	1
cg04456021	11	98178100	-	1
cg06690735	17	37292176	-	1
cg05906144	7	135083900	-	1
cg17853575	4	110839536	-	1
cg03306374	7	125226987	-	1
cg16844989	2	162434352	-	1
cg13567870	10	76686220	-	1
cg08802203	1	88692511	-	1
cg02742906	8	12584964	-	1
cg07044548	14	70482871	-	1
cg02014853	17	38093702	-	1
cg12245706	6	85457885	-	1
cg23449010	2	183354850	-	1
cg23950688	2	120386758	-	1
cg04072768	11	30683510	-	1
cg14658804	11	35583404	-	1
cg13768953	11	70882592	-	1
cg25832771	1	15122697	-	1
cg09568217	11	70692363	-	1
cg19547972	5	136866164	-	1
cg08406370	7	125226493	-	1
cg01812826	15	58446525	-	1
cg11523538	1	180357203	-	1
cg11255394	15	104207119	-	1
cg04148091	8	118810530	-	1
cg04101060	13	56814162	-	1
cg07802900	11	122187481	-	1
cg02980631	17	4965172	-	1
cg03717570	11	116997664	-	1
cg24151352	13	32300824	-	1
cg04530992	2	72178869	-	1
cg26639039	2	167057953	-	1
cg07608565	7	4521571	-	1
cg20086579	9	22524392	-	1
cg22466171	3	141068659	-	1
cg11859541	8	27422913	-	1
cg06127256	8	110180531	-	1
cg17158618	10	122672523	-	1
cg20014819	11	114978652	-	1
cg04807900	1	129939097	-	1
cg24664570	2	60322319	-	1
cg24829313	19	7316988	-	1
cg21245132	2	26743935	-	1
cg18469550	8	72654461	-	1
cg03037150	15	104276484	-	1
cg19401340	11	88430618	-	1
cg19589652	7	4987504	-	1
cg11301556	2	167057939	-	1
cg04937080	4	105231116	-	1
cg18425696	12	74632605	-	1
cg04685880	7	4975877	-	1
cg22614239	9	92604773	-	1
cg20608783	4	132126289	-	1
cg17553300	14	27593355	-	1
cg06524757	14	98486999	-	1
cg05882782	19	9029194	-	1
cg19593285	2	156580343	-	1
cg27432847	3	130014081	-	1
cg16836056	3	42425445	-	1
cg00329154	7	140363822	-	1
cg11791136	7	26287545	-	1
cg01878345	1	43529194	-	1
cg16095795	1	76816218	-	1
cg03143742	16	18038749	-	1
cg09503194	15	82915802	-	1
cg19788831	15	96833527	-	1
cg08813197	8	110379572	-	1
cg05279076	15	38812617	-	1
cg02466008	15	28081528	-	1
cg03402994	5	110449815	-	1
cg24599205	3	109585461	-	1
cg07648749	12	57966259	-	1
cg17427639	4	140669384	-	1
cg23877401	5	124954183	-	1
cg27188115	8	95388782	-	1
cg15007959	7	46327274	-	1
cg13355248	11	120943963	-	1
cg18020679	17	35386163	-	1
cg19226007	11	104173430	-	1
cg11229533	17	82637041	-	1
cg23398076	11	19210605	-	1
cg26930643	4	116336288	-	1
cg06684987	8	14421073	-	1
cg23946286	5	141555759	-	1
cg04591732	11	121678309	-	1
cg16557308	4	110839529	-	1
cg00744351	11	71485722	-	1
cg22361816	17	35410805	-	1
cg16956543	15	85948430	-	1
[truncated: 17,437 more rows]
