# Supplementary material for: Usability of human Infinium MethylationEPIC BeadChip for mouse DNA methylation studies
Source: BMC Bioinformatics. 2017 Nov 15;18:486. doi: 10.1186/s12859-017-1870-y (PMC5688710; doi:10.1186/s12859-017-1870-y)
Supplement: Supplementary file 16 — AKR_J_EPIC. (XLS 1818 kb) [file 12859_2017_1870_MOESM16_ESM.xls]

## Sheet: Mapinfo_19429
	CHR	Mapinfo	Strand	Infinium_Design_Type
cg01675618	3	90835748	-	1
cg08193650	17	86042865	-	1
cg11413800	8	86593989	-	1
cg22914934	7	101392629	-	1
cg06523030	15	49581072	-	1
cg25928603	1	58030551	-	1
cg04836978	X	106430914	-	1
cg04645063	17	24261965	-	1
cg05351940	1	75534340	-	1
cg00811777	17	35807695	-	1
cg22441074	11	75831483	-	1
cg16546279	11	103604292	-	1
cg09628838	11	83459639	-	1
cg25365565	6	139280373	-	1
cg13977827	4	83921015	-	1
cg27289462	12	105263255	-	1
cg13352750	6	53010497	-	1
cg08877293	19	5479876	-	1
cg17991604	9	95926578	-	1
cg08611470	19	47467310	-	1
cg24540710	11	96169945	-	1
cg08169020	12	81691719	-	1
cg05524529	11	44025082	-	1
cg23740135	17	49212269	-	1
cg19504702	11	58586547	-	1
cg11686940	7	66155580	-	1
cg06559364	17	27697065	-	1
cg08125081	4	153437078	-	1
cg25729807	15	100290076	-	1
cg19645734	15	100405706	-	1
cg14282180	17	89651511	-	1
cg10115987	1	76756752	-	1
cg17801860	9	103818144	-	1
cg06837355	8	126766683	-	1
cg16984619	7	108630727	-	1
cg04361145	2	35633563	-	1
cg19622078	4	135157972	-	1
cg14592406	5	118002563	-	1
cg03407756	16	44690989	-	1
cg05372365	6	84608241	-	1
cg11466301	8	109519896	-	1
cg22232120	18	8018941	-	1
cg06147822	2	176746408	-	1
cg22696982	2	76104833	-	1
cg05792022	3	53337768	-	1
cg22218911	3	92121914	-	1
cg06220235	16	10888345	-	1
cg21686797	17	37273139	-	1
cg18050295	6	92255205	-	1
cg00613914	10	61133822	-	1
cg20882208	3	42412528	-	1
cg25745773	2	157547382	-	1
cg25926008	10	41848543	-	1
cg26978172	17	36026438	-	1
cg18875435	17	32970950	-	1
cg12975464	3	53172149	-	1
cg07310671	8	122336794	-	1
cg00564759	7	130172036	-	1
cg25416230	6	48610778	-	1
cg10093679	19	5641413	-	1
cg08292112	5	67514483	-	1
cg19482025	9	33081678	-	1
cg03778388	10	109649539	-	1
cg15993795	10	120851707	-	1
cg27595582	7	93084438	-	1
cg26543180	6	126917360	-	1
cg06263372	18	26070471	-	1
cg11667683	5	9315791	-	1
cg03481131	4	64618513	-	1
cg24219929	9	70274900	-	1
cg00049718	3	105090535	-	1
cg11050601	13	71109119	-	1
cg02647941	9	92698697	-	1
cg04468543	13	96556206	-	1
cg10503284	14	53818972	-	1
cg12526346	6	138986424	-	1
cg14177917	1	36802191	-	1
cg24843246	8	3553989	-	1
cg17069313	8	47903717	-	1
cg07925619	11	101655789	-	1
cg13175861	2	73930438	-	1
cg26504197	13	75545481	-	1
cg24720192	17	81511706	-	1
cg04739647	2	75664424	-	1
cg09012513	8	34521514	-	1
cg27605355	11	118064423	-	1
cg10496350	12	83389615	-	1
cg09258813	8	27671362	-	1
cg21837669	10	88300699	-	1
cg08409804	5	125701466	-	1
cg08730747	16	4621547	-	1
cg24594830	10	112258863	-	1
cg17708456	3	31198108	-	1
cg01496648	8	107814426	-	1
cg06980387	13	85500319	-	1
cg00437048	13	6722993	-	1
cg13160221	14	69454766	-	1
cg06887159	2	93449199	-	1
cg07771338	16	18858075	-	1
cg18082337	9	92712309	-	1
cg16805150	5	146485174	-	1
cg12111170	14	11763692	-	1
cg21825840	19	5149107	-	1
cg10144604	2	176745202	-	1
cg11528849	2	80463607	-	1
cg03341723	17	34923185	-	1
cg23479730	12	110020458	-	1
cg04346261	17	82291664	-	1
cg01420426	4	122426425	-	1
cg05167251	2	75664427	-	1
cg23063716	9	57941128	-	1
cg11869721	7	124135846	-	1
cg15561583	11	22263745	-	1
cg03527353	2	107111425	-	1
cg12977696	11	76744436	-	1
cg07359369	2	120281434	-	1
cg02624737	15	77237122	-	1
cg04313601	7	113607958	-	1
cg19109729	8	123733336	-	1
cg09515097	16	4564996	-	1
cg12646972	1	138376926	-	1
cg22777520	17	35985326	-	1
cg13462935	3	90821448	-	1
cg26717983	1	23240144	-	1
cg19667082	15	90621523	-	1
cg04678743	6	31383192	-	1
cg10814176	11	100055581	-	1
cg04882273	8	101219970	-	1
cg02346313	3	53172155	-	1
cg25916282	2	75700886	-	1
cg04085768	3	130126587	-	1
cg14044874	6	93362589	-	1
cg15088000	7	28867197	-	1
cg25623174	10	81391438	-	1
cg21411075	2	128484423	-	1
cg16745091	1	120729849	-	1
cg03831465	2	104983354	-	1
cg17215497	2	25908896	-	1
cg05835545	X	112054479	-	1
cg06090630	17	24522871	-	1
cg09556632	4	123164448	-	1
cg12308391	9	50300686	-	1
cg11994584	X	97001513	-	1
cg05291069	7	135832372	-	1
cg01044722	11	69567578	-	1
cg05492845	19	7047430	-	1
cg21046967	11	99582754	-	1
cg17733353	2	27774380	-	1
cg03312572	12	36005825	-	1
cg13482308	4	45485546	-	1
cg27196194	10	82219773	-	1
cg24799921	14	19926603	-	1
cg22253255	11	70298087	-	1
cg24761507	11	85630922	-	1
cg09395572	19	42573252	-	1
cg03653137	17	34828081	-	1
cg10479082	6	54589205	-	1
cg03451670	1	91178338	-	1
cg24700222	3	147981863	-	1
cg10090256	4	121419868	-	1
cg20074371	9	116964055	-	1
cg16810054	2	157577108	-	1
cg27566289	11	96295596	-	1
cg01988539	13	93376025	-	1
cg07024996	5	32100977	-	1
cg27294054	7	4807503	-	1
cg10024000	11	80386925	-	1
cg11651961	11	31187964	-	1
cg26456022	15	8635093	-	1
cg14127398	4	32827064	-	1
cg04118306	14	67008123	-	1
cg07817883	4	131984096	-	1
cg05223760	X	7619283	-	1
cg05661612	X	39768652	-	1
cg17021559	14	18630850	-	1
cg01546568	6	79384718	-	1
cg13053914	5	138640346	-	1
cg11837181	4	157592274	-	1
cg22095507	8	37201885	-	1
cg10268491	6	110393606	-	1
cg21551704	13	93785629	-	1
cg05971891	1	44338962	-	1
cg08224646	8	107809149	-	1
cg02257300	7	20247942	-	1
cg23667405	17	36123764	-	1
cg14544505	18	68446701	-	1
cg22014887	5	36027320	-	1
cg15316734	6	127159084	-	1
cg15723222	11	86752909	-	1
cg10092265	11	70728204	-	1
cg01641792	9	21620928	-	1
cg17036062	X	96152227	-	1
cg25291396	2	34061300	-	1
cg24435866	3	91063370	-	1
cg16636935	18	21064667	-	1
cg02952918	5	118787067	-	1
cg17864357	15	80087190	-	1
cg19186145	17	87488831	-	1
cg05299650	15	100255141	-	1
cg08248516	6	52980371	-	1
cg27093143	7	31727728	-	1
cg19443023	11	121378221	-	1
cg06640637	2	165791182	-	1
cg20448966	11	121960650	-	1
cg19591512	9	103818148	-	1
cg03421073	11	50868734	-	1
cg13873889	17	36112808	-	1
cg15585318	14	26500611	-	1
cg11157771	11	74210164	-	1
cg11360931	17	36125055	-	1
cg00522555	9	21650467	-	1
cg00751785	X	18704973	-	1
cg00783945	1	134428830	-	1
cg17734803	4	101307392	-	1
cg25315731	17	30012251	-	1
cg08911275	2	75634568	-	1
cg19742111	19	4773739	-	1
cg14006463	6	126917562	-	1
cg04571321	7	30378220	-	1
cg08499046	2	107119677	-	1
cg16718678	19	6469260	-	1
cg04214350	1	138187364	-	1
cg14379462	2	27272387	-	1
cg17452291	5	9315777	-	1
cg20139338	19	6904020	-	1
cg18080819	7	147651768	-	1
cg00441027	1	94472784	-	1
cg20109541	16	66642584	-	1
cg21039708	14	47120856	-	1
cg25052737	6	24547899	-	1
cg07665466	9	101073076	-	1
cg05058672	11	106142135	-	1
cg17816390	8	27415973	-	1
cg06892439	17	37886089	-	1
cg07094533	1	88715447	-	1
cg23203698	12	5162353	-	1
cg16688031	18	36577136	-	1
cg26348180	16	30453766	-	1
cg01185682	11	91571088	-	1
cg25333181	6	117778323	-	1
cg00107914	17	36127660	-	1
cg18397073	7	26203002	-	1
cg13011604	9	112301719	-	1
cg01721429	8	87224064	-	1
cg25947544	14	10552570	-	1
cg21824343	11	76458704	-	1
cg19940537	10	72098160	-	1
cg01342411	8	113724162	-	1
cg23235460	16	24731660	-	1
cg00680003	17	36962834	-	1
cg09527731	11	54244368	-	1
cg03794219	2	32719184	-	1
cg20919680	1	76789453	-	1
cg24341236	X	77734281	-	1
cg01464969	5	35200908	-	1
cg20046608	11	86958763	-	1
cg19148137	6	31706571	-	1
cg27131953	5	25244485	-	1
cg21865157	4	144047474	-	1
cg03960952	10	112992311	-	1
cg21996137	13	46772052	-	1
cg26860994	6	28948805	-	1
cg22961278	5	100711668	-	1
cg06652112	16	30454906	-	1
cg22901100	17	49067818	-	1
cg26164681	6	30210129	-	1
cg18175036	13	105442857	-	1
cg26957677	10	53128973	-	1
cg01108400	2	30780957	-	1
cg16029875	1	135564091	-	1
cg17876581	8	79098271	-	1
cg01439340	11	121717068	-	1
cg02506324	19	4773102	-	1
cg08180952	9	57941125	-	1
cg10653296	14	122088932	-	1
cg05062854	17	31194150	-	1
cg08178756	15	86970254	-	1
cg04674734	6	54588383	-	1
cg22105332	17	37978751	-	1
cg07579618	X	147197333	-	1
cg06716807	5	32120923	-	1
cg22835709	2	121100487	-	1
cg22127730	4	154095711	-	1
cg23446033	2	19092393	-	1
cg14591280	5	133412301	-	1
cg01525669	8	8807366	-	1
cg16519705	4	155299243	-	1
cg01279418	8	125185997	-	1
cg26224223	7	38240865	-	1
cg05728201	5	89080803	-	1
cg20772300	11	117566149	-	1
cg02128325	18	36884858	-	1
cg08368788	6	4944087	-	1
cg15135704	4	143933473	-	1
cg03848676	15	80520837	-	1
cg04945331	9	101310841	-	1
cg26324606	13	64867360	-	1
cg19592439	9	100384340	-	1
cg02058918	4	47867370	-	1
cg22740006	19	4640071	-	1
cg16677019	11	105133591	-	1
cg26360961	6	126453902	-	1
cg15169878	15	79635730	-	1
cg09658576	6	39437038	-	1
cg07979106	14	120321257	-	1
cg20917706	14	69667735	-	1
cg19158325	11	69730948	-	1
cg12001355	13	113887452	-	1
cg08422745	8	58603804	-	1
cg20115868	2	71725151	-	1
cg18072802	5	77181144	-	1
cg19447973	17	80206631	-	1
cg05270634	11	102763588	-	1
cg19356389	17	34923602	-	1
cg13176715	16	5219628	-	1
cg04927889	14	10072514	-	1
cg08128826	1	141281774	-	1
cg06070960	9	103818318	-	1
cg18665732	19	33205391	-	1
cg18142615	9	33080288	-	1
cg11531628	4	135329277	-	1
cg08127858	17	25308414	-	1
cg22694153	4	118182302	-	1
cg06036563	7	142390695	-	1
cg13264311	3	131654251	-	1
cg18918349	10	43145855	-	1
cg14328683	2	25767045	-	1
cg21639435	8	73755867	-	1
cg13242392	15	8508166	-	1
cg02185531	1	89261431	-	1
cg19859323	X	59838712	-	1
cg22696073	17	35017526	-	1
cg12177793	14	54560306	-	1
cg04801617	10	85928981	-	1
cg00674395	11	70235082	-	1
cg15457037	2	184152654	-	1
cg27542366	7	116216300	-	1
cg12692042	18	21821110	-	1
cg02039267	19	60013787	-	1
cg16039964	11	71139224	-	1
cg20570761	11	100032872	-	1
cg23834494	10	118085053	-	1
cg22315440	4	110221422	-	1
cg06468969	11	108831980	-	1
cg15712577	5	131747811	-	1
cg25019648	11	116220708	-	1
cg14062745	11	20441636	-	1
cg11686722	2	117650236	-	1
cg15968297	5	34751000	-	1
cg05340339	4	139143703	-	1
cg20211779	2	104983230	-	1
cg05890285	6	114874136	-	1
cg07313502	2	25375357	-	1
cg26692294	13	71316482	-	1
cg08337312	2	172007128	-	1
cg10424330	8	111711363	-	1
cg20820767	4	119425009	-	1
cg04210573	X	105075894	-	1
cg07960450	11	7100359	-	1
cg13157098	15	8508129	-	1
cg25636132	15	100256339	-	1
cg18977541	19	45323707	-	1
cg00044463	1	155089953	-	1
cg26177966	7	26389683	-	1
cg12477716	11	97230153	-	1
cg06197760	13	38952290	-	1
cg23965099	1	90293604	-	1
cg23729501	3	149471113	-	1
cg22542300	13	38952303	-	1
cg03721993	12	112371806	-	1
cg12146864	10	129340459	-	1
cg23506944	11	78238287	-	1
cg25967745	12	110381590	-	1
cg18590015	10	18683438	-	1
cg02331143	4	122175721	-	1
cg00560671	14	56533087	-	1
cg06026769	17	40786707	-	1
cg00267862	5	145875157	-	1
cg21364278	2	68431048	-	1
cg07435294	19	5593673	-	1
cg04988476	16	29134740	-	1
cg06001237	2	184286082	-	1
cg10198271	2	175424282	-	1
cg14456207	3	105649418	-	1
cg09984392	15	60258878	-	1
cg17004212	14	60485184	-	1
cg14575155	2	34393446	-	1
cg02676375	11	33652185	-	1
cg10500218	1	157811289	-	1
cg08452456	11	98381954	-	1
cg01904414	7	137469130	-	1
cg18740769	5	9933203	-	1
cg13445984	17	21549920	-	1
cg27558234	12	74544510	-	1
cg22467364	8	25524227	-	1
cg01874084	10	130544355	-	1
cg02760300	7	99271813	-	1
cg09415883	19	5129050	-	1
cg16055035	13	44092531	-	1
cg08430409	15	100238290	-	1
cg07813495	9	52930202	-	1
cg12714180	4	126896406	-	1
cg17263061	5	31485096	-	1
cg13828701	12	3945813	-	1
cg23921699	15	100082200	-	1
cg11308211	2	72270518	-	1
cg07727358	5	111371017	-	1
cg25538602	11	104486264	-	1
cg09801353	7	148305755	-	1
cg05250874	11	98909968	-	1
cg13491481	14	10552567	-	1
cg18344660	13	9262171	-	1
cg12028548	2	154283526	-	1
cg13508402	6	29303720	-	1
cg01931502	1	174193552	-	1
cg13600489	12	57818402	-	1
cg15626629	X	104381437	-	1
cg25307665	6	52969298	-	1
cg07166360	9	101311764	-	1
cg18305324	17	36128765	-	1
cg10582804	2	123520515	-	1
cg09214456	11	5994702	-	1
cg02795432	1	61531437	-	1
cg00106093	17	27692778	-	1
cg20926035	17	87556870	-	1
cg05570827	4	131402359	-	1
cg10361922	11	102545658	-	1
cg02219962	14	19920103	-	1
cg09471527	17	27715825	-	1
cg13925683	1	75582747	-	1
cg18026225	11	104393784	-	1
cg01392544	2	14714040	-	1
cg18396275	11	103708257	-	1
cg25680638	19	61661384	-	1
cg00385863	4	122411801	-	1
cg14306734	18	26055919	-	1
cg24514230	7	104881159	-	1
cg07864323	16	20904418	-	1
cg26353862	7	113607805	-	1
cg03397389	4	128690848	-	1
cg15233711	7	116216307	-	1
cg19531507	9	46707742	-	1
cg18134734	7	104083049	-	1
cg14731407	9	22363757	-	1
cg27558594	4	32827043	-	1
cg16794406	2	93449185	-	1
cg02766820	10	129431782	-	1
cg09577841	9	78718686	-	1
cg06332339	9	59507522	-	1
cg05902531	10	128739574	-	1
cg24599249	5	4824562	-	1
cg00543073	11	24376770	-	1
cg16641060	X	38040510	-	1
cg23808946	17	87488817	-	1
cg08591265	11	89207150	-	1
cg23813514	14	32852909	-	1
cg23468927	19	4175549	-	1
cg00508498	2	104983346	-	1
cg14951598	17	49375242	-	1
cg16764637	6	52980357	-	1
cg26008390	17	85712516	-	1
cg22424284	3	102512580	-	1
cg02522760	19	46429552	-	1
cg22188945	11	75831468	-	1
cg25172243	X	62010653	-	1
cg03785696	6	53009829	-	1
cg05397514	3	90837942	-	1
cg02328660	4	157251390	-	1
cg15740366	6	29689719	-	1
cg22656750	11	36470959	-	1
cg00482994	17	35012682	-	1
cg25160286	6	53077990	-	1
cg04061117	6	114991103	-	1
cg23934404	8	12580690	-	1
cg24389389	3	53172185	-	1
cg18036763	15	86144899	-	1
cg08642014	7	29420898	-	1
cg00376019	14	28833957	-	1
cg09333532	11	23533582	-	1
cg25889711	19	45407511	-	1
cg06257136	11	103913636	-	1
cg11920325	11	79737916	-	1
cg16383389	3	125596160	-	1
cg26544363	2	107111256	-	1
cg04084364	17	82292210	-	1
cg01866162	8	107588530	-	1
cg10626768	10	112992322	-	1
cg14421860	3	118551681	-	1
cg01080375	12	83239984	-	1
cg12864721	14	19923409	-	1
cg19604444	12	78374537	-	1
cg02573857	7	30145410	-	1
cg16149238	12	5443204	-	1
cg09294629	8	4222084	-	1
cg12721145	3	133175748	-	1
cg23841819	1	134950466	-	1
cg00535430	16	4557155	-	1
cg09973986	10	128836309	-	1
cg20399260	7	116216297	-	1
cg16529483	X	75943677	-	1
cg05814800	12	105252773	-	1
cg08945214	7	66155568	-	1
cg17937222	5	125886367	-	1
cg26606397	10	119438108	-	1
cg12129080	7	140501732	-	1
cg02469607	13	25347028	-	1
cg18375296	11	122093563	-	1
cg11732282	2	53854295	-	1
cg24128593	10	4303381	-	1
cg06997305	2	95237040	-	1
cg09641689	8	94077469	-	1
cg21288693	14	68974633	-	1
cg11993636	11	96169684	-	1
cg13402773	7	47604979	-	1
cg18798853	16	95451699	-	1
cg22542420	11	104379484	-	1
cg02538342	7	124810100	-	1
cg08096854	11	95706971	-	1
cg26264232	6	52925562	-	1
cg08876130	15	100688727	-	1
cg07405849	5	32102584	-	1
cg11686528	11	77589202	-	1
cg13886231	15	80087163	-	1
cg15268691	19	45923400	-	1
cg00162191	6	49966191	-	1
cg10503751	4	145591242	-	1
cg16896847	15	76886591	-	1
cg14650175	15	74186820	-	1
cg25939742	7	17059182	-	1
cg06925975	4	138440097	-	1
cg13254080	18	36459302	-	1
cg01813294	X	166871936	-	1
cg15938266	5	102587166	-	1
cg09602577	9	38135765	-	1
cg23344688	2	18253571	-	1
cg16668534	17	24925985	-	1
cg26258074	6	127119798	-	1
cg02461391	8	118781933	-	1
cg24491553	2	121428540	-	1
cg12699044	5	123394488	-	1
cg19753794	7	46482341	-	1
cg24810439	5	121002927	-	1
cg14425564	2	38861622	-	1
cg16804899	5	32493470	-	1
cg03445006	19	6426811	-	1
cg22060817	10	31189718	-	1
cg02070685	8	121515287	-	1
cg19901889	10	119438118	-	1
cg23194024	11	100055578	-	1
cg11711420	13	118546737	-	1
cg14353137	1	10158956	-	1
cg01013653	19	29090207	-	1
cg21538190	1	175394296	-	1
cg07986385	17	35597144	-	1
cg17511933	1	121066817	-	1
cg16143176	4	8832017	-	1
cg16527491	12	58842407	-	1
cg26998856	17	28942637	-	1
cg13653195	15	100321987	-	1
cg25330147	6	29000171	-	1
cg13545763	11	96634868	-	1
cg24879595	12	70837510	-	1
cg05001009	17	93112061	-	1
cg25226874	10	118159201	-	1
cg23712980	2	155391487	-	1
cg11950383	16	92365010	-	1
cg04245693	10	37628324	-	1
cg03054277	11	59926438	-	1
cg04616401	18	35541258	-	1
cg15454066	19	10300091	-	1
cg02135464	12	111798616	-	1
cg20701333	1	11017066	-	1
cg24168641	9	59201190	-	1
cg06708432	10	129050166	-	1
cg25841847	2	95237042	-	1
cg01592198	7	45355375	-	1
cg15457058	4	116980517	-	1
cg00056719	15	103998799	-	1
cg26910651	8	34186751	-	1
cg20946504	5	89080770	-	1
cg14332444	3	151713127	-	1
cg13706058	9	89289277	-	1
cg02700369	7	17646588	-	1
cg01755467	8	33968781	-	1
cg01644623	12	86630294	-	1
cg06369833	7	28716090	-	1
cg16101572	14	50591457	-	1
cg20347665	X	105076064	-	1
cg21875234	16	11364864	-	1
cg13173903	2	159513038	-	1
cg25012556	13	49694197	-	1
cg15301489	14	62460495	-	1
cg01860947	17	33135049	-	1
cg05203659	16	11364837	-	1
cg10491460	4	151724270	-	1
cg14909603	9	66633831	-	1
cg09034774	9	63259371	-	1
cg00986824	3	109608933	-	1
cg12459542	3	105990893	-	1
cg04354879	11	103913874	-	1
cg05746407	8	122609457	-	1
cg11050908	2	30261919	-	1
cg09425753	2	171590230	-	1
cg22157255	4	99151078	-	1
cg04899896	5	99626078	-	1
cg12595013	9	92697760	-	1
cg10141377	11	99583144	-	1
cg06691214	1	65686556	-	1
cg14592474	5	19941282	-	1
cg19116006	2	176745273	-	1
cg05516489	15	104480152	-	1
cg00778995	1	43470923	-	1
cg19156483	2	64913905	-	1
cg19945202	6	120438895	-	1
cg03037622	9	108395591	-	1
cg10383019	7	111995948	-	1
cg04262392	17	25320158	-	1
cg23395398	17	46099144	-	1
cg10635194	3	107552740	-	1
cg10949322	18	3418382	-	1
cg13696942	7	51622619	-	1
cg03024619	6	101330396	-	1
cg09973102	8	125333806	-	1
cg05052194	4	158194436	-	1
cg07339181	10	122601000	-	1
cg14963317	2	153131512	-	1
cg23371278	19	44111808	-	1
cg10755973	2	38843570	-	1
cg05872702	15	6748902	-	1
cg15534364	X	105260365	-	1
cg15660669	16	77941394	-	1
cg13658921	1	130550240	-	1
cg27046659	14	18717976	-	1
cg21407839	16	95732093	-	1
cg08873940	7	45552235	-	1
cg02898094	6	6928725	-	1
cg16905926	1	163789436	-	1
cg16127683	2	120044520	-	1
cg14553506	16	20884871	-	1
cg21672855	15	69214153	-	1
cg21652524	12	87111013	-	1
cg07963363	4	14108362	-	1
cg13875536	2	29268749	-	1
cg11567041	2	5699273	-	1
cg09190824	5	95332748	-	1
cg07522644	17	47935337	-	1
cg11271505	14	18631161	-	1
cg25957240	2	3239909	-	1
cg15297110	3	136743007	-	1
cg21960381	5	35755996	-	1
cg15771763	5	102587148	-	1
cg14506196	19	44286799	-	1
cg05184586	11	101990650	-	1
cg27599792	18	38409675	-	1
cg15382538	13	100468546	-	1
cg03203603	11	87893705	-	1
cg22876092	14	32852907	-	1
cg03414764	7	86473079	-	1
cg26089573	11	76744417	-	1
cg25435146	7	3708171	-	1
cg21630368	7	93084708	-	1
cg08689931	5	9315774	-	1
cg26476852	6	52990157	-	1
cg11171235	13	59495354	-	1
cg08572394	13	96841325	-	1
cg05970014	13	56517980	-	1
cg17497049	7	5087650	-	1
cg02635948	19	8956973	-	1
cg06990796	11	36442873	-	1
cg15710638	11	120634275	-	1
cg04090147	13	113887471	-	1
cg04276951	11	102031063	-	1
cg02086094	5	36814255	-	1
cg06942701	2	62602702	-	1
cg20741134	1	157509591	-	1
cg22198823	19	4830654	-	1
cg27470027	19	7332835	-	1
cg04568842	6	126917556	-	1
cg05512505	8	4278232	-	1
cg11460727	14	68975711	-	1
cg23598212	7	145718732	-	1
cg13310671	2	169854366	-	1
cg14371731	14	23566343	-	1
cg12911732	4	111894469	-	1
cg05607278	6	30784464	-	1
cg07317551	4	125402940	-	1
cg21229886	10	112992280	-	1
cg23895041	1	37143039	-	1
cg10232654	11	97513354	-	1
cg08863848	6	53009680	-	1
cg01171898	7	101392635	-	1
cg27416312	7	129292922	-	1
cg04446303	16	4564745	-	1
cg03575974	7	30149309	-	1
cg07835293	1	172773367	-	1
cg16096176	1	91348248	-	1
cg03891929	19	33205379	-	1
cg19964638	13	55677800	-	1
cg14608422	14	18717853	-	1
cg03067574	7	17042416	-	1
cg05723499	18	35456959	-	1
cg03844923	3	98596390	-	1
cg26766798	17	25209393	-	1
cg11202785	3	124181874	-	1
cg06229867	10	127715570	-	1
cg14969015	4	119796463	-	1
cg01729717	14	108345263	-	1
cg13608733	7	112099995	-	1
cg12741345	3	90992529	-	1
cg25475603	11	53461379	-	1
cg19809499	4	116980574	-	1
cg10254000	16	18815170	-	1
cg03152602	11	100022676	-	1
cg25401220	17	30682234	-	1
cg25340241	5	24216465	-	1
cg22817039	13	110047584	-	1
cg03175975	1	121620597	-	1
cg08868202	4	131064605	-	1
cg12042503	12	113780357	-	1
cg15951188	11	70210462	-	1
cg01949684	17	35556646	-	1
cg03469079	15	80123916	-	1
cg00691830	2	117647038	-	1
cg05061393	1	76452098	-	1
cg08505456	2	75678272	-	1
cg15528519	7	31815429	-	1
cg06880930	8	96281819	-	1
cg24776350	11	70287906	-	1
cg03355998	9	92702070	-	1
cg12122509	11	75926651	-	1
cg13646020	5	69088030	-	1
cg10276404	11	20892525	-	1
cg03905758	8	58271229	-	1
cg16551732	8	62564785	-	1
cg24992007	11	105765638	-	1
cg27506254	1	3245695	-	1
cg16005818	4	154114943	-	1
cg23415789	11	86927427	-	1
cg12322617	8	109027806	-	1
cg00822571	19	32868554	-	1
cg00436183	13	46373649	-	1
cg01430372	11	101397145	-	1
cg16069971	4	35162608	-	1
cg20887442	7	104767647	-	1
cg05963618	11	44388791	-	1
cg06926934	7	72670846	-	1
cg05043908	5	150594587	-	1
cg05889979	6	86071813	-	1
cg02875395	2	17914562	-	1
cg03700449	10	88740492	-	1
cg13851843	7	48089160	-	1
cg15472170	4	150836036	-	1
cg20322375	10	107037237	-	1
cg27560182	4	136574978	-	1
cg03669907	2	106561672	-	1
cg05620842	7	36184930	-	1
cg10549986	12	27315594	-	1
cg04159381	4	110221551	-	1
cg17121176	10	43586587	-	1
cg22402902	11	76198848	-	1
cg11164537	11	60298153	-	1
cg17509220	8	86069150	-	1
cg01808706	2	121371733	-	1
cg03363567	11	87943387	-	1
cg11302943	19	43095920	-	1
cg14596338	16	4527201	-	1
cg26969942	11	103865334	-	1
cg14651363	X	137722111	-	1
cg21285782	3	91446680	-	1
cg12251659	5	125886200	-	1
cg27565880	11	76198816	-	1
cg09174502	9	31618300	-	1
cg12651540	7	82127042	-	1
cg05710997	13	118540479	-	1
cg25110106	3	110238643	-	1
cg13493749	13	49791324	-	1
cg19029301	2	155391485	-	1
cg15455979	15	103317094	-	1
cg13347257	6	114990869	-	1
cg01495907	14	54565384	-	1
cg10193870	12	84883352	-	1
cg13059982	7	92746300	-	1
cg27606567	9	124295814	-	1
cg21490597	3	129357805	-	1
cg13537801	11	121972191	-	1
cg15278043	6	31383216	-	1
cg06324957	9	23836136	-	1
cg01311064	14	97487534	-	1
cg13479780	17	48987128	-	1
cg24655222	5	32101084	-	1
cg06785746	11	105096210	-	1
cg18989243	3	105127896	-	1
cg18932798	19	47722304	-	1
cg03635671	18	36560581	-	1
cg26807935	18	36517881	-	1
cg06560524	14	64130799	-	1
cg11331678	2	167190020	-	1
cg04469303	16	99037765	-	1
cg26708817	3	130063576	-	1
cg07168124	14	18639225	-	1
cg23731212	3	76999251	-	1
cg13686537	2	27574122	-	1
cg06576393	19	42865678	-	1
cg11891579	11	45223823	-	1
cg20866375	11	74129876	-	1
cg05218311	7	98930977	-	1
cg04844543	9	112059839	-	1
cg20274783	5	137635893	-	1
cg11130778	13	56056663	-	1
cg11196350	12	105263194	-	1
cg19577984	12	92494315	-	1
cg21736089	10	82591509	-	1
cg20977426	4	118077107	-	1
cg19138755	17	30682248	-	1
cg20162381	6	130056040	-	1
cg14381623	2	26536768	-	1
cg26321013	11	100123868	-	1
cg04027548	6	145121755	-	1
cg12431729	4	122430401	-	1
cg17726795	7	31869333	-	1
cg22039234	1	38931213	-	1
cg00830626	15	83393163	-	1
cg20655068	17	35513991	-	1
cg12258307	16	91267037	-	1
cg15179278	11	95424138	-	1
cg17245135	13	85438081	-	1
cg06744574	4	113204701	-	1
cg12270738	4	141965159	-	1
cg05982686	11	87044610	-	1
cg19784903	11	98381662	-	1
cg26035323	4	119620009	-	1
cg10229294	5	123274299	-	1
cg19669107	15	5239635	-	1
cg17560586	6	39258529	-	1
cg03513246	18	22179300	-	1
cg15364725	19	36581544	-	1
cg12080431	10	129431770	-	1
cg20419307	10	107942042	-	1
cg12921614	14	49441208	-	1
cg08969532	19	43095763	-	1
cg22355463	8	80623303	-	1
cg03754311	4	140776415	-	1
cg02155287	13	13756006	-	1
cg08093892	8	73755873	-	1
cg13567392	10	45743783	-	1
cg00405060	16	4284808	-	1
cg26134646	10	61133898	-	1
cg04194674	11	98779075	-	1
cg27115721	12	12515422	-	1
cg10403260	2	93449236	-	1
cg25749432	19	4305861	-	1
cg13459498	2	165487317	-	1
cg25889750	5	92222951	-	1
cg14453281	12	110071351	-	1
cg00063567	11	31372825	-	1
cg11666140	15	102764098	-	1
cg13868216	15	80474584	-	1
cg21842944	5	148303974	-	1
cg02162462	17	85554513	-	1
cg19580241	6	53009492	-	1
cg12827637	12	81691622	-	1
cg23613205	1	183279335	-	1
cg03745431	1	184099853	-	1
cg17216478	4	140293201	-	1
cg15875860	15	80441917	-	1
cg07385362	17	25958775	-	1
cg18811597	4	108645533	-	1
cg10570838	4	136302581	-	1
cg15112458	5	24216458	-	1
cg18965377	4	32827022	-	1
cg13447391	5	35506467	-	1
cg13847987	2	32196828	-	1
cg14351882	2	25616379	-	1
cg09279412	5	139579357	-	1
cg12860092	2	60387623	-	1
cg14667685	4	126227574	-	1
cg02602423	12	34311712	-	1
cg04504441	11	53461418	-	1
cg16915653	7	146791740	-	1
cg07835437	4	158715995	-	1
cg21935113	19	7488185	-	1
cg26675876	14	62460099	-	1
cg14631690	13	75218524	-	1
cg08655589	6	93273808	-	1
cg02430183	13	49971527	-	1
cg23087992	3	35437054	-	1
cg24904436	15	77889801	-	1
cg13710595	2	120519880	-	1
cg13648682	2	27824079	-	1
cg00788067	18	91736484	-	1
cg19615304	12	25951763	-	1
cg26207141	1	90293592	-	1
cg18760837	17	36809394	-	1
cg27219874	8	107655636	-	1
cg07870982	8	117750598	-	1
cg03529432	6	52973196	-	1
cg22788002	X	97001494	-	1
cg04645545	19	46434043	-	1
cg05869392	14	18637099	-	1
cg00553487	7	26174300	-	1
cg06701726	X	54164366	-	1
cg05656590	3	31198119	-	1
cg26218726	5	125886206	-	1
cg22122361	5	99511243	-	1
cg14931631	2	74852574	-	1
cg26066277	11	122044547	-	1
cg24994156	8	109027808	-	1
cg15190599	13	24148745	-	1
cg10643578	4	32827009	-	1
cg27007008	17	36088052	-	1
cg11370512	5	123339861	-	1
cg23665973	1	76110372	-	1
cg07578663	2	9917841	-	1
cg27230711	19	46754444	-	1
cg12646252	X	137722123	-	1
cg23710795	2	177180772	-	1
cg11674844	4	135913662	-	1
cg07204662	19	6971961	-	1
cg14947478	2	158139913	-	1
cg21899276	X	138803593	-	1
cg20227255	17	47935344	-	1
cg09892203	11	109157436	-	1
cg20471297	12	112764129	-	1
cg10439765	2	167300811	-	1
cg09667001	10	80796855	-	1
cg14530259	2	31958933	-	1
cg07691180	19	5725739	-	1
cg07639739	X	97001494	-	1
cg19209911	7	139278738	-	1
cg13577493	9	108916820	-	1
cg10937890	2	70608552	-	1
cg19220099	16	18457129	-	1
cg20430847	4	157932256	-	1
cg01651170	1	58030537	-	1
cg05975845	2	169150190	-	1
cg27588646	13	100682557	-	1
cg03315484	18	35457154	-	1
cg09512322	7	131050499	-	1
cg11839944	7	48008353	-	1
cg07960629	4	32827016	-	1
cg15189866	4	136355147	-	1
cg12546181	7	47769569	-	1
cg14933266	11	80386620	-	1
cg13565492	17	47938168	-	1
cg11817453	17	34642628	-	1
cg22640114	1	184344810	-	1
cg04296578	4	118995629	-	1
cg16897634	4	32827025	-	1
cg22120063	13	100542155	-	1
cg10336131	19	5125352	-	1
cg13909534	11	51250722	-	1
cg19099050	6	114991100	-	1
cg10932068	16	18815150	-	1
cg01905589	4	136221637	-	1
cg20454517	5	31128001	-	1
cg05375728	4	105324418	-	1
cg00558702	6	140905975	-	1
cg08699206	5	35059854	-	1
cg10636447	2	154108905	-	1
cg09748975	5	39371214	-	1
cg25059646	4	136814911	-	1
cg22836359	6	126860195	-	1
cg24744425	1	136902318	-	1
cg10779674	10	130250378	-	1
cg20395646	5	125828173	-	1
cg22369787	2	117445565	-	1
cg24213507	6	112403941	-	1
cg18770669	6	128175861	-	1
cg23098168	3	110566052	-	1
cg01533258	12	106501433	-	1
cg19733867	15	77379221	-	1
cg07312954	3	91953458	-	1
cg08960156	7	121321222	-	1
cg13694576	2	107106307	-	1
cg25729445	17	38086756	-	1
cg22355031	X	102125023	-	1
cg22775593	X	73193198	-	1
cg05785344	X	49812817	-	1
cg24135606	11	71566043	-	1
cg00946507	11	117351543	-	1
cg13673779	18	74695882	-	1
cg26247646	4	152160356	-	1
cg04489856	11	98909727	-	1
cg26742815	18	35456954	-	1
cg01121770	11	75831465	-	1
cg02738256	2	18235642	-	1
cg05343811	12	86972267	-	1
cg01809675	11	33565908	-	1
cg11724493	17	34930289	-	1
cg17376041	11	30547904	-	1
cg13302166	11	69567656	-	1
cg17330672	11	5638250	-	1
cg26998842	11	121509094	-	1
cg23388714	18	71654026	-	1
cg26936311	6	22326632	-	1
cg12175172	9	64884485	-	1
cg09549726	7	59935732	-	1
cg04419618	X	59204027	-	1
cg01734140	17	24431705	-	1
cg21502999	10	94625042	-	1
cg19351000	11	24370567	-	1
cg15168577	18	36621558	-	1
cg05676441	15	23397770	-	1
cg09296453	17	37014296	-	1
cg10626744	4	101301586	-	1
cg24839533	4	132278886	-	1
cg04330371	7	72670865	-	1
cg01453221	17	35861531	-	1
cg25309759	11	84506820	-	1
cg04167725	8	97420275	-	1
cg17752088	13	95252468	-	1
cg07534440	2	85984341	-	1
cg19925772	4	137203882	-	1
cg14562426	17	35859322	-	1
cg05274534	11	98182672	-	1
cg00668227	4	131417978	-	1
cg20468891	19	8956970	-	1
cg20797858	4	22888677	-	1
cg16894263	X	49809447	-	1
cg08681110	10	37628644	-	1
cg18482164	11	99584388	-	1
cg05680710	17	35858935	-	1
cg03119897	1	134971134	-	1
cg01416227	3	110368482	-	1
cg06744585	8	86428225	-	1
cg20524211	8	11701764	-	1
cg04868078	1	141281762	-	1
cg26485937	18	38483227	-	1
cg21567792	4	126896135	-	1
cg10752731	11	121384492	-	1
cg10163397	8	23264685	-	1
cg05058121	7	125173885	-	1
cg21543987	5	142612810	-	1
cg11944428	19	5506806	-	1
cg24596836	9	76346362	-	1
cg22563312	11	50773617	-	1
cg19781133	5	25149584	-	1
cg21787965	13	16355878	-	1
cg22025478	8	123733082	-	1
cg25195302	19	54104799	-	1
cg17967970	9	68017778	-	1
cg04728482	13	100611529	-	1
cg16109089	9	27838344	-	1
cg20041802	9	69635971	-	1
cg21455485	4	135329263	-	1
cg16852837	18	71654021	-	1
cg05253021	7	140573411	-	1
cg12213201	3	96762328	-	1
cg14087168	3	89804279	-	1
cg14491820	19	45922801	-	1
cg26083396	6	29689736	-	1
cg06705004	14	55882080	-	1
cg23655615	6	92983359	-	1
cg09143673	17	27587499	-	1
cg26223654	8	86593998	-	1
cg19656282	6	84557765	-	1
cg00497554	1	95099783	-	1
cg24631970	14	62460246	-	1
cg16560077	16	4072485	-	1
cg09291131	12	111823311	-	1
cg15792338	7	38240859	-	1
cg03350042	2	120519947	-	1
cg05675373	3	109609083	-	1
cg19495969	9	35460010	-	1
cg21737675	3	122128218	-	1
cg22894910	4	117118704	-	1
cg10122865	11	22257682	-	1
cg01337429	17	24926203	-	1
cg14940308	6	86694364	-	1
cg23189410	9	92700688	-	1
cg16837525	16	95732076	-	1
cg10242372	2	94246023	-	1
cg13366219	11	117870798	-	1
cg18411550	10	26666589	-	1
cg25073998	17	89500703	-	1
cg26704087	17	46099135	-	1
cg14160518	2	171123361	-	1
cg27470303	2	18253563	-	1
cg03620623	7	46797440	-	1
cg13723766	X	38040608	-	1
cg11113644	19	36874788	-	1
cg08112534	4	116962871	-	1
cg22280167	9	46518048	-	1
cg18941893	4	44668079	-	1
cg21122147	8	110684579	-	1
cg00053010	11	98114074	-	1
cg04722914	1	95099790	-	1
cg24268531	3	89669699	-	1
cg15107038	9	70274875	-	1
cg12946524	3	28364635	-	1
cg05866836	X	144739832	-	1
cg11594731	9	112311133	-	1
cg07929575	3	105990887	-	1
cg26506779	2	183630015	-	1
cg25942789	1	94670822	-	1
cg01393939	3	146860175	-	1
cg16066237	16	93844294	-	1
cg23670599	9	70274919	-	1
cg06011292	11	69567691	-	1
cg21511365	14	63442943	-	1
cg21813473	2	163378162	-	1
cg25370753	1	157108090	-	1
cg12070724	1	134726291	-	1
cg14875449	14	5763825	-	1
cg24170085	14	29397716	-	1
cg18635552	13	73559580	-	1
cg10870443	13	64867345	-	1
cg26220594	4	142100680	-	1
cg20174699	15	100922233	-	1
cg08373003	13	56895818	-	1
cg02813877	5	126038763	-	1
cg18308527	9	115539350	-	1
cg07229938	7	134781544	-	1
cg16492707	16	76510448	-	1
cg18772588	2	183494254	-	1
cg07691152	10	88737551	-	1
cg13800209	2	117648841	-	1
cg13905264	2	30923014	-	1
cg26518327	8	71383779	-	1
cg14929266	8	13259420	-	1
cg24024056	19	45354755	-	1
cg21477170	5	36552841	-	1
cg00993191	4	152350070	-	1
cg08770580	16	20904725	-	1
cg07702255	2	93448776	-	1
cg13208031	14	68974560	-	1
cg26331160	4	157814246	-	1
cg17613214	15	86836924	-	1
cg10857489	8	107899839	-	1
cg25306611	3	155742573	-	1
cg05344430	5	150473945	-	1
cg11473189	9	46707723	-	1
cg01060026	6	117804722	-	1
cg09706512	16	65664608	-	1
cg15621682	14	53818945	-	1
cg26310240	2	154881067	-	1
cg07975032	4	119961749	-	1
cg25952029	11	117949041	-	1
cg02761523	8	86455648	-	1
cg14978172	5	143046148	-	1
cg22595230	2	133025837	-	1
cg25315148	10	129330459	-	1
cg05839636	18	35613011	-	1
cg00600786	14	22734210	-	1
cg04584009	10	81618759	-	1
cg23849781	9	62287834	-	1
cg16423747	11	4149622	-	1
cg19248367	19	4236753	-	1
cg07130520	3	148451163	-	1
cg01485790	5	128004157	-	1
cg19402405	10	68452221	-	1
cg02395441	7	26389859	-	1
cg14494468	12	57818483	-	1
cg02720925	5	145823272	-	1
cg01460805	14	68974859	-	1
cg06704122	1	122821193	-	1
cg19741945	9	116207851	-	1
cg24046927	3	146869938	-	1
cg21050240	7	28537381	-	1
cg05923197	14	44812359	-	1
cg17852594	4	118995623	-	1
cg04191530	15	75603729	-	1
cg16678545	8	126487359	-	1
cg02854695	7	46482346	-	1
cg26046953	11	89515544	-	1
cg12474117	X	97001517	-	1
cg24488810	4	64618546	-	1
cg21690979	8	128710680	-	1
cg05119290	11	73402096	-	1
cg19642835	5	121002963	-	1
cg26663063	15	100105953	-	1
cg23475135	1	92950483	-	1
cg09928203	11	6492341	-	1
cg13603112	4	69852825	-	1
cg00994804	16	93842654	-	1
cg07598082	3	109624019	-	1
cg20088005	7	140573415	-	1
cg12963312	1	21476788	-	1
cg27352514	1	175562088	-	1
cg19173440	7	99807539	-	1
cg00215432	1	76209832	-	1
cg19697530	9	48307965	-	1
cg02390588	15	103886047	-	1
cg20903764	7	113110944	-	1
cg12823329	12	111803760	-	1
cg03416541	16	60347644	-	1
cg14839932	17	47938078	-	1
cg17807479	11	67387764	-	1
cg05507481	3	59539021	-	1
cg02565672	1	174340335	-	1
cg11887629	17	57970859	-	1
cg03385548	5	43442157	-	1
cg13983686	11	37141249	-	1
cg17713751	5	139393844	-	1
cg07961283	16	93844318	-	1
cg07746998	10	4630822	-	1
cg02066409	14	62460233	-	1
cg05931684	17	35861525	-	1
cg06926362	10	82559673	-	1
cg19677607	14	67008203	-	1
cg19369780	7	145420416	-	1
cg12137286	7	4904004	-	1
cg20340302	2	175342192	-	1
cg13024202	X	24034827	-	1
cg03465880	4	158831139	-	1
cg22306928	1	76209819	-	1
cg14657116	6	86071678	-	1
cg24932816	3	146870017	-	1
cg06617636	12	81691521	-	1
cg25887254	4	89492821	-	1
cg13703859	13	54149637	-	1
cg16048568	7	72671309	-	1
cg16973098	14	118052728	-	1
cg08329647	7	26102772	-	1
cg12035092	2	50251091	-	1
cg05085809	11	97531253	-	1
cg24473846	2	169150229	-	1
cg27207530	8	124988321	-	1
cg20094282	11	121717070	-	1
cg11880727	12	76697061	-	1
cg12550817	12	78374546	-	1
cg18324126	8	33968778	-	1
cg05931087	1	146311188	-	1
cg27375388	7	130172125	-	1
cg17626178	1	62770142	-	1
cg24999819	1	40293771	-	1
cg01640606	12	74548063	-	1
cg03527422	4	22889251	-	1
cg00366352	10	94965172	-	1
cg24037166	14	18469888	-	1
cg26745032	X	167362059	-	1
cg20830775	9	108397308	-	1
cg27039501	18	61583890	-	1
cg22639787	2	176744579	-	1
cg05537653	2	92148393	-	1
cg13999330	5	143602415	-	1
cg09632273	17	36026432	-	1
cg24838305	7	46945902	-	1
cg26476595	17	25166546	-	1
cg04788956	8	107655679	-	1
cg14584159	7	142658777	-	1
cg03312703	1	134420274	-	1
cg06680921	7	26781548	-	1
cg06266993	11	97531205	-	1
cg00267012	1	11636841	-	1
cg15913680	7	104213756	-	1
cg25645657	13	116682408	-	1
cg23734759	1	186942256	-	1
cg07082452	14	68976978	-	1
cg05449830	X	105260367	-	1
cg04605084	5	109342039	-	1
cg21855944	11	96209918	-	1
cg10414269	9	105489367	-	1
cg18908524	19	7047433	-	1
cg16602504	17	90050981	-	1
cg04419610	7	47736572	-	1
cg22369786	14	105284443	-	1
cg12077322	7	143278969	-	1
cg22321892	15	86144874	-	1
cg10206657	13	114003630	-	1
cg12284142	X	73734903	-	1
cg25751158	7	80989859	-	1
cg18496502	7	26472410	-	1
cg12972643	16	32067598	-	1
cg07562135	7	30061573	-	1
cg26140688	16	91510331	-	1
cg12514620	4	108645533	-	1
cg02574526	6	89748516	-	1
cg08979686	2	167244010	-	1
cg25977493	3	68303424	-	1
cg21333217	6	117768448	-	1
cg20973743	2	127616193	-	1
cg05835276	10	129290160	-	1
cg13732589	2	29275548	-	1
cg06816718	12	104328070	-	1
cg14455366	4	83927953	-	1
cg21451265	3	122128209	-	1
cg23209537	5	145916411	-	1
cg26010095	4	110597640	-	1
cg00586365	11	53461384	-	1
cg26777760	X	53226365	-	1
cg00502035	11	70832383	-	1
cg16876647	17	86042839	-	1
cg24032214	7	3737744	-	1
cg13327466	2	62842170	-	1
cg10438011	14	105289001	-	1
cg09599130	19	47018965	-	1
cg16004390	10	77312794	-	1
cg21939789	7	117195574	-	1
cg17913274	2	92200817	-	1
cg24368383	4	158630923	-	1
cg21944491	7	28527231	-	1
cg25365214	14	23620027	-	1
cg01320491	9	111967865	-	1
cg10711996	18	6597403	-	1
cg03586390	19	6531774	-	1
cg04400147	14	29186437	-	1
cg03181248	2	74226314	-	1
cg03588460	19	33205481	-	1
cg08992581	2	75660794	-	1
cg27168133	16	32067350	-	1
cg16387669	6	39379662	-	1
cg10162691	11	102763552	-	1
cg00569091	4	153562731	-	1
cg10088527	6	84543634	-	1
cg05808319	2	95527817	-	1
cg21860679	10	100645735	-	1
cg07015911	11	97546617	-	1
cg18301891	12	112372258	-	1
cg24770638	X	104417906	-	1
cg08005774	4	142647910	-	1
cg18684142	11	97519988	-	1
cg02862674	17	46918618	-	1
cg04798095	2	182820259	-	1
cg10438649	15	37228676	-	1
cg20276511	17	33217178	-	1
cg24442740	4	135357006	-	1
cg21164975	17	49268498	-	1
cg23546965	1	173626701	-	1
cg11381282	14	55882153	-	1
cg16000599	16	19109869	-	1
cg06724588	8	90739629	-	1
cg27016990	15	67303304	-	1
cg13562841	11	119255721	-	1
cg27424226	15	80238428	-	1
cg02675502	1	75691463	-	1
cg05884032	18	82189226	-	1
cg27051937	17	27718600	-	1
cg16490096	4	125213017	-	1
cg07281948	10	129307026	-	1
cg20003050	11	27255990	-	1
cg13385521	11	81045891	-	1
cg12869958	19	4347953	-	1
cg09362543	4	109772081	-	1
cg06350203	11	84500739	-	1
cg02697246	5	121068063	-	1
cg21503799	8	95703851	-	1
cg05462328	2	72449978	-	1
cg00381697	7	17063394	-	1
cg00682458	17	47937875	-	1
cg04224864	1	158754177	-	1
cg07791997	7	103125980	-	1
cg02991338	12	50554549	-	1
cg03568975	7	80990294	-	1
cg19504123	11	79225918	-	1
cg01986502	3	42412530	-	1
cg17681516	17	85921389	-	1
cg13269449	2	34800203	-	1
cg08023020	17	25392900	-	1
cg13875012	4	151072636	-	1
cg09213403	7	130495829	-	1
cg07910050	17	35858917	-	1
cg14341953	4	42476015	-	1
cg20133326	19	4646711	-	1
cg03775871	17	47405837	-	1
cg06008912	1	51896390	-	1
cg26106778	17	34923595	-	1
cg14558639	7	32246701	-	1
cg21582570	3	106873851	-	1
cg04477010	8	26105232	-	1
cg05156850	6	72554025	-	1
cg19928597	5	138002945	-	1
cg02183231	17	45157966	-	1
cg25924096	4	22077071	-	1
cg18130905	18	22339893	-	1
cg25338254	13	45529265	-	1
cg11017382	13	105442854	-	1
cg15507730	2	117651178	-	1
cg22071344	17	90050956	-	1
cg15721666	5	118247596	-	1
cg24842967	3	90156097	-	1
cg07233159	18	53406882	-	1
cg05758010	13	93376002	-	1
cg00946032	1	137886494	-	1
cg26375057	9	92697985	-	1
cg16096096	11	21487490	-	1
cg11814826	11	79569373	-	1
cg25650110	16	18457143	-	1
cg04657224	14	62460237	-	1
cg10569606	6	128659496	-	1
cg27437944	3	34804410	-	1
cg12802921	16	17193937	-	1
cg13716208	15	80641703	-	1
cg24902139	17	37868857	-	1
cg19926434	12	79776044	-	1
cg01708711	5	138917596	-	1
cg06380923	17	25176757	-	1
cg17926458	14	114833106	-	1
cg15599146	17	5550951	-	1
cg15714321	16	95732182	-	1
cg01316745	17	44742812	-	1
cg13837097	14	45315276	-	1
cg12329516	2	92527867	-	1
cg18395327	1	76760368	-	1
cg23955684	17	51615844	-	1
cg22787311	8	19796826	-	1
cg09570585	6	38993441	-	1
cg01353608	5	45410903	-	1
cg25923056	7	28369859	-	1
cg05898042	19	29090175	-	1
cg01956624	1	87529429	-	1
cg25664021	10	129314093	-	1
cg27411091	4	157978467	-	1
cg01246390	4	117536190	-	1
cg12026629	12	114857469	-	1
cg23582836	15	104469493	-	1
cg14219291	7	136094123	-	1
cg02495413	11	117562273	-	1
cg06210197	14	67009211	-	1
cg16426221	4	35162588	-	1
cg00299737	8	89474155	-	1
cg20481153	4	141579138	-	1
cg05029822	7	146799654	-	1
cg16113298	2	107111410	-	1
cg04028315	12	120877030	-	1
cg26717995	14	19919651	-	1
cg13876222	2	26802116	-	1
cg21384883	X	8188437	-	1
cg12803572	11	90033369	-	1
cg00879184	2	18253539	-	1
cg03413835	17	27695552	-	1
cg24222746	2	49577048	-	1
cg07843568	10	81217075	-	1
cg23167035	18	36542783	-	1
cg21322241	18	83779893	-	1
cg26332175	X	140266722	-	1
cg04105760	2	74226366	-	1
cg10329345	4	119424775	-	1
cg14693555	8	89164732	-	1
cg21035356	12	85102694	-	1
cg09211893	12	110492271	-	1
cg22068068	10	109822005	-	1
cg23224511	10	82544703	-	1
cg24365088	6	115573991	-	1
cg09049672	11	44388778	-	1
cg27600205	3	46309827	-	1
cg12894709	18	36976335	-	1
cg04287931	5	99511240	-	1
cg15714776	11	30523571	-	1
cg09033783	X	75628432	-	1
cg14007067	18	82189042	-	1
cg25561581	15	86145819	-	1
cg05503916	11	118832047	-	1
cg09440095	8	67792041	-	1
cg06554744	11	61536035	-	1
cg12520549	2	62603431	-	1
cg17318297	13	107179244	-	1
cg15786972	19	4312538	-	1
cg11755867	8	108904705	-	1
cg19877581	10	124922216	-	1
cg11424597	4	119673794	-	1
cg05784108	5	121002941	-	1
cg23276047	19	56563963	-	1
cg23555471	5	123519493	-	1
cg04185893	3	122128223	-	1
cg26139303	13	96833545	-	1
cg05694921	4	134117328	-	1
cg09910967	10	18095405	-	1
cg09649347	19	57966021	-	1
cg19127360	1	94963950	-	1
cg06784429	12	115509729	-	1
cg04054593	9	43977893	-	1
cg04334417	2	106834804	-	1
cg00970737	8	85550751	-	1
cg04719435	9	43943703	-	1
cg13212283	10	129277679	-	1
cg05359376	11	78640889	-	1
cg24899767	11	117253516	-	1
cg26225025	3	131989328	-	1
cg17880859	X	167479565	-	1
cg15339058	4	8832020	-	1
cg10092158	3	96475987	-	1
cg23197945	19	44661097	-	1
cg05240381	7	147186213	-	1
cg17964510	2	74226338	-	1
cg24806294	15	77667465	-	1
cg08756778	13	116682434	-	1
cg08979194	19	42555778	-	1
cg23535950	19	42207995	-	1
cg02196694	4	7105268	-	1
cg00400832	6	6944130	-	1
cg00019841	18	75054507	-	1
cg01940181	4	157470307	-	1
cg17286258	1	56066899	-	1
cg18079845	6	86072334	-	1
cg07532542	6	101160673	-	1
cg12530191	9	123699467	-	1
cg24813704	17	35115662	-	1
cg06690459	16	44157774	-	1
cg05208399	17	25629685	-	1
cg25720804	11	33651976	-	1
cg01251131	X	173508952	-	1
cg14207210	11	88502561	-	1
cg07871947	2	167300769	-	1
cg10906729	11	97519992	-	1
cg12009516	7	20339986	-	1
cg20246315	17	37886010	-	1
cg00371107	4	136084331	-	1
cg27297626	12	5276940	-	1
cg02641990	4	104455733	-	1
cg08102602	6	126917356	-	1
cg02790620	4	155083363	-	1
cg13270464	1	76478588	-	1
cg07211472	5	145304903	-	1
cg21683774	4	89492623	-	1
cg03754195	X	39768655	-	1
cg17636077	11	108479929	-	1
cg23429746	X	103760218	-	1
cg04325880	18	36884718	-	1
cg11737742	3	109609239	-	1
cg16349206	19	9079370	-	1
cg27133880	19	5643471	-	1
cg03780927	9	45251097	-	1
cg25987077	2	155391542	-	1
cg15894722	15	104567520	-	1
cg22926029	11	79737926	-	1
cg01651570	12	113939335	-	1
cg24487027	19	36875960	-	1
cg01353065	8	107567503	-	1
cg26764972	X	104417896	-	1
cg01805347	4	125982320	-	1
cg15172734	14	24498001	-	1
cg19642230	7	4755536	-	1
cg18815943	4	116980525	-	1
cg18892424	7	139934568	-	1
cg00118719	12	60533457	-	1
cg01678084	9	64929044	-	1
cg14754787	11	85625580	-	1
cg04375213	6	121013689	-	1
cg16865446	2	107121676	-	1
cg24446586	6	53010452	-	1
cg06177522	2	38843578	-	1
cg27529944	15	77755358	-	1
cg16002305	12	108539489	-	1
cg04813639	9	91218324	-	1
cg03498913	2	71458925	-	1
cg25317585	14	124069916	-	1
cg18503615	12	87122427	-	1
cg20120430	14	19427732	-	1
cg19091677	8	58462570	-	1
cg24404479	7	70090391	-	1
cg26616078	6	38704006	-	1
cg00304629	11	20159439	-	1
cg21472783	12	77901096	-	1
cg26112893	4	153437081	-	1
cg22569836	2	122370696	-	1
cg06785624	15	77321754	-	1
cg14460003	2	155686442	-	1
cg03039399	16	4210085	-	1
cg00243547	18	8018932	-	1
cg15965006	17	35800009	-	1
cg06734027	X	50094751	-	1
cg10101470	5	108339575	-	1
cg00015930	4	118077205	-	1
cg02325951	12	101252618	-	1
cg02231404	2	184275920	-	1
cg00478198	X	7418215	-	1
cg16805117	13	21628193	-	1
cg19240678	9	29138570	-	1
cg00940287	X	62592286	-	1
cg06274671	8	90739409	-	1
cg06499652	7	116216402	-	1
cg15243024	5	32141609	-	1
cg13250388	15	81237079	-	1
cg02344911	15	104523041	-	1
cg09236176	11	120053776	-	1
cg00417421	2	172008085	-	1
cg05977669	6	53010444	-	1
cg03604796	6	35426465	-	1
cg06871798	4	132297285	-	1
cg01863808	14	53818566	-	1
cg13739279	17	68113319	-	1
cg15316716	14	69676653	-	1
cg20276947	11	122325200	-	1
cg26059153	2	142337081	-	1
cg04398451	11	61284000	-	1
cg26870093	8	125597241	-	1
cg24428002	11	71139088	-	1
cg15149866	15	38950593	-	1
cg09219451	6	53009495	-	1
cg09442458	3	9475823	-	1
cg03740978	18	15484593	-	1
cg04253816	11	70787357	-	1
cg23499194	10	82570458	-	1
cg13407975	8	71815548	-	1
cg22871947	14	30704790	-	1
cg09125402	15	77889571	-	1
cg16555755	2	105118766	-	1
cg10095226	1	138239926	-	1
cg10428279	2	128484521	-	1
cg05336094	4	126896418	-	1
cg10550166	2	113813796	-	1
cg22376822	9	49451480	-	1
cg19149410	11	95845446	-	1
cg07206010	X	75601895	-	1
cg16136038	15	100759549	-	1
cg06296107	19	42593335	-	1
cg12875775	19	6541289	-	1
cg12773325	7	146007683	-	1
cg07590839	1	88715444	-	1
cg08376191	3	70468746	-	1
cg15480114	17	35869183	-	1
cg27193021	7	117048472	-	1
cg03127034	17	49273279	-	1
cg22839729	11	89225714	-	1
cg15511625	6	115574027	-	1
cg25320562	5	26310147	-	1
cg16447652	11	90472596	-	1
cg14839351	18	26323804	-	1
cg20724004	5	31787389	-	1
cg13818726	7	86363342	-	1
cg09526712	17	25975769	-	1
cg12614029	7	146007687	-	1
cg04813781	1	88715420	-	1
cg06981817	18	70566839	-	1
cg17160984	7	140576528	-	1
cg12339424	17	76067921	-	1
cg23428507	3	154954635	-	1
cg15116677	18	75094991	-	1
cg02433018	3	151713129	-	1
cg26502263	5	68605084	-	1
cg08825223	14	23674484	-	1
cg22198907	11	50850342	-	1
cg16020249	4	135329280	-	1
cg00661399	17	35631227	-	1
cg14036868	17	81696354	-	1
cg01966335	13	56898219	-	1
cg07380496	13	101569349	-	1
cg24922817	7	26059080	-	1
cg09288658	2	73227913	-	1
cg20623036	7	17646605	-	1
cg03515557	15	49582008	-	1
cg02565068	17	7398741	-	1
cg06291428	2	85713509	-	1
cg08163785	5	113207920	-	1
cg19210770	1	76760350	-	1
cg03056854	4	141447498	-	1
cg15142246	8	27415964	-	1
cg25860425	19	6291716	-	1
cg10530883	13	73563376	-	1
cg06348377	15	81510894	-	1
cg04946721	11	107747787	-	1
cg08089301	11	97546636	-	1
cg09818502	15	68199601	-	1
cg19194595	X	21028886	-	1
cg12560877	9	31450110	-	1
cg05525812	2	75699754	-	1
cg05067991	5	125886391	-	1
cg01354921	15	100922243	-	1
cg06508445	18	53406645	-	1
cg25896944	X	159926144	-	1
cg05743982	11	76788831	-	1
cg07775855	12	82107799	-	1
cg21639988	11	122093569	-	1
cg04548513	18	38743271	-	1
cg08743881	11	79737909	-	1
cg02195366	X	173508923	-	1
cg15785868	5	117369077	-	1
cg12534150	18	34918332	-	1
cg15449899	4	125213007	-	1
cg16528022	12	78358536	-	1
cg02567756	9	101006295	-	1
cg13834146	9	57500162	-	1
cg05222995	5	122502955	-	1
cg15592945	1	184099855	-	1
cg17830061	18	59042921	-	1
cg04553410	5	25324978	-	1
cg09754110	4	151858455	-	1
cg24377657	2	111178136	-	1
cg02544684	2	176204651	-	1
cg16510127	3	90189677	-	1
cg21229135	12	85164029	-	1
cg26687844	6	17598295	-	1
cg27441689	2	121100484	-	1
cg14974749	6	52967088	-	1
cg08384999	X	12387737	-	1
cg07573727	12	86199468	-	1
cg17159093	1	58841735	-	1
cg08991457	8	27415938	-	1
cg17087331	7	132457681	-	1
cg12521678	X	76094164	-	1
cg03327386	17	68184753	-	1
cg01506399	11	95424132	-	1
cg21781916	5	125886190	-	1
cg17831269	4	155322218	-	1
cg20826416	17	36127205	-	1
cg16764494	9	46195187	-	1
cg25333258	11	6073622	-	1
cg15257930	X	173508954	-	1
cg04881720	2	184276529	-	1
cg12704708	X	7619285	-	1
cg25691834	5	138066135	-	1
cg00706674	6	102480661	-	1
cg14945867	14	45216980	-	1
cg09848218	12	115037380	-	1
cg26834624	5	146403009	-	1
cg18058532	2	107111429	-	1
cg06359703	4	122412678	-	1
cg27343663	11	121488763	-	1
cg21333147	2	171252704	-	1
cg03846926	2	18237508	-	1
cg22488975	1	154441760	-	1
cg15603959	14	29028722	-	1
cg02172150	5	134273521	-	1
cg11460331	17	82541530	-	1
cg02313829	7	102216208	-	1
cg02985724	1	175825025	-	1
cg24360733	13	116682451	-	1
cg13361007	1	44907108	-	1
cg22148191	5	118448489	-	1
cg06179749	4	131020653	-	1
cg23025893	16	20231343	-	1
cg03505148	10	128841324	-	1
cg19142026	6	52956378	-	1
cg09366730	5	35754406	-	1
cg06316695	17	34922453	-	1
cg09249800	4	155222414	-	1
cg05643303	15	104522653	-	1
cg23888281	4	119114051	-	1
cg14457439	7	113110946	-	1
cg07758077	3	91064660	-	1
cg20710888	4	35501259	-	1
cg17623341	2	156744890	-	1
cg06584112	8	118781945	-	1
cg12086936	2	107111260	-	1
cg16652621	4	135630807	-	1
cg13406423	15	45150099	-	1
cg24330922	17	36898921	-	1
cg10832012	5	25390907	-	1
cg10491652	3	90185037	-	1
cg13544847	14	68974695	-	1
cg05640558	5	137685010	-	1
cg07143083	5	134273374	-	1
cg09596958	10	128840564	-	1
cg25149069	8	128023644	-	1
cg03578331	2	61747105	-	1
cg12244464	15	80087188	-	1
cg18459189	2	115739133	-	1
cg02974928	1	157437227	-	1
cg02197303	5	36437349	-	1
cg24203851	10	40890710	-	1
cg10192893	5	69085526	-	1
cg18958339	9	31881886	-	1
cg08599635	8	116772833	-	1
cg01585322	10	118159368	-	1
cg12843022	2	93657133	-	1
cg02036832	17	25176750	-	1
cg26875450	3	97621302	-	1
cg13834844	19	45354519	-	1
cg02451362	11	122128959	-	1
cg08602305	19	33205395	-	1
cg19092105	7	83516829	-	1
cg27049517	7	30378237	-	1
cg01697719	16	18810497	-	1
cg25034117	11	109098398	-	1
cg11859641	14	69343581	-	1
cg24552876	X	76521203	-	1
cg08941714	15	100405661	-	1
cg06219103	19	7059697	-	1
cg13872831	9	109069365	-	1
cg19406975	11	59103484	-	1
cg12137402	X	102960606	-	1
cg23508333	16	93844332	-	1
cg02611097	13	85300355	-	1
cg17843418	11	120640426	-	1
cg03056321	X	105076132	-	1
cg11757357	7	140572822	-	1
cg14539516	X	49809436	-	1
cg03053914	1	163789444	-	1
cg22896493	3	109745357	-	1
cg11407741	2	9935173	-	1
cg06674527	9	66343006	-	1
cg15588177	4	158800144	-	1
cg00799121	11	51281405	-	1
cg18006085	11	95845443	-	1
cg09247981	19	47849809	-	1
cg05180847	18	36518639	-	1
cg20650693	11	97288785	-	1
cg19745637	4	102441140	-	1
cg07169368	13	96237512	-	1
cg06291328	11	80300171	-	1
cg03902214	12	77900030	-	1
cg20434586	17	47840453	-	1
cg15784006	5	146369868	-	1
cg15396686	5	36925194	-	1
cg10126715	4	127740446	-	1
cg00824109	6	127102511	-	1
cg13635262	14	32340143	-	1
cg08186362	2	182697174	-	1
cg11326968	10	71376931	-	1
cg08502239	11	68568684	-	1
cg21834061	17	38235111	-	1
cg15932738	6	126917367	-	1
cg06324983	3	107805836	-	1
cg20585869	14	67008140	-	1
cg22644163	5	140381674	-	1
cg04768697	10	79787589	-	1
cg01180479	19	5731771	-	1
cg14906304	2	73427581	-	1
cg02147028	11	103287603	-	1
cg24008929	17	35017534	-	1
cg02057783	11	100055454	-	1
cg04170451	18	8018938	-	1
cg00226545	8	93516948	-	1
cg21487830	11	95424268	-	1
cg10774155	5	132904575	-	1
cg20116491	11	116836771	-	1
cg13934266	9	76662364	-	1
cg04913160	7	81688339	-	1
cg08304084	8	90725298	-	1
cg11558850	19	42997881	-	1
cg14464791	9	45359506	-	1
cg11358565	4	111993740	-	1
cg04718234	3	20096841	-	1
cg20357628	2	180716315	-	1
cg26573797	8	110775277	-	1
cg07101782	9	112860998	-	1
cg17386710	5	134411721	-	1
cg14525473	5	34714893	-	1
cg03632832	15	103999257	-	1
cg10766172	5	137635899	-	1
cg11364468	5	140053144	-	1
cg25924583	11	86476466	-	1
cg01451391	11	91571080	-	1
cg22783100	2	33123043	-	1
cg02517134	16	64669334	-	1
cg22204479	2	149096044	-	1
cg17978996	10	44047031	-	1
cg00198102	3	98658815	-	1
cg20362529	5	36580216	-	1
cg05191700	18	35457144	-	1
cg19332710	2	166202961	-	1
cg07659240	X	73193187	-	1
cg13612083	10	29476556	-	1
cg14859047	9	103818312	-	1
cg27240008	18	83779897	-	1
cg10723146	12	78245520	-	1
cg17243637	4	119620066	-	1
cg14418275	19	4962082	-	1
cg08018585	14	74465346	-	1
cg13802316	7	147829183	-	1
cg18584265	10	79616834	-	1
cg12030788	6	29873485	-	1
cg05390437	11	122860724	-	1
cg14871385	16	18457114	-	1
cg14639847	15	104510282	-	1
cg21200656	2	149095885	-	1
cg03693760	4	151072395	-	1
cg03167339	5	142805284	-	1
cg03001463	1	58030804	-	1
cg00010954	8	93783735	-	1
cg06804312	16	29135297	-	1
cg11667020	2	149095858	-	1
cg06699461	7	140499549	-	1
cg12500891	2	85984368	-	1
cg13766489	2	30631519	-	1
cg12963084	4	142228857	-	1
cg10207277	15	49581152	-	1
cg05232576	2	132227429	-	1
cg25652824	18	61901360	-	1
cg21196659	19	4774556	-	1
cg00005306	7	130680007	-	1
cg23015696	16	26452571	-	1
cg21638108	8	71355572	-	1
cg14884238	11	71635501	-	1
cg10823804	4	132465124	-	1
cg23983671	18	82173852	-	1
cg14851108	14	32852903	-	1
cg05353133	8	125992777	-	1
cg27016163	2	75634573	-	1
cg03627705	11	4038408	-	1
cg05264760	7	46945519	-	1
cg04985273	8	108515550	-	1
cg04576568	1	76759110	-	1
cg05169951	17	24433614	-	1
cg14310499	X	55705005	-	1
cg09010067	11	81546030	-	1
cg08269394	4	150947126	-	1
cg18705909	18	38452304	-	1
cg11839979	X	146911975	-	1
cg22604316	4	118041226	-	1
cg27518993	9	107876100	-	1
cg00781875	3	89983482	-	1
cg11018357	11	70257906	-	1
cg26369667	9	8153749	-	1
cg17487170	11	52977304	-	1
cg14768335	2	71373097	-	1
cg25967157	2	124388394	-	1
cg02075410	3	88169510	-	1
cg12340868	14	32340135	-	1
cg21538208	7	143326495	-	1
cg12886066	2	73929803	-	1
cg02847589	4	139421299	-	1
cg21302839	11	50868682	-	1
cg20664636	11	76172347	-	1
cg19567046	11	102545365	-	1
cg12273770	7	92039488	-	1
cg18844144	14	53354475	-	1
cg11338643	17	8595949	-	1
cg22913933	11	97510720	-	1
cg11054924	12	3336353	-	1
cg05822022	10	130466014	-	1
cg22120094	15	58617476	-	1
cg25953239	2	75659226	-	1
cg25019126	3	131989657	-	1
cg10100747	12	83778702	-	1
cg04456021	11	98260125	-	1
cg06690735	17	37280467	-	1
cg05906144	7	135285602	-	1
cg17853575	4	110970285	-	1
cg03306374	7	125397959	-	1
cg16844989	2	162628939	-	1
cg13567870	10	76544621	-	1
cg08802203	1	88715460	-	1
cg02742906	8	12580824	-	1
cg07044548	14	69436744	-	1
cg02014853	17	38086768	-	1
cg12245706	6	85628147	-	1
cg23449010	2	183625861	-	1
cg23950688	2	120520151	-	1
cg04072768	11	30676514	-	1
cg14658804	11	35581000	-	1
cg13768953	11	70920313	-	1
cg25832771	1	15033344	-	1
cg09568217	11	70728078	-	1
cg19547972	5	137796028	-	1
cg08406370	7	125397465	-	1
cg01812826	15	58616676	-	1
cg11523538	1	180727040	-	1
cg11255394	15	104454329	-	1
cg04148091	8	119211610	-	1
cg04657605	2	18876191	-	1
cg04101060	13	56893813	-	1
cg07802900	11	122283871	-	1
cg02980631	17	4959259	-	1
cg24151352	13	32297160	-	1
cg04530992	2	72270516	-	1
cg26639039	2	167300785	-	1
cg07608565	7	4527871	-	1
cg20086579	9	22543180	-	1
cg22466171	3	141091525	-	1
cg11859541	8	27415955	-	1
cg06127256	8	110573003	-	1
cg17158618	10	122600998	-	1
cg20014819	11	115070199	-	1
cg04807900	1	130068307	-	1
cg24664570	2	60387636	-	1
cg24829313	19	7332839	-	1
cg21245132	2	26793956	-	1
cg18469550	8	72870844	-	1
cg03037150	15	104522656	-	1
cg19401340	11	88502559	-	1
cg19589652	7	4997219	-	1
cg11301556	2	167300771	-	1
cg04937080	4	105324425	-	1
cg18425696	12	74610723	-	1
cg04685880	7	4985196	-	1
cg22614239	9	92719952	-	1
cg20608783	4	132284727	-	1
cg17553300	14	26507492	-	1
cg06524757	14	97487919	-	1
cg05882782	19	9034950	-	1
cg19593285	2	156739187	-	1
cg27432847	3	130056308	-	1
cg16836056	3	42412428	-	1
cg00329154	7	140573377	-	1
cg11791136	7	26389868	-	1
cg01878345	1	43472307	-	1
cg16095795	1	76788925	-	1
cg03143742	16	18014208	-	1
cg09503194	15	83095182	-	1
cg19788831	15	97047509	-	1
cg13625205	3	96475982	-	1
cg08813197	8	110773334	-	1
cg05279076	15	38950602	-	1
cg02466008	15	28159919	-	1
cg03402994	5	111345240	-	1
cg24599205	3	109609253	-	1
cg07648749	12	57977622	-	1
cg17427639	4	140846117	-	1
cg23877401	5	125885072	-	1
cg27188115	8	95741732	-	1
cg15007959	7	46419667	-	1
cg13355248	11	121032996	-	1
cg18020679	17	34930298	-	1
cg19226007	11	104257918	-	1
cg11229533	17	82761427	-	1
cg23398076	11	19237150	-	1
cg26930643	4	116458525	-	1
cg06684987	8	14421598	-	1
cg23946286	5	142342153	-	1
cg04591732	11	121771202	-	1
cg16557308	4	110970278	-	1
cg00744351	11	71528095	-	1
cg22361816	17	34954937	-	1
cg16956543	15	86144872	-	1
cg26031047	15	61785596	-	1
cg13244241	19	45426606	-	1
cg14508643	3	89550508	-	1
[truncated: 17,430 more rows]
