# Supplementary material for: Usability of human Infinium MethylationEPIC BeadChip for mouse DNA methylation studies
Source: BMC Bioinformatics. 2017 Nov 15;18:486. doi: 10.1186/s12859-017-1870-y (PMC5688710; doi:10.1186/s12859-017-1870-y)
Supplement: Supplementary file 17 — BALB_cJ_EPIC. (XLS 1810 kb) [file 12859_2017_1870_MOESM17_ESM.xls]

## Sheet: Mapinfo_19338
	CHR	Mapinfo	Strand	Infinium_Design_Type
cg01675618	3	90671411	-	1
cg08193650	17	86188570	-	1
cg11413800	8	86309255	-	1
cg22914934	7	101291648	-	1
cg06523030	15	49436359	-	1
cg25928603	1	58146501	-	1
cg04836978	X	105765245	-	1
cg04645063	17	24316157	-	1
cg05351940	1	75602759	-	1
cg00811777	17	35789618	-	1
cg22441074	11	75762198	-	1
cg16546279	11	103552785	-	1
cg09628838	11	83394270	-	1
cg25365565	6	139237331	-	1
cg13977827	4	83790361	-	1
cg27289462	12	105363268	-	1
cg13352750	6	52987626	-	1
cg08877293	19	5473925	-	1
cg17991604	9	95879799	-	1
cg08611470	19	47445381	-	1
cg24540710	11	96113717	-	1
cg08169020	12	81799286	-	1
cg05524529	11	44000612	-	1
cg23740135	17	49372774	-	1
cg22342925	15	76780462	-	1
cg19504702	11	58548280	-	1
cg11686940	7	66100704	-	1
cg06559364	17	27733366	-	1
cg08125081	4	152995073	-	1
cg25729807	15	100100429	-	1
cg19645734	15	100215545	-	1
cg14282180	17	89708041	-	1
cg10115987	1	76821808	-	1
cg17801860	9	103777261	-	1
cg06837355	8	126477495	-	1
cg16984619	7	108531679	-	1
cg04361145	2	35556465	-	1
cg19622078	4	134833001	-	1
cg14592406	5	117043979	-	1
cg03407756	16	44758058	-	1
cg05372365	6	84493911	-	1
cg11466301	8	109248428	-	1
cg22232120	18	8040015	-	1
cg06147822	2	176518660	-	1
cg22696982	2	75982413	-	1
cg05792022	3	53219048	-	1
cg22218911	3	91963214	-	1
cg06220235	16	11032940	-	1
cg21686797	17	37382781	-	1
cg18050295	6	92171566	-	1
cg00613914	10	61170031	-	1
cg20882208	3	42311692	-	1
cg25745773	2	157399814	-	1
cg25926008	10	41855835	-	1
cg26978172	17	36008870	-	1
cg18875435	17	32961150	-	1
cg12975464	3	53054495	-	1
cg07310671	8	122048990	-	1
cg00564759	7	130056463	-	1
cg25416230	6	48589641	-	1
cg10093679	19	5636634	-	1
cg08292112	5	66590900	-	1
cg20168230	4	127433746	-	1
cg19482025	9	33047637	-	1
cg03778388	10	109625786	-	1
cg15993795	10	120842923	-	1
cg27595582	7	92975127	-	1
cg26543180	6	126802536	-	1
cg06263372	18	26057737	-	1
cg11667683	5	9317976	-	1
cg03481131	4	64481602	-	1
cg24219929	9	70264712	-	1
cg00049718	3	104890550	-	1
cg11050601	13	71017669	-	1
cg04468543	13	96445432	-	1
cg10503284	14	56265300	-	1
cg12526346	6	138941218	-	1
cg14177917	1	36850837	-	1
cg24843246	8	3553140	-	1
cg17069313	8	47880189	-	1
cg07925619	11	101616476	-	1
cg13175861	2	73807520	-	1
cg26504197	13	75449059	-	1
cg24720192	17	81684596	-	1
cg04739647	2	75540773	-	1
cg09012513	8	34503734	-	1
cg27605355	11	117983495	-	1
cg10496350	12	83483853	-	1
cg09258813	8	27705718	-	1
cg21837669	10	88272327	-	1
cg08409804	5	124719336	-	1
cg08730747	16	4772828	-	1
cg24594830	10	112232304	-	1
cg17708456	3	31849755	-	1
cg01496648	8	107542809	-	1
cg06980387	13	85402618	-	1
cg00437048	13	6730632	-	1
cg07771338	16	18996562	-	1
cg18082337	9	92677927	-	1
cg16805150	5	145563971	-	1
cg12111170	14	14255004	-	1
cg21825840	19	5143842	-	1
cg10144604	2	176517454	-	1
cg11528849	2	80333752	-	1
cg03341723	17	34929019	-	1
cg23479730	12	110106621	-	1
cg04346261	17	82452328	-	1
cg01420426	4	122145832	-	1
cg05167251	2	75540776	-	1
cg23063716	9	58385660	-	1
cg11869721	7	124027399	-	1
cg15561583	11	22221661	-	1
cg03527353	2	107050173	-	1
cg12977696	11	76670911	-	1
cg07359369	2	120205238	-	1
cg02624737	15	77093401	-	1
cg04313601	7	113518514	-	1
cg19109729	8	123441888	-	1
cg09515097	16	4720635	-	1
cg12646972	1	138534604	-	1
cg22777520	17	35967486	-	1
cg13462935	3	90657124	-	1
cg26717983	1	23340363	-	1
cg19667082	15	90455208	-	1
cg04678743	6	31345468	-	1
cg10814176	11	100004070	-	1
cg04882273	8	100962279	-	1
cg02346313	3	53054501	-	1
cg25916282	2	75577614	-	1
cg04085768	3	129930289	-	1
cg14044874	6	93278584	-	1
cg15088000	7	28714595	-	1
cg25623174	10	82003599	-	1
cg21411075	2	128352612	-	1
cg16745091	1	120824423	-	1
cg03831465	2	104924591	-	1
cg17215497	2	25845692	-	1
cg05835545	X	111392492	-	1
cg09556632	4	122886417	-	1
cg12308391	9	50266065	-	1
cg11994584	X	96325879	-	1
cg05291069	7	135675549	-	1
cg01044722	11	69508944	-	1
cg05492845	19	7027091	-	1
cg21046967	11	99532445	-	1
cg17733353	2	27712240	-	1
cg03312572	12	36100773	-	1
cg13482308	4	45434213	-	1
cg27196194	10	82831651	-	1
cg24799921	14	22404560	-	1
cg22253255	11	70233657	-	1
cg24761507	11	85574981	-	1
cg03653137	17	34822984	-	1
cg10479082	6	54571567	-	1
cg03451670	1	91267527	-	1
cg24700222	3	147725699	-	1
cg20074371	9	116904071	-	1
cg16810054	2	157429713	-	1
cg27566289	11	96239034	-	1
cg01988539	13	93259238	-	1
cg07024996	5	31786756	-	1
cg27294054	7	4798253	-	1
cg11651961	11	31151824	-	1
cg26456022	15	8604470	-	1
cg14127398	4	32777019	-	1
cg04118306	14	69441620	-	1
cg07817883	4	131663585	-	1
cg05223760	X	7594759	-	1
cg05661612	X	39405476	-	1
cg17021559	14	21110405	-	1
cg01546568	6	79267063	-	1
cg13053914	5	137672529	-	1
cg11837181	4	157154420	-	1
cg22095507	8	37179768	-	1
cg10268491	6	110292758	-	1
cg21551704	13	93673851	-	1
cg05971891	1	44406764	-	1
cg08224646	8	107537358	-	1
cg02257300	7	20202988	-	1
cg23667405	17	36106548	-	1
cg14544505	18	68402045	-	1
cg22014887	5	35140969	-	1
cg15316734	6	127037882	-	1
cg15723222	11	86683154	-	1
cg10092265	11	70663653	-	1
cg01641792	9	21591115	-	1
cg17036062	X	95482299	-	1
cg25291396	2	33984118	-	1
cg24435866	3	90900316	-	1
cg16636935	18	21049257	-	1
cg02952918	5	117826489	-	1
cg17864357	15	79920905	-	1
cg19186145	17	87630580	-	1
cg05299650	15	100067430	-	1
cg08248516	6	52957528	-	1
cg27093143	7	31568437	-	1
cg19443023	11	121287478	-	1
cg06640637	2	165606662	-	1
cg20448966	11	121868512	-	1
cg19591512	9	103777265	-	1
cg03421073	11	50839078	-	1
cg13873889	17	36095215	-	1
cg15585318	14	28970981	-	1
cg11157771	11	74147081	-	1
cg11360931	17	36107839	-	1
cg00522555	9	21620269	-	1
cg00751785	X	18460068	-	1
cg00783945	1	134613099	-	1
cg17734803	4	101187551	-	1
cg25315731	17	30046500	-	1
cg08911275	2	75511211	-	1
cg19742111	19	4769721	-	1
cg14006463	6	126802738	-	1
cg04571321	7	30209688	-	1
cg08499046	2	107058619	-	1
cg16718678	19	6455345	-	1
cg04214350	1	138343464	-	1
cg14379462	2	27208922	-	1
cg17452291	5	9317962	-	1
cg20139338	19	6887349	-	1
cg18080819	7	147491446	-	1
cg00441027	1	94563765	-	1
cg20109541	16	66798247	-	1
cg21039708	14	49604204	-	1
cg25052737	6	24501687	-	1
cg07665466	9	101036916	-	1
cg05058672	11	106085093	-	1
cg17816390	8	27451563	-	1
cg06892439	17	37983557	-	1
cg07094533	1	88811997	-	1
cg23203698	12	5154776	-	1
cg16688031	18	36547474	-	1
cg26348180	16	30569457	-	1
cg01185682	11	91498055	-	1
cg06462727	4	124904699	-	1
cg25333181	6	117661399	-	1
cg00107914	17	36110444	-	1
cg18397073	7	26063515	-	1
cg13011604	9	112234765	-	1
cg01721429	8	86935239	-	1
cg25947544	14	13039594	-	1
cg21824343	11	76384388	-	1
cg19940537	10	72104928	-	1
cg01342411	8	113436588	-	1
cg23235460	16	24853339	-	1
cg00680003	17	37036163	-	1
cg09527731	11	54219254	-	1
cg03794219	2	32650069	-	1
cg20919680	1	76854539	-	1
cg24341236	X	77140803	-	1
cg01464969	5	34325080	-	1
cg20046608	11	86887600	-	1
cg19148137	6	31667690	-	1
cg27131953	5	24927544	-	1
cg21865157	4	143702849	-	1
cg03960952	10	112972754	-	1
cg21996137	13	46779835	-	1
cg26860994	6	28914952	-	1
cg22961278	5	99754201	-	1
cg06652112	16	30570597	-	1
cg22901100	17	49228826	-	1
cg26164681	6	30177293	-	1
cg18175036	13	105323941	-	1
cg26957677	10	53144508	-	1
cg01108400	2	30724960	-	1
cg16029875	1	135750068	-	1
cg17876581	8	78800700	-	1
cg01439340	11	121630145	-	1
cg02506324	19	4769084	-	1
cg08180952	9	58385657	-	1
cg10653296	14	124282203	-	1
cg05062854	17	31218466	-	1
cg08178756	15	86801635	-	1
cg04674734	6	54570745	-	1
cg22105332	17	38079722	-	1
cg07579618	X	146311448	-	1
cg06716807	5	31806728	-	1
cg22835709	2	121025943	-	1
cg22127730	4	153655912	-	1
cg23446033	2	19035504	-	1
cg14591280	5	132451618	-	1
cg01525669	8	8840301	-	1
cg16519705	4	154855909	-	1
cg01279418	8	124895441	-	1
cg26224223	7	38062020	-	1
cg05728201	5	88153568	-	1
cg20772300	11	117486528	-	1
cg02128325	18	36857107	-	1
cg08368788	6	4938260	-	1
cg15135704	4	143590403	-	1
cg03848676	15	80359393	-	1
cg04945331	9	101272778	-	1
cg26324606	13	64763305	-	1
cg19592439	9	100344321	-	1
cg02058918	4	47767701	-	1
cg22740006	19	4635949	-	1
cg16677019	11	105075784	-	1
cg26360961	6	126329802	-	1
cg15169878	15	79466886	-	1
cg09658576	6	39415873	-	1
cg07979106	14	122511298	-	1
cg20917706	14	72099798	-	1
cg19158325	11	69671547	-	1
cg12001355	13	113755382	-	1
cg08422745	8	58579281	-	1
cg20115868	2	71622284	-	1
cg18072802	5	76237307	-	1
cg19447973	17	80372648	-	1
cg05270634	11	102719994	-	1
cg19356389	17	34929436	-	1
cg13176715	16	5388466	-	1
cg04927889	14	12562470	-	1
cg08128826	1	141449775	-	1
cg06070960	9	103777435	-	1
cg18665732	19	33161812	-	1
cg18142615	9	33046243	-	1
cg11531628	4	135002189	-	1
cg08127858	17	25350758	-	1
cg22694153	4	117890031	-	1
cg06036563	7	142247051	-	1
cg13264311	3	131444825	-	1
cg18918349	10	43150285	-	1
cg14328683	2	25705498	-	1
cg21639435	8	72002431	-	1
cg13242392	15	8475990	-	1
cg02185531	1	89356342	-	1
cg19859323	X	59324611	-	1
cg22696073	17	35024313	-	1
cg12177793	14	57004121	-	1
cg04801617	10	85931527	-	1
cg00674395	11	70169901	-	1
cg15457037	2	183897663	-	1
cg27542366	7	116140740	-	1
cg12692042	18	21805350	-	1
cg02039267	19	59969677	-	1
cg16039964	11	71070234	-	1
cg20570761	11	99982143	-	1
cg23834494	10	118087013	-	1
cg22315440	4	110091545	-	1
cg06468969	11	108772305	-	1
cg15712577	5	130771732	-	1
cg25019648	11	116150706	-	1
cg14062745	11	20397399	-	1
cg11686722	2	117583871	-	1
cg15968297	5	33875142	-	1
cg05340339	4	138801617	-	1
cg20211779	2	104924467	-	1
cg05890285	6	114758650	-	1
cg07313502	2	25313286	-	1
cg26692294	13	71224715	-	1
cg08337312	2	171783139	-	1
cg10424330	8	111435253	-	1
cg20820767	4	119136985	-	1
cg04210573	X	104409073	-	1
cg07960450	11	7032791	-	1
cg13157098	15	8475953	-	1
cg25636132	15	100068721	-	1
cg26177966	7	26249604	-	1
cg12477716	11	97177240	-	1
cg06197760	13	38951605	-	1
cg23965099	1	90379395	-	1
cg23729501	3	149218807	-	1
cg22542300	13	38951618	-	1
cg03721993	12	112476588	-	1
cg12146864	10	129261953	-	1
cg23506944	11	78163327	-	1
cg25967745	12	110469625	-	1
cg18590015	10	18713210	-	1
cg02331143	4	121894338	-	1
cg00560671	14	58964206	-	1
cg00267862	5	144956088	-	1
cg21364278	2	68325522	-	1
cg07435294	19	5589599	-	1
cg04988476	16	29250146	-	1
cg06001237	2	184030383	-	1
cg10198271	2	175198875	-	1
cg14456207	3	105454556	-	1
cg09984392	15	60116278	-	1
cg17004212	14	62921063	-	1
cg14575155	2	34314232	-	1
cg02676375	11	33617639	-	1
cg10500218	1	157966299	-	1
cg08452456	11	98317562	-	1
cg01904414	7	137317371	-	1
cg18740769	13	86984761	-	1
cg13445984	17	21603214	-	1
cg27558234	12	74667636	-	1
cg22467364	8	25558873	-	1
cg01874084	10	130448235	-	1
cg02760300	7	99162190	-	1
cg09415883	19	5123779	-	1
cg16055035	13	44099302	-	1
cg08430409	15	100050188	-	1
cg07813495	9	52899225	-	1
cg12714180	4	126582708	-	1
cg17263061	5	31172666	-	1
cg13828701	12	3947985	-	1
cg23921699	15	99895286	-	1
cg11308211	2	72166202	-	1
cg07727358	5	110421020	-	1
cg25538602	11	104431589	-	1
cg09801353	7	148145519	-	1
cg13491481	14	13039591	-	1
cg18344660	13	9276156	-	1
cg12028548	2	154138760	-	1
cg16336127	13	96718945	-	1
cg24759859	19	11293249	-	1
cg13508402	6	29266442	-	1
cg01931502	1	174196545	-	1
cg13600489	12	57873108	-	1
cg15626629	X	103714558	-	1
cg25307665	6	52946457	-	1
cg18305324	17	36111549	-	1
cg10582804	2	123437004	-	1
cg09214456	11	5930646	-	1
cg02795432	1	61634120	-	1
cg00106093	17	27728933	-	1
cg20926035	17	87697839	-	1
cg05570827	4	131080173	-	1
cg10361922	11	102500544	-	1
cg02219962	14	22398097	-	1
cg09471527	17	27751960	-	1
cg13925683	1	75651491	-	1
cg18026225	11	104340887	-	1
cg01392544	2	14685797	-	1
cg18396275	11	103656909	-	1
cg25680638	19	61637937	-	1
cg00385863	4	122131201	-	1
cg14306734	18	26043405	-	1
cg24514230	7	104793649	-	1
cg07864323	16	21045102	-	1
cg26353862	7	113518361	-	1
cg03397389	4	128374205	-	1
cg15233711	7	116140747	-	1
cg19531507	9	46682868	-	1
cg18134734	7	103993110	-	1
cg14731407	9	22322952	-	1
cg27558594	4	32776998	-	1
cg02766820	10	129352004	-	1
cg09577841	9	78697999	-	1
cg06332339	9	57038827	-	1
cg05902531	10	128660536	-	1
cg24599249	5	4819709	-	1
cg00543073	11	24331229	-	1
cg16641060	X	37695761	-	1
cg23808946	17	87630566	-	1
cg08591265	11	89130854	-	1
cg23813514	14	35346404	-	1
cg23468927	19	4171449	-	1
cg00508498	2	104924583	-	1
cg14951598	17	49536177	-	1
cg16764637	6	52957514	-	1
cg26008390	17	85862320	-	1
cg22424284	3	102324766	-	1
cg02522760	19	46412595	-	1
cg22188945	11	75762183	-	1
cg25172243	X	61488124	-	1
cg03785696	6	52986960	-	1
cg05397514	3	90673605	-	1
cg02328660	4	156812915	-	1
cg15740366	6	29653787	-	1
cg22656750	11	36445908	-	1
cg00482994	17	35019470	-	1
cg25160286	6	53055682	-	1
cg04061117	6	114875381	-	1
cg23934404	8	12620561	-	1
cg24389389	3	53054531	-	1
cg18036763	15	85983119	-	1
cg08642014	7	29250694	-	1
cg00376019	14	31311366	-	1
cg09333532	11	23493325	-	1
cg25889711	19	45387671	-	1
cg06257136	11	103862373	-	1
cg11920325	11	79657317	-	1
cg16383389	3	124460932	-	1
cg26544363	2	107050004	-	1
cg04084364	17	82452868	-	1
cg01866162	8	107317587	-	1
cg10626768	10	112972765	-	1
cg14421860	3	118354876	-	1
cg01080375	12	83332447	-	1
cg12864721	14	22401366	-	1
cg19604444	12	78491120	-	1
cg02573857	7	29977225	-	1
cg16149238	12	5434949	-	1
cg09294629	8	4225303	-	1
cg23841819	1	135139535	-	1
cg00535430	16	4712790	-	1
cg09973986	10	128757611	-	1
cg20399260	7	116140737	-	1
cg16529483	X	75542500	-	1
cg05814800	12	105352785	-	1
cg08945214	7	66100692	-	1
cg17937222	5	124905982	-	1
cg26606397	10	119441874	-	1
cg17523282	10	62611949	-	1
cg12129080	7	140356382	-	1
cg02469607	13	25353606	-	1
cg18375296	11	122000707	-	1
cg11732282	2	53769559	-	1
cg24128593	10	4417051	-	1
cg06997305	2	95166366	-	1
cg09641689	8	93805600	-	1
cg21288693	14	71408749	-	1
cg11993636	11	96113456	-	1
cg13402773	7	47454405	-	1
cg18798853	16	95610485	-	1
cg22542420	11	104326511	-	1
cg02538342	7	124703456	-	1
cg08096854	11	95645580	-	1
cg26264232	6	52902482	-	1
cg08876130	15	100496469	-	1
cg07405849	5	31788363	-	1
cg11686528	11	77504168	-	1
cg13886231	15	79920878	-	1
cg15268691	19	45902521	-	1
cg00162191	6	49941081	-	1
cg10503751	4	145243075	-	1
cg16896847	15	76746952	-	1
cg14650175	15	74060624	-	1
cg25939742	7	16998259	-	1
cg06925975	4	138107705	-	1
cg13254080	18	36427759	-	1
cg01813294	X	165958692	-	1
cg15938266	5	101641110	-	1
cg09602577	9	38114549	-	1
cg23344688	2	18191991	-	1
cg16668534	17	24967994	-	1
cg26258074	6	126998130	-	1
cg02461391	8	118492671	-	1
cg24491553	2	121349804	-	1
cg12699044	5	122446125	-	1
cg19753794	7	46325756	-	1
cg24810439	5	120044946	-	1
cg14425564	2	38770873	-	1
cg16804899	5	32047567	-	1
cg03445006	19	6412965	-	1
cg22060817	10	31238476	-	1
cg02070685	8	121225518	-	1
cg19901889	10	119441884	-	1
cg11711420	13	118429515	-	1
cg14353137	1	10247541	-	1
cg01013653	19	29054055	-	1
cg21538190	1	175296803	-	1
cg07986385	17	35584333	-	1
cg17511933	1	121162225	-	1
cg16143176	4	8807013	-	1
cg16527491	12	58905127	-	1
cg26998856	17	28983131	-	1
cg13653195	15	100132437	-	1
cg25330147	6	28962333	-	1
cg13545763	11	96578509	-	1
cg24879595	12	70954568	-	1
cg05001009	17	93160575	-	1
cg25226874	10	118161481	-	1
cg23712980	2	155246539	-	1
cg11950383	16	92523006	-	1
cg04245693	10	37636925	-	1
cg03054277	11	59879261	-	1
cg04616401	18	35507637	-	1
cg15454066	19	10269005	-	1
cg02135464	12	111905795	-	1
cg24168641	9	56731817	-	1
cg06708432	10	128971699	-	1
cg25841847	2	95166368	-	1
cg01592198	7	45182075	-	1
cg15457058	4	116699185	-	1
cg00056719	15	103806177	-	1
cg26910651	8	34171596	-	1
cg20946504	5	88153535	-	1
cg14332444	3	151459006	-	1
cg13706058	9	89245449	-	1
cg02700369	7	17587469	-	1
cg01755467	8	33945244	-	1
cg01644623	12	86738783	-	1
cg06369833	7	28567346	-	1
cg20347665	X	104409243	-	1
cg21875234	16	11506436	-	1
cg13173903	2	159337474	-	1
cg25012556	13	49713012	-	1
cg15301489	14	64892656	-	1
cg01860947	17	33125394	-	1
cg05203659	16	11506409	-	1
cg10491460	4	151300662	-	1
cg14909603	9	66604892	-	1
cg09034774	9	63247213	-	1
cg00986824	3	109396559	-	1
cg12459542	3	105794971	-	1
cg04354879	11	103862611	-	1
cg05746407	8	122321984	-	1
cg11050908	2	30197011	-	1
cg09425753	2	171365424	-	1
cg04899896	5	98680389	-	1
cg12595013	9	92664366	-	1
cg10141377	11	99532835	-	1
cg06691214	1	65791277	-	1
cg14592474	5	19604442	-	1
cg19116006	2	176517525	-	1
cg05516489	15	104284906	-	1
cg00778995	1	43543985	-	1
cg19156483	2	64811979	-	1
cg19945202	6	120318592	-	1
cg03037622	9	108339832	-	1
cg10383019	7	111904771	-	1
cg04262392	17	25362273	-	1
cg23395398	17	46263673	-	1
cg10635194	3	107350399	-	1
cg10949322	18	3412761	-	1
cg13696942	7	51462233	-	1
cg03024619	6	101241819	-	1
cg09973102	8	125045179	-	1
cg05052194	4	157757934	-	1
cg07339181	10	122598576	-	1
cg14963317	2	152988947	-	1
cg23371278	19	44092510	-	1
cg10755973	2	38753016	-	1
cg05872702	15	6724495	-	1
cg15534364	X	104597222	-	1
cg15660669	16	78133964	-	1
cg13658921	1	130744300	-	1
cg27046659	14	21198281	-	1
cg21407839	16	95891637	-	1
cg08873940	7	45378852	-	1
cg02898094	6	6917532	-	1
cg16905926	1	163977926	-	1
cg16127683	2	119968136	-	1
cg14553506	16	21026225	-	1
cg21672855	15	69080614	-	1
cg21652524	12	87218540	-	1
cg07963363	4	14064674	-	1
cg13875536	2	29205453	-	1
cg11567041	2	5690626	-	1
cg09190824	5	94384936	-	1
cg07522644	17	48099859	-	1
cg11271505	14	21110716	-	1
cg25957240	2	3237369	-	1
cg15297110	3	136530238	-	1
cg21960381	5	34872443	-	1
cg15771763	5	101641092	-	1
cg14506196	19	44267158	-	1
cg05184586	11	101948972	-	1
cg15382538	13	100348617	-	1
cg03203603	11	87815055	-	1
cg22876092	14	35346402	-	1
cg03414764	7	86397944	-	1
cg26089573	11	76670892	-	1
cg25435146	7	3713462	-	1
cg01966787	1	12496181	-	1
cg21630368	7	92975397	-	1
cg08689931	5	9317959	-	1
cg26476852	6	52967325	-	1
cg11171235	13	59419010	-	1
cg08572394	13	96726959	-	1
cg16337939	7	84197374	-	1
cg05970014	13	56449838	-	1
cg17497049	7	5077983	-	1
cg02635948	19	8946979	-	1
cg06990796	11	36417328	-	1
cg15710638	11	120540857	-	1
cg04090147	13	113755401	-	1
cg04276951	11	101989675	-	1
cg02086094	5	35923855	-	1
cg06942701	2	62499811	-	1
cg20741134	1	157666055	-	1
cg22198823	19	4826282	-	1
cg27470027	19	7311153	-	1
cg04568842	6	126802732	-	1
cg05512505	8	4280799	-	1
cg11460727	14	71409827	-	1
cg23598212	7	145561301	-	1
cg13310671	2	169639813	-	1
cg14371731	14	26046408	-	1
cg12911732	4	111766856	-	1
cg05607278	6	30748821	-	1
cg07317551	4	125093871	-	1
cg21229886	10	112972723	-	1
cg23895041	1	37192251	-	1
cg10232654	11	97458356	-	1
cg08863848	6	52986811	-	1
cg01171898	7	101291654	-	1
cg27416312	7	129176509	-	1
cg04446303	16	4720378	-	1
cg03575974	7	29981124	-	1
cg07835293	1	172770985	-	1
cg16096176	1	91437518	-	1
cg03891929	19	33161800	-	1
cg19964638	13	55612802	-	1
cg14608422	14	21198158	-	1
cg03067574	7	16979199	-	1
cg05723499	18	35422743	-	1
cg03844923	3	98402191	-	1
cg26766798	17	25251985	-	1
cg11202785	3	123980152	-	1
cg06229867	10	127635495	-	1
cg14969015	4	119506956	-	1
cg01729717	14	110806978	-	1
cg13608733	7	112008873	-	1
cg12741345	3	90829913	-	1
cg25475603	11	53442756	-	1
cg19809499	4	116699242	-	1
cg10254000	16	18953436	-	1
cg03152602	11	99971937	-	1
cg25401220	17	30707923	-	1
cg25340241	5	23890125	-	1
cg22817039	13	109926520	-	1
cg03175975	1	121715558	-	1
cg08868202	4	130743054	-	1
cg12042503	12	113891509	-	1
cg15951188	11	70150319	-	1
cg01949684	17	35543724	-	1
cg03469079	15	79957230	-	1
cg00691830	2	117580670	-	1
cg05061393	1	76517116	-	1
cg08505456	2	75554846	-	1
cg15528519	7	31659074	-	1
cg06880930	8	96024807	-	1
cg03355998	9	92667693	-	1
cg12122509	11	75857222	-	1
cg13646020	5	68161781	-	1
cg10276404	11	20851488	-	1
cg03905758	8	58245973	-	1
cg16551732	8	62526946	-	1
cg24992007	11	105709333	-	1
cg27506254	1	3228537	-	1
cg16005818	4	153675551	-	1
cg23415789	11	86856656	-	1
cg12322617	8	108753575	-	1
cg00822571	19	32824358	-	1
cg00436183	13	46381361	-	1
cg01430372	11	101349351	-	1
cg16069971	4	35118958	-	1
cg20887442	7	104680121	-	1
cg05963618	11	44364381	-	1
cg06926934	7	72614370	-	1
cg05043908	5	149672329	-	1
cg05889979	6	85961009	-	1
cg02875395	2	17860839	-	1
cg03700449	10	88709330	-	1
cg13851843	7	47937425	-	1
cg15472170	4	150416588	-	1
cg20322375	10	107011229	-	1
cg27560182	4	136242315	-	1
cg03669907	2	106497772	-	1
cg05620842	7	36003961	-	1
cg10549986	12	27424659	-	1
cg04159381	4	110091674	-	1
cg17121176	10	43589655	-	1
cg22402902	11	76127435	-	1
cg11164537	11	60250015	-	1
cg17509220	8	85783131	-	1
cg01808706	2	121293035	-	1
cg03363567	11	87865164	-	1
cg11302943	19	43078160	-	1
cg14596338	16	4684051	-	1
cg26969942	11	103813792	-	1
cg14651363	X	136851605	-	1
cg21285782	3	91293332	-	1
cg12251659	5	124905815	-	1
cg27565880	11	76127403	-	1
cg09174502	9	31584647	-	1
cg12651540	7	82085867	-	1
cg05710997	13	118423291	-	1
cg25110106	3	110028874	-	1
cg13493749	13	49810895	-	1
cg19029301	2	155246537	-	1
cg15455979	15	103122614	-	1
cg13347257	6	114875147	-	1
cg01495907	14	57008720	-	1
cg10193870	12	84984410	-	1
cg13059982	7	92638409	-	1
cg27606567	9	124249628	-	1
cg21490597	3	129156292	-	1
cg13537801	11	121880048	-	1
cg15278043	6	31345492	-	1
cg06324957	9	23805856	-	1
cg13479780	17	49149349	-	1
cg24655222	5	31786863	-	1
cg06785746	11	105038431	-	1
cg18989243	3	104927410	-	1
cg18932798	19	47699139	-	1
cg03635671	18	36531115	-	1
cg26807935	18	36487863	-	1
cg06560524	14	66557779	-	1
cg11331678	2	166974860	-	1
cg04469303	16	99195379	-	1
cg26708817	3	129866846	-	1
cg07168124	14	21118812	-	1
cg23731212	3	76860170	-	1
cg13686537	2	27511382	-	1
cg06576393	19	42844647	-	1
cg11891579	11	45201576	-	1
cg13217064	9	101273673	-	1
cg20866375	11	74068314	-	1
cg05218311	7	98821044	-	1
cg04844543	9	111991772	-	1
cg20274783	5	136664063	-	1
cg11130778	13	55989086	-	1
cg14534739	17	34926504	-	1
cg11196350	12	105363207	-	1
cg19577984	12	92608093	-	1
cg21736089	10	83204797	-	1
cg20977426	4	117786536	-	1
cg19138755	17	30707937	-	1
cg20162381	6	130997381	-	1
cg14381623	2	26476012	-	1
cg26321013	11	100071953	-	1
cg04027548	6	145080433	-	1
cg12431729	4	122149808	-	1
cg17726795	7	31714618	-	1
cg22039234	1	38989151	-	1
cg00830626	15	83235368	-	1
cg20655068	17	35501018	-	1
cg12258307	16	91428258	-	1
cg15179278	11	95361910	-	1
cg17245135	13	85342698	-	1
cg06744574	4	113089205	-	1
cg12270738	4	141622468	-	1
cg05982686	11	86973750	-	1
cg19784903	11	98317270	-	1
cg26035323	4	119330048	-	1
cg10229294	5	122325292	-	1
cg19669107	15	5236455	-	1
cg17560586	6	39237899	-	1
cg03513246	18	22164483	-	1
cg15364725	19	36544785	-	1
cg12080431	10	129351992	-	1
cg20419307	10	107921285	-	1
cg12921614	14	51924952	-	1
cg08969532	19	43078003	-	1
cg22355463	8	80324140	-	1
cg03754311	4	140436516	-	1
cg02155287	13	13804486	-	1
cg08093892	8	72002437	-	1
cg13567392	10	45743610	-	1
cg00405060	16	4448636	-	1
cg26134646	10	61170107	-	1
cg04194674	11	98732253	-	1
cg27115721	12	12530238	-	1
cg10403260	2	93390252	-	1
cg06526980	1	91437556	-	1
cg25749432	19	4301918	-	1
cg13459498	2	165303672	-	1
cg25889750	5	91301873	-	1
cg14453281	12	110157641	-	1
cg00063567	11	31336100	-	1
cg11666140	15	102556735	-	1
cg13868216	15	80312528	-	1
cg21842944	5	147342967	-	1
cg02162462	17	85706688	-	1
cg19580241	6	52986623	-	1
cg12827637	12	81799189	-	1
cg23613205	1	183054298	-	1
cg03745431	1	183874992	-	1
cg17216478	4	139952581	-	1
cg15875860	15	80280344	-	1
cg07385362	17	25998658	-	1
cg18811597	4	108518977	-	1
cg10570838	4	135972509	-	1
cg15112458	5	23890118	-	1
cg18965377	4	32776977	-	1
cg13447391	5	34630335	-	1
cg13847987	2	32133511	-	1
cg14351882	2	25554748	-	1
cg09279412	5	138617146	-	1
cg12860092	2	60284294	-	1
cg14667685	4	125912977	-	1
cg02602423	12	34405343	-	1
cg04504441	11	53442795	-	1
cg16915653	7	146634981	-	1
cg07835437	4	158279006	-	1
cg21935113	19	7465715	-	1
cg26675876	14	64892306	-	1
cg14631690	13	75120542	-	1
cg08655589	6	93190245	-	1
cg02430183	13	49990432	-	1
cg23087992	3	35312132	-	1
cg24904436	15	77747877	-	1
cg13710595	2	120443469	-	1
cg13648682	2	27762468	-	1
cg00788067	18	91690803	-	1
cg19615304	12	26058865	-	1
cg26207141	1	90379383	-	1
cg18760837	17	36879026	-	1
cg27219874	8	107384078	-	1
cg07870982	8	117461639	-	1
cg03529432	6	52950361	-	1
cg22788002	X	96325860	-	1
cg04645545	19	46417086	-	1
cg05869392	14	21116686	-	1
cg00553487	7	26034464	-	1
cg06701726	X	53739794	-	1
cg05656590	3	31849766	-	1
cg08441803	11	97752951	-	1
cg26218726	5	124905821	-	1
cg22122361	5	98566409	-	1
cg22472154	5	34514470	-	1
cg14931631	2	74727716	-	1
cg26066277	11	121952005	-	1
cg24994156	8	108753577	-	1
cg15190599	13	24148029	-	1
cg10643578	4	32776964	-	1
cg27007008	17	36070637	-	1
cg11370512	5	122391057	-	1
cg23665973	1	76173958	-	1
cg07578663	2	9906820	-	1
cg27230711	19	46734060	-	1
cg12646252	X	136851617	-	1
cg23710795	2	176953833	-	1
cg11674844	4	135583956	-	1
cg07204662	19	6953621	-	1
cg14947478	2	157991553	-	1
cg21899276	X	137925822	-	1
cg20227255	17	48099866	-	1
cg09892203	11	109097695	-	1
cg00900735	11	117016774	-	1
cg20471297	12	112869143	-	1
cg10439765	2	167086125	-	1
cg09667001	10	81414780	-	1
cg14530259	2	31899521	-	1
cg07691180	19	5719948	-	1
cg07639739	X	96325860	-	1
cg19209911	7	139124314	-	1
cg13577493	9	108858186	-	1
cg10937890	2	70506957	-	1
cg19220099	16	18597157	-	1
cg20430847	4	157495613	-	1
cg01651170	1	58146487	-	1
cg05975845	2	168937828	-	1
cg27588646	13	100563885	-	1
cg03315484	18	35422981	-	1
cg09512322	7	130920480	-	1
cg11839944	7	47856329	-	1
cg19721680	1	181383896	-	1
cg07960629	4	32776971	-	1
cg15189866	4	136024703	-	1
cg12546181	7	47618466	-	1
cg14933266	11	80329025	-	1
cg13565492	17	48102690	-	1
cg11817453	17	34634888	-	1
cg22640114	1	184119689	-	1
cg04296578	4	118704999	-	1
cg16897634	4	32776980	-	1
cg22120063	13	100423423	-	1
cg10336131	19	5120308	-	1
cg13909534	11	51218535	-	1
cg19099050	6	114875378	-	1
cg10932068	16	18953416	-	1
cg01905589	4	135889173	-	1
cg20454517	5	30816436	-	1
cg05375728	4	105211586	-	1
cg00558702	6	140861924	-	1
cg08699206	5	34184051	-	1
cg10636447	2	153963629	-	1
cg09748975	5	38476335	-	1
cg22836359	6	126745870	-	1
cg24744425	1	137063339	-	1
cg10779674	10	130156765	-	1
cg20395646	5	124848995	-	1
cg22369787	2	117379443	-	1
cg24213507	6	112305560	-	1
cg18770669	6	128053657	-	1
cg23098168	3	110356074	-	1
cg01533258	12	106590703	-	1
cg19733867	15	77238730	-	1
cg07312954	3	91797895	-	1
cg08960156	7	121217869	-	1
cg13694576	2	107045133	-	1
cg25729445	17	38192913	-	1
cg22355031	X	101454801	-	1
cg22775593	X	72648643	-	1
cg05785344	X	49396124	-	1
cg24135606	11	71491197	-	1
cg00946507	11	117271318	-	1
cg13673779	18	74637713	-	1
cg26247646	4	151733921	-	1
cg26742815	18	35422738	-	1
cg01121770	11	75762180	-	1
cg02738256	2	18174050	-	1
cg05343811	12	87079717	-	1
cg01809675	11	33530949	-	1
cg11724493	17	34936124	-	1
cg17376041	11	30502066	-	1
cg13302166	11	69509022	-	1
cg17330672	11	3674253	-	1
cg26998842	11	121417945	-	1
cg23388714	18	71602521	-	1
cg26936311	6	22277791	-	1
cg12175172	9	64870962	-	1
cg09549726	7	59824165	-	1
cg04419618	X	58690075	-	1
cg21502999	10	94578730	-	1
cg19351000	11	24324950	-	1
cg22166703	1	12496179	-	1
cg15168577	18	36592519	-	1
cg05676441	15	23316201	-	1
cg10626744	4	101180716	-	1
cg24839533	4	131958363	-	1
cg04330371	7	72614389	-	1
cg25309759	11	84463613	-	1
cg04167725	8	97153120	-	1
cg17752088	13	95129524	-	1
cg07534440	2	85865076	-	1
cg19925772	4	136871959	-	1
cg14562426	17	35840305	-	1
cg05274534	11	98120700	-	1
cg00668227	4	131096043	-	1
cg20468891	19	8946976	-	1
cg20797858	4	22846795	-	1
cg16894263	X	49392514	-	1
cg08681110	10	37637245	-	1
cg18482164	11	99534079	-	1
cg05680710	17	35839918	-	1
cg03119897	1	135160339	-	1
cg01416227	3	110158064	-	1
cg06744585	8	86142116	-	1
cg20524211	8	11737799	-	1
cg04868078	1	141449763	-	1
cg26485937	18	38451415	-	1
cg21567792	4	126582443	-	1
cg10752731	11	121293716	-	1
cg10163397	8	23299178	-	1
cg05058121	7	125067583	-	1
cg21543987	5	141703257	-	1
cg11944428	19	5502956	-	1
cg24596836	9	76330678	-	1
cg22563312	11	50744043	-	1
cg19781133	5	24832563	-	1
cg21787965	13	16383860	-	1
cg22025478	8	123441634	-	1
cg25195302	19	54076508	-	1
cg17967970	9	68010436	-	1
cg09535358	17	36322455	-	1
cg04728482	13	100492666	-	1
cg16109089	9	27791995	-	1
cg20041802	9	69626402	-	1
cg21455485	4	135002175	-	1
cg16852837	18	71602516	-	1
cg05253021	7	140427715	-	1
cg12213201	3	96566340	-	1
cg14087168	3	89652395	-	1
cg14491820	19	45901922	-	1
cg26083396	6	29653804	-	1
cg06705004	14	58313691	-	1
cg23655615	6	92899802	-	1
cg09143673	17	27624820	-	1
cg26223654	8	86309264	-	1
cg19656282	6	84443506	-	1
cg00497554	1	95190398	-	1
cg24631970	14	64892453	-	1
cg16560077	16	4247139	-	1
cg09291131	12	111930503	-	1
cg15792338	7	38062014	-	1
cg03350042	2	120443536	-	1
cg05675373	3	109396709	-	1
cg19495969	9	35437864	-	1
cg21737675	3	121929380	-	1
cg22894910	4	116837256	-	1
cg10122865	11	22215588	-	1
cg01337429	17	24968212	-	1
cg14940308	6	86578956	-	1
cg23189410	9	92666286	-	1
cg16837525	16	95891620	-	1
cg10242372	2	94180433	-	1
cg19450145	17	6638085	-	1
cg13366219	11	117790949	-	1
cg18411550	10	26727722	-	1
cg25073998	17	89556377	-	1
cg07816637	18	38420876	-	1
cg26704087	17	46263664	-	1
cg14160518	2	170911764	-	1
cg27470303	2	18191983	-	1
cg03620623	7	46642560	-	1
cg13723766	X	37695859	-	1
cg11113644	19	36837066	-	1
cg08112534	4	116681643	-	1
cg22280167	9	46492901	-	1
cg18941893	4	44626256	-	1
cg21122147	8	110411086	-	1
cg00053010	11	98052012	-	1
cg04722914	1	95190405	-	1
cg24268531	3	89517403	-	1
cg15107038	9	70264687	-	1
cg12946524	3	28268933	-	1
cg16161715	4	121149417	-	1
cg05866836	X	143856358	-	1
cg11594731	9	112244248	-	1
cg07929575	3	105794965	-	1
cg26506779	2	183371433	-	1
cg25942789	1	94760628	-	1
cg01393939	3	146603727	-	1
cg16066237	16	94004433	-	1
cg23670599	9	70264731	-	1
cg06011292	11	69509057	-	1
cg21511365	14	65876276	-	1
cg21813473	2	163192921	-	1
cg25370753	1	157264194	-	1
cg12070724	1	134913674	-	1
cg14875449	14	8267140	-	1
cg24170085	14	31880592	-	1
cg18635552	13	73463037	-	1
cg10870443	13	64763290	-	1
cg26220594	4	141758316	-	1
cg20174699	15	100725829	-	1
cg08373003	13	56826973	-	1
cg02813877	5	125058872	-	1
cg18308527	9	115495657	-	1
cg07229938	7	134629557	-	1
cg16492707	16	76693770	-	1
cg18772588	2	183235928	-	1
cg07691152	10	88706384	-	1
cg13800209	2	117582470	-	1
cg13905264	2	30867564	-	1
cg26518327	8	72595254	-	1
cg14929266	8	13296389	-	1
cg24024056	19	45334598	-	1
cg21477170	5	35664269	-	1
cg00993191	4	151923203	-	1
cg08770580	16	21045409	-	1
cg07702255	2	93389791	-	1
cg13208031	14	71408676	-	1
cg26331160	4	157390532	-	1
cg17613214	15	86669349	-	1
cg10857489	8	107627536	-	1
cg25306611	3	155487016	-	1
cg05344430	5	149552271	-	1
cg11473189	9	46682849	-	1
cg01060026	6	117687799	-	1
cg09706512	16	65818452	-	1
cg15621682	14	56265273	-	1
cg26310240	2	154734867	-	1
cg07975032	4	119672211	-	1
cg25952029	11	117869117	-	1
cg02761523	8	86169490	-	1
cg14978172	5	142135258	-	1
cg22595230	2	132900845	-	1
cg25315148	10	129252186	-	1
cg05839636	18	35578423	-	1
cg00600786	14	25214459	-	1
cg04584009	10	82229461	-	1
cg23849781	9	62268373	-	1
cg16423747	11	4772584	-	1
cg19248367	19	4233592	-	1
cg07130520	3	148196615	-	1
cg01485790	5	127020323	-	1
cg19402405	10	68461976	-	1
cg14494468	12	57873189	-	1
cg02720925	5	144905139	-	1
cg01460805	14	71408975	-	1
cg06704122	1	122905153	-	1
cg19741945	9	116153267	-	1
cg24046927	3	146613312	-	1
cg21050240	7	28391330	-	1
cg05923197	14	47293563	-	1
cg17852594	4	118704993	-	1
cg04191530	15	75472553	-	1
cg16678545	8	126196681	-	1
cg24141991	9	44839842	-	1
cg02854695	7	46325761	-	1
cg26046953	11	89439117	-	1
cg12474117	X	96325883	-	1
cg24488810	4	64481635	-	1
cg21690979	8	128421745	-	1
cg05119290	11	73340100	-	1
cg19642835	5	120044982	-	1
cg26663063	15	99918939	-	1
cg23475135	1	93040429	-	1
cg09928203	11	6424174	-	1
cg13603112	4	69828850	-	1
cg00994804	16	94002796	-	1
cg07598082	3	109411750	-	1
cg20088005	7	140427719	-	1
cg12963312	1	21579082	-	1
cg27352514	1	175463481	-	1
cg19173440	7	99699274	-	1
cg00215432	1	76271896	-	1
cg19697530	9	48277263	-	1
cg02390588	15	103687584	-	1
cg20903764	7	113020394	-	1
cg12823329	12	111910939	-	1
cg03416541	16	60478238	-	1
cg14839932	17	48102600	-	1
cg17807479	11	67324831	-	1
cg05507481	3	59417550	-	1
cg02565672	1	174345475	-	1
cg11887629	17	58113431	-	1
cg03385548	5	42545441	-	1
cg13983686	11	37115301	-	1
cg17713751	5	138432097	-	1
cg07961283	16	94004457	-	1
cg07746998	10	4733827	-	1
cg02066409	14	64892440	-	1
cg06926362	10	83172772	-	1
cg19677607	14	69441700	-	1
cg19369780	7	145262290	-	1
cg12137286	7	4896050	-	1
cg20340302	2	175116468	-	1
cg13024202	X	23789267	-	1
cg03465880	4	158393404	-	1
cg22306928	1	76271883	-	1
cg14657116	6	85960874	-	1
cg24932816	3	146613391	-	1
cg06617636	12	81799088	-	1
cg25887254	4	89383771	-	1
cg13703859	13	54087604	-	1
cg16048568	7	72614833	-	1
cg16973098	14	120247289	-	1
cg08329647	7	25962214	-	1
cg12035092	2	50173146	-	1
cg05085809	11	97476640	-	1
cg24473846	2	168937867	-	1
cg27207530	8	124696477	-	1
cg20094282	11	121630147	-	1
cg11880727	12	76816069	-	1
cg12550817	12	78491129	-	1
cg18324126	8	33945241	-	1
cg05931087	1	146495777	-	1
cg27375388	7	130056552	-	1
cg17626178	1	62875693	-	1
cg20649716	18	38031534	-	1
cg24999819	1	40350087	-	1
cg01640606	12	74671174	-	1
cg03527422	4	22847369	-	1
cg00366352	10	94916733	-	1
cg24037166	14	20948494	-	1
cg26745032	X	166447535	-	1
cg20830775	9	108341549	-	1
cg27039501	18	61539263	-	1
cg22639787	2	176516831	-	1
cg05537653	2	92078241	-	1
cg13999330	5	142689420	-	1
cg09632273	17	36008864	-	1
cg24838305	7	46793744	-	1
cg26476595	17	25206683	-	1
cg04788956	8	107384121	-	1
cg14584159	7	142514563	-	1
cg03312703	1	134604547	-	1
cg06680921	7	26642631	-	1
cg06266993	11	97476592	-	1
cg00267012	1	11721188	-	1
cg15913680	7	104124842	-	1
cg25645657	13	116543009	-	1
cg23734759	1	186715844	-	1
cg07082452	14	71411094	-	1
cg05449830	X	104597224	-	1
cg04605084	5	108394651	-	1
cg21855944	11	96153980	-	1
cg10414269	9	105433949	-	1
cg18908524	19	7027094	-	1
cg16602504	17	90107298	-	1
cg04419610	7	47585660	-	1
cg22369786	14	107717813	-	1
cg12077322	7	143128469	-	1
cg22321892	15	85983094	-	1
cg10206657	13	113871332	-	1
cg12284142	X	73163483	-	1
cg25751158	7	80944001	-	1
cg18496502	7	26332954	-	1
cg12972643	16	32179537	-	1
cg07562135	7	29892816	-	1
cg26140688	16	91671660	-	1
cg12514620	4	108518977	-	1
cg02574526	6	89663213	-	1
cg08979686	2	167028816	-	1
cg25977493	3	68151604	-	1
cg21333217	6	117651534	-	1
cg20973743	2	127530871	-	1
cg05835276	10	129211355	-	1
cg13732589	2	29212284	-	1
cg03679521	11	99534375	-	1
cg06816718	12	104417304	-	1
cg21451265	3	121929371	-	1
cg23209537	5	144998030	-	1
cg25027798	18	37628667	-	1
cg26010095	4	110468858	-	1
cg00586365	11	53442761	-	1
cg26777760	X	52801070	-	1
cg00502035	11	70766189	-	1
cg16876647	17	86188544	-	1
cg13327466	2	62732869	-	1
cg10438011	14	107721819	-	1
cg09599130	19	46999114	-	1
cg16004390	10	77308996	-	1
cg21939789	7	117121333	-	1
cg17913274	2	92129307	-	1
cg24368383	4	158193028	-	1
cg21944491	7	28381180	-	1
cg25365214	14	26100353	-	1
cg01320491	9	111901579	-	1
cg10711996	18	6635244	-	1
cg03586390	19	6518441	-	1
cg04400147	14	31668014	-	1
cg03181248	2	74103700	-	1
cg03588460	19	33161902	-	1
cg08992581	2	75537154	-	1
cg27168133	16	32179289	-	1
cg16387669	6	39358543	-	1
cg10162691	11	102719958	-	1
cg00569091	4	153120407	-	1
cg10088527	6	84429437	-	1
cg05808319	2	95457479	-	1
cg21860679	10	100594177	-	1
cg07015911	11	97491936	-	1
cg18301891	12	112477040	-	1
cg24770638	X	103751188	-	1
cg18684142	11	97465468	-	1
cg02862674	17	47084285	-	1
cg04798095	2	182565432	-	1
cg10438649	15	37082793	-	1
cg20276511	17	33207741	-	1
cg24442740	4	135029827	-	1
cg21164975	17	49429023	-	1
cg23546965	1	173626265	-	1
cg11381282	14	58313764	-	1
cg16000599	16	19249442	-	1
cg06724588	8	90464693	-	1
cg27016990	15	67175024	-	1
cg13562841	11	119164170	-	1
cg27424226	15	80072577	-	1
cg02675502	1	75759007	-	1
cg05884032	18	82133939	-	1
cg27051937	17	27754735	-	1
cg16490096	4	124904076	-	1
cg07281948	10	129228507	-	1
cg20003050	11	27207253	-	1
cg13385521	11	80985163	-	1
cg12869958	19	4344390	-	1
cg09362543	4	109647871	-	1
cg06350203	11	84457516	-	1
cg02697246	5	120110643	-	1
cg21503799	8	95441003	-	1
cg05462328	2	72342836	-	1
cg00381697	7	17002478	-	1
cg00682458	17	48102397	-	1
cg04224864	1	158909055	-	1
cg07791997	7	103034306	-	1
cg02991338	12	50639410	-	1
cg03568975	7	80944436	-	1
cg19504123	11	79144266	-	1
cg01986502	3	42311694	-	1
cg17681516	17	86069795	-	1
cg13269449	2	34720156	-	1
cg08023020	17	25434493	-	1
cg13875012	4	150651057	-	1
cg09213403	7	130378320	-	1
cg07910050	17	35839900	-	1
cg14341953	4	42480475	-	1
cg20133326	19	4642589	-	1
cg03775871	17	47571826	-	1
cg06008912	1	52006968	-	1
cg26106778	17	34929429	-	1
cg14558639	7	32091843	-	1
cg21582570	3	106673525	-	1
cg04477010	8	26139012	-	1
cg05156850	6	72467846	-	1
cg19928597	5	137026854	-	1
cg02183231	17	45317825	-	1
cg13874817	9	98385837	-	1
cg25924096	4	22035539	-	1
cg18130905	18	22325355	-	1
cg25338254	13	45539858	-	1
cg11017382	13	105323938	-	1
cg15507730	2	117584812	-	1
cg22071344	17	90107273	-	1
cg15721666	5	117288767	-	1
cg24842967	3	90005627	-	1
cg07233159	18	53385111	-	1
cg05758010	13	93259215	-	1
cg00946032	1	138041278	-	1
cg26375057	9	92664591	-	1
cg16096096	11	21444927	-	1
cg11814826	11	79488974	-	1
cg25650110	16	18597171	-	1
cg04657224	14	64892444	-	1
cg10569606	6	128536614	-	1
cg27437944	3	34677571	-	1
cg12802921	16	17334206	-	1
cg13716208	15	80478949	-	1
cg24902139	17	37969589	-	1
cg19926434	12	79893772	-	1
cg01708711	5	137953843	-	1
cg06380923	17	25216940	-	1
cg17926458	14	117031941	-	1
cg15599146	17	5591943	-	1
cg15714321	16	95891726	-	1
cg01316745	17	44904388	-	1
cg13837097	14	47794787	-	1
cg12329516	2	92462561	-	1
cg18395327	1	76825426	-	1
cg23955684	17	51768373	-	1
cg22787311	8	19827677	-	1
cg09570585	6	38969329	-	1
cg01353608	5	44502678	-	1
cg25923056	7	28222716	-	1
cg05898042	19	29054023	-	1
cg10322510	16	11650054	-	1
cg01956624	1	87625256	-	1
cg25664021	10	129235594	-	1
cg27411091	4	157541961	-	1
cg01246390	4	117250787	-	1
cg12026629	12	114963258	-	1
cg23582836	15	104274265	-	1
cg14219291	7	135937637	-	1
cg02495413	11	117482614	-	1
cg06210197	14	69442708	-	1
cg16426221	4	35118938	-	1
cg00299737	8	89196836	-	1
cg20481153	4	141238375	-	1
cg05029822	7	146642887	-	1
cg16113298	2	107050158	-	1
cg04028315	12	121279828	-	1
cg26717995	14	22397645	-	1
cg13876222	2	26741810	-	1
cg21384883	X	8165181	-	1
cg12803572	11	89958139	-	1
cg00879184	2	18191959	-	1
cg03413835	17	27731707	-	1
cg24222746	2	49498261	-	1
cg07843568	10	81829817	-	1
cg23167035	18	36513123	-	1
cg21322241	18	83730928	-	1
cg26332175	X	139415887	-	1
cg04105760	2	74103752	-	1
cg10329345	4	119136751	-	1
cg14693555	8	88884384	-	1
cg21035356	12	85203747	-	1
cg09211893	12	110582322	-	1
cg22068068	10	109797208	-	1
cg23224511	10	83157418	-	1
cg24365088	6	115457624	-	1
cg09049672	11	44364368	-	1
cg27600205	3	46197781	-	1
cg12894709	18	36947557	-	1
cg04287931	5	98566406	-	1
cg15714776	11	30477724	-	1
cg09033783	X	75230969	-	1
cg14007067	18	82133755	-	1
cg25561581	15	85984039	-	1
cg05503916	11	118743136	-	1
cg09440095	8	67749379	-	1
cg06554744	11	61475934	-	1
cg12520549	2	62500540	-	1
cg17318297	13	107062693	-	1
cg15786972	19	4308897	-	1
cg11755867	8	108632956	-	1
cg19877581	10	124844017	-	1
cg11424597	4	119383715	-	1
cg05784108	5	120044960	-	1
cg23276047	19	56526046	-	1
cg23555471	5	122570098	-	1
cg04185893	3	121929385	-	1
cg26139303	13	96719186	-	1
cg05694921	4	133796668	-	1
cg09910967	10	18116738	-	1
cg09649347	19	57923397	-	1
cg19127360	1	95053955	-	1
cg01382474	9	97997415	-	1
cg06784429	12	115613323	-	1
cg04054593	9	43964502	-	1
cg04334417	2	106771759	-	1
cg00970737	8	85265288	-	1
cg04719435	9	43930459	-	1
cg13212283	10	129198929	-	1
cg05359376	11	78556223	-	1
cg24899767	11	117176306	-	1
cg26225025	3	131781015	-	1
cg17880859	X	166564175	-	1
cg15339058	4	8807016	-	1
cg23197945	19	44642265	-	1
cg05240381	7	147025198	-	1
cg17964510	2	74103724	-	1
cg24806294	15	77528221	-	1
cg08756778	13	116543035	-	1
cg08979194	19	42532977	-	1
cg23535950	19	42186986	-	1
cg02196694	4	7070105	-	1
cg00400832	6	6933189	-	1
cg00019841	18	74995772	-	1
cg01940181	4	157032154	-	1
cg17286258	1	56181536	-	1
cg18079845	6	85961530	-	1
cg12920393	13	22191466	-	1
cg07532542	6	101071862	-	1
cg12530191	9	123653077	-	1
cg24813704	17	35121503	-	1
cg06690459	16	44224275	-	1
cg05208399	17	25667949	-	1
cg25720804	11	33617430	-	1
cg01251131	X	172592150	-	1
cg14207210	11	88420258	-	1
cg07871947	2	167086083	-	1
cg10906729	11	97465472	-	1
cg12009516	7	20295642	-	1
cg20246315	17	37983478	-	1
cg00371107	4	135754039	-	1
cg27297626	12	5269492	-	1
cg02641990	4	104348769	-	1
cg08102602	6	126802532	-	1
cg02790620	4	154640088	-	1
cg13270464	1	76542164	-	1
cg07211472	5	144389232	-	1
cg03754195	X	39405479	-	1
cg17636077	11	108429845	-	1
cg23429746	X	103090698	-	1
cg04325880	18	36856967	-	1
cg11737742	3	109396865	-	1
cg16349206	19	9072482	-	1
cg27133880	19	5638692	-	1
cg03780927	9	45232149	-	1
cg25987077	2	155246594	-	1
cg15894722	15	104372726	-	1
cg22926029	11	79657327	-	1
cg01651570	12	114045511	-	1
cg24487027	19	36838238	-	1
cg01353065	8	107296760	-	1
cg26764972	X	103751178	-	1
cg01805347	4	125665794	-	1
cg15172734	14	26976474	-	1
cg19642230	7	4747640	-	1
cg18815943	4	116699193	-	1
cg18892424	7	139787853	-	1
cg00118719	12	60601158	-	1
cg01678084	9	64915284	-	1
cg14754787	11	85569637	-	1
cg04375213	6	120892658	-	1
cg16865446	2	107060617	-	1
cg24446586	6	52987581	-	1
cg06177522	2	38753024	-	1
cg27529944	15	77614188	-	1
cg16002305	12	108626725	-	1
cg04813639	9	91178010	-	1
cg03498913	2	71358346	-	1
cg25317585	14	126261107	-	1
cg18503615	12	87229893	-	1
cg20120430	14	21906975	-	1
cg19091677	8	58438155	-	1
cg24404479	7	70038324	-	1
cg26616078	6	38680228	-	1
cg00304629	11	20115829	-	1
cg21472783	12	78019671	-	1
cg26112893	4	152995076	-	1
cg22569836	2	122291418	-	1
cg06785624	15	77181792	-	1
cg14460003	2	155537537	-	1
cg00243547	18	8040006	-	1
cg15965006	17	35781988	-	1
cg06734027	X	49676491	-	1
cg10101470	5	107393965	-	1
cg00015930	4	117786634	-	1
cg02325951	12	101360845	-	1
cg02231404	2	184020237	-	1
cg00478198	X	7395646	-	1
cg16805117	13	21659711	-	1
cg19240678	9	29101948	-	1
cg00940287	X	62071920	-	1
cg06274671	8	90464453	-	1
cg06499652	7	116140842	-	1
cg15243024	5	31827414	-	1
cg13250388	15	81073759	-	1
cg02344911	15	104328353	-	1
cg09236176	11	119958718	-	1
cg00417421	2	171784100	-	1
cg05977669	6	52987573	-	1
cg03604796	6	35406287	-	1
cg06871798	4	131976745	-	1
cg01863808	14	56264894	-	1
cg13739279	17	68258089	-	1
cg15316716	14	72108921	-	1
cg20276947	11	122230624	-	1
cg26059153	2	142185402	-	1
cg04398451	11	61228889	-	1
cg26870093	8	125303017	-	1
cg24428002	11	71070098	-	1
cg15149866	15	38796406	-	1
cg09219451	6	52986626	-	1
cg03740978	18	15443770	-	1
cg04253816	11	70720342	-	1
cg23499194	10	83183569	-	1
cg13407975	8	73025653	-	1
cg22871947	14	33199677	-	1
cg09125402	15	77747647	-	1
cg16555755	2	105061008	-	1
cg10095226	1	138395343	-	1
cg10428279	2	128352710	-	1
cg05336094	4	126582720	-	1
cg10550166	2	113748682	-	1
cg22376822	9	49417558	-	1
cg19149410	11	95783406	-	1
cg07206010	X	75204184	-	1
cg16136038	15	100562978	-	1
cg06296107	19	42571528	-	1
cg12875775	19	6527776	-	1
cg12773325	7	145851051	-	1
cg07590839	1	88811994	-	1
cg08376191	3	70310616	-	1
cg15480114	17	35850189	-	1
cg27193021	7	116974846	-	1
cg03127034	17	49433780	-	1
cg22839729	11	89149590	-	1
cg15511625	6	115457660	-	1
cg25320562	5	25987656	-	1
cg16447652	11	90396643	-	1
cg14839351	18	26310775	-	1
cg20724004	5	31474328	-	1
cg13818726	7	86289390	-	1
cg09526712	17	26015651	-	1
cg12614029	7	145851055	-	1
cg04813781	1	88811970	-	1
cg06981817	18	70520178	-	1
cg17160984	7	140430832	-	1
cg12339424	17	76243910	-	1
cg23428507	3	154713945	-	1
cg15116677	18	75035818	-	1
cg06862374	1	76153805	-	1
cg02433018	3	151459008	-	1
cg26502263	5	67679458	-	1
cg08825223	14	26154670	-	1
cg22198907	11	50821086	-	1
cg16020249	4	135002192	-	1
cg00661399	17	35619366	-	1
cg14036868	17	81865783	-	1
cg01966335	13	56829369	-	1
cg07380496	13	101449891	-	1
cg09288658	2	73109313	-	1
cg20623036	7	17587486	-	1
cg03515557	15	49437295	-	1
cg02565068	17	7631341	-	1
cg06291428	2	85595865	-	1
cg08163785	5	112250951	-	1
cg19210770	1	76825408	-	1
cg03056854	4	141106224	-	1
cg15142246	8	27451554	-	1
cg25860425	19	6278235	-	1
cg10530883	13	73466628	-	1
cg06348377	15	81349762	-	1
cg04946721	11	107701332	-	1
cg08089301	11	97491955	-	1
cg09818502	15	68070887	-	1
cg19194595	X	20783359	-	1
cg12560877	9	31414832	-	1
cg05525812	2	75576482	-	1
cg05067991	5	124906006	-	1
cg01354921	15	100725839	-	1
cg06508445	18	53384854	-	1
cg25896944	X	159026644	-	1
cg05743982	11	76715239	-	1
cg07775855	12	82209784	-	1
cg21639988	11	122000713	-	1
cg04548513	18	38709724	-	1
cg08743881	11	79657310	-	1
cg02195366	X	172592121	-	1
cg15785868	5	116411655	-	1
cg12534150	18	34888488	-	1
cg15449899	4	124904066	-	1
cg16528022	12	78475232	-	1
cg02567756	9	100963782	-	1
cg13834146	9	57948218	-	1
cg05222995	5	121549304	-	1
cg15592945	1	183874994	-	1
cg17830061	18	59006470	-	1
cg04553410	5	25009804	-	1
cg09754110	4	151433513	-	1
cg24377657	2	111122312	-	1
cg02544684	2	175974566	-	1
cg16510127	3	90039004	-	1
cg21229135	12	85265024	-	1
cg26687844	6	17553946	-	1
cg27441689	2	121025940	-	1
cg14974749	6	52944246	-	1
cg08384999	X	12281479	-	1
cg07573727	12	86308571	-	1
cg17159093	1	58958113	-	1
cg08991457	8	27451528	-	1
cg17087331	7	132312591	-	1
cg12521678	X	75688634	-	1
cg03327386	17	68328963	-	1
cg01506399	11	95361904	-	1
cg21781916	5	124905805	-	1
cg17831269	4	154877833	-	1
cg20826416	17	36109989	-	1
cg16764494	9	46169238	-	1
cg25333258	11	6010139	-	1
cg15257930	X	172592152	-	1
cg04881720	2	184020846	-	1
cg12704708	X	7594761	-	1
cg25691834	5	137091039	-	1
cg00706674	6	102387889	-	1
cg14945867	14	47697105	-	1
cg09848218	12	115142126	-	1
cg26834624	5	145473928	-	1
cg18058532	2	107050177	-	1
cg06359703	4	122132078	-	1
cg27343663	11	121397634	-	1
cg21333147	2	171041261	-	1
cg03846926	2	18175905	-	1
cg22488975	1	154595117	-	1
cg15603959	14	31508138	-	1
cg02172150	5	133311690	-	1
cg11460331	17	82701789	-	1
cg02313829	7	102114158	-	1
cg02985724	1	175727273	-	1
cg24360733	13	116543052	-	1
cg13361007	1	44974085	-	1
cg22148191	5	117488714	-	1
cg06179749	4	130699137	-	1
cg23025893	16	20362335	-	1
cg03505148	10	128762605	-	1
cg19142026	6	52933054	-	1
cg09366730	5	34870853	-	1
cg06316695	17	34928287	-	1
cg09249800	4	154778023	-	1
cg05643303	15	104327965	-	1
cg23888281	4	118822974	-	1
cg14457439	7	113020396	-	1
cg07758077	3	90901606	-	1
cg20710888	4	35454499	-	1
cg17623341	2	156599849	-	1
cg06584112	8	118492683	-	1
cg12086936	2	107050008	-	1
cg16652621	4	135300048	-	1
cg13406423	15	44997151	-	1
cg24330922	17	36972188	-	1
cg10832012	5	25075003	-	1
cg10491652	3	90034778	-	1
cg13544847	14	71408811	-	1
cg05640558	5	136713343	-	1
cg07143083	5	133311543	-	1
cg09596958	10	128761845	-	1
cg25149069	8	127732118	-	1
cg03578331	2	61644978	-	1
cg12244464	15	79920903	-	1
cg18459189	2	115669957	-	1
cg02974928	1	157593191	-	1
cg02197303	5	35548762	-	1
cg24203851	10	40896049	-	1
cg10192893	5	68159273	-	1
cg18958339	9	31848028	-	1
cg08599635	8	116485158	-	1
cg01585322	10	118161648	-	1
cg12843022	2	93595213	-	1
cg02036832	17	25216933	-	1
cg26875450	3	97427695	-	1
cg13834844	19	45334362	-	1
cg02451362	11	122035611	-	1
cg08602305	19	33161816	-	1
cg19092105	7	83462606	-	1
cg27049517	7	30209705	-	1
cg01697719	16	18948763	-	1
cg25034117	11	109038360	-	1
cg11859641	14	71775973	-	1
cg24552876	X	76111103	-	1
cg08941714	15	100215500	-	1
cg06219103	19	7039651	-	1
cg13872831	9	109010486	-	1
cg19406975	11	59057032	-	1
cg12137402	X	102289660	-	1
cg23508333	16	94004471	-	1
cg02611097	13	85204398	-	1
cg17843418	11	120547048	-	1
cg03056321	X	104409311	-	1
cg11757357	7	140427126	-	1
cg14539516	X	49392503	-	1
cg03053914	1	163977934	-	1
cg22896493	3	109533525	-	1
cg11407741	2	9924546	-	1
cg06674527	9	66317007	-	1
cg15588177	4	158362932	-	1
cg00799121	11	51249298	-	1
cg18006085	11	95783403	-	1
cg09247981	19	47826705	-	1
cg05180847	18	36488733	-	1
cg20650693	11	97235332	-	1
cg19745637	4	102327010	-	1
cg07169368	13	96131638	-	1
cg06291328	11	80242556	-	1
cg03902214	12	78018623	-	1
cg20434586	17	48006701	-	1
cg15784006	5	145440808	-	1
cg02707552	7	46870866	-	1
cg15396686	5	36034435	-	1
cg10126715	4	127433220	-	1
cg00824109	6	126980688	-	1
cg13635262	14	34835698	-	1
cg08186362	2	182443163	-	1
cg11326968	10	71380870	-	1
cg08502239	11	68508051	-	1
cg21834061	17	38350101	-	1
cg15932738	6	126802543	-	1
cg06324983	3	107604225	-	1
cg20585869	14	69441637	-	1
cg22644163	5	139417842	-	1
cg04768697	10	80410205	-	1
cg01180479	19	5725980	-	1
cg14906304	2	73309811	-	1
cg02147028	11	103240128	-	1
cg24008929	17	35024321	-	1
cg02057783	11	100003875	-	1
cg04170451	18	8040012	-	1
cg00226545	8	93246924	-	1
cg21487830	11	95362039	-	1
cg10774155	5	131939699	-	1
cg20116491	11	116759994	-	1
cg13934266	9	76645086	-	1
cg04913160	7	81645872	-	1
cg08304084	8	90450339	-	1
cg11558850	19	42977161	-	1
cg14464791	9	45338513	-	1
cg11358565	4	111859229	-	1
cg04718234	3	20024642	-	1
cg20357628	2	180474877	-	1
cg26573797	8	110501243	-	1
cg07101782	9	112792431	-	1
cg17386710	5	133449618	-	1
cg14525473	5	33838581	-	1
cg03632832	15	103806598	-	1
cg10766172	5	136664069	-	1
cg11364468	5	139085924	-	1
cg25924583	11	86407023	-	1
cg01451391	11	91498047	-	1
cg22783100	2	33052025	-	1
cg02517134	16	64816430	-	1
cg22204479	2	148945877	-	1
cg17978996	10	44047887	-	1
cg00198102	3	98464663	-	1
cg20362529	5	35689904	-	1
cg05191700	18	35422971	-	1
cg19332710	2	166021838	-	1
cg07659240	X	72648632	-	1
cg13612083	10	29533252	-	1
cg14859047	9	103777429	-	1
cg27240008	18	83730932	-	1
cg10723146	12	78361710	-	1
cg17243637	4	119330105	-	1
cg14418275	19	4957184	-	1
cg08018585	14	76838946	-	1
cg13802316	7	147669275	-	1
cg18584265	10	80267387	-	1
cg12030788	6	29838626	-	1
cg05390437	11	122765201	-	1
cg14871385	16	18597142	-	1
cg14639847	15	104315429	-	1
cg21200656	2	148945721	-	1
cg03693760	4	150650816	-	1
cg03167339	5	141897224	-	1
cg03001463	1	58146754	-	1
cg00010954	8	93512778	-	1
cg06804312	16	29250703	-	1
cg11667020	2	148945694	-	1
cg06699461	7	140354199	-	1
cg12500891	2	85865103	-	1
cg13766489	2	30575529	-	1
cg12963084	4	141886444	-	1
cg10207277	15	49436439	-	1
cg05232576	2	132108133	-	1
cg25652824	18	61856303	-	1
cg21196659	19	4770538	-	1
cg00005306	7	130553375	-	1
cg23015696	16	26578977	-	1
cg21638108	8	72566127	-	1
cg10823804	4	132144657	-	1
cg23983671	18	82118464	-	1
cg14851108	14	35346398	-	1
cg05353133	8	125701520	-	1
cg27016163	2	75511216	-	1
cg03627705	11	4662367	-	1
cg05264760	7	46793361	-	1
cg04985273	8	108240739	-	1
cg04576568	1	76824167	-	1
cg05169951	17	24485421	-	1
cg09010067	11	81483198	-	1
cg08269394	4	150525711	-	1
cg11839979	X	146024111	-	1
cg22604316	4	117750304	-	1
cg27518993	9	107820163	-	1
cg00781875	3	89832518	-	1
cg11018357	11	70192746	-	1
cg26369667	9	8134260	-	1
cg17487170	11	52952385	-	1
cg14768335	2	71270980	-	1
cg25967157	2	124304720	-	1
cg02075410	3	88019756	-	1
cg12340868	14	34835690	-	1
cg12886066	2	73806956	-	1
cg02847589	4	139079436	-	1
cg21302839	11	50839026	-	1
cg20664636	11	76101054	-	1
cg19567046	11	102500251	-	1
cg12273770	7	91927469	-	1
cg18844144	14	55810882	-	1
cg11338643	17	8652257	-	1
cg22913933	11	97455848	-	1
cg11054924	12	3334984	-	1
cg05822022	10	130370206	-	1
cg22120094	15	58477812	-	1
cg25953239	2	75535584	-	1
cg25019126	3	131781344	-	1
cg10100747	12	83876019	-	1
cg04456021	11	98196267	-	1
cg06690735	17	37390105	-	1
cg05906144	7	135131763	-	1
cg17853575	4	110839275	-	1
cg03306374	7	125290081	-	1
cg16844989	2	162445435	-	1
cg13567870	10	76538975	-	1
cg08802203	1	88812010	-	1
cg02742906	8	12620695	-	1
cg07044548	14	71869467	-	1
cg02014853	17	38192925	-	1
cg12245706	6	85519177	-	1
cg23449010	2	183367271	-	1
cg23950688	2	120443740	-	1
cg04072768	11	30631677	-	1
cg14658804	11	35554495	-	1
cg13768953	11	70854130	-	1
cg25832771	1	15123326	-	1
cg09568217	11	70663527	-	1
cg19547972	5	136823138	-	1
cg08406370	7	125289587	-	1
cg01812826	15	58477000	-	1
cg11523538	1	180598543	-	1
cg11255394	15	104259028	-	1
cg04148091	8	118922354	-	1
cg04101060	13	56824965	-	1
cg07802900	11	122187788	-	1
cg02980631	17	5005259	-	1
cg03717570	11	117016765	-	1
cg24151352	13	32301158	-	1
cg04530992	2	72166200	-	1
cg26639039	2	167086099	-	1
cg07608565	7	4526722	-	1
cg20086579	9	22505003	-	1
cg22466171	3	140873017	-	1
cg11859541	8	27451545	-	1
cg06127256	8	110300851	-	1
cg17158618	10	122598574	-	1
cg20014819	11	115001231	-	1
cg04807900	1	130272747	-	1
cg24664570	2	60284307	-	1
cg24829313	19	7311157	-	1
cg21245132	2	26733651	-	1
cg18469550	8	70957845	-	1
cg03037150	15	104327968	-	1
cg19401340	11	88420256	-	1
cg19589652	7	4989220	-	1
cg11301556	2	167086085	-	1
cg04937080	4	105211593	-	1
cg18425696	12	74734035	-	1
cg04685880	7	4977427	-	1
cg22614239	9	92685642	-	1
cg20608783	4	131964196	-	1
cg17553300	14	28977862	-	1
cg06524757	14	99919783	-	1
cg05882782	19	9027314	-	1
cg19593285	2	156594267	-	1
cg27432847	3	129859838	-	1
cg16836056	3	42311336	-	1
cg00329154	7	140427681	-	1
cg16095795	1	76854011	-	1
cg03143742	16	18156581	-	1
cg09503194	15	82929191	-	1
cg19788831	15	96890847	-	1
cg08813197	8	110499300	-	1
cg05279076	15	38796415	-	1
cg02466008	15	28087792	-	1
cg03402994	5	110395684	-	1
cg24599205	3	109396879	-	1
cg07648749	12	58030400	-	1
cg17427639	4	140505234	-	1
cg23877401	5	124904708	-	1
cg27188115	8	95481152	-	1
cg15007959	7	46261201	-	1
cg13355248	11	120942159	-	1
cg18020679	17	34936133	-	1
cg19226007	11	104205251	-	1
cg11229533	17	82919973	-	1
cg23398076	11	19192002	-	1
cg26930643	4	116178080	-	1
cg06684987	8	14446216	-	1
cg23946286	5	141429695	-	1
cg04591732	11	121677013	-	1
cg16557308	4	110839268	-	1
cg00744351	11	71455351	-	1
cg22361816	17	34960633	-	1
cg16956543	15	85983092	-	1
cg26031047	15	61628264	-	1
cg13244241	19	45406096	-	1
cg14508643	3	89399413	-	1
cg18432864	9	46753222	-	1
cg06632207	15	104007897	-	1
cg14048780	13	52531586	-	1
cg03027977	6	38969121	-	1
cg06644124	1	139222402	-	1
cg17921464	10	128761836	-	1
cg20548934	1	176627406	-	1
cg08709073	13	107062781	-	1
cg08478074	3	109533523	-	1
cg23178322	11	70457531	-	1
cg02886837	11	53442768	-	1
cg11186981	X	73163505	-	1
cg25474442	15	76928758	-	1
[truncated: 17,339 more rows]
