# Supplementary material for: Usability of human Infinium MethylationEPIC BeadChip for mouse DNA methylation studies
Source: BMC Bioinformatics. 2017 Nov 15;18:486. doi: 10.1186/s12859-017-1870-y (PMC5688710; doi:10.1186/s12859-017-1870-y)
Supplement: Supplementary file 18 — C3H_HeJ_EPIC. (XLS 1812 kb) [file 12859_2017_1870_MOESM18_ESM.xls]

## Sheet: Mapinfo_19361
	CHR	Mapinfo	Strand	Infinium_Design_Type
cg01675618	3	90824919	-	1
cg08193650	17	86168950	-	1
cg11413800	8	86478468	-	1
cg22914934	7	101504576	-	1
cg06523030	15	49523086	-	1
cg19375314	7	15274980	-	1
cg25928603	1	58087128	-	1
cg04836978	X	106281126	-	1
cg04645063	17	24224781	-	1
cg05351940	1	75554120	-	1
cg00811777	17	35774336	-	1
cg22441074	11	76072051	-	1
cg16546279	11	103853214	-	1
cg09628838	11	83697314	-	1
cg25365565	6	139479979	-	1
cg13977827	4	84040685	-	1
cg27289462	12	105364746	-	1
cg13352750	6	53114902	-	1
cg08877293	19	5482720	-	1
cg17991604	9	95927391	-	1
cg08611470	19	47533966	-	1
cg24540710	11	96417753	-	1
cg08169020	12	81830428	-	1
cg05524529	11	44188707	-	1
cg23740135	17	49318010	-	1
cg19504702	11	58821812	-	1
cg11686940	7	66282047	-	1
cg06559364	17	27656693	-	1
cg08125081	4	153409783	-	1
cg25729807	15	100221823	-	1
cg19645734	15	100337708	-	1
cg14282180	17	89696692	-	1
cg10115987	1	76773135	-	1
cg17801860	9	103804747	-	1
cg06837355	8	126661476	-	1
cg16984619	7	108757051	-	1
cg04361145	2	35701838	-	1
cg19622078	4	135095737	-	1
cg14592406	5	117448808	-	1
cg03407756	16	44739051	-	1
cg05372365	6	84700046	-	1
cg11466301	8	109411317	-	1
cg22232120	18	8058939	-	1
cg06147822	2	176994450	-	1
cg22696982	2	76227615	-	1
cg05792022	3	53304491	-	1
cg22218911	3	92105637	-	1
cg06220235	16	10946273	-	1
cg21686797	17	37238782	-	1
cg18050295	6	92354783	-	1
cg00613914	10	61267837	-	1
cg20882208	3	42336116	-	1
cg25745773	2	157840259	-	1
cg25926008	10	41917399	-	1
cg26978172	17	35992850	-	1
cg18875435	17	32947440	-	1
cg12975464	3	53139133	-	1
cg07310671	8	122228276	-	1
cg00564759	7	130307594	-	1
cg25416230	6	48715493	-	1
cg10093679	19	5647849	-	1
cg08292112	5	66809231	-	1
cg20168230	4	127666515	-	1
cg19482025	9	33137206	-	1
cg03778388	10	109775898	-	1
cg15993795	10	120998444	-	1
cg27595582	7	93168244	-	1
cg26543180	6	127091297	-	1
cg06263372	18	26136536	-	1
cg11667683	5	9350868	-	1
cg03481131	4	64725483	-	1
cg24219929	9	70293366	-	1
cg00049718	3	105087588	-	1
cg11050601	13	71065520	-	1
cg02647941	9	92702839	-	1
cg04468543	13	96548554	-	1
cg10503284	14	54692170	-	1
cg12526346	6	139183318	-	1
cg14177917	1	36809286	-	1
cg24843246	8	3550871	-	1
cg17069313	8	47974317	-	1
cg07925619	11	101907576	-	1
cg13175861	2	74048445	-	1
cg26504197	13	75512274	-	1
cg24720192	17	81655869	-	1
cg04739647	2	75783979	-	1
cg09012513	8	34589171	-	1
cg27605355	11	118299213	-	1
cg10496350	12	83515573	-	1
cg09258813	8	27760622	-	1
cg21837669	10	88433359	-	1
cg08409804	5	125131249	-	1
cg08730747	16	4703102	-	1
cg24594830	10	112389213	-	1
cg17708456	3	31589865	-	1
cg01496648	8	107704731	-	1
cg06980387	13	85496795	-	1
cg00437048	13	6728281	-	1
cg13160221	14	70302595	-	1
cg06887159	2	93750384	-	1
cg07771338	16	18904488	-	1
cg18082337	9	92716436	-	1
cg16805150	5	146043931	-	1
cg12111170	14	12545267	-	1
cg21825840	19	5149499	-	1
cg10144604	2	176993244	-	1
cg11528849	2	80710047	-	1
cg03341723	17	34897904	-	1
cg23479730	12	110076290	-	1
cg04346261	17	82427963	-	1
cg01420426	4	122388966	-	1
cg05167251	2	75783982	-	1
cg23063716	9	57958174	-	1
cg11869721	7	124225888	-	1
cg15561583	11	22279269	-	1
cg08683012	7	99715815	-	1
cg03527353	2	107404558	-	1
cg12977696	11	76983973	-	1
cg07359369	2	120605857	-	1
cg02624737	15	77186803	-	1
cg04313601	7	113749450	-	1
cg19109729	8	123625241	-	1
cg09515097	16	4649642	-	1
cg12646972	1	138521388	-	1
cg22777520	17	35951418	-	1
cg13462935	3	90810742	-	1
cg26717983	1	23290965	-	1
cg19667082	15	90571493	-	1
cg04678743	6	31352717	-	1
cg10814176	11	100300047	-	1
cg04882273	8	101117165	-	1
cg02346313	3	53139139	-	1
cg25916282	2	75820613	-	1
cg04085768	3	130127325	-	1
cg14044874	6	93466409	-	1
cg15088000	7	28992866	-	1
cg25623174	10	81527197	-	1
cg21411075	2	128754575	-	1
cg16745091	1	120903706	-	1
cg03831465	2	105276943	-	1
cg17215497	2	25993961	-	1
cg05835545	X	111938808	-	1
cg06090630	17	24484942	-	1
cg09556632	4	123128078	-	1
cg12308391	9	50335809	-	1
cg11994584	X	96816022	-	1
cg05291069	7	135933442	-	1
cg01044722	11	69816795	-	1
cg05492845	19	7037752	-	1
cg21046967	11	99828744	-	1
cg17733353	2	27859381	-	1
cg03312572	12	36072778	-	1
cg13482308	4	45473973	-	1
cg27196194	10	82353552	-	1
cg24799921	14	20771422	-	1
cg22253255	11	70543836	-	1
cg24761507	11	85867364	-	1
cg03653137	17	34800700	-	1
cg10479082	6	54701037	-	1
cg03451670	1	91152838	-	1
cg24700222	3	147960604	-	1
cg10090256	4	121380787	-	1
cg20074371	9	116938615	-	1
cg16810054	2	157869445	-	1
cg27566289	11	96543770	-	1
cg01988539	13	93366085	-	1
cg07024996	5	31909311	-	1
cg27294054	7	4797083	-	1
cg10024000	11	80626193	-	1
cg11651961	11	31314540	-	1
cg26456022	15	8634920	-	1
cg14127398	4	32827983	-	1
cg04118306	14	67854795	-	1
cg07817883	4	131914274	-	1
cg05223760	X	7648854	-	1
cg05661612	X	39630893	-	1
cg17021559	14	19473160	-	1
cg01546568	6	79482621	-	1
cg13053914	5	138071551	-	1
cg11837181	4	157568542	-	1
cg22095507	8	37277139	-	1
cg10268491	6	110511523	-	1
cg21551704	13	93773423	-	1
cg05971891	1	44364375	-	1
cg08224646	8	107699422	-	1
cg02257300	7	20296469	-	1
cg23667405	17	36092566	-	1
cg14544505	18	68561338	-	1
cg22014887	5	35282818	-	1
cg15316734	6	127332034	-	1
cg15723222	11	86979155	-	1
cg10092265	11	70974242	-	1
cg01641792	9	21653082	-	1
cg17036062	X	95970075	-	1
cg25291396	2	34128234	-	1
cg24435866	3	91053538	-	1
cg16636935	18	21124129	-	1
cg02952918	5	118233679	-	1
cg17864357	15	80035163	-	1
cg19186145	17	87616527	-	1
cg05299650	15	100189150	-	1
cg08248516	6	53084787	-	1
cg27093143	7	31860934	-	1
cg19443023	11	121613191	-	1
cg06640637	2	166061317	-	1
cg20448966	11	122196131	-	1
cg19591512	9	103804751	-	1
cg03421073	11	51044992	-	1
cg13873889	17	36080796	-	1
cg15585318	14	27353298	-	1
cg11157771	11	74454942	-	1
cg11360931	17	36093857	-	1
cg00522555	9	21682018	-	1
cg00751785	X	18563583	-	1
cg00783945	1	134601000	-	1
cg17734803	4	101443548	-	1
cg25315731	17	29974050	-	1
cg08911275	2	75754145	-	1
cg19742111	19	4775087	-	1
cg14006463	6	127091499	-	1
cg04571321	7	30518840	-	1
cg08499046	2	107413079	-	1
cg16718678	19	6466298	-	1
cg04214350	1	138332971	-	1
cg14379462	2	27357552	-	1
cg17452291	5	9350854	-	1
cg20139338	19	6896337	-	1
cg18080819	7	147734736	-	1
cg00441027	1	94458666	-	1
cg20109541	16	66801296	-	1
cg21039708	14	48014573	-	1
cg25052737	6	24508300	-	1
cg07665466	9	101071431	-	1
cg17816390	8	27507554	-	1
cg06892439	17	37846390	-	1
cg07094533	1	88718784	-	1
cg23203698	12	5151985	-	1
cg16688031	18	36640577	-	1
cg26348180	16	30512761	-	1
cg01185682	11	91797385	-	1
cg06462727	4	125147951	-	1
cg25333181	6	117903005	-	1
cg00107914	17	36096462	-	1
cg18397073	7	26229003	-	1
cg13011604	9	112289661	-	1
cg01721429	8	87105945	-	1
cg25947544	14	11315741	-	1
cg21824343	11	76698025	-	1
cg19940537	10	72230268	-	1
cg01342411	8	113614101	-	1
cg23235460	16	24791910	-	1
cg00680003	17	36941931	-	1
cg09527731	11	54427498	-	1
cg03794219	2	32792615	-	1
cg20919680	1	76806018	-	1
cg24341236	X	77539226	-	1
cg01464969	5	34459726	-	1
cg20046608	11	87184241	-	1
cg19148137	6	31676991	-	1
cg27131953	5	25003366	-	1
cg21865157	4	144000228	-	1
cg03960952	10	113121982	-	1
cg21996137	13	46802590	-	1
cg26860994	6	28917886	-	1
cg22961278	5	100101774	-	1
cg06652112	16	30513901	-	1
cg22901100	17	49166667	-	1
cg26164681	6	30183570	-	1
cg18175036	13	105428302	-	1
cg26957677	10	53252311	-	1
cg01108400	2	30865081	-	1
cg16029875	1	135731549	-	1
cg17876581	8	78953549	-	1
cg01439340	11	121958182	-	1
cg02506324	19	4774450	-	1
cg08180952	9	57958171	-	1
cg10653296	14	122745649	-	1
cg08178756	15	86901721	-	1
cg04674734	6	54700215	-	1
cg22105332	17	37939049	-	1
cg07579618	X	146858289	-	1
cg06716807	5	31929909	-	1
cg22835709	2	121424661	-	1
cg22127730	4	154071952	-	1
cg23446033	2	19101601	-	1
cg14591280	5	132847139	-	1
cg01525669	8	8842266	-	1
cg16519705	4	155272992	-	1
cg01279418	8	125080688	-	1
cg26224223	7	38374181	-	1
cg05728201	5	88473149	-	1
cg20772300	11	117799322	-	1
cg02128325	18	36955517	-	1
cg08368788	6	4914612	-	1
cg15135704	4	143885668	-	1
cg03848676	15	80466927	-	1
cg04945331	9	101308246	-	1
cg26324606	13	64829771	-	1
cg19592439	9	100382318	-	1
cg02058918	4	47805286	-	1
cg22740006	19	4642175	-	1
cg16677019	11	105390026	-	1
cg26360961	6	126624406	-	1
cg15169878	15	79582337	-	1
cg09658576	6	39466159	-	1
cg07979106	14	120972955	-	1
cg20917706	14	70516445	-	1
cg19158325	11	69978326	-	1
cg12001355	13	113880840	-	1
cg08422745	8	58710130	-	1
cg20115868	2	71861344	-	1
cg18072802	5	76477328	-	1
cg19447973	17	80344360	-	1
cg05270634	11	103016011	-	1
cg19356389	17	34898321	-	1
cg13176715	16	5304731	-	1
cg04927889	14	10835090	-	1
cg08128826	1	141428113	-	1
cg06070960	9	103804921	-	1
cg18665732	19	33218836	-	1
cg18142615	9	33135812	-	1
cg11531628	4	135265804	-	1
cg08127858	17	25265585	-	1
cg22694153	4	118135594	-	1
cg06036563	7	142491595	-	1
cg13264311	3	131647927	-	1
cg18918349	10	43220757	-	1
cg14328683	2	25854875	-	1
cg21639435	8	73836050	-	1
cg13242392	15	8507220	-	1
cg02185531	1	89263372	-	1
cg19859323	X	59584812	-	1
cg22696073	17	34993410	-	1
cg12177793	14	55433225	-	1
cg04801617	10	86065700	-	1
cg00674395	11	70477708	-	1
cg15457037	2	184431041	-	1
cg27542366	7	116357373	-	1
cg12692042	18	21876347	-	1
cg02039267	19	60067575	-	1
cg16039964	11	71380362	-	1
cg20570761	11	100278136	-	1
cg23834494	10	118207248	-	1
cg22315440	4	110332385	-	1
cg06468969	11	109085022	-	1
cg15712577	5	131178590	-	1
cg25019648	11	116455695	-	1
cg14062745	11	20449809	-	1
cg11686722	2	117960035	-	1
cg15968297	5	34010278	-	1
cg05340339	4	139076295	-	1
cg20211779	2	105276819	-	1
cg05890285	6	114997162	-	1
cg07313502	2	25454564	-	1
cg26692294	13	71271921	-	1
cg08337312	2	172254036	-	1
cg10424330	8	111601686	-	1
cg20820767	4	119382564	-	1
cg04210573	X	104924977	-	1
cg07960450	11	7094260	-	1
cg13157098	15	8507183	-	1
cg25636132	15	100190395	-	1
cg18977541	19	45390663	-	1
cg00044463	1	155288693	-	1
cg26177966	7	26415033	-	1
cg12477716	11	97485459	-	1
cg06197760	13	38975982	-	1
cg23965099	1	90268630	-	1
cg23729501	3	149449952	-	1
cg22542300	13	38975995	-	1
cg03721993	12	112432402	-	1
cg12146864	10	129422490	-	1
cg23506944	11	78482095	-	1
cg25967745	12	110438396	-	1
cg18590015	10	18747465	-	1
cg02331143	4	122137793	-	1
cg00560671	14	57385176	-	1
cg00267862	5	145442308	-	1
cg21364278	2	68533639	-	1
cg07435294	19	5597855	-	1
cg04988476	16	29194470	-	1
cg06001237	2	184562212	-	1
cg10198271	2	175675313	-	1
cg14456207	3	105647048	-	1
cg09984392	15	60195641	-	1
cg17004212	14	61334021	-	1
cg14575155	2	34461593	-	1
cg02676375	11	33789260	-	1
cg10500218	1	158009505	-	1
cg08452456	11	98624921	-	1
cg01904414	7	137569943	-	1
cg18740769	13	87086311	-	1
cg13445984	17	21506220	-	1
cg27558234	12	74681122	-	1
cg22467364	8	25617230	-	1
cg01874084	10	130612330	-	1
cg02760300	7	99373794	-	1
cg09415883	19	5129449	-	1
cg16055035	13	44125210	-	1
cg08430409	15	100172128	-	1
cg07813495	9	52971628	-	1
cg12714180	4	126827419	-	1
cg17263061	5	31290572	-	1
cg13828701	12	3936473	-	1
cg23921699	15	100015089	-	1
cg11308211	2	72408344	-	1
cg07727358	5	110801774	-	1
cg25538602	11	104741199	-	1
cg09801353	7	148393497	-	1
cg13491481	14	11315738	-	1
cg18344660	13	9275967	-	1
cg12028548	2	154553144	-	1
cg16336127	13	96822662	-	1
cg24759859	19	11299678	-	1
cg13508402	6	29271286	-	1
cg01931502	1	174239264	-	1
cg13600489	12	57882265	-	1
cg15626629	X	104232801	-	1
cg25307665	6	53073748	-	1
cg18305324	17	36097567	-	1
cg10582804	2	123852755	-	1
cg09214456	11	5981450	-	1
cg02795432	1	61577759	-	1
cg00106093	17	27652567	-	1
cg20926035	17	87684052	-	1
cg05570827	4	131331772	-	1
cg10361922	11	102798123	-	1
cg02219962	14	20764944	-	1
cg09471527	17	27675776	-	1
cg13925683	1	75603334	-	1
cg18026225	11	104658435	-	1
cg01392544	2	14742488	-	1
cg18396275	11	103957277	-	1
cg25680638	19	61708260	-	1
cg00385863	4	122374335	-	1
cg14306734	18	26121759	-	1
cg24514230	7	105011674	-	1
cg07864323	16	20956814	-	1
cg26353862	7	113749297	-	1
cg03397389	4	128618196	-	1
cg15233711	7	116357380	-	1
cg19531507	9	46746319	-	1
cg18134734	7	104213202	-	1
cg14731407	9	22393301	-	1
cg27558594	4	32827962	-	1
cg16794406	2	93750370	-	1
cg02766820	10	129514410	-	1
cg09577841	9	78731515	-	1
cg06332339	9	59517630	-	1
cg05902531	10	128814397	-	1
cg24599249	5	4835868	-	1
cg00543073	11	24404688	-	1
cg16641060	X	37903056	-	1
cg23808946	17	87616513	-	1
cg08591265	11	89430443	-	1
cg23813514	14	33708042	-	1
cg23468927	19	4175463	-	1
cg00508498	2	105276935	-	1
cg14951598	17	49481284	-	1
cg16764637	6	53084773	-	1
cg26008390	17	85839319	-	1
cg22424284	3	102517586	-	1
cg02522760	19	46499023	-	1
cg22188945	11	76072036	-	1
cg25172243	X	61752590	-	1
cg03785696	6	53114234	-	1
cg05397514	3	90827113	-	1
cg02328660	4	157226243	-	1
cg15740366	6	29658232	-	1
cg22656750	11	36627813	-	1
cg00482994	17	34988566	-	1
cg25160286	6	53183267	-	1
cg04061117	6	115114408	-	1
cg23934404	8	12618594	-	1
cg24389389	3	53139169	-	1
cg18036763	15	86081227	-	1
cg08642014	7	29555479	-	1
cg00376019	14	29687859	-	1
cg09333532	11	23558854	-	1
cg25889711	19	45474484	-	1
cg06257136	11	104164832	-	1
cg11920325	11	79977412	-	1
cg16383389	3	124661495	-	1
cg26544363	2	107404389	-	1
cg04084364	17	82428503	-	1
cg01866162	8	107478706	-	1
cg10626768	10	113121993	-	1
cg14421860	3	118545597	-	1
cg01080375	12	83365886	-	1
cg12864721	14	20768214	-	1
cg19604444	12	78520201	-	1
cg02573857	7	30286600	-	1
cg16149238	12	5438367	-	1
cg09294629	8	4221364	-	1
cg12721145	3	133176904	-	1
cg23841819	1	135121982	-	1
cg00535430	16	4641667	-	1
cg09973986	10	128911417	-	1
cg20399260	7	116357370	-	1
cg16529483	X	76020170	-	1
cg05814800	12	105354267	-	1
cg08945214	7	66282035	-	1
cg17937222	5	125315515	-	1
cg26606397	10	119578413	-	1
cg17523282	10	62707751	-	1
cg12129080	7	140601936	-	1
cg02469607	13	25358982	-	1
cg18375296	11	122328231	-	1
cg11732282	2	53938763	-	1
cg24128593	10	4315937	-	1
cg06997305	2	95533395	-	1
cg09641689	8	93951836	-	1
cg21288693	14	69824447	-	1
cg11993636	11	96417492	-	1
cg13402773	7	47727636	-	1
cg18798853	16	95666074	-	1
cg22542420	11	104634976	-	1
cg02538342	7	124901332	-	1
cg08096854	11	95951601	-	1
cg26264232	6	53030258	-	1
cg08876130	15	100616881	-	1
cg07405849	5	31911376	-	1
cg11686528	11	77830127	-	1
cg13886231	15	80035136	-	1
cg15268691	19	45992076	-	1
cg00162191	6	50075257	-	1
cg10503751	4	145545893	-	1
cg16896847	15	76839005	-	1
cg14650175	15	74143485	-	1
cg25939742	7	17096885	-	1
cg06925975	4	138377157	-	1
cg13254080	18	36521357	-	1
cg01813294	X	166640382	-	1
cg15938266	5	101986150	-	1
cg09602577	9	38176383	-	1
cg23344688	2	18259812	-	1
cg16668534	17	24875667	-	1
cg26258074	6	127291209	-	1
cg02461391	8	118673063	-	1
cg24491553	2	121753844	-	1
cg12699044	5	122847487	-	1
cg19753794	7	46600028	-	1
cg24810439	5	120453209	-	1
cg14425564	2	38929120	-	1
cg16804899	5	32176173	-	1
cg03445006	19	6423896	-	1
cg22060817	10	31278712	-	1
cg02070685	8	121406501	-	1
cg19901889	10	119578423	-	1
cg23194024	11	100300044	-	1
cg11711420	13	118548680	-	1
cg14353137	1	10202986	-	1
cg01013653	19	29100753	-	1
cg21538190	1	175417557	-	1
cg07986385	17	35564831	-	1
cg17511933	1	121239632	-	1
cg16143176	4	8845091	-	1
cg16527491	12	58908514	-	1
cg26998856	17	28904753	-	1
cg13653195	15	100253782	-	1
cg25330147	6	28967635	-	1
cg13545763	11	96883621	-	1
cg24879595	12	70967371	-	1
cg05001009	17	93145244	-	1
cg25226874	10	118281714	-	1
cg23712980	2	155656488	-	1
cg11950383	16	92576100	-	1
cg04245693	10	37691900	-	1
cg03054277	11	60159374	-	1
cg04616401	18	35597932	-	1
cg15454066	19	10270749	-	1
cg02135464	12	111855470	-	1
cg20701333	1	11061493	-	1
cg24168641	9	59209289	-	1
cg06708432	10	129129366	-	1
cg25841847	2	95533397	-	1
cg01592198	7	45462375	-	1
cg15457058	4	116947333	-	1
cg00056719	15	103905410	-	1
cg26910651	8	34256940	-	1
cg20946504	5	88473116	-	1
cg14332444	3	151689682	-	1
cg13706058	9	89289476	-	1
cg02700369	7	17684667	-	1
cg01755467	8	34039742	-	1
cg06369833	7	28842399	-	1
cg20347665	X	104925147	-	1
cg21875234	16	11419171	-	1
cg13173903	2	159788153	-	1
cg15301489	14	63305848	-	1
cg01860947	17	33112031	-	1
cg05203659	16	11419144	-	1
cg10491460	4	151715173	-	1
cg09034774	9	63292749	-	1
cg00986824	3	109596647	-	1
cg12459542	3	105988922	-	1
cg04354879	11	104165070	-	1
cg05746407	8	122502055	-	1
cg11050908	2	30341470	-	1
cg09425753	2	171835632	-	1
cg22157255	4	99290003	-	1
cg04899896	5	99027927	-	1
cg12595013	9	92701937	-	1
cg10141377	11	99829134	-	1
cg06691214	1	65732817	-	1
cg14592474	5	19671924	-	1
cg19116006	2	176993315	-	1
cg05516489	15	104388140	-	1
cg00778995	1	43500075	-	1
cg19156483	2	65010830	-	1
cg19945202	6	120580674	-	1
cg03037622	9	108379670	-	1
cg10383019	7	112121499	-	1
cg04262392	17	25277144	-	1
cg23395398	17	46198831	-	1
cg10635194	3	107541040	-	1
cg10949322	18	3423525	-	1
cg13696942	7	51736182	-	1
cg03024619	6	101439865	-	1
cg09973102	8	125229453	-	1
cg05052194	4	158172181	-	1
cg07339181	10	122756180	-	1
cg14963317	2	153396272	-	1
cg23371278	19	44179426	-	1
cg10755973	2	38911281	-	1
cg05872702	15	6755143	-	1
cg15534364	X	105106892	-	1
cg15660669	16	78160278	-	1
cg13658921	1	130717202	-	1
cg21407839	16	95948791	-	1
cg08873940	7	45660015	-	1
cg02898094	6	6908851	-	1
cg16905926	1	164018102	-	1
cg16127683	2	120368774	-	1
cg14553506	16	20937961	-	1
cg21672855	15	69154251	-	1
cg21652524	12	87245479	-	1
cg07963363	4	14102723	-	1
cg13875536	2	29350534	-	1
cg11567041	2	5701825	-	1
cg09190824	5	94725739	-	1
cg07522644	17	48035886	-	1
cg11271505	14	19473471	-	1
cg25957240	2	3247212	-	1
cg15297110	3	136752955	-	1
cg21960381	5	35012133	-	1
cg15771763	5	101986132	-	1
cg14506196	19	44353716	-	1
cg05184586	11	102239618	-	1
cg15382538	13	100465444	-	1
cg03203603	11	88114713	-	1
cg22876092	14	33708040	-	1
cg03414764	7	86585061	-	1
cg25435146	7	3709599	-	1
cg21630368	7	93168514	-	1
cg08689931	5	9350851	-	1
cg26476852	6	53094581	-	1
cg11171235	13	59449408	-	1
cg08572394	13	96830736	-	1
cg16337939	7	84379045	-	1
cg05970014	13	56480631	-	1
cg17497049	7	5076668	-	1
cg02635948	19	8960910	-	1
cg06990796	11	36598720	-	1
cg15710638	11	120867245	-	1
cg04090147	13	113880859	-	1
cg04276951	11	102285122	-	1
cg02086094	5	36069823	-	1
cg06942701	2	62699795	-	1
cg20741134	1	157708840	-	1
cg22198823	19	4831534	-	1
cg27470027	19	7320741	-	1
cg04568842	6	127091493	-	1
cg05512505	8	4276913	-	1
cg11460727	14	69825525	-	1
cg23598212	7	145805381	-	1
cg13310671	2	170102148	-	1
cg14371731	14	24416054	-	1
cg12911732	4	112018812	-	1
cg07317551	4	125339540	-	1
cg21229886	10	113121951	-	1
cg23895041	1	37151364	-	1
cg10232654	11	97767825	-	1
cg08863848	6	53114085	-	1
cg01171898	7	101504582	-	1
cg27416312	7	129422585	-	1
cg04446303	16	4649353	-	1
cg03575974	7	30290495	-	1
cg07835293	1	172806742	-	1
cg16096176	1	91322281	-	1
cg03891929	19	33218824	-	1
cg19964638	13	55640842	-	1
cg03067574	7	17079557	-	1
cg05723499	18	35513528	-	1
cg03844923	3	98609209	-	1
cg26766798	17	25167646	-	1
cg11202785	3	124180465	-	1
cg06229867	10	127795284	-	1
cg14969015	4	119757208	-	1
cg01729717	14	109233760	-	1
cg13608733	7	112227004	-	1
cg12741345	3	90982968	-	1
cg25475603	11	53643041	-	1
cg19809499	4	116947390	-	1
cg10254000	16	18861426	-	1
cg03152602	11	100267957	-	1
cg25401220	17	30645724	-	1
cg25340241	5	23969704	-	1
cg22817039	13	110045080	-	1
cg03175975	1	121795362	-	1
cg08868202	4	130996835	-	1
cg12042503	12	113858924	-	1
cg15951188	11	70458181	-	1
cg01949684	17	35524178	-	1
cg03469079	15	80071589	-	1
cg00691830	2	117956828	-	1
cg05061393	1	76468040	-	1
cg08505456	2	75797949	-	1
cg15528519	7	31949744	-	1
cg06880930	8	96162268	-	1
cg24776350	11	70532519	-	1
cg03355998	9	92705972	-	1
cg12122509	11	76167068	-	1
cg13646020	5	68381638	-	1
cg10276404	11	20901138	-	1
cg03905758	8	58376093	-	1
cg16551732	8	62662923	-	1
cg24992007	11	106026672	-	1
cg27506254	1	3263736	-	1
cg16005818	4	154091304	-	1
cg23415789	11	87153523	-	1
cg12322617	8	108916167	-	1
cg00822571	19	32878809	-	1
cg00436183	13	46402722	-	1
cg01430372	11	101648427	-	1
cg16069971	4	35170073	-	1
cg20887442	7	104898091	-	1
cg05963618	11	44553948	-	1
cg06926934	7	72810041	-	1
cg05043908	5	150133334	-	1
cg05889979	6	86164812	-	1
cg02875395	2	17921373	-	1
cg03700449	10	88870150	-	1
cg13851843	7	48210264	-	1
cg15472170	4	150826495	-	1
cg20322375	10	107160434	-	1
cg27560182	4	136508254	-	1
cg03669907	2	106853945	-	1
cg05620842	7	36316458	-	1
cg10549986	12	23135149	-	1
cg04159381	4	110332514	-	1
cg17121176	10	43662445	-	1
cg22402902	11	76440087	-	1
cg11164537	11	60528048	-	1
cg17509220	8	85941834	-	1
cg01808706	2	121696566	-	1
cg03363567	11	88164925	-	1
cg11302943	19	43160828	-	1
cg14596338	16	4612391	-	1
cg26969942	11	104116125	-	1
cg14651363	X	137398257	-	1
cg21285782	3	91438962	-	1
cg12251659	5	125315348	-	1
cg27565880	11	76440055	-	1
cg09174502	9	31671258	-	1
cg12651540	7	82257744	-	1
cg05710997	13	118542407	-	1
cg25110106	3	110223527	-	1
cg13493749	13	49830289	-	1
cg19029301	2	155656486	-	1
cg15455979	15	103222447	-	1
cg13347257	6	115114174	-	1
cg01495907	14	55437824	-	1
cg10193870	12	85014466	-	1
cg27606567	9	124279807	-	1
cg21490597	3	129352163	-	1
cg13537801	11	122207697	-	1
cg15278043	6	31352741	-	1
cg06324957	9	23871005	-	1
cg13479780	17	49087046	-	1
cg06785746	11	105352525	-	1
cg18989243	3	105125582	-	1
cg18932798	19	47789811	-	1
cg03635671	18	36624220	-	1
cg26807935	18	36580798	-	1
cg06560524	14	64977555	-	1
cg11331678	2	167433466	-	1
cg04469303	16	99267685	-	1
cg26708817	3	130064439	-	1
cg07168124	14	19481530	-	1
cg23731212	3	77013786	-	1
cg13686537	2	27660210	-	1
cg06576393	19	42930667	-	1
cg11891579	11	45387642	-	1
cg13217064	9	101309141	-	1
cg20866375	11	74375684	-	1
cg05218311	7	99029679	-	1
cg04844543	9	112047750	-	1
cg20274783	5	137070884	-	1
cg11130778	13	56018093	-	1
cg11196350	12	105364685	-	1
cg19577984	12	92610899	-	1
cg21736089	10	82727004	-	1
cg20977426	4	118031879	-	1
cg19138755	17	30645738	-	1
cg20162381	6	130230339	-	1
cg14381623	2	26625036	-	1
cg26321013	11	100370606	-	1
cg04027548	6	145350537	-	1
cg12431729	4	122392942	-	1
cg17726795	7	32004375	-	1
cg22039234	1	38943321	-	1
cg00830626	15	83332105	-	1
cg20655068	17	35480810	-	1
cg12258307	16	91485154	-	1
cg15179278	11	95668667	-	1
cg17245135	13	85435638	-	1
cg06744574	4	113335029	-	1
cg12270738	4	141914165	-	1
cg05982686	11	87270405	-	1
cg19784903	11	98624629	-	1
cg26035323	4	119580556	-	1
cg10229294	5	122726933	-	1
cg19669107	15	5252430	-	1
cg17560586	6	39287754	-	1
cg03513246	18	22243366	-	1
cg15364725	19	36615264	-	1
cg12080431	10	129514398	-	1
cg20419307	10	108066369	-	1
cg12921614	14	50334502	-	1
cg08969532	19	43160671	-	1
cg22355463	8	80487140	-	1
cg03754311	4	140718745	-	1
cg02155287	13	13816972	-	1
cg08093892	8	73836056	-	1
cg13567392	10	45848714	-	1
cg00405060	16	4374157	-	1
cg26134646	10	61267913	-	1
cg04194674	11	99024359	-	1
cg27115721	12	12529337	-	1
cg10403260	2	93750421	-	1
cg06526980	1	91322319	-	1
cg25749432	19	4306721	-	1
cg13459498	2	165755790	-	1
cg25889750	5	91627738	-	1
cg14453281	12	110127410	-	1
cg00063567	11	31497316	-	1
cg11666140	15	102678087	-	1
cg13868216	15	80421112	-	1
cg21842944	5	147823728	-	1
cg02162462	17	85681498	-	1
cg19580241	6	53113897	-	1
cg12827637	12	81830331	-	1
cg23613205	1	183157702	-	1
cg03745431	1	183978969	-	1
cg17216478	4	140234252	-	1
cg15875860	15	80388995	-	1
cg07385362	17	25918740	-	1
cg18811597	4	108765950	-	1
cg10570838	4	136238245	-	1
cg15112458	5	23969697	-	1
cg18965377	4	32827941	-	1
cg13447391	5	34765613	-	1
cg13847987	2	32275640	-	1
cg14351882	2	25702400	-	1
cg09279412	5	139026008	-	1
cg12860092	2	60475447	-	1
cg14667685	4	126157740	-	1
cg02602423	12	34371322	-	1
cg04504441	11	53643080	-	1
cg16915653	7	146879232	-	1
cg07835437	4	158694301	-	1
cg21935113	19	7476135	-	1
cg26675876	14	63305452	-	1
cg14631690	13	75183662	-	1
cg08655589	6	93377360	-	1
cg02430183	13	50011390	-	1
cg23087992	3	35341856	-	1
cg24904436	15	77839578	-	1
cg13710595	2	120844097	-	1
cg13648682	2	27909226	-	1
cg00788067	18	91825332	-	1
cg19615304	12	21760926	-	1
cg26207141	1	90268618	-	1
cg18760837	17	36788510	-	1
cg27219874	8	107544991	-	1
cg07870982	8	117639853	-	1
cg03529432	6	53077610	-	1
cg22788002	X	96816003	-	1
cg04645545	19	46503514	-	1
cg05869392	14	19479409	-	1
cg00553487	7	26200204	-	1
cg06701726	X	53954321	-	1
cg05656590	3	31589876	-	1
cg26218726	5	125315354	-	1
cg22122361	5	98913727	-	1
cg22472154	5	34650129	-	1
cg14931631	2	74967795	-	1
cg26066277	11	122280590	-	1
cg24994156	8	108916169	-	1
cg15190599	13	24167979	-	1
cg10643578	4	32827928	-	1
cg27007008	17	36055623	-	1
cg11370512	5	122792492	-	1
cg23665973	1	76126753	-	1
cg07578663	2	9930280	-	1
cg27230711	19	46821890	-	1
cg12646252	X	137398269	-	1
cg23710795	2	177427789	-	1
cg11674844	4	135850408	-	1
cg07204662	19	6962427	-	1
cg14947478	2	158436380	-	1
cg21899276	X	138469105	-	1
cg20227255	17	48035893	-	1
cg09892203	11	109411493	-	1
cg00900735	11	117321623	-	1
cg20471297	12	112825155	-	1
cg10439765	2	167545026	-	1
cg09667001	10	80936778	-	1
cg14530259	2	32042039	-	1
cg07691180	19	5729869	-	1
cg07639739	X	96816003	-	1
cg19209911	7	139378613	-	1
cg13577493	9	108902239	-	1
cg10937890	2	70746915	-	1
cg19220099	16	18506950	-	1
cg20430847	4	157909431	-	1
cg01651170	1	58087114	-	1
cg05975845	2	169397804	-	1
cg27588646	13	100678410	-	1
cg03315484	18	35513828	-	1
cg09512322	7	131170984	-	1
cg11839944	7	48129454	-	1
cg19721680	1	181664369	-	1
cg07960629	4	32827935	-	1
cg15189866	4	136289502	-	1
cg12546181	7	47890550	-	1
cg14933266	11	80625888	-	1
cg13565492	17	48038717	-	1
cg11817453	17	34610826	-	1
cg22640114	1	184223964	-	1
cg04296578	4	118952662	-	1
cg16897634	4	32827944	-	1
cg22120063	13	100539825	-	1
cg10336131	19	5125978	-	1
cg13909534	11	51423275	-	1
cg19099050	6	115114405	-	1
cg10932068	16	18861406	-	1
cg01905589	4	136155432	-	1
cg20454517	5	30934038	-	1
cg05375728	4	105453578	-	1
cg00558702	6	141112184	-	1
cg08699206	5	34318474	-	1
cg10636447	2	154379152	-	1
cg09748975	5	38626153	-	1
cg25059646	4	136746234	-	1
cg22836359	6	127034058	-	1
cg24744425	1	137046521	-	1
cg10779674	10	130319878	-	1
cg20395646	5	125258575	-	1
cg22369787	2	117755651	-	1
cg24213507	6	112530830	-	1
cg18770669	6	128350251	-	1
cg23098168	3	110552889	-	1
cg01533258	12	106558405	-	1
cg19733867	15	77328379	-	1
cg07312954	3	91940137	-	1
cg08960156	7	121404166	-	1
cg13694576	2	107399508	-	1
cg25729445	17	38048884	-	1
cg22355031	X	101971258	-	1
cg22775593	X	73029469	-	1
cg24135606	11	71798659	-	1
cg00946507	11	117580477	-	1
cg13673779	18	74787075	-	1
cg26247646	4	152149224	-	1
cg26742815	18	35513523	-	1
cg01121770	11	76072033	-	1
cg02738256	2	18241922	-	1
cg05343811	12	87105144	-	1
cg01809675	11	33702635	-	1
cg11724493	17	34905008	-	1
cg17376041	11	30661126	-	1
cg13302166	11	69816873	-	1
cg17330672	11	3728594	-	1
cg26998842	11	121744417	-	1
cg23388714	18	71754263	-	1
cg26936311	6	22289222	-	1
cg12175172	9	64914242	-	1
cg09549726	7	60046651	-	1
cg04419618	X	58950966	-	1
cg01734140	17	24393270	-	1
cg21502999	10	94740179	-	1
cg19351000	11	24398270	-	1
cg15168577	18	36684162	-	1
cg05676441	15	23370712	-	1
cg09296453	17	36993288	-	1
cg10626744	4	101437757	-	1
cg24839533	4	132210149	-	1
cg04330371	7	72810060	-	1
cg01453221	17	35827929	-	1
cg25309759	11	84748466	-	1
cg04167725	8	97296811	-	1
cg17752088	13	95235654	-	1
cg07534440	2	86245177	-	1
cg19925772	4	137134186	-	1
cg14562426	17	35825843	-	1
cg05274534	11	98429402	-	1
cg00668227	4	131348263	-	1
cg20468891	19	8960907	-	1
cg20797858	4	22887397	-	1
cg25567021	2	107122151	-	1
cg16894263	X	49617762	-	1
cg08681110	10	37692220	-	1
cg18482164	11	99830378	-	1
cg05680710	17	35825456	-	1
cg03119897	1	135142903	-	1
cg01416227	3	110353865	-	1
cg06744585	8	86310826	-	1
cg20524211	8	11738632	-	1
cg04868078	1	141428101	-	1
cg26485937	18	38592080	-	1
cg21567792	4	126827154	-	1
cg10752731	11	121619462	-	1
cg10163397	8	23354627	-	1
cg05058121	7	125309582	-	1
cg21543987	5	142177674	-	1
cg11944428	19	5510090	-	1
cg24596836	9	76363495	-	1
cg22563312	11	50950942	-	1
cg19781133	5	24907535	-	1
cg21787965	13	16398020	-	1
cg22025478	8	123624987	-	1
cg25195302	19	54167341	-	1
cg17967970	9	68038764	-	1
cg04728482	13	100608682	-	1
cg16109089	9	27884369	-	1
cg20041802	9	69652890	-	1
cg21455485	4	135265790	-	1
cg16852837	18	71754258	-	1
cg05253021	7	140673707	-	1
cg12213201	3	96749865	-	1
cg14087168	3	89789611	-	1
cg14491820	19	45991477	-	1
cg26083396	6	29658249	-	1
cg06705004	14	56732678	-	1
cg23655615	6	93085414	-	1
cg09143673	17	27549436	-	1
cg26223654	8	86478477	-	1
cg19656282	6	84649158	-	1
cg00497554	1	95087100	-	1
cg24631970	14	63305599	-	1
cg16560077	16	4171865	-	1
cg09291131	12	111880184	-	1
cg15792338	7	38374175	-	1
cg03350042	2	120844164	-	1
cg05675373	3	109596797	-	1
cg19495969	9	35517537	-	1
cg21737675	3	122122893	-	1
cg22894910	4	117085482	-	1
cg10122865	11	22273208	-	1
cg01337429	17	24875885	-	1
cg14940308	6	86786540	-	1
cg23189410	9	92704599	-	1
cg16837525	16	95948774	-	1
cg10242372	2	94541493	-	1
cg13366219	11	118104186	-	1
cg18411550	10	26755636	-	1
cg25073998	17	89545198	-	1
cg07816637	18	38571616	-	1
cg26704087	17	46198822	-	1
cg14160518	2	171383716	-	1
cg27470303	2	18259804	-	1
cg03620623	7	46918536	-	1
cg13723766	X	37903154	-	1
cg11113644	19	36908605	-	1
cg08112534	4	116930144	-	1
cg22280167	9	46556355	-	1
cg18941893	4	44664446	-	1
cg21122147	8	110577298	-	1
cg00053010	11	98361097	-	1
cg04722914	1	95087107	-	1
cg24268531	3	89654581	-	1
cg15107038	9	70293341	-	1
cg12946524	3	28282382	-	1
cg16161715	4	121393187	-	1
cg05866836	X	144403443	-	1
cg11594731	9	112299144	-	1
cg07929575	3	105988916	-	1
cg26506779	2	183908687	-	1
cg25942789	1	94657931	-	1
cg01393939	3	146835851	-	1
cg16066237	16	94055845	-	1
cg23670599	9	70293385	-	1
cg06011292	11	69816908	-	1
cg21511365	14	64289286	-	1
cg21813473	2	163646373	-	1
cg25370753	1	157306358	-	1
cg12070724	1	134896679	-	1
cg14875449	14	6528346	-	1
cg24170085	14	30252176	-	1
cg18635552	13	73516013	-	1
cg10870443	13	64829756	-	1
cg26220594	4	142050032	-	1
cg20174699	15	100847892	-	1
cg08373003	13	56857116	-	1
cg02813877	5	125469474	-	1
cg18308527	9	115531233	-	1
cg07229938	7	134883814	-	1
cg16492707	16	76730997	-	1
cg18772588	2	183773813	-	1
cg07691152	10	88867199	-	1
cg13800209	2	117958632	-	1
cg13905264	2	31007511	-	1
cg26518327	8	72237359	-	1
cg14929266	8	13299884	-	1
cg24024056	19	45421448	-	1
cg21477170	5	35809233	-	1
cg00993191	4	152339286	-	1
cg08770580	16	20957121	-	1
cg07702255	2	93749730	-	1
cg13208031	14	69824374	-	1
cg26331160	4	157791375	-	1
cg17613214	15	86768381	-	1
cg10857489	8	107789929	-	1
cg25306611	3	155726412	-	1
cg05344430	5	150012794	-	1
cg11473189	9	46746300	-	1
cg01060026	6	117929365	-	1
cg09706512	16	65821941	-	1
cg15621682	14	54692143	-	1
cg26310240	2	155145791	-	1
cg07975032	4	119920863	-	1
cg25952029	11	118184245	-	1
cg02761523	8	86338767	-	1
cg14978172	5	142611816	-	1
cg22595230	2	133312405	-	1
cg25315148	10	129412708	-	1
cg05839636	18	35669850	-	1
cg00600786	14	23583161	-	1
cg04584009	10	81752942	-	1
cg23849781	9	62316965	-	1
cg16423747	11	4824658	-	1
cg19248367	19	4236955	-	1
cg07130520	3	148432016	-	1
cg01485790	5	127432746	-	1
cg19402405	10	68572699	-	1
cg02395441	7	26415209	-	1
cg14494468	12	57882346	-	1
cg02720925	5	145391341	-	1
cg01460805	14	69824673	-	1
cg06704122	1	122987511	-	1
cg19741945	9	116185226	-	1
cg24046927	3	146845146	-	1
cg21050240	7	28666015	-	1
cg05923197	14	45700526	-	1
cg17852594	4	118952656	-	1
cg04191530	15	75557827	-	1
cg16678545	8	126379925	-	1
cg24141991	9	44902602	-	1
cg00039441	2	75754156	-	1
cg02854695	7	46600033	-	1
cg26046953	11	89739651	-	1
cg12474117	X	96816026	-	1
cg24488810	4	64725516	-	1
cg21690979	8	128610896	-	1
cg05119290	11	73645306	-	1
cg19642835	5	120453245	-	1
cg26663063	15	100039309	-	1
cg23475135	1	92927376	-	1
cg09928203	11	6477169	-	1
cg13603112	4	70075988	-	1
cg00994804	16	94054204	-	1
cg07598082	3	109611722	-	1
cg20088005	7	140673711	-	1
cg12963312	1	21531015	-	1
cg27352514	1	175583421	-	1
cg19173440	7	99910689	-	1
cg00215432	1	76224516	-	1
cg19697530	9	48340095	-	1
cg02390588	15	103792285	-	1
cg20903764	7	113242005	-	1
cg12823329	12	111860584	-	1
cg03416541	16	60476093	-	1
cg14839932	17	48038627	-	1
cg17807479	11	67629909	-	1
cg05507481	3	59529642	-	1
cg02565672	1	174383664	-	1
cg11887629	17	58082175	-	1
cg03385548	5	42718179	-	1
cg13983686	11	37297691	-	1
cg17713751	5	138835141	-	1
cg07961283	16	94055869	-	1
cg07746998	10	4642635	-	1
cg02066409	14	63305586	-	1
cg05931684	17	35827923	-	1
cg06926362	10	82695067	-	1
cg19677607	14	67854875	-	1
cg19369780	7	145505477	-	1
cg12137286	7	4893459	-	1
cg20340302	2	175592848	-	1
cg13024202	X	23923722	-	1
cg03465880	4	158808608	-	1
cg22306928	1	76224503	-	1
cg14657116	6	86164677	-	1
cg24932816	3	146845225	-	1
cg06617636	12	81830230	-	1
cg25887254	4	89629300	-	1
cg13703859	13	54116169	-	1
cg16048568	7	72810504	-	1
cg16973098	14	118701918	-	1
cg08329647	7	26128884	-	1
cg12035092	2	50331533	-	1
cg05085809	11	97786145	-	1
cg24473846	2	169397843	-	1
cg27207530	8	124880675	-	1
cg20094282	11	121958184	-	1
cg11880727	12	76842349	-	1
cg12550817	12	78520210	-	1
cg18324126	8	34039739	-	1
cg05931087	1	146504307	-	1
cg27375388	7	130307683	-	1
cg17626178	1	62818841	-	1
cg20649716	18	38137258	-	1
cg24999819	1	40306164	-	1
cg01640606	12	74684845	-	1
cg03527422	4	22887971	-	1
cg00366352	10	95076667	-	1
cg24037166	14	19311773	-	1
cg26745032	X	167130287	-	1
cg20830775	9	108381392	-	1
cg27039501	18	61706015	-	1
cg22639787	2	176992621	-	1
cg05537653	2	92444455	-	1
cg13999330	5	143170089	-	1
cg09632273	17	35992844	-	1
cg24838305	7	47065636	-	1
cg26476595	17	25122167	-	1
cg04788956	8	107545034	-	1
cg14584159	7	142760460	-	1
cg03312703	1	134592448	-	1
cg06680921	7	26803235	-	1
cg06266993	11	97786097	-	1
cg00267012	1	11680219	-	1
cg15913680	7	104343168	-	1
cg25645657	13	116677515	-	1
cg23734759	1	186835779	-	1
cg07082452	14	69826792	-	1
cg05449830	X	105106894	-	1
cg04605084	5	108761975	-	1
cg21855944	11	96457732	-	1
cg10414269	9	105464819	-	1
cg18908524	19	7037755	-	1
cg16602504	17	90093888	-	1
cg04419610	7	47857963	-	1
cg22369786	14	106141119	-	1
cg12077322	7	143380315	-	1
cg22321892	15	86081202	-	1
cg10206657	13	114004084	-	1
cg12284142	X	73546016	-	1
cg18496502	7	26497350	-	1
cg12972643	16	32128083	-	1
cg07562135	7	30195586	-	1
cg26140688	16	91729752	-	1
cg12514620	4	108765950	-	1
cg02574526	6	89842623	-	1
cg08979686	2	167487517	-	1
cg25977493	3	68295047	-	1
cg21333217	6	117893131	-	1
cg20973743	2	127927201	-	1
cg05835276	10	129371742	-	1
cg13732589	2	29357356	-	1
cg06816718	12	104422282	-	1
cg14455366	4	84047625	-	1
cg21451265	3	122122884	-	1
cg23209537	5	145484111	-	1
cg25027798	18	37732423	-	1
cg26010095	4	110712401	-	1
cg00586365	11	53643046	-	1
cg26777760	X	53017032	-	1
cg00502035	11	71076830	-	1
cg16876647	17	86168924	-	1
cg13327466	2	62939589	-	1
cg10438011	14	106144838	-	1
cg09599130	19	47085518	-	1
cg16004390	10	77451659	-	1
cg21939789	7	117341713	-	1
cg17913274	2	92495051	-	1
cg24368383	4	158608828	-	1
cg21944491	7	28655866	-	1
cg25365214	14	24469950	-	1
cg01320491	9	111956224	-	1
cg10711996	18	6644406	-	1
cg03586390	19	6529022	-	1
cg04400147	14	30040295	-	1
cg03181248	2	74343674	-	1
cg03588460	19	33218926	-	1
cg08992581	2	75780353	-	1
cg27168133	16	32127835	-	1
cg16387669	6	39408950	-	1
cg10162691	11	103015975	-	1
cg00569091	4	153536006	-	1
cg10088527	6	84634886	-	1
cg05808319	2	95824939	-	1
cg21860679	10	100756140	-	1
cg07015911	11	97801437	-	1
cg18301891	12	112432854	-	1
cg24770638	X	104269151	-	1
cg18684142	11	97775408	-	1
cg02862674	17	47018531	-	1
cg04798095	2	183099146	-	1
cg10438649	15	37143272	-	1
cg20276511	17	33196558	-	1
cg24442740	4	135294124	-	1
cg21164975	17	49374416	-	1
cg11381282	14	56732751	-	1
cg16000599	16	19157669	-	1
cg06724588	8	90623295	-	1
cg27016990	15	67244157	-	1
cg13562841	11	119483459	-	1
cg27424226	15	80186757	-	1
cg02675502	1	75712666	-	1
cg05884032	18	82261308	-	1
cg27051937	17	27678551	-	1
cg16490096	4	125147328	-	1
cg07281948	10	129388863	-	1
cg20003050	11	27289446	-	1
cg13385521	11	81284019	-	1
cg12869958	19	4349777	-	1
cg09362543	4	109885650	-	1
cg06350203	11	84742385	-	1
cg02697246	5	120518792	-	1
cg21503799	8	95579528	-	1
cg05462328	2	72588019	-	1
cg00381697	7	17101871	-	1
cg00682458	17	48038424	-	1
cg04224864	1	158953795	-	1
cg07791997	7	103247506	-	1
cg02991338	12	50617953	-	1
cg03568975	7	81118218	-	1
cg19504123	11	79462742	-	1
cg01986502	3	42336118	-	1
cg17681516	17	86047853	-	1
cg13269449	2	34867473	-	1
cg08023020	17	25349811	-	1
cg13875012	4	151063995	-	1
cg09213403	7	130629348	-	1
cg07910050	17	35825438	-	1
cg14341953	4	43277897	-	1
cg20133326	19	4648815	-	1
cg03775871	17	47504856	-	1
cg06008912	1	51946492	-	1
cg26106778	17	34898314	-	1
cg14558639	7	32385314	-	1
cg21582570	3	106861926	-	1
cg04477010	8	26196719	-	1
cg05156850	6	72637835	-	1
cg19928597	5	137436402	-	1
cg02183231	17	45256553	-	1
cg13874817	9	98427943	-	1
cg25924096	4	22075800	-	1
cg18130905	18	22403367	-	1
cg25338254	13	45560035	-	1
cg11017382	13	105428299	-	1
cg22071344	17	90093863	-	1
cg15721666	5	117693138	-	1
cg24842967	3	90139384	-	1
cg07233159	18	53537225	-	1
cg05758010	13	93366062	-	1
cg00946032	1	138030263	-	1
cg26375057	9	92702162	-	1
cg16096096	11	21500793	-	1
cg11814826	11	79807501	-	1
cg25650110	16	18506964	-	1
cg04657224	14	63305590	-	1
cg10569606	6	128831582	-	1
cg27437944	3	34706530	-	1
cg12802921	16	17238034	-	1
cg13716208	15	80587942	-	1
cg24902139	17	37832505	-	1
cg19926434	12	79921790	-	1
cg01708711	5	138356721	-	1
cg06380923	17	25132446	-	1
cg17926458	14	115485377	-	1
cg15599146	17	5578971	-	1
cg15714321	16	95948880	-	1
cg01316745	17	44839837	-	1
cg13837097	14	46205284	-	1
cg12329516	2	92822469	-	1
cg18395327	1	76776751	-	1
cg23955684	17	51716669	-	1
cg22787311	8	19855581	-	1
cg09570585	6	39022369	-	1
cg01353608	5	44680875	-	1
cg25923056	7	28496485	-	1
cg05898042	19	29100721	-	1
cg10322510	16	11563373	-	1
cg01956624	1	87535587	-	1
cg25664021	10	129395889	-	1
cg27411091	4	157955678	-	1
cg01246390	4	117497985	-	1
cg12026629	12	114938503	-	1
cg23582836	15	104377255	-	1
cg14219291	7	136195467	-	1
cg02495413	11	117795464	-	1
cg06210197	14	67855883	-	1
cg16426221	4	35170053	-	1
cg00299737	8	89351107	-	1
cg20481153	4	141524080	-	1
cg05029822	7	146887145	-	1
cg16113298	2	107404543	-	1
cg04028315	12	120849092	-	1
cg26717995	14	20764492	-	1
cg13876222	2	26890212	-	1
cg21384883	X	8216811	-	1
cg12803572	11	90258402	-	1
cg00879184	2	18259780	-	1
cg03413835	17	27655341	-	1
cg24222746	2	49653255	-	1
cg07843568	10	81355408	-	1
cg23167035	18	36606336	-	1
cg21322241	18	83842456	-	1
cg26332175	X	139944915	-	1
cg04105760	2	74343726	-	1
cg10329345	4	119382330	-	1
cg14693555	8	89042145	-	1
cg21035356	12	85237924	-	1
cg09211893	12	110551711	-	1
cg22068068	10	109953582	-	1
cg23224511	10	82679088	-	1
cg24365088	6	115696239	-	1
cg09049672	11	44553935	-	1
cg27600205	3	46280315	-	1
cg12894709	18	37047413	-	1
cg04287931	5	98913724	-	1
cg09033783	X	75705217	-	1
cg14007067	18	82261124	-	1
cg25561581	15	86082147	-	1
cg05503916	11	119063620	-	1
cg09440095	8	67887563	-	1
cg06554744	11	61770353	-	1
cg12520549	2	62700524	-	1
cg17318297	13	107171855	-	1
cg15786972	19	4313463	-	1
cg11755867	8	108793004	-	1
cg19877581	10	124997213	-	1
cg11424597	4	119634667	-	1
cg05784108	5	120453223	-	1
cg23276047	19	56620408	-	1
cg23555471	5	122972623	-	1
cg04185893	3	122122898	-	1
cg26139303	13	96822884	-	1
cg05694921	4	134053566	-	1
cg09910967	10	18155932	-	1
cg09649347	19	58020786	-	1
cg19127360	1	94951037	-	1
cg01382474	9	98039549	-	1
cg06784429	12	115595515	-	1
cg04054593	9	44026910	-	1
cg04334417	2	107127858	-	1
cg00970737	8	85425066	-	1
cg04719435	9	43992879	-	1
cg13212283	10	129359274	-	1
cg05359376	11	78876634	-	1
cg24899767	11	117483571	-	1
cg26225025	3	131985880	-	1
cg17880859	X	167247612	-	1
cg15339058	4	8845094	-	1
cg23197945	19	44728596	-	1
cg05240381	7	147269372	-	1
cg17964510	2	74343698	-	1
cg08756778	13	116677541	-	1
cg08979194	19	42617957	-	1
cg23535950	19	42272243	-	1
cg02196694	4	7107501	-	1
cg00400832	6	6924651	-	1
cg00019841	18	75146690	-	1
cg01940181	4	157445923	-	1
cg17286258	1	56116514	-	1
cg18079845	6	86165333	-	1
cg12920393	13	22211731	-	1
cg07532542	6	101269208	-	1
cg12530191	9	123683990	-	1
cg24813704	17	35088399	-	1
cg06690459	16	44204219	-	1
cg05208399	17	25584545	-	1
cg25720804	11	33789051	-	1
cg01251131	X	173266396	-	1
cg14207210	11	88722511	-	1
cg07871947	2	167544984	-	1
cg10906729	11	97775412	-	1
cg12009516	7	20388442	-	1
cg20246315	17	37846311	-	1
cg00371107	4	136019393	-	1
cg27297626	12	5267450	-	1
cg02641990	4	104585188	-	1
cg08102602	6	127091293	-	1
cg02790620	4	155056227	-	1
cg13270464	1	76493952	-	1
cg07211472	5	144874669	-	1
cg21683774	4	89629114	-	1
cg03754195	X	39630896	-	1
cg23429746	X	103603940	-	1
cg04325880	18	36955377	-	1
cg11737742	3	109596953	-	1
cg16349206	19	9085275	-	1
cg27133880	19	5649907	-	1
cg03780927	9	45293023	-	1
cg25987077	2	155656543	-	1
cg15894722	15	104475216	-	1
cg22926029	11	79977422	-	1
cg01651570	12	114015540	-	1
cg24487027	19	36909777	-	1
cg01353065	8	107457700	-	1
cg26764972	X	104269141	-	1
cg01805347	4	125911720	-	1
cg15172734	14	25351024	-	1
cg19642230	7	4745120	-	1
cg18815943	4	116947341	-	1
cg18892424	7	140033185	-	1
cg00118719	12	60603944	-	1
cg01678084	9	64959075	-	1
cg14754787	11	85862032	-	1
cg04375213	6	121156224	-	1
cg16865446	2	107415078	-	1
cg24446586	6	53114857	-	1
cg06177522	2	38911289	-	1
cg27529944	15	77705055	-	1
cg16002305	12	108595299	-	1
cg04813639	9	91215162	-	1
cg03498913	2	71596201	-	1
cg25317585	14	124730316	-	1
cg18503615	12	87256889	-	1
cg20120430	14	20270361	-	1
cg24404479	7	70225381	-	1
cg26616078	6	38731849	-	1
cg00304629	11	20169404	-	1
cg21472783	12	78048018	-	1
cg26112893	4	153409786	-	1
cg22569836	2	122704706	-	1
cg06785624	15	77271135	-	1
cg14460003	2	155951951	-	1
cg00243547	18	8058930	-	1
cg15965006	17	35766627	-	1
cg06734027	X	49902505	-	1
cg10101470	5	107757241	-	1
cg00015930	4	118031977	-	1
cg02325951	12	101383458	-	1
cg02231404	2	184552065	-	1
cg00478198	X	7448615	-	1
cg16805117	13	21675119	-	1
cg19240678	9	29189419	-	1
cg00940287	1	108979602	-	1
cg06274671	8	90623075	-	1
cg06499652	7	116357475	-	1
cg15243024	5	31951239	-	1
cg13250388	15	81182188	-	1
cg02344911	15	104431498	-	1
cg09236176	11	120285124	-	1
cg00417421	2	172254993	-	1
cg05977669	6	53114849	-	1
cg03604796	6	35403670	-	1
cg06871798	4	132228626	-	1
cg01863808	14	54691764	-	1
cg13739279	17	68218644	-	1
cg15316716	14	70525302	-	1
cg20276947	11	122560045	-	1
cg26059153	2	142604170	-	1
cg04398451	11	61516434	-	1
cg26870093	8	125489737	-	1
cg24428002	11	71380226	-	1
cg15149866	15	38850741	-	1
cg09219451	6	53113900	-	1
cg03740978	18	15494367	-	1
cg04253816	11	71031182	-	1
cg23499194	10	82705860	-	1
cg13407975	8	72673939	-	1
cg22871947	14	31557695	-	1
cg09125402	15	77839348	-	1
cg16555755	2	105412109	-	1
cg10095226	1	138385060	-	1
cg10428279	2	128754673	-	1
cg05336094	4	126827431	-	1
cg10550166	2	114126478	-	1
cg22376822	9	49484021	-	1
cg19149410	11	96089799	-	1
cg07206010	X	75678103	-	1
cg16136038	15	100684381	-	1
cg06296107	19	42656618	-	1
cg12875775	19	6538383	-	1
cg12773325	7	146095065	-	1
cg07590839	1	88718781	-	1
cg08376191	3	70468499	-	1
cg15480114	17	35835446	-	1
cg27193021	7	117194780	-	1
cg03127034	17	49379187	-	1
cg22839729	11	89449195	-	1
cg15511625	6	115696275	-	1
cg25320562	5	26070487	-	1
cg16447652	11	90698010	-	1
cg14839351	18	26390886	-	1
cg20724004	5	31592272	-	1
cg13818726	7	86477176	-	1
cg09526712	17	25936581	-	1
cg12614029	7	146095069	-	1
cg04813781	1	88718757	-	1
cg06981817	18	70673795	-	1
cg17160984	7	140676824	-	1
cg12339424	17	76201668	-	1
cg23428507	3	154949856	-	1
cg06862374	1	76105981	-	1
cg02433018	3	151689684	-	1
cg26502263	5	67898896	-	1
cg08825223	14	24524007	-	1
cg22198907	11	51026999	-	1
cg16020249	4	135265807	-	1
cg00661399	17	35599236	-	1
cg14036868	17	81837222	-	1
cg01966335	13	56859512	-	1
cg07380496	13	101563289	-	1
cg24922817	7	26084842	-	1
cg09288658	2	73345035	-	1
cg20623036	7	17684684	-	1
cg03515557	15	49524028	-	1
cg02565068	17	7995607	-	1
cg06291428	2	85977281	-	1
cg08163785	5	112641010	-	1
cg19210770	1	76776733	-	1
cg03056854	4	141390875	-	1
cg15142246	8	27507545	-	1
cg25860425	19	6289388	-	1
cg10530883	13	73519616	-	1
cg06348377	15	81455814	-	1
cg04946721	11	108015249	-	1
cg08089301	11	97801456	-	1
cg09818502	15	68140307	-	1
cg19194595	X	20898578	-	1
cg12560877	9	31499845	-	1
cg05525812	2	75819483	-	1
cg05067991	5	125315539	-	1
cg01354921	15	100847902	-	1
cg06508445	18	53537005	-	1
cg25896944	X	159696990	-	1
cg05743982	11	77029173	-	1
cg07775855	12	82242023	-	1
cg21639988	11	122328237	-	1
cg04548513	18	38850846	-	1
cg08743881	11	79977405	-	1
cg02195366	X	173266367	-	1
cg15785868	5	116812076	-	1
cg12534150	18	34979281	-	1
cg15449899	4	125147318	-	1
cg16528022	12	78503647	-	1
cg02567756	9	100998751	-	1
cg05222995	5	121955212	-	1
cg15592945	1	183978971	-	1
cg17830061	18	59178864	-	1
cg04553410	5	25084814	-	1
cg09754110	4	151847101	-	1
cg24377657	2	111482132	-	1
cg02544684	2	176455453	-	1
cg16510127	3	90172836	-	1
cg21229135	12	85299103	-	1
cg26687844	6	17547943	-	1
cg27441689	2	121424658	-	1
cg14974749	6	53071537	-	1
cg08384999	X	12335048	-	1
cg07573727	12	86332379	-	1
cg17159093	1	58897106	-	1
cg08991457	8	27507519	-	1
cg17087331	7	132570154	-	1
cg12521678	X	76168348	-	1
cg03327386	17	68289356	-	1
cg01506399	11	95668661	-	1
cg21781916	5	125315338	-	1
cg17831269	4	155294970	-	1
cg20826416	17	36096007	-	1
cg16764494	9	46232047	-	1
cg25333258	11	6061130	-	1
cg15257930	X	173266398	-	1
cg04881720	2	184552674	-	1
cg12704708	X	7648856	-	1
cg25691834	5	137500653	-	1
cg00706674	6	102585225	-	1
cg14945867	14	46105806	-	1
cg09848218	12	115120556	-	1
cg26834624	5	145961649	-	1
cg18058532	2	107404562	-	1
cg06359703	4	122375212	-	1
cg27343663	11	121724130	-	1
cg21333147	2	171511919	-	1
cg03846926	2	18243786	-	1
cg22488975	1	154639701	-	1
cg15603959	14	29882163	-	1
cg02172150	5	133708518	-	1
cg11460331	17	82677927	-	1
cg02313829	7	102329369	-	1
cg02985724	1	175849187	-	1
cg24360733	13	116677558	-	1
cg13361007	1	44933750	-	1
cg22148191	5	117893798	-	1
cg06179749	4	130953223	-	1
cg23025893	16	20283496	-	1
cg03505148	10	128916575	-	1
cg19142026	6	53060668	-	1
cg09366730	5	35010543	-	1
cg06316695	17	34897172	-	1
cg09249800	4	155193592	-	1
cg05643303	15	104431110	-	1
cg23888281	4	119070556	-	1
cg14457439	7	113242007	-	1
cg07758077	3	91054828	-	1
cg20710888	4	35511247	-	1
cg17623341	2	157028041	-	1
cg06584112	8	118673075	-	1
cg12086936	2	107404393	-	1
cg16652621	4	135565332	-	1
cg13406423	15	45075895	-	1
cg24330922	17	36877382	-	1
cg10832012	5	25150393	-	1
cg10491652	3	90168618	-	1
cg13544847	14	69824509	-	1
cg05640558	5	137120308	-	1
cg07143083	5	133708371	-	1
cg09596958	10	128915815	-	1
cg25149069	8	127920581	-	1
cg03578331	2	61845588	-	1
cg12244464	15	80035161	-	1
cg18459189	2	116048721	-	1
cg02974928	1	157635623	-	1
cg02197303	5	35693449	-	1
cg24203851	10	40950308	-	1
cg10192893	5	68379136	-	1
cg18958339	9	31935923	-	1
cg08599635	8	116659858	-	1
cg01585322	10	118281881	-	1
cg12843022	2	93955780	-	1
cg02036832	17	25132439	-	1
cg26875450	3	97630873	-	1
cg13834844	19	45421212	-	1
cg02451362	11	122363860	-	1
cg08602305	19	33218840	-	1
cg19092105	7	83639445	-	1
cg27049517	7	30518857	-	1
cg01697719	16	18856753	-	1
cg25034117	11	109352383	-	1
cg11859641	14	70191681	-	1
cg24552876	X	76592018	-	1
cg08941714	15	100337663	-	1
cg06219103	19	7050030	-	1
cg13872831	9	109054799	-	1
cg19406975	11	59333369	-	1
cg12137402	X	102811349	-	1
cg23508333	16	94055883	-	1
cg02611097	13	85297697	-	1
cg17843418	11	120873402	-	1
cg03056321	X	104925215	-	1
cg11757357	7	140673118	-	1
cg14539516	X	49617751	-	1
cg03053914	1	164018110	-	1
cg22896493	3	109733780	-	1
cg11407741	2	9948090	-	1
cg06674527	9	66362328	-	1
cg15588177	4	158778202	-	1
cg00799121	11	51453524	-	1
cg18006085	11	96089796	-	1
cg09247981	19	47917749	-	1
cg05180847	18	36581877	-	1
cg20650693	11	97543401	-	1
cg01002288	4	121375994	-	1
cg19745637	4	102569750	-	1
cg07169368	13	96228899	-	1
cg06291328	11	80538956	-	1
cg03902214	12	78046681	-	1
cg20434586	17	47941966	-	1
cg15784006	5	145928579	-	1
cg02707552	7	47143104	-	1
cg15396686	5	36180650	-	1
cg10126715	4	127665989	-	1
cg00824109	6	127272687	-	1
cg13635262	14	33193871	-	1
cg08186362	2	182955156	-	1
cg11326968	10	71502473	-	1
cg08502239	11	68814019	-	1
cg21834061	17	38198516	-	1
cg15932738	6	127091304	-	1
cg06324983	3	107794403	-	1
cg20585869	14	67854812	-	1
cg22644163	5	139832311	-	1
cg04768697	10	79909484	-	1
cg00428476	3	98228961	-	1
cg01180479	19	5735901	-	1
cg14906304	2	73548492	-	1
cg02147028	11	103539935	-	1
cg24008929	17	34993418	-	1
cg02057783	11	100299919	-	1
cg04170451	18	8058936	-	1
cg00226545	8	93393353	-	1
cg21487830	11	95668797	-	1
cg10774155	5	132336359	-	1
cg20116491	11	117065363	-	1
cg13934266	9	76679443	-	1
cg04913160	7	81818451	-	1
cg08304084	8	90609001	-	1
cg11558850	19	43062392	-	1
cg14464791	9	45400013	-	1
cg11358565	4	112111630	-	1
cg04718234	3	20013211	-	1
cg20357628	2	180978804	-	1
cg26573797	8	110667606	-	1
cg07101782	9	112849313	-	1
cg17386710	5	133846317	-	1
cg14525473	5	33973694	-	1
cg03632832	15	103905903	-	1
cg10766172	5	137070890	-	1
cg11364468	5	139497168	-	1
cg25924583	11	86702086	-	1
cg01451391	11	91797377	-	1
cg22783100	2	33194611	-	1
cg02517134	16	64819162	-	1
cg22204479	2	149359016	-	1
cg17978996	10	44122008	-	1
cg00198102	3	98671380	-	1
cg20362529	5	35836434	-	1
cg05191700	18	35513818	-	1
cg19332710	2	166476762	-	1
cg07659240	X	73029458	-	1
cg13612083	10	29576588	-	1
cg14859047	9	103804915	-	1
cg27240008	18	83842460	-	1
cg10723146	12	78390540	-	1
cg17243637	4	119580613	-	1
cg14418275	19	4963518	-	1
cg08018585	14	75253394	-	1
cg13802316	7	147912462	-	1
cg18584265	10	79747029	-	1
cg12030788	6	29843703	-	1
cg05390437	11	123094419	-	1
cg14871385	16	18506935	-	1
cg14639847	15	104418319	-	1
cg21200656	2	149358860	-	1
cg03693760	4	151063754	-	1
cg03167339	5	142371838	-	1
cg03001463	1	58087381	-	1
cg00010954	8	93659127	-	1
cg06804312	16	29195027	-	1
cg11667020	2	149358833	-	1
cg06699461	7	140599753	-	1
cg12500891	2	86245204	-	1
cg13766489	2	30714156	-	1
cg12963084	4	142179597	-	1
cg10207277	15	49523166	-	1
cg05232576	2	132522463	-	1
cg25652824	18	62023162	-	1
cg21196659	19	4775904	-	1
cg00005306	7	130803074	-	1
cg23015696	16	26515025	-	1
cg21638108	8	72208699	-	1
cg10823804	4	132396713	-	1
cg23983671	18	82245883	-	1
cg14851108	14	33708036	-	1
cg05353133	8	125885774	-	1
cg27016163	2	75754150	-	1
cg03627705	11	4714181	-	1
cg05264760	7	47065253	-	1
cg04985273	8	108404712	-	1
cg04576568	1	76775492	-	1
cg05169951	17	24395179	-	1
cg09010067	11	81783815	-	1
cg08269394	4	150936797	-	1
cg18705909	18	38561198	-	1
cg11839979	X	146568071	-	1
cg22604316	4	117996004	-	1
cg27518993	9	107854847	-	1
cg11018357	11	70500192	-	1
cg26369667	9	8155773	-	1
cg17487170	11	53154567	-	1
cg14768335	2	71509191	-	1
cg25967157	2	124708100	-	1
cg02075410	3	88151779	-	1
cg12340868	14	33193863	-	1
cg12886066	2	74047773	-	1
cg02847589	4	139354932	-	1
cg21302839	11	51044940	-	1
cg01386294	11	59972731	-	1
cg20664636	11	76412954	-	1
cg19567046	11	102797830	-	1
cg12273770	7	92121679	-	1
cg18844144	14	54233587	-	1
cg11338643	17	7555431	-	1
cg22913933	11	97765160	-	1
cg11054924	12	3328044	-	1
cg05822022	10	130535047	-	1
cg22120094	15	58554185	-	1
cg25953239	2	75778755	-	1
cg25019126	3	131986209	-	1
cg10100747	12	83907358	-	1
cg04456021	11	98504348	-	1
cg06690735	17	37246110	-	1
cg05906144	7	135388141	-	1
cg17853575	4	111085421	-	1
cg03306374	7	125532774	-	1
cg16844989	2	162899168	-	1
cg13567870	10	76682190	-	1
cg08802203	1	88718797	-	1
cg02742906	8	12618728	-	1
cg07044548	14	70284878	-	1
cg02014853	17	38048896	-	1
cg12245706	6	85722714	-	1
cg23449010	2	183904533	-	1
cg23950688	2	120844368	-	1
cg04072768	11	30791117	-	1
cg14658804	11	35732864	-	1
cg13768953	11	71165377	-	1
cg25832771	1	15089311	-	1
cg09568217	11	70974116	-	1
cg19547972	5	137230204	-	1
cg08406370	7	125532280	-	1
cg01812826	15	58553383	-	1
cg11523538	1	180701291	-	1
cg11255394	15	104362131	-	1
cg04148091	8	119103806	-	1
cg04101060	13	56854672	-	1
cg07802900	11	122519001	-	1
cg02980631	17	4989917	-	1
cg03717570	11	117321614	-	1
cg24151352	13	32290795	-	1
cg04530992	2	72408342	-	1
cg26639039	2	167545000	-	1
cg07608565	7	4525030	-	1
cg20086579	9	22574502	-	1
cg22466171	3	141100854	-	1
cg11859541	8	27507536	-	1
cg06127256	8	110466238	-	1
cg17158618	10	122756178	-	1
cg20014819	11	115306185	-	1
cg04807900	1	130244311	-	1
cg24664570	2	60475460	-	1
cg24829313	19	7320745	-	1
cg21245132	2	26882053	-	1
cg18469550	8	70875730	-	1
cg03037150	15	104431113	-	1
cg19401340	11	88722509	-	1
cg19589652	7	4987394	-	1
cg11301556	2	167544986	-	1
cg04937080	4	105453585	-	1
cg18425696	12	74747396	-	1
cg04685880	7	4975569	-	1
cg22614239	9	92724205	-	1
cg20608783	4	132215982	-	1
cg17553300	14	27360178	-	1
cg06524757	14	98321929	-	1
cg05882782	19	9041026	-	1
cg19593285	2	157022461	-	1
cg27432847	3	130057501	-	1
cg16836056	3	42335838	-	1
cg00329154	7	140673673	-	1
cg11791136	7	26415218	-	1
cg16095795	1	76805490	-	1
cg03143742	16	18062553	-	1
cg09503194	15	83034731	-	1
cg19788831	15	96988449	-	1
cg08813197	8	110665663	-	1
cg05279076	15	38850750	-	1
cg02466008	15	28135725	-	1
cg03402994	5	110776753	-	1
cg24599205	3	109596967	-	1
cg07648749	12	58039993	-	1
cg17427639	4	140787788	-	1
cg23877401	5	125314220	-	1
cg27188115	8	95619046	-	1
cg15007959	7	46536637	-	1
cg13355248	11	121268286	-	1
cg18020679	17	34905017	-	1
cg19226007	11	104513486	-	1
cg11229533	17	82895613	-	1
cg23398076	11	19250114	-	1
cg26930643	4	116425780	-	1
cg06684987	8	14459123	-	1
cg23946286	5	141903457	-	1
cg04591732	11	122004659	-	1
cg16557308	4	111085414	-	1
cg00744351	11	71761377	-	1
cg22361816	17	34929661	-	1
cg16956543	15	86081200	-	1
cg26031047	15	61718017	-	1
cg13244241	19	45492893	-	1
cg14508643	3	89534578	-	1
cg18432864	9	46816752	-	1
cg06632207	15	104109669	-	1
cg14048780	13	52563232	-	1
cg03027977	6	39022161	-	1
cg06644124	1	139199364	-	1
cg17921464	10	128915806	-	1
cg20548934	1	176756950	-	1
cg08709073	13	107171943	-	1
cg08478074	3	109733778	-	1
cg23178322	11	70769327	-	1
cg02886837	11	53643053	-	1
[truncated: 17,362 more rows]
