# Supplementary material for: Usability of human Infinium MethylationEPIC BeadChip for mouse DNA methylation studies
Source: BMC Bioinformatics. 2017 Nov 15;18:486. doi: 10.1186/s12859-017-1870-y (PMC5688710; doi:10.1186/s12859-017-1870-y)
Supplement: Supplementary file 19 — CAROLI_EiJ_EPIC. (XLS 1813 kb) [file 12859_2017_1870_MOESM19_ESM.xls]

## Sheet: Mapinfo_19368
	CHR	Mapinfo	Strand	Infinium_Design_Type
cg01675618	3	90866655	-	1
cg08193650	17	87180292	-	1
cg11413800	8	86428564	-	1
cg22914934	7	101699099	-	1
cg06523030	15	50118754	-	1
cg25928603	1	58135295	-	1
cg04836978	X	105390367	-	1
cg04645063	17	25182651	-	1
cg05351940	1	75639486	-	1
cg22441074	11	78000679	-	1
cg16546279	11	105969335	-	1
cg09628838	11	85636869	-	1
cg25365565	6	140065269	-	1
cg13977827	4	83817857	-	1
cg27289462	12	105463780	-	1
cg13352750	6	53063667	-	1
cg08877293	19	5356897	-	1
cg08611470	19	48216187	-	1
cg24540710	11	98418409	-	1
cg08169020	12	81360315	-	1
cg05524529	11	46085250	-	1
cg23740135	17	50202690	-	1
cg22342925	15	77543809	-	1
cg19504702	11	60654832	-	1
cg06559364	17	28594934	-	1
cg08125081	4	154959957	-	1
cg25729807	15	100916880	-	1
cg15862271	5	114590009	-	1
cg14282180	17	90722730	-	1
cg10115987	1	76865170	-	1
cg17801860	9	105281615	-	1
cg06837355	8	129773854	-	1
cg16984619	7	108951804	-	1
cg04361145	2	35694153	-	1
cg19622078	4	136540366	-	1
cg14592406	5	117511893	-	1
cg03407756	16	45936062	-	1
cg11466301	8	111097667	-	1
cg22232120	18	8037836	-	1
cg24033330	2	163815520	-	1
cg06147822	2	177933132	-	1
cg22696982	2	76356379	-	1
cg05792022	3	53238568	-	1
cg22218911	3	92166656	-	1
cg11048722	14	62239039	-	1
cg00613914	10	61460938	-	1
cg20882208	3	42268393	-	1
cg25745773	2	158706298	-	1
cg25926008	10	42078174	-	1
cg26978172	2	98717038	-	1
cg18875435	17	33824531	-	1
cg12975464	3	53073867	-	1
cg07310671	8	124557788	-	1
cg00564759	7	130913650	-	1
cg25416230	6	48636540	-	1
cg10093679	19	5523275	-	1
cg20168230	4	128939466	-	1
cg19482025	9	33344120	-	1
cg03778388	10	110357924	-	1
cg15993795	10	121584843	-	1
cg27595582	7	93369261	-	1
cg26543180	6	127579739	-	1
cg06263372	18	26106210	-	1
cg14608384	13	116197647	-	1
cg11667683	5	9381950	-	1
cg03481131	4	64337639	-	1
cg24219929	9	71582790	-	1
cg00049718	3	105276247	-	1
cg11050601	13	71500877	-	1
cg02647941	9	94187643	-	1
cg04468543	13	97175346	-	1
cg10503284	14	53916532	-	1
cg12526346	6	139775930	-	1
cg14177917	1	36831877	-	1
cg24843246	8	3448823	-	1
cg17069313	8	47743072	-	1
cg07925619	16	9053218	-	1
cg13175861	2	74163734	-	1
cg26504197	13	75955575	-	1
cg24720192	17	82622960	-	1
cg04739647	2	75904820	-	1
cg09012513	8	34418173	-	1
cg00824018	19	48473696	-	1
cg27605355	11	120503616	-	1
cg10496350	12	83061026	-	1
cg04346428	X	158755640	-	1
cg09258813	8	27593015	-	1
cg21837669	10	88800328	-	1
cg08409804	5	125217751	-	1
cg08730747	16	4594861	-	1
cg24594830	10	112971918	-	1
cg17708456	3	30231067	-	1
cg01496648	8	108940006	-	1
cg00437048	13	6427625	-	1
cg13160221	14	69662352	-	1
cg06887159	2	93901781	-	1
cg07771338	16	19385972	-	1
cg18082337	9	94201233	-	1
cg12111170	14	11882924	-	1
cg11528849	2	80734522	-	1
cg13678470	2	25613791	-	1
cg03341723	17	37888345	-	1
cg23479730	12	110250998	-	1
cg04346261	17	83400149	-	1
cg01420426	4	123670171	-	1
cg05167251	2	75904823	-	1
cg23063716	9	59225646	-	1
cg11869721	7	124861048	-	1
cg15561583	11	24133514	-	1
cg08683012	7	99919395	-	1
cg03527353	2	108027462	-	1
cg12977696	11	78910956	-	1
cg07359369	2	121345477	-	1
cg04313601	7	114312947	-	1
cg19109729	8	126315912	-	1
cg09515097	16	4541602	-	1
cg12646972	1	138865213	-	1
cg22777520	2	98617885	-	1
cg13462935	3	90850587	-	1
cg26717983	1	23286335	-	1
cg19667082	15	91227980	-	1
cg04678743	6	31261706	-	1
cg10814176	11	102408343	-	1
cg04882273	8	102161178	-	1
cg02346313	3	53073873	-	1
cg09072679	11	6417889	-	1
cg04085768	3	130592890	-	1
cg14044874	6	93993482	-	1
cg15088000	7	28385813	-	1
cg25623174	10	81900238	-	1
cg21411075	2	129499256	-	1
cg16745091	1	121227359	-	1
cg03831465	2	105895885	-	1
cg17215497	2	25974889	-	1
cg05835545	X	110981081	-	1
cg09556632	4	124405372	-	1
cg21644740	17	37668938	-	1
cg12308391	9	51501666	-	1
cg11994584	X	95966602	-	1
cg05291069	7	136581537	-	1
cg01044722	11	71615259	-	1
cg21046967	11	101889497	-	1
cg17733353	2	27837794	-	1
cg03312572	12	35499720	-	1
cg13482308	4	45191057	-	1
cg03107920	4	132628230	-	1
cg27196194	10	82729905	-	1
cg24799921	14	20104210	-	1
cg22253255	11	72342904	-	1
cg24761507	11	87821681	-	1
cg09395572	19	43310285	-	1
cg03653137	17	35665643	-	1
cg10479082	6	54654918	-	1
cg03451670	1	91151928	-	1
cg24700222	3	148450331	-	1
cg10090256	4	122655345	-	1
cg20074371	9	118409368	-	1
cg16810054	2	158736107	-	1
cg27566289	11	98543963	-	1
cg01988539	13	94008429	-	1
cg07024996	5	31815735	-	1
cg27294054	7	4792218	-	1
cg10024000	11	82555765	-	1
cg11651961	11	33135861	-	1
cg26456022	15	8535824	-	1
cg14127398	4	32562583	-	1
cg04118306	14	67198683	-	1
cg07817883	4	133219583	-	1
cg19339021	5	143362626	-	1
cg05223760	X	6897638	-	1
cg05661612	X	38532340	-	1
cg01546568	6	80016420	-	1
cg22095507	8	37102468	-	1
cg10268491	6	111060900	-	1
cg21551704	13	94410828	-	1
cg05971891	1	44371916	-	1
cg08224646	8	108934536	-	1
cg02257300	7	19922551	-	1
cg23667405	2	98859723	-	1
cg14544505	18	68904375	-	1
cg22014887	5	35173092	-	1
cg15316734	6	127814263	-	1
cg15723222	11	88939537	-	1
cg10092265	11	72777480	-	1
cg22582774	4	43472227	-	1
cg01641792	9	21816315	-	1
cg15443202	10	122047983	-	1
cg25291396	2	34128277	-	1
cg10906284	10	124829470	-	1
cg24435866	3	91096142	-	1
cg17864357	15	80700346	-	1
cg19186145	17	88644308	-	1
cg05299650	15	100884755	-	1
cg08248516	6	53033531	-	1
cg23973429	15	37877491	-	1
cg27093143	7	31252378	-	1
cg19443023	11	123831653	-	1
cg06640637	2	166996937	-	1
cg20448966	11	124415717	-	1
cg19591512	9	105281619	-	1
cg03421073	11	52830184	-	1
cg13873889	2	98848482	-	1
cg15750986	5	147335456	-	1
cg11157771	11	76272338	-	1
cg11360931	2	98861004	-	1
cg00522555	9	21844971	-	1
cg00751785	X	17786949	-	1
cg00783945	1	134928896	-	1
cg17734803	4	102042177	-	1
cg25315731	17	30900807	-	1
cg08911275	2	75874700	-	1
cg19742111	19	4640746	-	1
cg14006463	6	127579941	-	1
cg04571321	7	29898053	-	1
cg08499046	2	108035794	-	1
cg16718678	19	6342818	-	1
cg04214350	1	138676002	-	1
cg14379462	2	27337673	-	1
cg17452291	5	9381936	-	1
cg20139338	19	6773610	-	1
cg18080819	7	148498231	-	1
cg00441027	1	94463046	-	1
cg20109541	16	68124242	-	1
cg21039708	14	47230911	-	1
cg07665466	9	102540520	-	1
cg17816390	8	27339245	-	1
cg06892439	17	37470481	-	1
cg07094533	1	88757557	-	1
cg23203698	12	5120534	-	1
cg16688031	18	36673493	-	1
cg26348180	16	31437252	-	1
cg01185682	11	93779412	-	1
cg06462727	4	126410757	-	1
cg25333181	6	118458393	-	1
cg00107914	2	98863619	-	1
cg18397073	7	25682264	-	1
cg13011604	9	113764898	-	1
cg01721429	8	87069384	-	1
cg25947544	14	10643797	-	1
cg21824343	11	78621881	-	1
cg19940537	10	72446039	-	1
cg01342411	8	115774161	-	1
cg23235460	16	25333389	-	1
cg00680003	17	36822136	-	1
cg09527731	11	56320001	-	1
cg03794219	2	32774411	-	1
cg20919680	1	76897605	-	1
cg07940072	7	19549599	-	1
cg01464969	5	34351079	-	1
cg20046608	11	89145250	-	1
cg19148137	6	31581934	-	1
cg27131953	5	26088335	-	1
cg21865157	4	145784959	-	1
cg03960952	10	113714894	-	1
cg21996137	13	47176736	-	1
cg26860994	6	28805551	-	1
cg22961278	5	99986364	-	1
cg06652112	16	31438419	-	1
cg22901100	17	50058480	-	1
cg26164681	6	30082852	-	1
cg26957677	10	53439114	-	1
cg01108400	2	30849608	-	1
cg16029875	1	136069989	-	1
cg17876581	8	78710041	-	1
cg01439340	11	124177994	-	1
cg02506324	19	4640109	-	1
cg08180952	9	59225643	-	1
cg08178756	15	87574145	-	1
cg04674734	6	54654096	-	1
cg22105332	17	37563263	-	1
cg07579618	X	146143618	-	1
cg01555661	X	20312597	-	1
cg06716807	5	31836158	-	1
cg22835709	2	122171394	-	1
cg22127730	4	155621087	-	1
cg23446033	2	19120965	-	1
cg14591280	5	132971051	-	1
cg01525669	8	8735339	-	1
cg16519705	4	156824947	-	1
cg26224223	7	37644145	-	1
cg05728201	5	88370788	-	1
cg20772300	11	119991917	-	1
cg08368788	6	4841080	-	1
cg15135704	4	145671221	-	1
cg03848676	15	81132073	-	1
cg04945331	9	102776879	-	1
cg26324606	13	65375999	-	1
cg19592439	9	101848154	-	1
cg02058918	4	47524082	-	1
cg22740006	19	4508250	-	1
cg16677019	11	107514422	-	1
cg26360961	6	127126290	-	1
cg15169878	15	80243851	-	1
cg09658576	6	39358273	-	1
cg07979106	14	120586192	-	1
cg20917706	14	69875647	-	1
cg19158325	11	71778223	-	1
cg07562195	7	25868023	-	1
cg12001355	13	114522721	-	1
cg20468063	11	92685625	-	1
cg08984586	13	51478317	-	1
cg08422745	8	58497748	-	1
cg20115868	2	71953048	-	1
cg18072802	5	76418268	-	1
cg19447973	17	81314162	-	1
cg05270634	11	105118079	-	1
cg19356389	17	37888765	-	1
cg13176715	16	5202125	-	1
cg04927889	14	10160825	-	1
cg08128826	1	141795335	-	1
cg06070960	9	105281789	-	1
cg18665732	19	33707318	-	1
cg18142615	9	33342634	-	1
cg11531628	4	136819260	-	1
cg22694153	4	119160767	-	1
cg13264311	3	132107502	-	1
cg18918349	10	43368552	-	1
cg21639435	8	73625602	-	1
cg13242392	15	8410427	-	1
cg03603214	4	114339819	-	1
cg19859323	X	58450616	-	1
cg22696073	17	37985210	-	1
cg04801617	10	86418218	-	1
cg01529917	10	97360597	-	1
cg00674395	11	72278893	-	1
cg15457037	2	185215438	-	1
cg27542366	7	116929706	-	1
cg12692042	18	21836476	-	1
cg02039267	19	60765740	-	1
cg16039964	11	73192187	-	1
cg20570761	11	102386349	-	1
cg23834494	10	118820945	-	1
cg22315440	4	111345185	-	1
cg06468969	11	111217480	-	1
cg15712577	5	131270732	-	1
cg25019648	11	118627406	-	1
cg14062745	11	22293777	-	1
cg11686722	2	118712409	-	1
cg15968297	5	33896278	-	1
cg05340339	4	140656834	-	1
cg20211779	2	105895761	-	1
cg05890285	6	115538434	-	1
cg07313502	2	25444895	-	1
cg27080348	18	37779632	-	1
cg26692294	13	71706676	-	1
cg08337312	2	173176755	-	1
cg20820767	4	120601756	-	1
cg04210573	X	104069042	-	1
cg07960450	11	7580609	-	1
cg13157098	15	8410390	-	1
cg25636132	15	100885953	-	1
cg18977541	19	46070882	-	1
cg00044463	1	155896394	-	1
cg26177966	7	25868027	-	1
cg12477716	11	99492203	-	1
cg23965099	1	90265724	-	1
cg23729501	3	149946428	-	1
cg04968806	7	51446849	-	1
cg03721993	12	112604843	-	1
cg12146864	10	130026762	-	1
cg23506944	11	80410030	-	1
cg25967745	12	110614906	-	1
cg02331143	4	123418535	-	1
cg00560671	14	56600170	-	1
cg06026769	2	27531870	-	1
cg00267862	5	145546200	-	1
cg24591761	9	61940808	-	1
cg21364278	2	68653759	-	1
cg07435294	19	5472206	-	1
cg04988476	16	29803383	-	1
cg10198271	2	176616543	-	1
cg14456207	3	105837808	-	1
cg09984392	15	60818949	-	1
cg17004212	14	60637108	-	1
cg14575155	2	34455743	-	1
cg02676375	11	35594227	-	1
cg10500218	1	158629106	-	1
cg08452456	11	100682795	-	1
cg01904414	7	138225067	-	1
cg18740769	13	87659281	-	1
cg13445984	17	22336057	-	1
cg27558234	12	74191424	-	1
cg22467364	8	25438887	-	1
cg01874084	10	131223996	-	1
cg13184177	4	136796989	-	1
cg02760300	7	99576837	-	1
cg09415883	19	5003058	-	1
cg00129232	11	101937506	-	1
cg08430409	15	100867195	-	1
cg07813495	9	54196732	-	1
cg12714180	4	128097609	-	1
cg17263061	5	31202710	-	1
cg13828701	12	3915962	-	1
cg23921699	15	100711494	-	1
cg11308211	2	72516579	-	1
cg07727358	5	110799096	-	1
cg25538602	11	106857511	-	1
cg09801353	7	149155182	-	1
cg05250874	11	101214176	-	1
cg13491481	14	10643794	-	1
cg18344660	13	8957489	-	1
cg12028548	2	155417471	-	1
cg16336127	13	97448425	-	1
cg13508402	6	29160352	-	1
cg13600489	12	57359306	-	1
cg15626629	X	103372979	-	1
cg25307665	6	53022604	-	1
cg07166360	9	102777802	-	1
cg18305324	2	98864736	-	1
cg09214456	11	5886216	-	1
cg02795432	1	61645368	-	1
cg00106093	17	28590715	-	1
cg20926035	17	88712641	-	1
cg05570827	4	132631033	-	1
cg10361922	11	104903214	-	1
cg02219962	14	20097725	-	1
cg09471527	17	28613561	-	1
cg13925683	1	75689788	-	1
cg18026225	11	106766849	-	1
cg01392544	2	14751895	-	1
cg18396275	11	106077182	-	1
cg25680638	19	62410910	-	1
cg00385863	4	123655533	-	1
cg14306734	18	26092029	-	1
cg04108127	1	187460228	-	1
cg07864323	16	21437689	-	1
cg26353862	7	114312794	-	1
cg03397389	4	129889875	-	1
cg15233711	7	116929713	-	1
cg19531507	9	47666033	-	1
cg18134734	7	104399178	-	1
cg14731407	9	22553261	-	1
cg27558594	4	32562562	-	1
cg16794406	2	93901767	-	1
cg02766820	10	130117101	-	1
cg09577841	9	80308912	-	1
cg06332339	9	60795565	-	1
cg05902531	10	129423008	-	1
cg24599249	5	4863589	-	1
cg00543073	11	26259504	-	1
cg16641060	X	36848402	-	1
cg23808946	17	88644294	-	1
cg08591265	11	91404752	-	1
cg23813514	14	33075936	-	1
cg23468927	19	4041241	-	1
cg00508498	2	105895877	-	1
cg14951598	17	50366099	-	1
cg13151498	16	23055767	-	1
cg16764637	6	53033517	-	1
cg26008390	17	86848897	-	1
cg22424284	3	102694637	-	1
cg02522760	19	47176663	-	1
cg22188945	11	78000664	-	1
cg25172243	X	60407757	-	1
cg03785696	6	53063002	-	1
cg05397514	3	90868833	-	1
cg15740366	6	29556607	-	1
cg22656750	11	38418205	-	1
cg00482994	17	37980332	-	1
cg25160286	6	53131580	-	1
cg04061117	6	115658690	-	1
cg23934404	8	12529365	-	1
cg18580491	4	129996417	-	1
cg24389389	3	53073903	-	1
cg18036763	15	86756562	-	1
cg08642014	7	28924767	-	1
cg00376019	14	29026071	-	1
cg09333532	11	25412271	-	1
cg25889711	19	46153954	-	1
cg06257136	11	106282405	-	1
cg11920325	11	81909261	-	1
cg16383389	3	125075905	-	1
cg26544363	2	108027293	-	1
cg04084364	17	83400695	-	1
cg01866162	8	108668683	-	1
cg10626768	10	113714905	-	1
cg14421860	3	118965753	-	1
cg01080375	12	82906146	-	1
cg12864721	14	20101033	-	1
cg19604444	12	78046157	-	1
cg02573857	7	29660317	-	1
cg16149238	12	5408059	-	1
cg12721145	3	133639179	-	1
cg23841819	1	135456207	-	1
cg00535430	16	4532590	-	1
cg09973986	10	129518315	-	1
cg20399260	7	116929703	-	1
cg16529483	X	74646238	-	1
cg05814800	12	105453157	-	1
cg08945214	7	66018262	-	1
cg17937222	5	125405563	-	1
cg26606397	10	120175253	-	1
cg12129080	7	141264132	-	1
cg02469607	13	25096628	-	1
cg18375296	11	124549572	-	1
cg11732282	2	54049786	-	1
cg24128593	10	4275399	-	1
cg06997305	2	95685728	-	1
cg09641689	8	95000231	-	1
cg21288693	14	69181836	-	1
cg11993636	11	98418147	-	1
cg09799983	17	82620519	-	1
cg13402773	7	47120451	-	1
cg18798853	16	97069201	-	1
cg22542420	11	106752321	-	1
cg02538342	7	125539785	-	1
cg08096854	11	97952905	-	1
cg26264232	6	52978881	-	1
cg08876130	15	101309245	-	1
cg07405849	5	31817331	-	1
cg04178858	11	102449754	-	1
cg11686528	11	79752007	-	1
cg13886231	15	80700319	-	1
cg15268691	19	46668294	-	1
cg10503751	4	147347559	-	1
cg16896847	15	77512888	-	1
cg26545730	X	103242478	-	1
cg14650175	15	74864972	-	1
cg25939742	7	16693813	-	1
cg06925975	4	139946966	-	1
cg01813294	X	165944928	-	1
cg15938266	5	101889774	-	1
cg09602577	9	38506247	-	1
cg23344688	2	18276850	-	1
cg16668534	17	25825781	-	1
cg02461391	8	120850519	-	1
cg24491553	2	122497377	-	1
cg12699044	5	122933128	-	1
cg19753794	7	45997255	-	1
cg24810439	5	120529742	-	1
cg14425564	2	38930373	-	1
cg16804899	5	32065099	-	1
cg03445006	19	6300024	-	1
cg22060817	10	31263054	-	1
cg02070685	8	123579414	-	1
cg19901889	10	120175263	-	1
cg23194024	11	102408340	-	1
cg11711420	13	119663869	-	1
cg14353137	1	10180406	-	1
cg01013653	19	29544248	-	1
cg21538190	1	176000479	-	1
cg07986385	17	36113382	-	1
cg17511933	1	121568823	-	1
cg16143176	4	8551671	-	1
cg26998856	17	29837510	-	1
cg13653195	15	100949459	-	1
cg25330147	6	28855190	-	1
cg13545763	11	98883865	-	1
cg05001009	17	94185044	-	1
cg25226874	10	118895075	-	1
cg23712980	2	156529153	-	1
cg11950383	16	93956066	-	1
cg04245693	10	37812403	-	1
cg04616401	18	35633791	-	1
cg15454066	19	10190415	-	1
cg02135464	12	112033700	-	1
cg24168641	9	60484376	-	1
cg24729617	4	145235063	-	1
cg06708432	10	129735587	-	1
cg25841847	2	95685730	-	1
cg15457058	4	117946177	-	1
cg00056719	15	104602640	-	1
cg08997628	14	118324747	-	1
cg26910651	8	34080636	-	1
cg20946504	5	88370755	-	1
cg14332444	3	152184309	-	1
cg02700369	7	17276387	-	1
cg01644623	12	86407813	-	1
cg02062480	10	43368324	-	1
cg16101572	14	50764012	-	1
cg20347665	X	104069212	-	1
cg21875234	16	11371341	-	1
cg13173903	2	160697649	-	1
cg25012556	13	50296671	-	1
cg15301489	14	62647106	-	1
cg01860947	17	33987858	-	1
cg05203659	16	11371314	-	1
cg10491460	4	153217924	-	1
cg14909603	9	67925677	-	1
cg09034774	9	64540759	-	1
cg00986824	3	109991370	-	1
cg12459542	3	106179768	-	1
cg04354879	11	106282643	-	1
cg05746407	8	124956188	-	1
cg11050908	2	30319562	-	1
cg09425753	2	172755165	-	1
cg04899896	5	98913207	-	1
cg12595013	9	94186668	-	1
cg10141377	11	101889887	-	1
cg06691214	1	65807833	-	1
cg15471177	1	62887883	-	1
cg14592474	5	19618213	-	1
cg02299195	2	92063385	-	1
cg19116006	2	177931999	-	1
cg05516489	15	105091719	-	1
cg00778995	1	43507108	-	1
cg19156483	2	65152040	-	1
cg19945202	6	121148123	-	1
cg03037622	9	109857143	-	1
cg10383019	7	112689204	-	1
cg04262392	17	26224704	-	1
cg23395398	17	47067992	-	1
cg10635194	3	107736005	-	1
cg10949322	18	3394412	-	1
cg13696942	7	51162143	-	1
cg03024619	6	101981524	-	1
cg09973102	8	128254483	-	1
cg05052194	4	159731533	-	1
cg07339181	10	123324103	-	1
cg14963317	2	154306015	-	1
cg23371278	19	44858338	-	1
cg10755973	2	38912621	-	1
cg10439911	6	74355523	-	1
cg05872702	15	6641455	-	1
cg15534364	X	104251636	-	1
cg15660669	16	79493654	-	1
cg27046659	14	18889908	-	1
cg21407839	16	97396017	-	1
cg08873940	7	45014785	-	1
cg02898094	6	6818025	-	1
cg17082719	15	77840814	-	1
cg16905926	1	164654368	-	1
cg16127683	2	121105947	-	1
cg14553506	16	21418330	-	1
cg21672855	15	69812483	-	1
cg21652524	12	86893899	-	1
cg07963363	4	13834047	-	1
cg13875536	2	29333536	-	1
cg11567041	2	5713286	-	1
cg09190824	5	94731252	-	1
cg07522644	17	48922036	-	1
cg11271505	14	18803680	-	1
cg25957240	2	3255754	-	1
cg15297110	3	137200307	-	1
cg21960381	5	34895480	-	1
cg14506196	19	45034274	-	1
cg05184586	11	104349448	-	1
cg15382538	13	101086509	-	1
cg03203603	11	90076649	-	1
cg22876092	14	33075934	-	1
cg03414764	7	86382696	-	1
cg26089573	11	78910937	-	1
cg25435146	7	3700155	-	1
cg21630368	7	93369531	-	1
cg08689931	5	9381933	-	1
cg26476852	6	53043348	-	1
cg11171235	13	59951995	-	1
cg08572394	13	97456436	-	1
cg21697252	17	36140256	-	1
cg16337939	7	84192569	-	1
cg17497049	7	5063780	-	1
cg02635948	19	8817359	-	1
cg13282908	9	111098603	-	1
cg04528217	17	36088712	-	1
cg06990796	11	38387303	-	1
cg15710638	11	123076440	-	1
cg04090147	13	114522740	-	1
cg04276951	11	104390523	-	1
cg17719126	17	28583538	-	1
cg02086094	5	35961551	-	1
cg06942701	2	62842255	-	1
cg20741134	1	158324783	-	1
cg22514615	4	43472215	-	1
cg07544187	8	71276158	-	1
cg22198823	19	4696122	-	1
cg27470027	19	7203652	-	1
cg04568842	6	127579935	-	1
cg05512505	8	4162629	-	1
cg11460727	14	69182914	-	1
cg23598212	7	146549768	-	1
cg13310671	2	171022938	-	1
cg14371731	14	23746189	-	1
cg12911732	4	113033375	-	1
cg05607278	6	30658600	-	1
cg07317551	4	126599331	-	1
cg23895041	1	37173671	-	1
cg10232654	11	99778797	-	1
cg08863848	6	53062853	-	1
cg25796016	17	7063352	-	1
cg01171898	7	101699105	-	1
cg27416312	7	130024207	-	1
cg04446303	16	4541337	-	1
cg07835293	1	173544773	-	1
cg16096176	1	91321828	-	1
cg03891929	19	33707306	-	1
cg14608422	14	18889785	-	1
cg03067574	7	16678072	-	1
cg05723499	18	35548648	-	1
cg03844923	3	98615822	-	1
cg26766798	17	26113837	-	1
cg11202785	3	124588537	-	1
cg06229867	10	128401717	-	1
cg04419871	16	34265997	-	1
cg14969015	4	120971831	-	1
cg01729717	14	108749701	-	1
cg13608733	7	112792921	-	1
cg12741345	3	91025763	-	1
cg25475603	11	55525681	-	1
cg19809499	4	117946234	-	1
cg07768103	13	51481981	-	1
cg10254000	16	19342504	-	1
cg03152602	11	102376156	-	1
cg25401220	17	31570098	-	1
cg25340241	5	25060277	-	1
cg22817039	13	110696876	-	1
cg21876001	9	22677023	-	1
cg03175975	1	122123059	-	1
cg08868202	4	132293008	-	1
cg12042503	12	114025490	-	1
cg15951188	11	72259365	-	1
cg01949684	17	36072970	-	1
cg00691830	2	118709118	-	1
cg05061393	1	76560859	-	1
cg08505456	2	75918422	-	1
cg15528519	7	31340658	-	1
cg06880930	8	97232742	-	1
cg03355998	9	94190746	-	1
cg12122509	11	78093914	-	1
cg13646020	5	68308864	-	1
cg10276404	11	22749495	-	1
cg03905758	8	58161521	-	1
cg16551732	8	62477019	-	1
cg24992007	11	108155659	-	1
cg27506254	1	3227867	-	1
cg16005818	4	155640586	-	1
cg23415789	11	89114287	-	1
cg12322617	8	110503256	-	1
cg00822571	19	33352245	-	1
cg00436183	13	46775957	-	1
cg01430372	11	103748994	-	1
cg16069971	4	34923480	-	1
cg20887442	7	105086928	-	1
cg21972156	11	6417892	-	1
cg05963618	11	46450292	-	1
cg06926934	7	72540037	-	1
cg05043908	5	150197895	-	1
cg05889979	6	86697974	-	1
cg02875395	2	17935243	-	1
cg03700449	10	89235686	-	1
cg21009747	15	79579877	-	1
cg13851843	7	47599535	-	1
cg15472170	4	152329155	-	1
cg20322375	10	107716392	-	1
cg27560182	4	137948483	-	1
cg03669907	2	107472939	-	1
cg05620842	7	35566414	-	1
cg10549986	12	26799996	-	1
cg17121176	10	43816228	-	1
cg22402902	11	78364108	-	1
cg12861418	15	77944126	-	1
cg17509220	8	85903135	-	1
cg01808706	2	122440915	-	1
cg03363567	11	90127860	-	1
cg11302943	19	43836711	-	1
cg20871441	1	93535389	-	1
cg14596338	16	4503969	-	1
cg26969942	11	106233770	-	1
cg14651363	X	136721311	-	1
cg21285782	3	91488674	-	1
cg12251659	5	125405396	-	1
cg27565880	11	78364076	-	1
cg06780105	5	137751939	-	1
cg09174502	9	31877108	-	1
cg12651540	7	82059349	-	1
cg05710997	13	119657451	-	1
cg25110106	3	110627712	-	1
cg13493749	13	50394362	-	1
cg19029301	2	156529151	-	1
cg15455979	15	103917851	-	1
cg13347257	6	115658456	-	1
cg01495907	14	54658300	-	1
cg10193870	12	84650385	-	1
cg27606567	9	125739255	-	1
cg21490597	3	129814566	-	1
cg13537801	11	124427320	-	1
cg15278043	6	31261730	-	1
cg06324957	9	24062232	-	1
cg01311064	14	97843402	-	1
cg13479780	17	49975334	-	1
cg24655222	5	31815842	-	1
cg06785746	11	107477314	-	1
cg18989243	3	105312905	-	1
cg24867146	4	129996437	-	1
cg17777676	18	37808595	-	1
cg18932798	19	48473538	-	1
cg03635671	18	36657256	-	1
cg26807935	18	36614074	-	1
cg06560524	14	64311127	-	1
cg04469303	16	100748320	-	1
cg26708817	3	130529939	-	1
cg07168124	14	18811678	-	1
cg23731212	3	77048854	-	1
cg13686537	2	27638753	-	1
cg06576393	19	43606346	-	1
cg11891579	11	47282315	-	1
cg13217064	9	102777774	-	1
cg20866375	11	76192547	-	1
cg05218311	7	99236672	-	1
cg04844543	9	113522854	-	1
cg20274783	5	137217404	-	1
cg10551631	X	16467077	-	1
cg11130778	13	56499872	-	1
cg11196350	12	105463719	-	1
cg19577984	12	92215231	-	1
cg20977426	4	119059222	-	1
cg19138755	17	31570112	-	1
cg13746854	4	41990052	-	1
cg20162381	6	130722408	-	1
cg14381623	2	26605014	-	1
cg26321013	11	102476432	-	1
cg12431729	4	123674113	-	1
cg10888244	1	175216185	-	1
cg17726795	7	31393937	-	1
cg22039234	1	38961461	-	1
cg00830626	15	84021420	-	1
cg12258307	16	92857323	-	1
cg15179278	11	97668256	-	1
cg06744574	4	114340206	-	1
cg12270738	4	143707054	-	1
cg05982686	11	89230841	-	1
cg19784903	11	100682503	-	1
cg26035323	4	120794275	-	1
cg10229294	5	122812314	-	1
cg19669107	15	5156368	-	1
cg12542255	7	19844596	-	1
cg03513246	18	22198607	-	1
cg15364725	19	37048093	-	1
cg12080431	10	130117089	-	1
cg20419307	10	108636235	-	1
cg12921614	14	49616404	-	1
cg25734490	10	89236795	-	1
cg08969532	19	43836554	-	1
cg22355463	8	80297466	-	1
cg03754311	4	142517479	-	1
cg10994944	4	133072923	-	1
cg08093892	8	73625608	-	1
cg13567392	14	14339653	-	1
cg00405060	16	4266356	-	1
cg26134646	10	61461014	-	1
cg27115721	12	12484563	-	1
cg10403260	2	93901818	-	1
cg06526980	1	91321866	-	1
cg25749432	19	4171905	-	1
cg13459498	2	166677125	-	1
cg25889750	5	91619226	-	1
cg14453281	12	110301972	-	1
cg00063567	11	33321930	-	1
cg11666140	15	103376501	-	1
cg13868216	15	81085926	-	1
cg02162462	17	86692996	-	1
cg19580241	6	53062659	-	1
cg12827637	12	81360218	-	1
cg23613205	1	183752595	-	1
cg03745431	1	184588158	-	1
cg17216478	4	142028801	-	1
cg07385362	17	26861907	-	1
cg18811597	4	109601433	-	1
cg19886179	2	62741106	-	1
cg10570838	4	137671097	-	1
cg15112458	5	25060270	-	1
cg18965377	4	32562541	-	1
cg13447391	5	34656679	-	1
cg13847987	2	32257204	-	1
cg14351882	2	25683565	-	1
cg09032973	18	37817979	-	1
cg09279412	5	139161293	-	1
cg12860092	2	60621414	-	1
cg14667685	4	127422218	-	1
cg02602423	12	33813246	-	1
cg21268770	2	118196927	-	1
cg04504441	11	55525720	-	1
cg16915653	7	147631652	-	1
cg07835437	4	160258823	-	1
cg21935113	19	7361375	-	1
cg26675876	14	62646709	-	1
cg14631690	13	75624759	-	1
cg08655589	6	93904773	-	1
cg02430183	13	55283268	-	1
cg23087992	3	35268495	-	1
cg24904436	15	78509367	-	1
cg13710595	2	121584779	-	1
cg13648682	2	27887757	-	1
cg19615304	12	25424908	-	1
cg26207141	1	90265712	-	1
cg18760837	17	36687104	-	1
cg27219874	8	108743859	-	1
cg07870982	8	119817237	-	1
cg22788002	X	95966583	-	1
cg04645545	19	47181157	-	1
cg05869392	14	18809549	-	1
cg00553487	7	25651640	-	1
cg06701726	X	52972413	-	1
cg05656590	3	30231078	-	1
cg08441803	11	100072974	-	1
cg26218726	5	125405402	-	1
cg22122361	5	98796998	-	1
cg22472154	5	34541494	-	1
cg14931631	2	75087410	-	1
cg26066277	11	124502111	-	1
cg24994156	8	110503258	-	1
cg15190599	13	23905643	-	1
cg10643578	4	32562528	-	1
cg27007008	2	98805848	-	1
cg11370512	5	122877538	-	1
cg23665973	1	76218690	-	1
cg07578663	2	9927926	-	1
cg27230711	19	47501784	-	1
cg12646252	X	136721323	-	1
cg23710795	2	178366191	-	1
cg16218721	2	75934938	-	1
cg11674844	4	137268731	-	1
cg07204662	19	6840601	-	1
cg06902555	2	108901667	-	1
cg14947478	2	159304956	-	1
cg21899276	X	137803590	-	1
cg25811527	7	28323875	-	1
cg20227255	17	48922043	-	1
cg09892203	11	111543933	-	1
cg00900735	11	119518847	-	1
cg20471297	12	113000696	-	1
cg10439765	2	168473395	-	1
cg25514273	14	96151456	-	1
cg14530259	2	32028700	-	1
cg07691180	19	5606519	-	1
cg07639739	X	95966583	-	1
cg19209911	7	140036901	-	1
cg13577493	9	110378509	-	1
cg06511917	2	19689826	-	1
cg10937890	2	70837597	-	1
cg19220099	16	18990044	-	1
cg20430847	4	159470039	-	1
cg01651170	1	58135281	-	1
cg05975845	2	170321178	-	1
cg27588646	13	101297466	-	1
cg03315484	18	35548843	-	1
cg09512322	7	131781200	-	1
cg11839944	7	47519618	-	1
cg19721680	1	182275719	-	1
cg07960629	4	32562535	-	1
cg15189866	4	137724309	-	1
cg12546181	7	47281915	-	1
cg14933266	11	82555456	-	1
cg13565492	17	48924892	-	1
cg11817453	17	35484611	-	1
cg22640114	1	184831612	-	1
cg04296578	4	120168713	-	1
cg16897634	4	32562544	-	1
cg22120063	13	101160206	-	1
cg10336131	19	4999577	-	1
cg13909534	11	53199640	-	1
cg19099050	6	115658687	-	1
cg10932068	16	19342484	-	1
cg01905589	4	137578550	-	1
cg20454517	5	30846643	-	1
cg05375728	4	106050541	-	1
cg25459000	15	81956493	-	1
cg00558702	6	141676238	-	1
cg08699206	5	34212861	-	1
cg10636447	2	155243863	-	1
cg09748975	5	38512280	-	1
cg25059646	4	138192864	-	1
cg24744425	1	137389969	-	1
cg10779674	10	130931221	-	1
cg20395646	5	125347028	-	1
cg14938738	X	119307448	-	1
cg22369787	2	118504118	-	1
cg03804985	2	33454770	-	1
cg24213507	6	113069883	-	1
cg18770669	6	128831490	-	1
cg23098168	3	110956118	-	1
cg01533258	12	106720966	-	1
cg19733867	15	77996377	-	1
cg07312954	3	91998536	-	1
cg08960156	7	122032189	-	1
cg13694576	2	108022340	-	1
cg25729445	17	37672418	-	1
cg22355031	X	101120256	-	1
cg22775593	X	71893836	-	1
cg05785344	X	48623589	-	1
cg24135606	11	73622790	-	1
cg00946507	11	119778267	-	1
cg13673779	18	75129393	-	1
cg26247646	4	153657007	-	1
cg04489856	11	101213945	-	1
cg26742815	18	35548643	-	1
cg01121770	11	78000661	-	1
cg02738256	2	18259050	-	1
cg05343811	12	86750962	-	1
cg01809675	11	35506681	-	1
cg11724493	17	37895385	-	1
cg17376041	11	32481522	-	1
cg13302166	11	71615337	-	1
cg23388714	18	72110407	-	1
cg26936311	6	22145187	-	1
cg12175172	9	66175700	-	1
cg09549726	7	59502254	-	1
cg04419618	X	57811614	-	1
cg01734140	17	25350450	-	1
cg21502999	10	95123145	-	1
cg19351000	11	26253297	-	1
cg15168577	18	36718831	-	1
cg05676441	15	23438548	-	1
cg09296453	17	36865501	-	1
cg10626744	4	102036372	-	1
cg24839533	4	133513365	-	1
cg04330371	7	72540056	-	1
cg01453221	2	98384859	-	1
cg25309759	11	86682934	-	1
cg13668397	9	47495119	-	1
cg04167725	8	98373385	-	1
cg17752088	13	95883978	-	1
cg07534440	2	86238189	-	1
cg19925772	4	138581470	-	1
cg14562426	2	98382766	-	1
cg00668227	4	132646905	-	1
cg20468891	19	8817356	-	1
cg20797858	4	22594422	-	1
cg16894263	X	48619838	-	1
cg08681110	10	37812728	-	1
cg18482164	11	101891125	-	1
cg02769252	11	82242165	-	1
cg05680710	2	98382379	-	1
cg03119897	1	135477133	-	1
cg01416227	3	110758626	-	1
cg06744585	8	86260132	-	1
cg20524211	8	11641843	-	1
cg04868078	1	141795323	-	1
cg26485937	18	38572942	-	1
cg21567792	4	128097338	-	1
cg10752731	11	123838134	-	1
cg10163397	8	23168416	-	1
cg05058121	7	125903419	-	1
cg21543987	5	142269717	-	1
cg11944428	19	5385038	-	1
cg24596836	9	77930276	-	1
cg22563312	11	52735108	-	1
cg19781133	5	25993138	-	1
cg21787965	13	16044185	-	1
cg22025478	8	126315658	-	1
cg25195302	19	54856502	-	1
cg17967970	9	69316315	-	1
cg04728482	13	101230017	-	1
cg16109089	9	28080755	-	1
cg20041802	9	70942462	-	1
cg21455485	4	136819246	-	1
cg16852837	18	72110402	-	1
cg05253021	7	141334534	-	1
cg12213201	3	96682538	-	1
cg14087168	3	89833149	-	1
cg14491820	19	46667695	-	1
cg26083396	6	29556624	-	1
cg14603620	11	102449750	-	1
cg06705004	14	55945647	-	1
cg23655615	6	93604699	-	1
cg09143673	17	28489481	-	1
cg26223654	8	86428573	-	1
cg19656282	6	85172122	-	1
cg00497554	1	95091601	-	1
cg24631970	14	62646856	-	1
cg16560077	16	4062946	-	1
cg09291131	12	112058456	-	1
cg15792338	7	37644139	-	1
cg03350042	2	121584846	-	1
cg05675373	3	109991520	-	1
cg19495969	9	35715151	-	1
cg21737675	3	122532602	-	1
cg22894910	4	118085279	-	1
cg10122865	11	24127491	-	1
cg01337429	17	25825999	-	1
cg14940308	6	87316294	-	1
cg23189410	9	94189218	-	1
cg16837525	16	97396000	-	1
cg10242372	2	94697865	-	1
cg19450145	17	11956571	-	1
cg13366219	11	120298477	-	1
cg18411550	10	26681396	-	1
cg25073998	17	90567311	-	1
cg26704087	17	47067983	-	1
cg14160518	2	172299881	-	1
cg27470303	2	18276842	-	1
cg03620623	7	46313699	-	1
cg13723766	X	36848500	-	1
cg11113644	19	37342604	-	1
cg08112534	4	117929265	-	1
cg22280167	9	47357581	-	1
cg18941893	4	44379295	-	1
cg21122147	8	112535931	-	1
cg00053010	11	100418518	-	1
cg04722914	1	95091608	-	1
cg24268531	3	89698993	-	1
cg15107038	9	71582765	-	1
cg12946524	3	28216129	-	1
cg00875200	13	21360371	-	1
cg22577385	7	4742528	-	1
cg20044645	1	60872951	-	1
cg05866836	X	143691691	-	1
cg11594731	9	113774221	-	1
cg07929575	3	106179762	-	1
cg26506779	2	184694587	-	1
cg25942789	1	94661140	-	1
cg01393939	3	147341652	-	1
cg16066237	16	95437793	-	1
cg23670599	9	71582809	-	1
cg19003797	10	19480995	-	1
cg06011292	11	71615372	-	1
cg21511365	14	63627124	-	1
cg21813473	2	164569927	-	1
cg25370753	1	157922822	-	1
cg12070724	1	135224844	-	1
cg14875449	14	5840369	-	1
cg22533762	1	70702105	-	1
cg24170085	14	29594654	-	1
cg18635552	13	73949475	-	1
cg10870443	13	65375984	-	1
cg26220594	4	143844740	-	1
cg20174699	15	101540744	-	1
cg08373003	13	57340794	-	1
cg02813877	5	125558945	-	1
cg18308527	9	117016072	-	1
cg07229938	7	135527869	-	1
cg16492707	16	78061819	-	1
cg18772588	2	184559669	-	1
cg07691152	10	89232790	-	1
cg13800209	2	118711031	-	1
cg13905264	2	30992553	-	1
cg26518327	8	71460613	-	1
cg24024056	19	46102845	-	1
cg21477170	5	35701167	-	1
cg00993191	4	153847625	-	1
cg08770580	16	21437996	-	1
cg07702255	2	93901354	-	1
cg13208031	14	69181763	-	1
cg26331160	4	159363816	-	1
cg21880624	16	98569626	-	1
cg17613214	15	87442056	-	1
cg19410626	14	3003604	-	1
cg10857489	8	109050073	-	1
cg05344430	5	150078307	-	1
cg11473189	9	47666014	-	1
cg09706512	16	67132227	-	1
cg15621682	14	53916505	-	1
cg26310240	2	156018821	-	1
cg07975032	4	121134590	-	1
cg25952029	11	120380455	-	1
cg02761523	8	86287790	-	1
cg14978172	5	142701312	-	1
cg22595230	2	134173769	-	1
cg25315148	10	130016679	-	1
cg05839636	18	35705585	-	1
cg00600786	14	22914498	-	1
cg04584009	10	82127139	-	1
cg23849781	9	63568097	-	1
cg16423747	11	4729141	-	1
cg19248367	19	4102988	-	1
cg07130520	3	148919481	-	1
cg01485790	5	127537579	-	1
cg19402405	10	68799920	-	1
cg02395441	7	25868204	-	1
cg14494468	12	57359387	-	1
cg02720925	5	145495475	-	1
cg01460805	14	69182062	-	1
cg06704122	1	123320382	-	1
cg19741945	9	117659242	-	1
cg24046927	3	147351068	-	1
cg21050240	7	28061904	-	1
cg05923197	14	44916369	-	1
cg17852594	4	120168707	-	1
cg04191530	15	76276252	-	1
cg24141991	9	45628372	-	1
cg02854695	7	45997260	-	1
cg26046953	11	91713948	-	1
cg12474117	X	95966606	-	1
cg24488810	4	64337672	-	1
cg21690979	8	131718539	-	1
cg05119290	11	75467312	-	1
cg19642835	5	120529778	-	1
cg23475135	1	92918494	-	1
cg09928203	11	6581475	-	1
cg13603112	4	69696162	-	1
cg00994804	16	95436157	-	1
cg07598082	3	110006415	-	1
cg20088005	7	141334538	-	1
cg12963312	1	21517737	-	1
cg27352514	1	176167345	-	1
cg19173440	7	100112694	-	1
cg00215432	1	76316290	-	1
cg19697530	9	49516233	-	1
cg02390588	15	104482587	-	1
cg12823329	12	112038867	-	1
cg03416541	16	61811290	-	1
cg14839932	17	48924802	-	1
cg17807479	11	69435189	-	1
cg05507481	3	59470251	-	1
cg02565672	1	175127634	-	1
cg11887629	17	59003450	-	1
cg03385548	5	42589436	-	1
cg13983686	11	39085175	-	1
cg17713751	5	138976548	-	1
cg07961283	16	95437817	-	1
cg07746998	10	4604626	-	1
cg02066409	14	62646843	-	1
cg05931684	2	98384853	-	1
cg06926362	10	83071554	-	1
cg19677607	14	67198763	-	1
cg02694427	2	75881683	-	1
cg19369780	7	146248520	-	1
cg12137286	7	4886076	-	1
cg20340302	2	176533493	-	1
cg03465880	4	160374604	-	1
cg22306928	1	76316277	-	1
cg14657116	6	86697839	-	1
cg24932816	3	147351147	-	1
cg06617636	12	81360117	-	1
cg25887254	4	89423181	-	1
cg13703859	13	54855428	-	1
cg16048568	7	72540500	-	1
cg16973098	14	118320171	-	1
cg06477056	13	51933741	-	1
cg08329647	7	25581619	-	1
cg12035092	2	50410443	-	1
cg05085809	11	99796770	-	1
cg24473846	2	170321217	-	1
cg27207530	8	127721513	-	1
cg20094282	11	124177996	-	1
cg12550817	12	78046166	-	1
cg05931087	1	146944707	-	1
cg27375388	7	130913739	-	1
cg17626178	1	62887471	-	1
cg24999819	1	40333351	-	1
cg01640606	12	74194951	-	1
cg03527422	4	22594996	-	1
cg00366352	10	95456059	-	1
cg24037166	14	18639043	-	1
cg26745032	X	166435323	-	1
cg20830775	9	109858860	-	1
cg27039501	18	62038486	-	1
cg22639787	2	177931305	-	1
cg05537653	2	92594729	-	1
cg13999330	5	143258847	-	1
cg09632273	2	98717032	-	1
cg24838305	7	46459537	-	1
cg26476595	17	26070135	-	1
cg14584159	7	143426087	-	1
cg03312703	1	134920308	-	1
cg06680921	7	26247765	-	1
cg06266993	11	99796722	-	1
cg00267012	1	11664615	-	1
cg15913680	7	104528834	-	1
cg25645657	13	117781157	-	1
cg23734759	1	187460477	-	1
cg07082452	14	69184181	-	1
cg25408325	18	38490917	-	1
cg05449830	X	104251638	-	1
cg11138318	1	187460243	-	1
cg04605084	5	108763048	-	1
cg21855944	11	98458743	-	1
cg10414269	9	106947763	-	1
cg16602504	17	91122816	-	1
cg04419610	7	47248777	-	1
cg22369786	14	105665333	-	1
cg12077322	7	144057501	-	1
cg22321892	15	86756537	-	1
cg10206657	13	114645222	-	1
cg12284142	X	72405599	-	1
cg25751158	7	80912588	-	1
cg18496502	7	25951619	-	1
cg12972643	16	33058143	-	1
cg07562135	7	29571439	-	1
cg26140688	16	93104640	-	1
cg12514620	4	109601433	-	1
cg02574526	6	90355285	-	1
cg08979686	2	168415705	-	1
cg25977493	3	68220626	-	1
cg26207909	16	40022253	-	1
cg21333217	6	118448446	-	1
cg20973743	2	128673185	-	1
cg03824268	2	92762166	-	1
cg05835276	10	129976194	-	1
cg13732589	2	29340353	-	1
cg06816718	12	104481867	-	1
cg14455366	4	83824772	-	1
cg21451265	3	122532593	-	1
cg23209537	5	145587036	-	1
cg26010095	4	111721456	-	1
cg00586365	11	55525686	-	1
cg26777760	X	52033292	-	1
cg00502035	11	72884620	-	1
cg16876647	17	87180266	-	1
cg24032214	7	3670015	-	1
cg10438011	14	105669092	-	1
cg09599130	19	47766046	-	1
cg16004390	10	77677264	-	1
cg17913274	2	92646183	-	1
cg24368383	4	160172559	-	1
cg21944491	7	28051557	-	1
cg25365214	14	23800082	-	1
cg01320491	13	116408734	-	1
cg10711996	18	6590185	-	1
cg00689116	X	158755642	-	1
cg04400147	14	29381752	-	1
cg03181248	2	74463851	-	1
cg03588460	19	33707408	-	1
cg08992581	2	75901174	-	1
cg27168133	16	33057894	-	1
cg16387669	6	39299654	-	1
cg00569091	4	155085628	-	1
cg10088527	6	85157870	-	1
cg05808319	2	95975371	-	1
cg21860679	10	101253888	-	1
cg07015911	11	99812073	-	1
cg18301891	12	112605295	-	1
cg24770638	X	103409842	-	1
cg08005774	4	144388550	-	1
cg18684142	11	99785690	-	1
cg02862674	17	47889404	-	1
cg04798095	2	183887130	-	1
cg20276511	17	34077582	-	1
cg24442740	4	136879392	-	1
cg21164975	17	50259113	-	1
cg23546965	1	174396339	-	1
cg11381282	14	55945720	-	1
cg16000599	16	19634875	-	1
cg06724588	8	91523357	-	1
cg27016990	15	67895039	-	1
cg18685243	10	129622988	-	1
cg13562841	11	121693287	-	1
cg27424226	15	80850945	-	1
cg02675502	1	75804875	-	1
cg04016730	2	99009690	-	1
cg05884032	18	82631347	-	1
cg27051937	17	28616315	-	1
cg07974531	11	78364097	-	1
cg16490096	4	126410134	-	1
cg07281948	10	129992940	-	1
cg20003050	11	29124329	-	1
cg13385521	11	83218520	-	1
cg12869958	19	4214023	-	1
cg09362543	4	110894565	-	1
cg06350203	11	86676981	-	1
cg21503799	8	96638127	-	1
cg05462328	2	72696440	-	1
cg00381697	7	16698030	-	1
cg00682458	17	48924599	-	1
cg07791997	7	103440641	-	1
cg02991338	12	50134007	-	1
cg03568975	7	80913023	-	1
cg19504123	11	81395733	-	1
cg01986502	3	42268395	-	1
cg17681516	17	87060086	-	1
cg13269449	2	34861767	-	1
cg08023020	17	26297631	-	1
cg13875012	4	152566860	-	1
cg09213403	7	131238566	-	1
cg07910050	2	98382361	-	1
cg04916660	16	34107936	-	1
cg20133326	19	4514874	-	1
cg03775871	17	48381337	-	1
cg06008912	1	51948323	-	1
cg26106778	17	37888758	-	1
cg14558639	7	31767184	-	1
cg21582570	3	107058410	-	1
cg04477010	8	26019423	-	1
cg05156850	6	73175935	-	1
cg19928597	5	137584608	-	1
cg02183231	17	46123750	-	1
cg13874817	9	99899853	-	1
cg25924096	4	21783408	-	1
cg18130905	18	22357485	-	1
cg25338254	13	45931590	-	1
cg11017382	13	106083996	-	1
cg15507730	2	118713368	-	1
cg22071344	17	91122791	-	1
cg15721666	5	117757732	-	1
cg24842967	3	90186244	-	1
cg07233159	18	53576731	-	1
cg27306777	17	28207704	-	1
cg05758010	13	94008406	-	1
cg00946032	1	138374287	-	1
cg26375057	9	94186893	-	1
cg16096096	11	23350017	-	1
cg11814826	11	81741164	-	1
cg25650110	16	18990058	-	1
cg04657224	14	62646847	-	1
cg10569606	6	129321087	-	1
cg12802921	16	17525881	-	1
cg13716208	15	81253812	-	1
cg19926434	12	79456545	-	1
cg06380923	17	26080143	-	1
cg17926458	14	115105747	-	1
cg15714321	16	97396106	-	1
cg23739207	14	3003598	-	1
cg02603003	11	70011561	-	1
cg01316745	17	45704216	-	1
cg13837097	14	45419001	-	1
cg12329516	2	92971414	-	1
cg18395327	1	76868783	-	1
cg23955684	17	52624767	-	1
cg25923056	7	27892631	-	1
cg05898042	19	29544216	-	1
cg10322510	16	11510498	-	1
cg01956624	1	87569667	-	1
cg25664021	10	129999955	-	1
cg27411091	4	159516362	-	1
cg12026629	12	115098270	-	1
cg23582836	15	105081102	-	1
cg14219291	7	136845523	-	1
cg02495413	11	119988114	-	1
cg06210197	14	67199771	-	1
cg16426221	4	34923460	-	1
cg00299737	8	89691426	-	1
cg20481153	4	143324009	-	1
cg05029822	7	147639532	-	1
cg07297039	9	60328974	-	1
cg16113298	2	108027447	-	1
cg04028315	12	121021665	-	1
cg26717995	14	20097272	-	1
cg13876222	2	26870996	-	1
cg21384883	X	7460632	-	1
cg12803572	11	92243439	-	1
cg00879184	2	18276818	-	1
cg03413835	17	28593453	-	1
cg24222746	2	49725870	-	1
cg07843568	10	81727897	-	1
cg23167035	18	36639117	-	1
cg21322241	18	84219701	-	1
cg26332175	X	139236154	-	1
cg04105760	2	74463903	-	1
cg10329345	4	120601522	-	1
cg14693555	8	89204978	-	1
cg21035356	12	84869586	-	1
cg09211893	12	110728616	-	1
cg22068068	10	110528158	-	1
cg23224511	10	83055855	-	1
cg24365088	6	116245719	-	1
cg09049672	11	46450279	-	1
cg27600205	3	46166667	-	1
cg12894709	18	37073874	-	1
cg27293631	6	8937932	-	1
cg04287931	5	98796995	-	1
cg15714776	11	32457254	-	1
cg14007067	18	82631163	-	1
cg25561581	15	86757482	-	1
cg05503916	11	121271732	-	1
cg09440095	8	67730694	-	1
cg06554744	11	63572740	-	1
cg12520549	2	62842984	-	1
cg17318297	13	107827616	-	1
cg09265619	4	156497042	-	1
cg15786972	19	4178363	-	1
cg11755867	8	110365801	-	1
cg19877581	10	125596177	-	1
cg11424597	4	120848570	-	1
cg13006146	1	160987765	-	1
cg05784108	5	120529756	-	1
cg23276047	19	57305530	-	1
cg23555471	5	123058870	-	1
cg04185893	3	122532607	-	1
cg26139303	13	97448709	-	1
cg05694921	4	135346569	-	1
cg09910967	10	18060266	-	1
cg09649347	19	58706404	-	1
cg19127360	1	94955546	-	1
cg04054593	9	44755552	-	1
cg04334417	2	107749504	-	1
cg00970737	8	85386751	-	1
cg04719435	9	44720148	-	1
cg13212283	10	129963700	-	1
cg05359376	11	80808450	-	1
cg24899767	11	119679647	-	1
cg26225025	3	132444021	-	1
cg17880859	X	166552348	-	1
cg15339058	4	8551674	-	1
cg23197945	19	45413460	-	1
cg05240381	7	148027061	-	1
cg17964510	2	74463875	-	1
cg24806294	15	78287341	-	1
cg08756778	13	117781183	-	1
cg08979194	19	43292354	-	1
cg23535950	19	42945844	-	1
cg02196694	4	6817187	-	1
cg00400832	6	6833461	-	1
cg00019841	18	75491349	-	1
cg22798984	14	3003601	-	1
cg01940181	4	159005158	-	1
cg17286258	1	56181479	-	1
cg18079845	6	86698498	-	1
cg07532542	6	101811503	-	1
cg12530191	9	125145107	-	1
cg24813704	17	38090445	-	1
cg06690459	16	45399154	-	1
cg05208399	17	26529390	-	1
cg25720804	11	35594018	-	1
cg01251131	X	172554235	-	1
cg15807973	14	32926633	-	1
cg14207210	11	90692872	-	1
cg07871947	2	168473353	-	1
cg26362852	11	47136834	-	1
cg10906729	11	99785694	-	1
cg12009516	7	20016832	-	1
cg20246315	17	37470402	-	1
cg12371615	13	57040492	-	1
cg00371107	4	137442007	-	1
cg27297626	12	5242997	-	1
cg02641990	4	105175423	-	1
cg08102602	6	127579735	-	1
cg02790620	4	156610618	-	1
cg13270464	1	76586330	-	1
cg21683774	4	89422875	-	1
cg03754195	X	38532343	-	1
cg17636077	11	110873134	-	1
cg23429746	X	102752905	-	1
cg04325880	18	36983309	-	1
cg11737742	3	109991676	-	1
cg24039816	7	45719329	-	1
cg16349206	19	8942835	-	1
cg27133880	19	5525325	-	1
cg03780927	9	46021397	-	1
cg25987077	2	156529208	-	1
cg27185063	10	125190045	-	1
cg15894722	15	105178664	-	1
cg22926029	11	81909271	-	1
cg01651570	12	114181066	-	1
cg24487027	19	37343798	-	1
cg01353065	8	108616148	-	1
cg26764972	X	103409832	-	1
cg01805347	4	127176897	-	1
cg15172734	14	24679531	-	1
cg19642230	7	4740881	-	1
cg18815943	4	117946185	-	1
cg18892424	7	140694030	-	1
cg00118719	12	60081813	-	1
cg01678084	9	66220991	-	1
cg14754787	11	87816315	-	1
cg04375213	6	121723843	-	1
cg16865446	2	108037790	-	1
cg11951952	13	51688085	-	1
cg24446586	6	53063622	-	1
cg06177522	2	38912629	-	1
cg27529944	15	78373287	-	1
cg16002305	12	108769729	-	1
cg04813639	9	92713214	-	1
cg24094374	12	83807381	-	1
cg03498913	2	71689687	-	1
cg25317585	14	124356469	-	1
cg18503615	12	86905225	-	1
cg20120430	14	19602398	-	1
cg19091677	8	58356317	-	1
cg24404479	7	69961131	-	1
cg06776588	12	54028319	-	1
cg00304629	11	22013943	-	1
cg21472783	12	77565493	-	1
cg26112893	4	154959960	-	1
cg11181536	13	51571325	-	1
cg22569836	2	123438071	-	1
cg06785624	15	77939364	-	1
cg14460003	2	156822604	-	1
cg03039399	16	4190863	-	1
cg00243547	18	8037827	-	1
cg15965006	2	98295749	-	1
cg06734027	X	48902767	-	1
cg10101470	5	107763690	-	1
cg00015930	4	119059320	-	1
cg02325951	12	101051736	-	1
cg02231404	2	185342081	-	1
cg00478198	X	6693805	-	1
cg16805117	13	21400022	-	1
cg19240678	9	29391064	-	1
cg00940287	X	61241315	-	1
cg06274671	8	91523137	-	1
cg06499652	7	116929808	-	1
cg15243024	5	31856471	-	1
cg13250388	15	81855445	-	1
cg02344911	15	105135177	-	1
cg09236176	11	122491614	-	1
cg00417421	2	173177706	-	1
cg05977669	6	53063614	-	1
cg03604796	6	35339792	-	1
cg06871798	4	133531766	-	1
cg01863808	14	53916126	-	1
cg13739279	17	69188954	-	1
cg15316716	14	69884384	-	1
cg20276947	11	124783490	-	1
cg26059153	2	143498803	-	1
cg04398451	11	63333428	-	1
cg26870093	8	128564157	-	1
cg24428002	11	73192051	-	1
cg21026663	13	22230861	-	1
cg09219451	6	53062662	-	1
cg09442458	3	9354937	-	1
cg03740978	18	15440786	-	1
cg04253816	11	72837914	-	1
cg13407975	8	71894773	-	1
cg22871947	14	30927198	-	1
cg09125402	15	78509137	-	1
cg16555755	2	106030834	-	1
cg10095226	1	138729234	-	1
cg10428279	2	129499354	-	1
cg25740621	2	62741093	-	1
cg26896991	2	32797345	-	1
cg05336094	4	128097621	-	1
cg22376822	9	50652665	-	1
cg26085197	3	32943069	-	1
cg19149410	11	98089126	-	1
cg07206010	X	74305488	-	1
cg16136038	15	101376809	-	1
cg06296107	19	43329371	-	1
cg12773325	7	146840678	-	1
cg07590839	1	88757554	-	1
cg08376191	3	70450557	-	1
cg15480114	2	98393025	-	1
cg27193021	7	117764758	-	1
cg03127034	17	50263972	-	1
cg22839729	11	91423203	-	1
cg25320562	5	27153902	-	1
cg16447652	11	92682749	-	1
cg20724004	5	31503638	-	1
cg13818726	7	86276340	-	1
cg09526712	17	26879198	-	1
cg12614029	7	146840682	-	1
cg04813781	1	88757530	-	1
cg06981817	18	71034544	-	1
cg17160984	7	141337655	-	1
cg12339424	17	77173011	-	1
cg23428507	3	155439306	-	1
cg15116677	18	75532126	-	1
cg06862374	1	76198921	-	1
cg02433018	3	152184311	-	1
cg26502263	5	67827132	-	1
cg08825223	14	23855937	-	1
cg22198907	11	52811643	-	1
cg16020249	4	136819263	-	1
cg00661399	17	36147039	-	1
cg00063649	9	65616068	-	1
cg14036868	17	82805696	-	1
cg01966335	13	57343183	-	1
cg07380496	13	102197096	-	1
cg24922817	7	25537795	-	1
cg09288658	2	73469747	-	1
cg20623036	7	17276404	-	1
cg03515557	15	50119694	-	1
cg06291428	2	85965541	-	1
cg08163785	5	112705903	-	1
cg19210770	1	76868765	-	1
cg03056854	4	143190563	-	1
cg15142246	8	27339236	-	1
cg25860425	19	6164080	-	1
cg14109799	12	52461871	-	1
cg10530883	13	73953072	-	1
cg06348377	15	82138961	-	1
cg04946721	11	110137547	-	1
cg08089301	11	99812092	-	1
cg09818502	15	68796188	-	1
cg19194595	X	20116003	-	1
cg12560877	9	31703111	-	1
cg05525812	2	75940192	-	1
cg05067991	5	125405587	-	1
cg01354921	15	101540754	-	1
cg06508445	18	53576494	-	1
cg25896944	X	158636509	-	1
cg05743982	11	78956797	-	1
cg07775855	12	81772080	-	1
cg21639988	11	124549578	-	1
cg04548513	18	38836829	-	1
cg08743881	11	81909254	-	1
cg02195366	X	172554206	-	1
cg15785868	5	116886498	-	1
cg12534150	18	35014633	-	1
cg15449899	4	126410124	-	1
cg16528022	12	78029775	-	1
cg02567756	9	102467544	-	1
cg13834146	9	58781792	-	1
cg05222995	5	122036039	-	1
cg15592945	1	184588160	-	1
cg17830061	18	59208130	-	1
cg04553410	5	26169138	-	1
cg15853812	11	72332244	-	1
cg09754110	4	153355723	-	1
cg02544684	2	177392397	-	1
cg21229135	12	84929368	-	1
cg26687844	6	17418975	-	1
cg27441689	2	122171391	-	1
cg08384999	X	11520124	-	1
cg15841944	1	37299288	-	1
cg07573727	12	85980880	-	1
cg17159093	1	58943101	-	1
cg08991457	8	27339210	-	1
cg17087331	7	133189071	-	1
cg12521678	X	74796078	-	1
cg03327386	17	69261757	-	1
cg01506399	11	97668250	-	1
cg21781916	5	125405386	-	1
cg17831269	4	156847750	-	1
cg20826416	2	98863172	-	1
cg16764494	9	46964523	-	1
cg25333258	11	5965171	-	1
cg15257930	X	172554237	-	1
cg04881720	2	185342690	-	1
cg12704708	X	6897640	-	1
cg00706674	6	103136945	-	1
cg14945867	14	45322745	-	1
cg09848218	12	115317577	-	1
cg26834624	5	146060593	-	1
cg18058532	2	108027466	-	1
cg27343663	11	123943036	-	1
cg21333147	2	172430042	-	1
cg03846926	2	18260914	-	1
cg22488975	1	155244583	-	1
cg15603959	14	29220008	-	1
cg02172150	5	133838724	-	1
cg11460331	17	83654102	-	1
cg02313829	7	102526793	-	1
cg02985724	1	176431890	-	1
cg24360733	13	117781200	-	1
cg13361007	1	44939987	-	1
cg22148191	5	117958077	-	1
cg06179749	4	132245589	-	1
cg23025893	16	20747104	-	1
cg03505148	10	129523280	-	1
cg19142026	6	53009264	-	1
cg09366730	5	34893877	-	1
cg06316695	17	37887611	-	1
cg09249800	4	156747726	-	1
cg05643303	15	105134789	-	1
cg20138711	14	25493919	-	1
cg14457439	7	113812899	-	1
cg20051635	1	37539429	-	1
cg07758077	3	91097443	-	1
cg20710888	4	35263775	-	1
cg17623341	2	157882772	-	1
cg06584112	8	120850531	-	1
cg12086936	2	108027297	-	1
cg07697522	9	125279508	-	1
cg13065262	15	104649685	-	1
cg16652621	4	136997996	-	1
cg13406423	15	45648154	-	1
cg24330922	17	36772383	-	1
cg10491652	3	90216172	-	1
cg13544847	14	69181898	-	1
cg05640558	5	137266599	-	1
cg07143083	5	133838577	-	1
cg09596958	10	129522520	-	1
cg25149069	8	131035148	-	1
cg03578331	2	61988032	-	1
cg12244464	15	80700344	-	1
cg18459189	2	116796247	-	1
cg02974928	1	158253622	-	1
cg02197303	5	35587768	-	1
cg24203851	10	41113611	-	1
cg22154024	10	89236803	-	1
cg10192893	5	68306438	-	1
cg18958339	9	32141363	-	1
cg08599635	8	118832344	-	1
cg01585322	10	118895242	-	1
cg12843022	2	94107331	-	1
cg02036832	17	26080136	-	1
cg26875450	3	97638589	-	1
cg13834844	19	46102609	-	1
cg02451362	11	124584826	-	1
cg08602305	19	33707322	-	1
cg19092105	7	83443361	-	1
cg16590151	9	91272945	-	1
cg27049517	7	29898070	-	1
cg09840174	9	59140539	-	1
cg25034117	11	111484888	-	1
cg11859641	14	69551083	-	1
cg24552876	X	75220871	-	1
cg08941714	15	101031314	-	1
cg06219103	19	6925756	-	1
cg13872831	9	110531680	-	1
cg12137402	X	101956522	-	1
cg23508333	16	95437831	-	1
cg02611097	13	85855003	-	1
cg17843418	11	123082444	-	1
cg03056321	X	104069280	-	1
cg11757357	7	141333945	-	1
cg14539516	X	48619827	-	1
cg03053914	1	164654376	-	1
cg22896493	3	110128434	-	1
cg06674527	9	67636316	-	1
cg15588177	4	160345063	-	1
cg00799121	11	53230929	-	1
cg18006085	11	98089123	-	1
cg09247981	19	48601447	-	1
cg05180847	18	36614939	-	1
cg20650693	11	99551242	-	1
cg19745637	4	103165243	-	1
cg12058539	8	128478625	-	1
cg06291328	11	82468814	-	1
cg03902214	12	77564445	-	1
cg14166458	4	143485192	-	1
cg20434586	17	48829357	-	1
cg15784006	5	146027403	-	1
cg15396686	5	36074184	-	1
cg10126715	4	128938923	-	1
cg00824109	6	127758342	-	1
cg13635262	14	32560474	-	1
cg08186362	2	183764474	-	1
cg11326968	10	71730294	-	1
cg21834061	17	39122320	-	1
cg15932738	6	127579746	-	1
cg06324983	3	107990680	-	1
cg20585869	14	67198700	-	1
cg22644163	5	139949687	-	1
cg04768697	10	80171472	-	1
cg01180479	19	5612483	-	1
cg14906304	2	73665567	-	1
cg02147028	11	105647826	-	1
cg24008929	17	37985218	-	1
cg08242000	15	77816910	-	1
cg04170451	18	8037833	-	1
cg00226545	8	94442423	-	1
cg21487830	11	97668385	-	1
cg10774155	5	132458739	-	1
cg20116491	11	119261983	-	1
cg13934266	9	78244180	-	1
cg04913160	7	81614649	-	1
cg08304084	8	91509076	-	1
cg11558850	19	43738518	-	1
cg14464791	9	46127176	-	1
cg11358565	4	113118289	-	1
cg04718234	3	19940201	-	1
cg20357628	2	180334270	-	1
cg26573797	8	112687357	-	1
cg07101782	9	114327181	-	1
cg17386710	5	133980602	-	1
cg14525473	5	33860057	-	1
cg03632832	15	104603191	-	1
cg10766172	5	137217410	-	1
cg11364468	5	139625890	-	1
cg25924583	11	88661348	-	1
cg01451391	11	93779404	-	1
cg22783100	2	33178879	-	1
cg02517134	16	66132399	-	1
cg22204479	2	150252394	-	1
cg17978996	10	44281168	-	1
cg00198102	3	98677719	-	1
cg05191700	18	35548833	-	1
cg19332710	2	167405044	-	1
cg07659240	X	71893825	-	1
cg15208573	17	48081254	-	1
cg05985655	15	26279523	-	1
cg13612083	10	29556463	-	1
cg14859047	9	105281783	-	1
cg27240008	18	84219705	-	1
cg10723146	12	77917920	-	1
cg17243637	4	120794332	-	1
cg14418275	19	4831879	-	1
cg08018585	14	74620639	-	1
cg13802316	7	148674472	-	1
cg18584265	10	80008472	-	1
cg12030788	6	29739077	-	1
cg05390437	11	125319674	-	1
cg14871385	16	18990029	-	1
cg14639847	15	105121955	-	1
cg21200656	2	150252238	-	1
cg03693760	4	152566619	-	1
cg03167339	5	142463801	-	1
cg03001463	1	58135548	-	1
cg00010954	8	94706674	-	1
cg06804312	16	29803954	-	1
cg11667020	2	150252211	-	1
cg12500891	2	86238216	-	1
cg13766489	2	30698657	-	1
cg12963084	4	143970219	-	1
cg24721899	5	42507043	-	1
cg10207277	15	50118834	-	1
cg05232576	2	133382073	-	1
cg00005306	7	131410223	-	1
cg23015696	16	27060284	-	1
cg21638108	8	71432024	-	1
cg14884238	11	73692918	-	1
cg10823804	4	133698598	-	1
cg23983671	18	82616061	-	1
cg14851108	14	33075930	-	1
cg05353133	8	128996028	-	1
cg27016163	2	75874705	-	1
cg03627705	11	4618195	-	1
cg05264760	7	46459154	-	1
cg04985273	8	109838696	-	1
cg04576568	1	76867522	-	1
cg05169951	17	25352338	-	1
cg14310499	X	53649162	-	1
cg09010067	11	83722043	-	1
cg08269394	4	152439387	-	1
cg18705909	18	38551680	-	1
cg11839979	X	145858861	-	1
cg22604316	4	119023315	-	1
cg27518993	9	109335598	-	1
cg00781875	3	90017249	-	1
cg11018357	11	72302119	-	1
cg26369667	9	8087753	-	1
cg17487170	11	55058057	-	1
cg14768335	2	71600753	-	1
cg00535576	17	27016803	-	1
cg25967157	2	125460541	-	1
cg02075410	3	88199430	-	1
cg12340868	14	32560466	-	1
cg21538208	7	144092086	-	1
cg05174710	16	95346581	-	1
cg12886066	2	74163095	-	1
cg02847589	4	141053308	-	1
cg11233444	14	32926635	-	1
cg21302839	11	52830132	-	1
cg20664636	11	78338359	-	1
cg19567046	11	104902921	-	1
cg12273770	7	92334494	-	1
cg18844144	14	53461962	-	1
cg11338643	17	7314236	-	1
cg22913933	11	99776158	-	1
cg11054924	12	3303205	-	1
cg05822022	10	131146715	-	1
cg22120094	15	59176588	-	1
cg02045285	11	101213919	-	1
cg25953239	2	75899531	-	1
cg25019126	3	132444347	-	1
cg10100747	12	83456273	-	1
cg04456021	11	100562121	-	1
cg06690735	17	37038531	-	1
cg05906144	7	136033394	-	1
cg17853575	4	112099459	-	1
cg03306374	7	126131834	-	1
cg16844989	2	163815968	-	1
cg13567870	10	76904433	-	1
cg08802203	1	88757570	-	1
cg07044548	14	69644078	-	1
cg02014853	17	37672430	-	1
cg12245706	6	86257131	-	1
cg23449010	2	184690434	-	1
cg04072768	11	32609044	-	1
cg14658804	11	37524976	-	1
cg13768953	11	72973276	-	1
cg25832771	1	15095665	-	1
cg09568217	11	72777354	-	1
cg23319460	19	5813431	-	1
cg08406370	7	126131338	-	1
cg01812826	15	59175779	-	1
cg11523538	1	181292151	-	1
cg04148091	8	121276839	-	1
cg04657605	2	18907714	-	1
cg04101060	13	57338811	-	1
cg07802900	11	124742584	-	1
cg03717570	11	119518838	-	1
cg24151352	13	32057183	-	1
cg04530992	2	72516577	-	1
cg09874822	17	27065271	-	1
cg26639039	2	168473369	-	1
cg20086579	9	22735115	-	1
cg22466171	3	141560651	-	1
cg11859541	8	27339227	-	1
cg06127256	8	112424996	-	1
cg17158618	10	123324101	-	1
cg20014819	11	117456947	-	1
cg04807900	1	130590172	-	1
cg24664570	2	60621427	-	1
cg24829313	19	7203656	-	1
cg21245132	2	26862871	-	1
cg18469550	8	72476924	-	1
cg27168291	17	35651391	-	1
cg25831002	8	109797629	-	1
cg03037150	15	105134792	-	1
cg19401340	11	90692870	-	1
cg19589652	7	4976726	-	1
cg11301556	2	168473355	-	1
cg14250054	4	43472209	-	1
cg04937080	4	106050548	-	1
cg18425696	12	74257442	-	1
cg04685880	7	4965057	-	1
cg22614239	9	94208803	-	1
cg20608783	4	133519170	-	1
cg06524757	14	97843792	-	1
cg05882782	19	8895783	-	1
cg19593285	2	157877176	-	1
cg27432847	3	130523110	-	1
cg16836056	3	42268293	-	1
cg00329154	7	141334500	-	1
cg11791136	7	25868213	-	1
cg01878345	1	43508523	-	1
cg16095795	1	76897078	-	1
cg03143742	16	18540637	-	1
cg09503194	15	83722047	-	1
cg19788831	15	97674097	-	1
cg08813197	8	112685414	-	1
cg02466008	15	28190894	-	1
cg03402994	5	110775234	-	1
cg24599205	3	109991690	-	1
cg07648749	12	57517891	-	1
cg13747872	4	113419371	-	1
cg27188115	8	96677017	-	1
cg15007959	7	45934867	-	1
cg13355248	11	123477970	-	1
cg18020679	17	37895394	-	1
cg19226007	11	106630475	-	1
cg11229533	17	83877869	-	1
cg23398076	11	21095160	-	1
cg26930643	4	117287553	-	1
cg06684987	6	51341063	-	1
cg23946286	5	141995987	-	1
cg04591732	11	124225442	-	1
cg27553162	2	156340826	-	1
[truncated: 17,369 more rows]
