# Supplementary material for: Usability of human Infinium MethylationEPIC BeadChip for mouse DNA methylation studies
Source: BMC Bioinformatics. 2017 Nov 15;18:486. doi: 10.1186/s12859-017-1870-y (PMC5688710; doi:10.1186/s12859-017-1870-y)
Supplement: Supplementary file 20 — CAST_EiJ_EPIC. (XLS 1816 kb) [file 12859_2017_1870_MOESM20_ESM.xls]

## Sheet: Mapinfo_19400
	CHR	Mapinfo	Strand	Infinium_Design_Type
cg01675618	3	91369718	-	1
cg08193650	17	86629548	-	1
cg11413800	8	86760761	-	1
cg22914934	7	102122646	-	1
cg06523030	15	50018801	-	1
cg19375314	7	15213926	-	1
cg25928603	1	58400015	-	1
cg04836978	X	106506773	-	1
cg04645063	17	24400164	-	1
cg05351940	1	75942069	-	1
cg00811777	17	35974718	-	1
cg22441074	11	78240171	-	1
cg16546279	11	106246861	-	1
cg09628838	11	85898232	-	1
cg25365565	6	140559263	-	1
cg13977827	4	85273356	-	1
cg27289462	12	105927384	-	1
cg13352750	6	53175722	-	1
cg08877293	19	5490308	-	1
cg17991604	9	97399369	-	1
cg08611470	19	47687555	-	1
cg24540710	11	98696204	-	1
cg08169020	12	82277881	-	1
cg05524529	11	44677904	-	1
cg23740135	17	49559980	-	1
cg22342925	15	82662042	-	1
cg19504702	11	60465460	-	1
cg11686940	7	66450954	-	1
cg06559364	17	27825553	-	1
cg08125081	4	155985708	-	1
cg25729807	15	106151793	-	1
cg19645734	15	106268143	-	1
cg14282180	17	90163670	-	1
cg17801860	9	105297930	-	1
cg00774458	17	37075710	-	1
cg06837355	8	127984967	-	1
cg16984619	7	109406573	-	1
cg04361145	2	35799655	-	1
cg19622078	4	137721134	-	1
cg14592406	5	118190648	-	1
cg03407756	16	45860445	-	1
cg05372365	6	85501262	-	1
cg11466301	8	109720749	-	1
cg22232120	18	8012961	-	1
cg24033330	2	163831604	-	1
cg06147822	2	177976788	-	1
cg22696982	2	76455759	-	1
cg05792022	3	53677467	-	1
cg22218911	3	92655717	-	1
cg06220235	16	10999033	-	1
cg15096815	15	59362356	-	1
cg21686797	17	37520678	-	1
cg18050295	6	93199856	-	1
cg00613914	10	62000586	-	1
cg20882208	3	42649401	-	1
cg25745773	2	158743856	-	1
cg25926008	10	42597122	-	1
cg26978172	17	36193261	-	1
cg18875435	17	33128593	-	1
cg12975464	3	53501958	-	1
cg07310671	8	123534778	-	1
cg00564759	7	131028027	-	1
cg25416230	6	48763776	-	1
cg10093679	19	5654454	-	1
cg08292112	5	66988947	-	1
cg20168230	4	130263643	-	1
cg19482025	9	33157049	-	1
cg03778388	10	110728944	-	1
cg15993795	10	121990859	-	1
cg27595582	7	93768142	-	1
cg26543180	6	128038901	-	1
cg06263372	18	26552987	-	1
cg11667683	5	9392668	-	1
cg03481131	4	64920722	-	1
cg24219929	9	70729761	-	1
cg00049718	3	105883409	-	1
cg11050601	13	71639928	-	1
cg04468543	13	97651205	-	1
cg10503284	14	57741097	-	1
cg12526346	6	140261801	-	1
cg14177917	1	36998596	-	1
cg24843246	8	3552320	-	1
cg17069313	8	48053095	-	1
cg07925619	11	104288614	-	1
cg13175861	2	74272498	-	1
cg26504197	13	76086097	-	1
cg24720192	17	82082500	-	1
cg04739647	2	76013637	-	1
cg09012513	8	34632862	-	1
cg27605355	11	120773453	-	1
cg10496350	12	83979951	-	1
cg09258813	8	27816089	-	1
cg21837669	10	89264794	-	1
cg08409804	5	125901591	-	1
cg08730747	16	4729534	-	1
cg24594830	10	113352725	-	1
cg17708456	3	31444292	-	1
cg01496648	8	108012742	-	1
cg06980387	13	86094248	-	1
cg00437048	13	6720183	-	1
cg06887159	2	93919626	-	1
cg07771338	16	19023861	-	1
cg18082337	9	94165977	-	1
cg16805150	5	146945008	-	1
cg12111170	14	15229792	-	1
cg21825840	19	5156425	-	1
cg10144604	2	177975572	-	1
cg11528849	2	80830535	-	1
cg13678470	2	25686683	-	1
cg03341723	17	35103823	-	1
cg10037448	14	20278869	-	1
cg23479730	12	110687222	-	1
cg04346261	17	82859055	-	1
cg01420426	4	124628299	-	1
cg05167251	2	76013640	-	1
cg23063716	9	58163733	-	1
cg11869721	7	124979142	-	1
cg15561583	11	22362557	-	1
cg08683012	7	100331220	-	1
cg03527353	2	107637541	-	1
cg12977696	11	79151149	-	1
cg07359369	2	120846630	-	1
cg02624737	15	82977670	-	1
cg04313601	7	114446216	-	1
cg19109729	8	124939378	-	1
cg09515097	16	4676548	-	1
cg12646972	1	138981258	-	1
cg22777520	17	36151996	-	1
cg13462935	3	91355861	-	1
cg26717983	1	23426151	-	1
cg19667082	15	96425941	-	1
cg04678743	6	31454027	-	1
cg10814176	11	102660060	-	1
cg04882273	8	101418142	-	1
cg02346313	3	53501964	-	1
cg25916282	2	76050259	-	1
cg04085768	3	131085688	-	1
cg14044874	6	94311365	-	1
cg15088000	7	28723613	-	1
cg25623174	10	82350058	-	1
cg21411075	2	129140504	-	1
cg16745091	1	121332113	-	1
cg03831465	2	105501893	-	1
cg17215497	2	26047489	-	1
cg05835545	X	112135683	-	1
cg09556632	4	125370756	-	1
cg12308391	9	50477800	-	1
cg11994584	X	97002449	-	1
cg05291069	7	136686049	-	1
cg01044722	11	71766953	-	1
cg05492845	19	7046415	-	1
cg21046967	11	102124678	-	1
cg17733353	2	27931914	-	1
cg03312572	12	36135975	-	1
cg13482308	4	45714461	-	1
cg27196194	10	83204250	-	1
cg24799921	14	23002021	-	1
cg22253255	11	72492252	-	1
cg24761507	11	88100156	-	1
cg03653137	17	34999058	-	1
cg10479082	6	54766480	-	1
cg03451670	1	91642218	-	1
cg24700222	3	149010474	-	1
cg20074371	9	118629982	-	1
cg16810054	2	158773838	-	1
cg27566289	11	98822323	-	1
cg01988539	13	94463105	-	1
cg07024996	5	32013573	-	1
cg27294054	7	4808855	-	1
cg10024000	11	82809812	-	1
cg11651961	11	31802552	-	1
cg26456022	15	8677361	-	1
cg14127398	4	32986123	-	1
cg04118306	14	71032006	-	1
cg07817883	4	134538565	-	1
cg05223760	X	7592422	-	1
cg05661612	X	39513582	-	1
cg17021559	14	21202188	-	1
cg01546568	6	80219348	-	1
cg13053914	5	138720035	-	1
cg11837181	4	160173625	-	1
cg22095507	8	37319342	-	1
cg10268491	6	111428502	-	1
cg21551704	13	94869429	-	1
cg05971891	1	44596831	-	1
cg08224646	8	108007395	-	1
cg02257300	7	20156388	-	1
cg23667405	17	36291731	-	1
cg14544505	18	69074280	-	1
cg22014887	5	35374727	-	1
cg15316734	6	128276961	-	1
cg15723222	11	89219645	-	1
cg10092265	11	72972715	-	1
cg01641792	9	21665242	-	1
cg17036062	X	96149509	-	1
cg25291396	2	34216467	-	1
cg24435866	3	91598884	-	1
cg16636935	18	21283194	-	1
cg02952918	5	118975632	-	1
cg17864357	15	85822943	-	1
cg19186145	17	88078063	-	1
cg05299650	15	106118560	-	1
cg08248516	6	53145661	-	1
cg27093143	7	31610797	-	1
cg19443023	11	124098722	-	1
cg06640637	2	167010163	-	1
cg20448966	11	124684760	-	1
cg19591512	9	105297934	-	1
cg03421073	11	51541425	-	1
cg13873889	17	36280789	-	1
cg15585318	14	29884232	-	1
cg11157771	11	76573478	-	1
cg11360931	17	36293022	-	1
cg00522555	9	21694718	-	1
cg00751785	X	18527368	-	1
cg00783945	1	135054882	-	1
cg17734803	4	102785781	-	1
cg25315731	17	30151778	-	1
cg19742111	19	4777635	-	1
cg14006463	6	128039103	-	1
cg04571321	7	29849792	-	1
cg08499046	2	107646263	-	1
cg16718678	19	6473056	-	1
cg04214350	1	138792867	-	1
cg14379462	2	27430143	-	1
cg17452291	5	9392654	-	1
cg20139338	19	6904875	-	1
cg18080819	7	148578175	-	1
cg00441027	1	94949156	-	1
cg20109541	16	67671741	-	1
cg21039708	14	51062198	-	1
cg25052737	6	24580676	-	1
cg07665466	9	102553225	-	1
cg05058672	9	8332953	-	1
cg17816390	8	27563042	-	1
cg06892439	17	38145967	-	1
cg07094533	1	89152877	-	1
cg23203698	12	5162862	-	1
cg16688031	18	37104908	-	1
cg26348180	16	31038939	-	1
cg01185682	11	94052406	-	1
cg06462727	4	127740834	-	1
cg25333181	6	118841613	-	1
cg00107914	17	36295627	-	1
cg18397073	7	26047601	-	1
cg13011604	9	113908994	-	1
cg01721429	8	87389425	-	1
cg25947544	14	13041552	-	1
cg21824343	11	78864128	-	1
cg19940537	10	73010012	-	1
cg01342411	8	113922500	-	1
cg23235460	16	25301427	-	1
cg00680003	17	37224895	-	1
cg09527731	11	56112033	-	1
cg03794219	2	32878181	-	1
cg20919680	1	77201459	-	1
cg24341236	X	77577613	-	1
cg01464969	5	34560664	-	1
cg20046608	11	89423876	-	1
cg19148137	6	31776753	-	1
cg27131953	5	25098298	-	1
cg21865157	4	146648850	-	1
cg03960952	10	114087731	-	1
cg21996137	13	47341299	-	1
cg26860994	6	29002954	-	1
cg22961278	5	100795499	-	1
cg06652112	16	31040079	-	1
cg22901100	17	49414388	-	1
cg26164681	6	30271768	-	1
cg18175036	13	106561528	-	1
cg26957677	10	53946348	-	1
cg01108400	2	30947719	-	1
cg16029875	1	136186116	-	1
cg17876581	8	79216848	-	1
cg01439340	11	124443509	-	1
cg02506324	19	4776998	-	1
cg08180952	9	58163730	-	1
cg10653296	14	127454578	-	1
cg08178756	15	92742129	-	1
cg04674734	6	54765649	-	1
cg22105332	17	38238752	-	1
cg07579618	X	147310845	-	1
cg06716807	5	32034614	-	1
cg22835709	2	121667910	-	1
cg22127730	4	156651622	-	1
cg23446033	2	19186434	-	1
cg14591280	5	133661126	-	1
cg01525669	8	8824199	-	1
cg16519705	4	157862633	-	1
cg01279418	8	126395210	-	1
cg26224223	7	38156170	-	1
cg05728201	5	88817569	-	1
cg20772300	11	120268760	-	1
cg02128325	18	37416738	-	1
cg08368788	6	4932704	-	1
cg15135704	4	146535092	-	1
cg03848676	15	86257947	-	1
cg04945331	9	102791295	-	1
cg26324606	13	65428172	-	1
cg19592439	9	101860848	-	1
cg02058918	4	48056276	-	1
cg22740006	19	4642253	-	1
cg16677019	11	107794048	-	1
cg26360961	6	127567358	-	1
cg15169878	15	85369684	-	1
cg09658576	6	39533810	-	1
cg07979106	14	125672222	-	1
cg20917706	14	73703533	-	1
cg19158325	11	71930070	-	1
cg09698395	6	51308975	-	1
cg12001355	13	115083772	-	1
cg20468063	11	92953285	-	1
cg08422745	8	58361914	-	1
cg20115868	2	72075436	-	1
cg18072802	5	76848317	-	1
cg19447973	17	80760671	-	1
cg05270634	11	105402667	-	1
cg19356389	17	35104231	-	1
cg13176715	16	5335789	-	1
cg04927889	14	12560864	-	1
cg08128826	1	141907686	-	1
cg06070960	9	105298104	-	1
cg18665732	19	33310733	-	1
cg18142615	9	33155629	-	1
cg11531628	4	137899797	-	1
cg08127858	17	25424930	-	1
cg22694153	4	120324122	-	1
cg06036563	7	143284720	-	1
cg13264311	3	132608337	-	1
cg18918349	10	43897775	-	1
cg14328683	2	25908313	-	1
cg21639435	8	74083337	-	1
cg13242392	15	8550374	-	1
cg19859323	X	59603245	-	1
cg22696073	17	35198660	-	1
cg12177793	14	58486447	-	1
cg04801617	10	86897602	-	1
cg00674395	11	72428694	-	1
cg15457037	2	185399545	-	1
cg27542366	7	117060368	-	1
cg12692042	18	22136609	-	1
cg02039267	19	60254853	-	1
cg16039964	11	73482244	-	1
cg20570761	11	102637822	-	1
cg23834494	10	119216449	-	1
cg22315440	4	111998999	-	1
cg06468969	11	111501440	-	1
cg15712577	5	131961744	-	1
cg25019648	11	118917681	-	1
cg14062745	11	20494992	-	1
cg11686722	2	118213136	-	1
cg15968297	5	34109410	-	1
cg05340339	4	141714212	-	1
cg20211779	2	105501769	-	1
cg05890285	6	115926250	-	1
cg07313502	2	25518189	-	1
cg26692294	13	71848327	-	1
cg08337312	2	173210818	-	1
cg10424330	8	111914924	-	1
cg20820767	4	121575517	-	1
cg04210573	X	105156709	-	1
cg07960450	11	7069788	-	1
cg13157098	15	8550337	-	1
cg25636132	15	106119687	-	1
cg18977541	19	45523660	-	1
cg26177966	7	26232582	-	1
cg12477716	11	99770434	-	1
cg06197760	13	39491419	-	1
cg23965099	1	90743979	-	1
cg23729501	3	150508029	-	1
cg22542300	13	39491432	-	1
cg03721993	12	113039255	-	1
cg12146864	10	130461395	-	1
cg23506944	11	80647116	-	1
cg25967745	12	111051895	-	1
cg18590015	10	18742831	-	1
cg02331143	4	124375747	-	1
cg00560671	14	60450907	-	1
cg00267862	5	146336109	-	1
cg21364278	2	68755530	-	1
cg07435294	19	5606381	-	1
cg04988476	16	29711125	-	1
cg06001237	2	185530726	-	1
cg10198271	2	176645847	-	1
cg14456207	3	106416030	-	1
cg09984392	15	63312153	-	1
cg17004212	14	64426280	-	1
cg14575155	2	34545590	-	1
cg02676375	11	34267981	-	1
cg10500218	1	158572440	-	1
cg08452456	11	100920670	-	1
cg01904414	7	138329346	-	1
cg18740769	13	87708704	-	1
cg13445984	17	21669442	-	1
cg27558234	12	75113164	-	1
cg22467364	8	25655279	-	1
cg01874084	10	131657828	-	1
cg02760300	7	99987405	-	1
cg09415883	19	5136147	-	1
cg16055035	13	44642190	-	1
cg00129232	11	102172163	-	1
cg08430409	15	106101829	-	1
cg07813495	9	53116084	-	1
cg12714180	4	129421990	-	1
cg17263061	5	31396593	-	1
cg13828701	12	3950104	-	1
cg23921699	15	105943961	-	1
cg11308211	2	72623142	-	1
cg07727358	5	111524480	-	1
cg25538602	11	107137543	-	1
cg09801353	7	149235866	-	1
cg13491481	14	13041549	-	1
cg18344660	13	9266617	-	1
cg12028548	2	155432521	-	1
cg16336127	13	97926999	-	1
cg13508402	6	29355396	-	1
cg01931502	1	174860933	-	1
cg13600489	12	58243826	-	1
cg15626629	X	104462269	-	1
cg07166360	9	102792218	-	1
cg18305324	17	36296732	-	1
cg10582804	2	124097161	-	1
cg09214456	11	5967125	-	1
cg02795432	1	61899838	-	1
cg00106093	17	27820984	-	1
cg20926035	17	88145788	-	1
cg05570827	4	133949864	-	1
cg10361922	11	105184945	-	1
cg02219962	14	22995515	-	1
cg09471527	17	27844281	-	1
cg13925683	1	75990620	-	1
cg18026225	11	107045521	-	1
cg01392544	2	14780459	-	1
cg18396275	11	106353945	-	1
cg25680638	19	61898584	-	1
cg00385863	4	124613628	-	1
cg14306734	18	26538447	-	1
cg24514230	7	105628483	-	1
cg04108127	1	187582309	-	1
cg07864323	16	21085428	-	1
cg26353862	7	114446063	-	1
cg03397389	4	131218155	-	1
cg15233711	7	117060375	-	1
cg19531507	9	46880558	-	1
cg18134734	7	104823778	-	1
cg14731407	9	22404147	-	1
cg27558594	4	32986102	-	1
cg16794406	2	93919612	-	1
cg02766820	10	130553305	-	1
cg09577841	9	80073865	-	1
cg06332339	9	59733491	-	1
cg05902531	10	129851165	-	1
cg24599249	5	4839071	-	1
cg00543073	11	24492096	-	1
cg23808946	17	88078049	-	1
cg08591265	11	91671808	-	1
cg23813514	14	36784919	-	1
cg23468927	19	4178207	-	1
cg00508498	2	105501885	-	1
cg14951598	17	49726102	-	1
cg13151498	16	22042766	-	1
cg16764637	6	53145647	-	1
cg26008390	17	86295913	-	1
cg22424284	3	103275184	-	1
cg02522760	19	46638272	-	1
cg22188945	11	78240156	-	1
cg25172243	X	61778074	-	1
cg03785696	6	53175056	-	1
cg05397514	3	91371912	-	1
cg02328660	4	159828877	-	1
cg15740366	6	29742517	-	1
cg22656750	11	37097064	-	1
cg00482994	17	35193809	-	1
cg25160286	6	53243575	-	1
cg04061117	6	116043874	-	1
cg23934404	8	12612083	-	1
cg18580491	4	131324973	-	1
cg24389389	3	53501994	-	1
cg18036763	15	91914225	-	1
cg08642014	7	29270147	-	1
cg00376019	14	32232041	-	1
cg09333532	11	23630750	-	1
cg25889711	19	45608242	-	1
cg06257136	11	106561548	-	1
cg11920325	11	82158893	-	1
cg16383389	3	125587028	-	1
cg26544363	2	107637372	-	1
cg04084364	17	82859595	-	1
cg01866162	8	107783552	-	1
cg10626768	10	114087742	-	1
cg14421860	3	119436931	-	1
cg01080375	12	83828462	-	1
cg12864721	14	22998819	-	1
cg19604444	12	78967744	-	1
cg02573857	7	29619304	-	1
cg16149238	12	5443229	-	1
cg09294629	8	4213247	-	1
cg12721145	3	134136098	-	1
cg23841819	1	135575911	-	1
cg00535430	16	4668679	-	1
cg09973986	10	129947705	-	1
cg20399260	7	117060365	-	1
cg16529483	X	75956390	-	1
cg05814800	12	105916530	-	1
cg08945214	7	66450942	-	1
cg17937222	5	126089407	-	1
cg26606397	10	120571249	-	1
cg12129080	7	141382000	-	1
cg02469607	13	25455259	-	1
cg18375296	11	124817955	-	1
cg11732282	2	54117514	-	1
cg24128593	10	4320276	-	1
cg06997305	2	95707283	-	1
cg21288693	14	73009314	-	1
cg11993636	11	98695943	-	1
cg13402773	7	47693944	-	1
cg18798853	16	97074195	-	1
cg22542420	11	107031011	-	1
cg02538342	7	125663763	-	1
cg08096854	11	98221288	-	1
cg26264232	6	53090610	-	1
cg08876130	15	106551664	-	1
cg07405849	5	32015180	-	1
cg11686528	11	79994401	-	1
cg13886231	15	85822916	-	1
cg15268691	19	46128577	-	1
cg10503751	4	148196583	-	1
cg16896847	15	82629399	-	1
cg26545730	X	104332527	-	1
cg14650175	15	79657985	-	1
cg25939742	7	16972712	-	1
cg06925975	4	141015018	-	1
cg01813294	X	167053688	-	1
cg15938266	5	102682561	-	1
cg09602577	9	38206074	-	1
cg23344688	2	18344188	-	1
cg16668534	17	25041117	-	1
cg26258074	6	128237503	-	1
cg02461391	8	119004981	-	1
cg24491553	2	121993506	-	1
cg12699044	5	123604594	-	1
cg19753794	7	46564182	-	1
cg23622141	8	40830533	-	1
cg24810439	5	121199229	-	1
cg14425564	2	39041139	-	1
cg03445006	19	6430766	-	1
cg22060817	10	31294705	-	1
cg02070685	8	122257306	-	1
cg19901889	10	120571259	-	1
cg23194024	11	102660057	-	1
cg11711420	13	119779527	-	1
cg14353137	1	10229455	-	1
cg01013653	19	29185267	-	1
cg21538190	1	175649255	-	1
cg07986385	17	35767848	-	1
cg17511933	1	121670718	-	1
cg16143176	4	8859584	-	1
cg16527491	12	60703463	-	1
cg26998856	17	29085912	-	1
cg13653195	15	106183921	-	1
cg25330147	6	29052316	-	1
cg13545763	11	99309809	-	1
cg24879595	12	71394193	-	1
cg05001009	17	93656930	-	1
cg25226874	10	119291643	-	1
cg23712980	2	156541584	-	1
cg11950383	16	93957124	-	1
cg04245693	10	38325403	-	1
cg03054277	11	61891529	-	1
cg04616401	18	36057124	-	1
cg15454066	19	10231771	-	1
cg02135464	12	112469007	-	1
cg24168641	9	59076076	-	1
cg06708432	10	130162748	-	1
cg25841847	2	95707285	-	1
cg01592198	7	45410323	-	1
cg15457058	4	119130887	-	1
cg00056719	15	109868344	-	1
cg26910651	8	34297596	-	1
cg20946504	5	88817536	-	1
cg14332444	3	152753124	-	1
cg13706058	9	90722957	-	1
cg02700369	7	17574563	-	1
cg01755467	8	34078938	-	1
cg06369833	7	28572593	-	1
cg20347665	X	105156879	-	1
cg21875234	16	11472550	-	1
cg13173903	2	160713553	-	1
cg25012556	13	50281444	-	1
cg15301489	14	66461793	-	1
cg01860947	17	33293566	-	1
cg05203659	16	11472523	-	1
cg10491460	4	154280582	-	1
cg14909603	9	67039521	-	1
cg09034774	9	63491637	-	1
cg00986824	3	110433535	-	1
cg12459542	3	106757717	-	1
cg04354879	11	106561786	-	1
cg05746407	8	123810943	-	1
cg11050908	2	30422366	-	1
cg09425753	2	172792230	-	1
cg22157255	4	100463728	-	1
cg04899896	5	99598344	-	1
cg12595013	9	94151451	-	1
cg10141377	11	102125068	-	1
cg06691214	1	66077247	-	1
cg14592474	5	19758412	-	1
cg19116006	2	177975643	-	1
cg05516489	15	110362403	-	1
cg00778995	1	43725432	-	1
cg19156483	2	65226830	-	1
cg19945202	6	121524566	-	1
cg03037622	9	109947277	-	1
cg10383019	7	112823287	-	1
cg04262392	17	25437074	-	1
cg23395398	17	46427854	-	1
cg10635194	3	108310219	-	1
cg10949322	18	3408029	-	1
cg13696942	7	51795417	-	1
cg03024619	6	102301167	-	1
cg09973102	8	126542794	-	1
cg05052194	4	160781283	-	1
cg07339181	10	123751451	-	1
cg14963317	2	154286126	-	1
cg23371278	19	44302855	-	1
cg10755973	2	39023256	-	1
cg05872702	15	6780782	-	1
cg15534364	X	105344692	-	1
cg15660669	16	79470148	-	1
cg13658921	1	131171111	-	1
cg27046659	14	21393833	-	1
cg21407839	16	97357325	-	1
cg08873940	7	45607412	-	1
cg02898094	6	6922660	-	1
cg16905926	1	164599770	-	1
cg16127683	2	120607981	-	1
cg14553506	16	21066627	-	1
cg21672855	15	74650514	-	1
cg21652524	12	87728726	-	1
cg07963363	4	14145801	-	1
cg13875536	2	29430575	-	1
cg11567041	2	5710252	-	1
cg09190824	5	95124427	-	1
cg07522644	17	48279187	-	1
cg11271505	14	21202499	-	1
cg25957240	2	3238151	-	1
cg15297110	3	137296808	-	1
cg21960381	5	35107276	-	1
cg15771763	5	102682543	-	1
cg14506196	19	44480557	-	1
cg05184586	11	104620961	-	1
cg15382538	13	101579561	-	1
cg03203603	11	90363006	-	1
cg22876092	14	36784917	-	1
cg03414764	7	87047846	-	1
cg26089573	11	79151130	-	1
cg25435146	7	3709280	-	1
cg21630368	7	93768412	-	1
cg08689931	5	9392651	-	1
cg26476852	6	53155403	-	1
cg11171235	13	60065708	-	1
cg08572394	13	97935042	-	1
cg16337939	7	84828257	-	1
cg05970014	13	57079642	-	1
cg17497049	7	5087601	-	1
cg02635948	19	8921019	-	1
cg06990796	11	37068678	-	1
cg15710638	11	123345728	-	1
cg04090147	13	115083791	-	1
cg04276951	11	104669685	-	1
cg02086094	5	36161414	-	1
cg06942701	2	62913018	-	1
cg20741134	1	158270355	-	1
cg22198823	19	4835035	-	1
cg27470027	19	7329159	-	1
cg04568842	6	128039097	-	1
cg05512505	8	4268376	-	1
cg11460727	14	73010392	-	1
cg23598212	7	146631744	-	1
cg13310671	2	171062277	-	1
cg14371731	14	26951688	-	1
cg07317551	4	127931068	-	1
cg21229886	10	114087700	-	1
cg23895041	1	37345437	-	1
cg10232654	11	100054410	-	1
cg08863848	6	53174907	-	1
cg25796016	17	7663083	-	1
cg01171898	7	102122652	-	1
cg27416312	7	130144714	-	1
cg04446303	16	4676302	-	1
cg03575974	7	29623194	-	1
cg07835293	1	173421349	-	1
cg16096176	1	91812790	-	1
cg03891929	19	33310721	-	1
cg19964638	13	56238253	-	1
cg14608422	14	21393710	-	1
cg03067574	7	16956846	-	1
cg05723499	18	35971924	-	1
cg03844923	3	99363148	-	1
cg26766798	17	25325001	-	1
cg11202785	3	125099966	-	1
cg06229867	10	128821187	-	1
cg14969015	4	121946629	-	1
cg01729717	14	113619449	-	1
cg13608733	7	112928156	-	1
cg12741345	3	91527781	-	1
cg25475603	11	55107843	-	1
cg19809499	4	119130944	-	1
cg10254000	16	18980519	-	1
cg03152602	11	102627592	-	1
cg25401220	17	30815154	-	1
cg25340241	5	24064538	-	1
cg22817039	13	111232782	-	1
cg03175975	1	122227742	-	1
cg08868202	4	133612214	-	1
cg12042503	12	114455966	-	1
cg15951188	11	72408996	-	1
cg01949684	17	35727627	-	1
cg00691830	2	118209934	-	1
cg05061393	1	76862583	-	1
cg08505456	2	76027807	-	1
cg15528519	7	31699727	-	1
cg06880930	8	96490756	-	1
cg24776350	11	72481975	-	1
cg03355998	9	94155745	-	1
cg12122509	11	78336784	-	1
cg13646020	5	68713187	-	1
cg10276404	11	20950780	-	1
cg03905758	8	59096147	-	1
cg16551732	8	62867667	-	1
cg24992007	11	108436204	-	1
cg27506254	1	3273295	-	1
cg16005818	4	156670416	-	1
cg23415789	11	89392715	-	1
cg12322617	8	109225730	-	1
cg00822571	19	32971720	-	1
cg00436183	13	46940404	-	1
cg01430372	11	104029657	-	1
cg16069971	4	35350412	-	1
cg20887442	7	105513483	-	1
cg05963618	11	45042395	-	1
cg06926934	7	73011466	-	1
cg05043908	5	151030869	-	1
cg05889979	6	86986979	-	1
cg02875395	2	18004634	-	1
cg03700449	10	89702252	-	1
cg21009747	15	84695667	-	1
cg13851843	7	48176779	-	1
cg15472170	4	153393346	-	1
cg20322375	10	108094584	-	1
cg27560182	4	139140452	-	1
cg03669907	2	107085426	-	1
cg05620842	7	36093032	-	1
cg10549986	12	27284150	-	1
cg04159381	4	111999128	-	1
cg17121176	10	44342209	-	1
cg22402902	11	78607272	-	1
cg11164537	11	62397916	-	1
cg17509220	8	86228713	-	1
cg01808706	2	121936441	-	1
cg03363567	11	90413167	-	1
cg11302943	19	43283063	-	1
cg14596338	16	4637214	-	1
cg26969942	11	106511644	-	1
cg14651363	X	137810586	-	1
cg21285782	3	91986492	-	1
cg12251659	5	126089240	-	1
cg27565880	11	78607240	-	1
cg09174502	9	31687374	-	1
cg12651540	7	82700943	-	1
cg05710997	13	119773267	-	1
cg25110106	3	111066615	-	1
cg13493749	13	50378642	-	1
cg19029301	2	156541582	-	1
cg15455979	15	109178720	-	1
cg13347257	6	116043640	-	1
cg01495907	14	58491022	-	1
cg10193870	12	85489465	-	1
cg13059982	7	93425449	-	1
cg27606567	9	125997291	-	1
cg21490597	3	130303163	-	1
cg13537801	11	124695847	-	1
cg15278043	6	31454051	-	1
cg06324957	9	23898140	-	1
cg01311064	14	102663204	-	1
cg13479780	17	49331950	-	1
cg24655222	5	32013680	-	1
cg06785746	11	107756527	-	1
cg18989243	3	105922419	-	1
cg17777676	18	38195474	-	1
cg18932798	19	47942175	-	1
cg03635671	18	37088481	-	1
cg26807935	18	37044922	-	1
cg06560524	14	68144601	-	1
cg04469303	16	100685744	-	1
cg26708817	3	131021094	-	1
cg07168124	14	21210629	-	1
cg23731212	3	77506008	-	1
cg13686537	2	27734130	-	1
cg06576393	19	43052477	-	1
cg11891579	11	45884683	-	1
cg13217064	9	102792190	-	1
cg20866375	11	76493067	-	1
cg05218311	7	99644796	-	1
cg04844543	9	113665583	-	1
cg20274783	5	137910300	-	1
cg11130778	13	56615595	-	1
cg14534739	17	35101309	-	1
cg11196350	12	105927323	-	1
cg19577984	12	93133671	-	1
cg21736089	10	83577225	-	1
cg20977426	4	120219172	-	1
cg19138755	17	30815168	-	1
cg20162381	6	131192154	-	1
cg14381623	2	26680336	-	1
cg26321013	11	102729039	-	1
cg04027548	6	146726657	-	1
cg12431729	4	124632265	-	1
cg17726795	7	31754174	-	1
cg22039234	1	39144601	-	1
cg00830626	15	89141808	-	1
cg20655068	17	35684685	-	1
cg12258307	16	92866236	-	1
cg15179278	11	97936832	-	1
cg17245135	13	86033259	-	1
cg06744574	4	115095265	-	1
cg12270738	4	144561591	-	1
cg05982686	11	89509820	-	1
cg19784903	11	100920378	-	1
cg26035323	4	121769070	-	1
cg10229294	5	123482901	-	1
cg19669107	15	5272262	-	1
cg17560586	6	39354831	-	1
cg03513246	18	21300293	-	1
cg15364725	19	36702318	-	1
cg12080431	10	130553293	-	1
cg20419307	10	109009382	-	1
cg12921614	14	53477237	-	1
cg08969532	19	43282906	-	1
cg22355463	8	80767591	-	1
cg03754311	4	143365699	-	1
cg02155287	13	13873209	-	1
cg08093892	8	74083343	-	1
cg13567392	10	46519231	-	1
cg26134646	10	62000662	-	1
cg04194674	11	101320252	-	1
cg27115721	12	12550678	-	1
cg10403260	2	93919663	-	1
cg06526980	1	91812828	-	1
cg25749432	19	4309256	-	1
cg13459498	2	166701445	-	1
cg25889750	5	92017923	-	1
cg05702779	14	59489719	-	1
cg04709822	9	50045825	-	1
cg14453281	12	110738248	-	1
cg00063567	11	31987195	-	1
cg11666140	15	108626837	-	1
cg13868216	15	86211532	-	1
cg21842944	5	148734675	-	1
cg02162462	17	86138001	-	1
cg19580241	6	53174719	-	1
cg12827637	12	82277784	-	1
cg23613205	1	183705453	-	1
cg03745431	1	184596010	-	1
cg17216478	4	142879974	-	1
cg15875860	15	86178784	-	1
cg07385362	17	26078010	-	1
cg18811597	4	110417785	-	1
cg10570838	4	138870919	-	1
cg15112458	5	24064531	-	1
cg18965377	4	32986081	-	1
cg13447391	5	34866638	-	1
cg13847987	2	32362287	-	1
cg14351882	2	25756826	-	1
cg09279412	5	139864899	-	1
cg12860092	2	60690525	-	1
cg14667685	4	128750493	-	1
cg02602423	12	34294079	-	1
cg04504441	11	55107882	-	1
cg16915653	7	147707956	-	1
cg07835437	4	161307575	-	1
cg21935113	19	7484729	-	1
cg26675876	14	66461397	-	1
cg14631690	13	75757940	-	1
cg08655589	6	94222268	-	1
cg02430183	13	50560398	-	1
cg23087992	3	35637021	-	1
cg24904436	15	83628363	-	1
cg13710595	2	121084696	-	1
cg13648682	2	27982049	-	1
cg19615304	12	25918036	-	1
cg26207141	1	90743967	-	1
cg18760837	17	37070548	-	1
cg27219874	8	107850531	-	1
cg07870982	8	117969758	-	1
cg03529432	6	53138458	-	1
cg27209265	17	26631566	-	1
cg22788002	X	97002430	-	1
cg04645545	19	46642770	-	1
cg05869392	14	21208405	-	1
cg00553487	7	26009762	-	1
cg06701726	X	53986189	-	1
cg05656590	3	31444303	-	1
cg26218726	5	126089246	-	1
cg22122361	5	99454043	-	1
cg22472154	5	34749987	-	1
cg14931631	2	75199784	-	1
cg26066277	11	124769313	-	1
cg24994156	8	109225732	-	1
cg15190599	13	24560142	-	1
cg10643578	4	32986068	-	1
cg27007008	17	36255972	-	1
cg11370512	5	123549477	-	1
cg23665973	1	76520379	-	1
cg07578663	2	9953448	-	1
cg27230711	19	46968205	-	1
cg12646252	X	137810598	-	1
cg23710795	2	178414053	-	1
cg11674844	4	138480549	-	1
cg07204662	19	6972425	-	1
cg14947478	2	159343215	-	1
cg20227255	17	48279194	-	1
cg09892203	11	111830848	-	1
cg20471297	12	113430974	-	1
cg10439765	2	168499482	-	1
cg09667001	10	81756709	-	1
cg25514273	14	101431028	-	1
cg14530259	2	32129994	-	1
cg07691180	19	5737170	-	1
cg07639739	X	97002430	-	1
cg19209911	7	140149306	-	1
cg13577493	9	110475199	-	1
cg10937890	2	70953112	-	1
cg19220099	16	18621512	-	1
cg20430847	4	160516245	-	1
cg01651170	1	58400001	-	1
cg05975845	2	170354852	-	1
cg27588646	13	101788035	-	1
cg03315484	18	35972119	-	1
cg09512322	7	131900675	-	1
cg11839944	7	48096785	-	1
cg19721680	1	182077953	-	1
cg07960629	4	32986075	-	1
cg15189866	4	138922465	-	1
cg12546181	7	47857049	-	1
cg14933266	11	82809507	-	1
cg13565492	17	48282023	-	1
cg11817453	17	34811172	-	1
cg22640114	1	184850447	-	1
cg04296578	4	121142849	-	1
cg16897634	4	32986084	-	1
cg22120063	13	101651891	-	1
cg10336131	19	5132650	-	1
cg13909534	11	51930323	-	1
cg19099050	6	116043871	-	1
cg10932068	16	18980499	-	1
cg01905589	4	138789746	-	1
cg20454517	5	31037163	-	1
cg05375728	4	107097830	-	1
cg00558702	6	142184179	-	1
cg08699206	5	34419538	-	1
cg10636447	2	155257319	-	1
cg09748975	5	38728659	-	1
cg25059646	4	139379166	-	1
cg22836359	6	127980762	-	1
cg24744425	1	137503014	-	1
cg10779674	10	131360448	-	1
cg20395646	5	126030302	-	1
cg22369787	2	118006389	-	1
cg24213507	6	113468935	-	1
cg23098168	3	111394996	-	1
cg01533258	12	107136417	-	1
cg19733867	15	83117064	-	1
cg07312954	3	92490346	-	1
cg08960156	7	122150223	-	1
cg13694576	2	107632494	-	1
cg25729445	17	38347626	-	1
cg22355031	X	102192851	-	1
cg22775593	X	73029399	-	1
cg24135606	11	73908993	-	1
cg00946507	11	120052063	-	1
cg13673779	18	76095960	-	1
cg26247646	4	154714025	-	1
cg26742815	18	35971919	-	1
cg14911892	4	161432230	-	1
cg01121770	11	78240153	-	1
cg02738256	2	18326325	-	1
cg05343811	12	87584211	-	1
cg01809675	11	34180579	-	1
cg11724493	17	35111093	-	1
cg17376041	11	31145090	-	1
cg13302166	11	71767031	-	1
cg17330672	11	3683846	-	1
cg26998842	11	124229174	-	1
cg23388714	18	72672242	-	1
cg26936311	6	22359292	-	1
cg12175172	9	65146245	-	1
cg09549726	7	60142658	-	1
cg04419618	X	58964581	-	1
cg01734140	17	24564466	-	1
cg21502999	10	95619720	-	1
cg19351000	11	24485860	-	1
cg15168577	18	37149791	-	1
cg05676441	15	23522934	-	1
cg09296453	17	37275820	-	1
cg10626744	4	102779832	-	1
cg24839533	4	134830511	-	1
cg04330371	7	73011485	-	1
cg01453221	17	36028274	-	1
cg25309759	11	86952025	-	1
cg04167725	8	97625800	-	1
cg17752088	13	97213192	-	1
cg07534440	2	86384307	-	1
cg19925772	4	139768271	-	1
cg14562426	17	36026163	-	1
cg05274534	11	100723639	-	1
cg00668227	4	133965610	-	1
cg20468891	19	8921016	-	1
cg20797858	4	22943189	-	1
cg25567021	2	107354333	-	1
cg16894263	X	49631022	-	1
cg08681110	10	38325723	-	1
cg18482164	11	102126313	-	1
cg05680710	17	36025776	-	1
cg03119897	1	135596736	-	1
cg01416227	3	111196828	-	1
cg06744585	8	86588721	-	1
cg20524211	8	11730151	-	1
cg04868078	1	141907674	-	1
cg26485937	18	39017974	-	1
cg21567792	4	129421719	-	1
cg10752731	11	124105004	-	1
cg10163397	8	23393202	-	1
cg05058121	7	126030562	-	1
cg21543987	5	143055103	-	1
cg11944428	19	5518608	-	1
cg24596836	9	76815879	-	1
cg22563312	11	51445044	-	1
cg19781133	5	25002988	-	1
cg11429969	18	38195490	-	1
cg21787965	13	16464854	-	1
cg22025478	8	124939124	-	1
cg25195302	19	54308157	-	1
cg17967970	9	68475875	-	1
cg04728482	13	101722387	-	1
cg16109089	9	27898788	-	1
cg20041802	9	70090943	-	1
cg21455485	4	137899783	-	1
cg16852837	18	72672237	-	1
cg05253021	7	141453476	-	1
cg12213201	3	97517229	-	1
cg14087168	3	90340732	-	1
cg14491820	19	46127977	-	1
cg26083396	6	29742534	-	1
cg06705004	14	59794347	-	1
cg23655615	6	93931036	-	1
cg09143673	17	27717295	-	1
cg26223654	8	86760770	-	1
cg19656282	6	85456758	-	1
cg00497554	1	95580217	-	1
cg24631970	14	66461544	-	1
cg16560077	16	4195012	-	1
cg09291131	12	112493686	-	1
cg15792338	7	38156164	-	1
cg03350042	2	121084763	-	1
cg05675373	3	110433688	-	1
cg19495969	9	35545011	-	1
cg21737675	3	123030154	-	1
cg22894910	4	119271054	-	1
cg10122865	11	22356491	-	1
cg01337429	17	25041335	-	1
cg14940308	6	87613748	-	1
cg23189410	9	94154362	-	1
cg16837525	16	97357308	-	1
cg10242372	2	94716640	-	1
cg13366219	11	120580129	-	1
cg18411550	10	26756029	-	1
cg25073998	17	90005386	-	1
cg26704087	17	46427845	-	1
cg14160518	2	172335400	-	1
cg27470303	2	18344180	-	1
cg03620623	7	46880565	-	1
cg11113644	19	37015811	-	1
cg08112534	4	119113915	-	1
cg22280167	9	46687494	-	1
cg21122147	8	110885859	-	1
cg00053010	11	100654772	-	1
cg04722914	1	95580224	-	1
cg24268531	3	90205220	-	1
cg15107038	9	70729736	-	1
cg12946524	3	28576209	-	1
cg16161715	4	123626776	-	1
cg00875200	13	21718344	-	1
cg05866836	X	144853841	-	1
cg11594731	9	113918314	-	1
cg07929575	3	106757711	-	1
cg26506779	2	184875380	-	1
cg25942789	1	95147518	-	1
cg01393939	3	147892789	-	1
cg16066237	16	95441399	-	1
cg23670599	9	70729780	-	1
cg21511365	14	67453513	-	1
cg21813473	2	164586744	-	1
cg25370753	1	157866610	-	1
cg12070724	1	135350554	-	1
cg14875449	14	8235145	-	1
cg24170085	14	32801414	-	1
cg18635552	13	74091742	-	1
cg10870443	13	65428157	-	1
cg26220594	4	144698054	-	1
cg20174699	15	106783342	-	1
cg08373003	13	57457686	-	1
cg02813877	5	126242819	-	1
cg18308527	9	117182440	-	1
cg07229938	7	135629998	-	1
cg16492707	16	78040763	-	1
cg18772588	2	184739941	-	1
cg07691152	10	89699188	-	1
cg13800209	2	118211733	-	1
cg26518327	8	71588657	-	1
cg14929266	8	13288849	-	1
cg24024056	19	45554699	-	1
cg21477170	5	35901916	-	1
cg00993191	4	154904376	-	1
cg08770580	16	21085735	-	1
cg07702255	2	93919203	-	1
cg13208031	14	73009241	-	1
cg26331160	4	160408768	-	1
cg17613214	15	92609076	-	1
cg10857489	8	108099859	-	1
cg25306611	3	156810599	-	1
cg05344430	5	150910501	-	1
cg11473189	9	46880539	-	1
cg01060026	6	118868072	-	1
cg09706512	16	65992548	-	1
cg15621682	14	57741070	-	1
cg26310240	2	156029690	-	1
cg07975032	4	122113577	-	1
cg25952029	11	120658929	-	1
cg14978172	5	143486385	-	1
cg22595230	2	133818955	-	1
cg25315148	10	130451557	-	1
cg05839636	18	36128137	-	1
cg00600786	14	26112721	-	1
cg04584009	10	82576246	-	1
cg23849781	9	62512613	-	1
cg16423747	11	4780923	-	1
cg19248367	19	4240873	-	1
cg07130520	3	149480945	-	1
cg01485790	5	128211047	-	1
cg19402405	10	69348632	-	1
cg14494468	12	58243907	-	1
cg02720925	5	146284546	-	1
cg01460805	14	73009540	-	1
cg06704122	1	123428464	-	1
cg19741945	9	117873642	-	1
cg24046927	3	147902456	-	1
cg21050240	7	28395612	-	1
cg05923197	14	48748746	-	1
cg17852594	4	121142843	-	1
cg04191530	15	81235096	-	1
cg16678545	8	127701964	-	1
cg24141991	9	45028863	-	1
cg02854695	7	46564187	-	1
cg26046953	11	91979502	-	1
cg12474117	X	97002453	-	1
cg24488810	4	64920755	-	1
cg21690979	8	129941046	-	1
cg05119290	11	75764234	-	1
cg19642835	5	121199265	-	1
cg26663063	15	105966960	-	1
cg23475135	1	93419387	-	1
cg09928203	11	6461562	-	1
cg13603112	4	71217994	-	1
cg00994804	16	95439758	-	1
cg07598082	3	110448633	-	1
cg20088005	7	141453480	-	1
cg12963312	1	21654760	-	1
cg27352514	1	175818301	-	1
cg19173440	7	100526522	-	1
cg00215432	1	76618419	-	1
cg19697530	9	48483888	-	1
cg02390588	15	109754334	-	1
cg20903764	7	113943986	-	1
cg12823329	12	112474143	-	1
cg03416541	16	61650760	-	1
cg14839932	17	48281933	-	1
cg17807479	11	69581651	-	1
cg05507481	3	59921730	-	1
cg02565672	1	175007156	-	1
cg11887629	17	58384511	-	1
cg03385548	5	42823336	-	1
cg13983686	11	37769226	-	1
cg17713751	5	139678028	-	1
cg07961283	16	95441423	-	1
cg07746998	10	4651724	-	1
cg02066409	14	66461531	-	1
cg05931684	17	36028268	-	1
cg06926362	10	83545842	-	1
cg19677607	14	71032086	-	1
cg19369780	7	146330382	-	1
cg12137286	7	4905226	-	1
cg20340302	2	176563642	-	1
cg13024202	X	23906557	-	1
cg03465880	4	161425476	-	1
cg22306928	1	76618406	-	1
cg14657116	6	86986844	-	1
cg24932816	3	147902535	-	1
cg06617636	12	82277683	-	1
cg25887254	4	90868893	-	1
cg13703859	13	54701652	-	1
cg16048568	7	73011929	-	1
cg16973098	14	123389291	-	1
cg08329647	7	25938187	-	1
cg12035092	2	50495898	-	1
cg05085809	11	100073043	-	1
cg24473846	2	170354891	-	1
cg27207530	8	126196307	-	1
cg20094282	11	124443511	-	1
cg12550817	12	78967753	-	1
cg18324126	8	34078935	-	1
cg05931087	1	147010841	-	1
cg27375388	7	131028116	-	1
cg17626178	1	63145350	-	1
cg24999819	1	40514397	-	1
cg01640606	12	75116725	-	1
cg03527422	4	22943763	-	1
cg00366352	10	95954141	-	1
cg24037166	14	21017051	-	1
cg26745032	X	167549114	-	1
cg20830775	9	109949015	-	1
cg27039501	18	62180369	-	1
cg22639787	2	177974952	-	1
cg05537653	2	92612196	-	1
cg13999330	5	144048664	-	1
cg09632273	17	36193255	-	1
cg24838305	7	47026791	-	1
cg26476595	17	25279637	-	1
cg12716696	8	121982543	-	1
cg04788956	8	107850574	-	1
cg14584159	7	143555834	-	1
cg03312703	1	135046303	-	1
cg06680921	7	26626931	-	1
cg06266993	11	100072995	-	1
cg00267012	1	11720220	-	1
cg15913680	7	104954061	-	1
cg25645657	13	117898311	-	1
cg23734759	1	187582558	-	1
cg07082452	14	73011658	-	1
cg05449830	X	105344694	-	1
cg11138318	1	187582324	-	1
cg04605084	5	109486121	-	1
cg21855944	11	98736927	-	1
cg10414269	9	106967062	-	1
cg18908524	19	7046418	-	1
cg16602504	17	90563379	-	1
cg04419610	7	47823998	-	1
cg22369786	14	110520404	-	1
cg12077322	7	144175215	-	1
cg22321892	15	91914200	-	1
cg10206657	13	115207829	-	1
cg12284142	X	73548019	-	1
cg25751158	7	81561982	-	1
cg18496502	7	26318949	-	1
cg12972643	16	32671017	-	1
cg07562135	7	30279722	-	1
cg12514620	4	110417785	-	1
cg02574526	6	90683255	-	1
cg08979686	2	168442281	-	1
cg25977493	3	68308027	-	1
cg21333217	6	118831935	-	1
cg20973743	2	128453035	-	1
cg05835276	10	130411130	-	1
cg13732589	2	29437431	-	1
cg06816718	12	104980271	-	1
cg14455366	4	85280301	-	1
cg21451265	3	123030145	-	1
cg23209537	5	146378401	-	1
cg25027798	18	38195643	-	1
cg26010095	4	112377417	-	1
cg00586365	11	55107848	-	1
cg26777760	X	53008864	-	1
cg00502035	11	73125069	-	1
cg16876647	17	86629522	-	1
cg24032214	7	3684880	-	1
cg13327466	2	63152608	-	1
cg10438011	14	110524162	-	1
cg09599130	19	47235991	-	1
cg16004390	10	78251800	-	1
cg21939789	7	118047806	-	1
cg17913274	2	92664008	-	1
cg24368383	4	161220721	-	1
cg21944491	7	28385450	-	1
cg25365214	14	27005271	-	1
cg01320491	9	113575545	-	1
cg10711996	18	6584513	-	1
cg03586390	19	6535957	-	1
cg04400147	14	32588490	-	1
cg03181248	2	74570829	-	1
cg03588460	19	33310823	-	1
cg08992581	2	76010012	-	1
cg27168133	16	32670769	-	1
cg16387669	6	39476109	-	1
cg09244601	6	32761361	-	1
cg00569091	4	156112006	-	1
cg10088527	6	85442597	-	1
cg05808319	2	95999108	-	1
cg21860679	10	101653359	-	1
cg07015911	11	100088427	-	1
cg18301891	12	113039707	-	1
cg24770638	X	104498518	-	1
cg18684142	11	100061904	-	1
cg02862674	17	47254797	-	1
cg04798095	2	184068422	-	1
cg10438649	15	37582586	-	1
cg20276511	17	33376047	-	1
cg24442740	4	137927289	-	1
cg21164975	17	49617674	-	1
cg23546965	1	174283479	-	1
cg11381282	14	59794420	-	1
cg16000599	16	19276001	-	1
cg06724588	8	90913075	-	1
cg27016990	15	72727248	-	1
cg13562841	11	121962887	-	1
cg27424226	15	85975319	-	1
cg02675502	1	76100706	-	1
cg05884032	18	83626324	-	1
cg27051937	17	27847057	-	1
cg05898123	14	60394241	-	1
cg07974531	11	78607261	-	1
cg16490096	4	127740211	-	1
cg07281948	10	130428148	-	1
cg20003050	11	28112472	-	1
cg13385521	11	83466598	-	1
cg12869958	19	4351698	-	1
cg09362543	4	111542435	-	1
cg06350203	11	86945987	-	1
cg02697246	5	121265134	-	1
cg21503799	8	95903026	-	1
cg05462328	2	72803669	-	1
cg00381697	7	16977185	-	1
cg00682458	17	48281730	-	1
cg04224864	1	159517568	-	1
cg07791997	7	103861042	-	1
cg03568975	7	81562417	-	1
cg19504123	11	81642474	-	1
cg01986502	3	42649403	-	1
cg17681516	17	86508408	-	1
cg13269449	2	34960424	-	1
cg08023020	17	25510036	-	1
cg13875012	4	153632140	-	1
cg09213403	7	131355081	-	1
cg07910050	17	36025758	-	1
cg14341953	4	42731341	-	1
cg04916660	16	33699856	-	1
cg20133326	19	4648893	-	1
cg03775871	17	47753383	-	1
cg06008912	1	52219222	-	1
cg26106778	17	35104224	-	1
cg14558639	7	32136062	-	1
cg21582570	3	107631921	-	1
cg04477010	8	26236386	-	1
cg05156850	6	73344870	-	1
cg19928597	5	138278122	-	1
cg02183231	17	45486556	-	1
cg13874817	9	99903031	-	1
cg25924096	4	22126818	-	1
cg18130905	18	22655241	-	1
cg25338254	13	46084284	-	1
cg11017382	13	106561525	-	1
cg15507730	2	118214080	-	1
cg22071344	17	90563354	-	1
cg15721666	5	118437240	-	1
cg24842967	3	90687976	-	1
cg07233159	18	53999201	-	1
cg05758010	13	94463082	-	1
cg00946032	1	138484451	-	1
cg26375057	9	94151676	-	1
cg16096096	11	21559949	-	1
cg11814826	11	81991454	-	1
cg23448850	8	121886849	-	1
cg25650110	16	18621526	-	1
cg04657224	14	66461535	-	1
cg10569606	6	129787452	-	1
cg12802921	16	17354834	-	1
cg13716208	15	86377967	-	1
cg24902139	17	38131460	-	1
cg19926434	12	80368501	-	1
cg01708711	5	139203648	-	1
cg06380923	17	25289797	-	1
cg17926458	14	120157040	-	1
cg15599146	17	5562748	-	1
cg15714321	16	97357414	-	1
cg02603003	11	70162356	-	1
cg01316745	17	45064130	-	1
cg13837097	14	49251750	-	1
cg12329516	2	92992797	-	1
cg18395327	1	77172196	-	1
cg23955684	17	51998433	-	1
cg22787311	8	20882845	-	1
cg09570585	6	39089575	-	1
cg01353608	5	44794575	-	1
cg25923056	7	28225636	-	1
cg05898042	19	29185235	-	1
cg10322510	16	11617459	-	1
cg01956624	1	87968338	-	1
cg25664021	10	130435158	-	1
cg27411091	4	160562587	-	1
cg01246390	4	119662884	-	1
cg12026629	12	115534099	-	1
cg23582836	15	110351872	-	1
cg14219291	7	136949638	-	1
cg02495413	11	120264884	-	1
cg06210197	14	71033094	-	1
cg16426221	4	35350392	-	1
cg00299737	8	89637635	-	1
cg05029822	7	147715855	-	1
cg16113298	2	107637526	-	1
cg04028315	12	121434595	-	1
cg26717995	14	22995063	-	1
cg13876222	2	26946823	-	1
cg12803572	11	92501383	-	1
cg00879184	2	18344156	-	1
cg03413835	17	27824058	-	1
cg24222746	2	49817643	-	1
cg07843568	10	82177834	-	1
cg23167035	18	37070445	-	1
cg21322241	18	85215484	-	1
cg26332175	X	140359892	-	1
cg04105760	2	74570881	-	1
cg10329345	4	121575283	-	1
cg14693555	8	89324861	-	1
cg21035356	12	85709763	-	1
cg09211893	12	111163671	-	1
cg22068068	10	110901542	-	1
cg23224511	10	83530203	-	1
cg24365088	6	116630435	-	1
cg09049672	11	45042382	-	1
cg27600205	3	46581073	-	1
cg12894709	18	37507768	-	1
cg04287931	5	99454040	-	1
cg15714776	11	31120775	-	1
cg09033783	X	75641135	-	1
cg14007067	18	83626140	-	1
cg25561581	15	91915145	-	1
cg05503916	11	121541070	-	1
cg09440095	8	68111275	-	1
cg06554744	11	63700678	-	1
cg12520549	2	62913747	-	1
cg17318297	13	108328514	-	1
cg15786972	19	4316054	-	1
cg11755867	8	109103386	-	1
cg19877581	10	126007747	-	1
cg11424597	4	121823480	-	1
cg05784108	5	121199243	-	1
cg23276047	19	56795017	-	1
cg23555471	5	123729647	-	1
cg04185893	3	123030159	-	1
cg26139303	13	97927212	-	1
cg05694921	4	136679288	-	1
cg09910967	10	18150155	-	1
cg09649347	19	58203502	-	1
cg19127360	1	95442977	-	1
cg01382474	9	99510810	-	1
cg04054593	9	44152263	-	1
cg04334417	2	107360048	-	1
cg00970737	8	85709179	-	1
cg04719435	9	44117897	-	1
cg13212283	10	130398758	-	1
cg05359376	11	81050618	-	1
cg24899767	11	119953562	-	1
cg26225025	3	132946539	-	1
cg17880859	X	167670310	-	1
cg15339058	4	8859587	-	1
cg23197945	19	44853808	-	1
cg05240381	7	148111124	-	1
cg17964510	2	74570853	-	1
cg24806294	15	83405799	-	1
cg08979194	19	42741848	-	1
cg23535950	19	42446169	-	1
cg02196694	4	7124573	-	1
cg00400832	6	6938134	-	1
cg00019841	18	76455060	-	1
cg01940181	4	160051578	-	1
cg17286258	1	56414571	-	1
cg18079845	6	86987500	-	1
cg07532542	6	102130745	-	1
cg12530191	9	125403636	-	1
cg24813704	17	35295722	-	1
cg06690459	16	45327019	-	1
cg05208399	17	25747177	-	1
cg25720804	11	34267772	-	1
cg01251131	X	173690944	-	1
cg14207210	11	90971170	-	1
cg07871947	2	168499440	-	1
cg10906729	11	100061908	-	1
cg12009516	7	20250681	-	1
cg20246315	17	38145888	-	1
cg00371107	4	138650966	-	1
cg27297626	12	5277635	-	1
cg02641990	4	106230839	-	1
cg08102602	6	128038897	-	1
cg02790620	4	157644379	-	1
cg13270464	1	76888438	-	1
cg07211472	5	145756751	-	1
cg03754195	X	39513585	-	1
cg17636077	11	111156426	-	1
cg23429746	X	103837460	-	1
cg04325880	18	37416598	-	1
cg11737742	3	110433844	-	1
cg24039816	7	46282963	-	1
cg16349206	19	9046203	-	1
cg27133880	19	5656511	-	1
cg03780927	9	45419975	-	1
cg25987077	2	156541639	-	1
cg27185063	10	125606426	-	1
cg15894722	15	110449768	-	1
cg22926029	11	82158903	-	1
cg01651570	12	114613630	-	1
cg24487027	19	37016981	-	1
cg26764972	X	104498508	-	1
cg01805347	4	128513076	-	1
cg15172734	14	27883508	-	1
cg19642230	7	4756351	-	1
cg18815943	4	119130895	-	1
cg18892424	7	140810548	-	1
cg00118719	12	59850288	-	1
cg01678084	9	65231783	-	1
cg14754787	11	88095048	-	1
cg04375213	6	122101096	-	1
cg16865446	2	107648256	-	1
cg24446586	6	53175677	-	1
cg06177522	2	39023264	-	1
cg27529944	15	83492426	-	1
cg16002305	12	109188678	-	1
cg04813639	9	92661378	-	1
cg24094374	12	94000304	-	1
cg03498913	2	71809924	-	1
cg25317585	14	129448358	-	1
cg18503615	12	87740148	-	1
cg20120430	14	22327201	-	1
cg24404479	7	70410682	-	1
cg26616078	6	38798248	-	1
cg00304629	11	20213074	-	1
cg21472783	12	78495225	-	1
cg26112893	4	155985711	-	1
cg22569836	2	122937537	-	1
cg06785624	15	83059991	-	1
cg14460003	2	156835159	-	1
cg00243547	18	8012952	-	1
cg15965006	17	35967027	-	1
cg06734027	X	49915880	-	1
cg10101470	5	108481923	-	1
cg00015930	4	120219270	-	1
cg02325951	12	101936455	-	1
cg02231404	2	185520572	-	1
cg00478198	X	7391964	-	1
cg16805117	13	21762571	-	1
cg00940287	X	62364051	-	1
cg06274671	8	90912855	-	1
cg06499652	7	117060470	-	1
cg15243024	5	32055312	-	1
cg13250388	15	86976834	-	1
cg02344911	15	110406114	-	1
cg09236176	11	122764091	-	1
cg00417421	2	173211669	-	1
cg05977669	6	53175669	-	1
cg03604796	6	35500355	-	1
cg06871798	4	134849311	-	1
cg01863808	14	57740691	-	1
cg13739279	17	68599328	-	1
cg15316716	14	73712349	-	1
cg20276947	11	125047800	-	1
cg26059153	2	143192285	-	1
cg04398451	11	63455316	-	1
cg26870093	8	126808776	-	1
cg24428002	11	73482108	-	1
cg15149866	15	39306733	-	1
cg09219451	6	53174722	-	1
cg03740978	18	15469336	-	1
cg04253816	11	73034043	-	1
cg23499194	10	83556653	-	1
cg13407975	8	72024066	-	1
cg09125402	15	83628133	-	1
cg16555755	2	105637362	-	1
cg10095226	1	138845057	-	1
cg10428279	2	129140602	-	1
cg05336094	4	129422002	-	1
cg10550166	2	114369393	-	1
cg22376822	9	49629600	-	1
cg19149410	11	98361465	-	1
cg07206010	X	75611477	-	1
cg16136038	15	106619375	-	1
cg06296107	19	42779163	-	1
cg12875775	19	6545366	-	1
cg12773325	7	146921411	-	1
cg07590839	1	89152874	-	1
cg08376191	3	70900948	-	1
cg15480114	17	36035885	-	1
cg27193021	7	117899591	-	1
cg03127034	17	49622458	-	1
cg22839729	11	91690723	-	1
cg15511625	6	116630471	-	1
cg25320562	5	26178311	-	1
cg16447652	11	92950386	-	1
cg14839351	18	26805779	-	1
cg20724004	5	31699069	-	1
cg13818726	7	86938133	-	1
cg09526712	17	26095525	-	1
cg12614029	7	146921415	-	1
cg04813781	1	89152850	-	1
cg06981817	18	71206923	-	1
cg12339424	17	76592814	-	1
cg23428507	3	156030509	-	1
cg02433018	3	152753126	-	1
cg26502263	5	68210273	-	1
cg08825223	14	27060094	-	1
cg22198907	11	51522925	-	1
cg16020249	4	137899800	-	1
cg00661399	17	35802240	-	1
cg00063649	9	64560521	-	1
cg14036868	17	82268117	-	1
cg01966335	13	57460085	-	1
cg07380496	13	102685027	-	1
cg09288658	2	73569211	-	1
cg20623036	7	17574580	-	1
cg03515557	15	50019733	-	1
cg06291428	2	86118035	-	1
cg08163785	5	113370492	-	1
cg19210770	1	77172178	-	1
cg03056854	4	144042146	-	1
cg15142246	8	27563033	-	1
cg25860425	19	6294268	-	1
cg10530883	13	74095355	-	1
cg06348377	15	87252747	-	1
cg04946721	11	110426308	-	1
cg08089301	11	100088446	-	1
cg09818502	15	73632166	-	1
cg12560877	9	31515384	-	1
cg05067991	5	126089431	-	1
cg01354921	15	106783352	-	1
cg06508445	18	53998964	-	1
cg25896944	X	160075920	-	1
cg05743982	11	79195674	-	1
cg07775855	12	82690559	-	1
cg21639988	11	124817961	-	1
cg04548513	18	39276803	-	1
cg08743881	11	82158886	-	1
cg02195366	X	173690915	-	1
cg15785868	5	117559617	-	1
cg12534150	18	35437678	-	1
cg15449899	4	127740201	-	1
cg16528022	12	78951743	-	1
cg02567756	9	102478099	-	1
cg13834146	9	57711784	-	1
cg05222995	5	122707954	-	1
cg15592945	1	184596012	-	1
cg17830061	18	59650158	-	1
cg04553410	5	25179302	-	1
cg09754110	4	154413178	-	1
cg24377657	2	111725978	-	1
cg02544684	2	177431895	-	1
cg16510127	3	90722180	-	1
cg21229135	12	85771220	-	1
cg26687844	6	17606439	-	1
cg27441689	2	121667907	-	1
cg14974749	6	53132318	-	1
cg08384999	X	12324252	-	1
cg07573727	12	86811714	-	1
cg17159093	1	59211298	-	1
cg08991457	8	27563007	-	1
cg17087331	7	133301046	-	1
cg12521678	X	76105410	-	1
cg03327386	17	68669595	-	1
cg01506399	11	97936826	-	1
cg21781916	5	126089230	-	1
cg17831269	4	157884684	-	1
cg20826416	17	36295172	-	1
cg16764494	9	46363806	-	1
cg25333258	11	6045961	-	1
cg15257930	X	173690946	-	1
cg04881720	2	185521181	-	1
cg12704708	X	7592424	-	1
cg01939664	16	16085800	-	1
cg25691834	5	138341170	-	1
cg00706674	6	103458334	-	1
cg14945867	14	49152755	-	1
cg09848218	12	115713765	-	1
cg26834624	5	146860538	-	1
cg18058532	2	107637545	-	1
cg06359703	4	124614505	-	1
cg27343663	11	124208821	-	1
cg21333147	2	172467137	-	1
cg03846926	2	18328195	-	1
cg22488975	1	155191304	-	1
cg02172150	5	134527115	-	1
cg11460331	17	83109432	-	1
cg02313829	7	102946919	-	1
cg02985724	1	176272383	-	1
cg13361007	1	45166353	-	1
cg22148191	5	118635883	-	1
cg06179749	4	133568670	-	1
cg23025893	16	20413168	-	1
cg03505148	10	129952588	-	1
cg19142026	6	53121411	-	1
cg09366730	5	35105681	-	1
cg06316695	17	35103091	-	1
cg09249800	4	157784392	-	1
cg05643303	15	110405726	-	1
cg20138711	14	28695715	-	1
cg15224505	17	37290036	-	1
cg23888281	4	121262049	-	1
cg14457439	7	113943988	-	1
cg07758077	3	91600172	-	1
cg20710888	4	35692779	-	1
cg06584112	8	119004993	-	1
cg12086936	2	107637376	-	1
cg16652621	4	138200833	-	1
cg13406423	15	45546441	-	1
cg24330922	17	37159498	-	1
cg10832012	5	25245811	-	1
cg10491652	3	90717680	-	1
cg13544847	14	73009376	-	1
cg05640558	5	137961299	-	1
cg07143083	5	134526968	-	1
cg09596958	10	129951828	-	1
cg25149069	8	129247511	-	1
cg03578331	2	62051154	-	1
cg12244464	15	85822941	-	1
cg18459189	2	116302575	-	1
cg02974928	1	158197455	-	1
cg02197303	5	35785651	-	1
cg24203851	10	41632747	-	1
cg10192893	5	68710667	-	1
cg18958339	9	31951800	-	1
cg08599635	8	116982708	-	1
cg01585322	10	119291810	-	1
cg12843022	2	94125406	-	1
cg02036832	17	25289790	-	1
cg26875450	3	98382895	-	1
cg13834844	19	45554463	-	1
cg02451362	11	124853311	-	1
cg08602305	19	33310737	-	1
cg19092105	7	84089571	-	1
cg16590151	9	91143827	-	1
cg27049517	7	29849809	-	1
cg01697719	16	18975864	-	1
cg25034117	11	111771911	-	1
cg11859641	14	73378900	-	1
cg24552876	X	76539180	-	1
cg08941714	15	106268098	-	1
cg06219103	19	7058582	-	1
cg13872831	9	110633249	-	1
cg19406975	11	60970829	-	1
cg12137402	X	103032769	-	1
cg23508333	16	95441437	-	1
cg02611097	13	85895355	-	1
cg17843418	11	123351905	-	1
cg03056321	X	105156947	-	1
cg11757357	7	141452887	-	1
cg14539516	X	49631011	-	1
cg03053914	1	164599778	-	1
cg22896493	3	110571992	-	1
cg11407741	2	9970595	-	1
cg06674527	9	66739314	-	1
cg15588177	4	161394812	-	1
cg00799121	11	51960916	-	1
cg18006085	11	98361462	-	1
cg09247981	19	48068837	-	1
cg05180847	18	37045804	-	1
cg20650693	11	99828604	-	1
cg19745637	4	104207969	-	1
cg12058539	8	126716952	-	1
cg07169368	13	97014829	-	1
cg14128173	2	30342379	-	1
cg06291328	11	82721637	-	1
cg03902214	12	78494186	-	1
cg14166458	4	144336038	-	1
cg20434586	17	48185687	-	1
cg15784006	5	146827051	-	1
cg15396686	5	36273266	-	1
cg10126715	4	130263100	-	1
cg00824109	6	128219585	-	1
cg13635262	14	36185357	-	1
cg08186362	2	183946760	-	1
cg11326968	10	72286035	-	1
cg08502239	11	70763386	-	1
cg21834061	17	38500354	-	1
cg15932738	6	128038908	-	1
cg06324983	3	108564176	-	1
cg20585869	14	71032023	-	1
cg22644163	5	140666282	-	1
cg04768697	10	80719669	-	1
cg01180479	19	5743222	-	1
cg14906304	2	73768373	-	1
cg02147028	11	105931506	-	1
cg24008929	17	35198668	-	1
cg02057783	11	102659853	-	1
cg04170451	18	8012958	-	1
cg00226545	8	93699467	-	1
cg21487830	11	97936990	-	1
cg10774155	5	133145621	-	1
cg20116491	11	119528624	-	1
cg13934266	9	77128996	-	1
cg04913160	7	82261396	-	1
cg08304084	8	90898725	-	1
cg11558850	19	43184963	-	1
cg14464791	9	45527254	-	1
cg11358565	4	113777677	-	1
cg09508496	7	29744431	-	1
cg20357628	2	181970274	-	1
cg26573797	8	110976541	-	1
cg07101782	9	114468036	-	1
cg17386710	5	134666178	-	1
cg14525473	5	34072264	-	1
cg03632832	15	109868763	-	1
cg10766172	5	137910306	-	1
cg11364468	5	140338082	-	1
cg25924583	11	88939593	-	1
cg01451391	11	94052398	-	1
cg22783100	2	33280719	-	1
cg02517134	16	66528370	-	1
cg22204479	2	150221683	-	1
cg17978996	10	44808541	-	1
cg00198102	3	99424554	-	1
cg20362529	5	35927345	-	1
cg05191700	18	35972109	-	1
cg19332710	2	167426508	-	1
cg07659240	X	73029388	-	1
cg13612083	10	29578179	-	1
cg14859047	9	105298098	-	1
cg27240008	18	85215488	-	1
cg10723146	12	78839106	-	1
cg17243637	4	121769127	-	1
cg14418275	19	4968894	-	1
cg08018585	14	78540391	-	1
cg13802316	7	148756405	-	1
cg18584265	10	80555038	-	1
cg12030788	6	29929356	-	1
cg05390437	11	125585702	-	1
cg14871385	16	18621497	-	1
cg14639847	15	110392682	-	1
cg21200656	2	150221527	-	1
cg03693760	4	153631899	-	1
cg03167339	5	143248900	-	1
cg03001463	1	58400268	-	1
cg00010954	8	93965450	-	1
cg06804312	16	29711681	-	1
cg11667020	2	150221500	-	1
cg06699461	7	141379809	-	1
cg12500891	2	86384334	-	1
cg13766489	2	30797446	-	1
cg12963084	4	144826465	-	1
cg10207277	15	50018881	-	1
cg05232576	2	133025371	-	1
cg25652824	18	62500690	-	1
cg21196659	19	4778452	-	1
cg00005306	7	131529607	-	1
cg23015696	16	27035647	-	1
cg21638108	8	71558378	-	1
cg14884238	11	73979748	-	1
cg23983671	18	83611022	-	1
cg14851108	14	36784913	-	1
cg05353133	8	127205274	-	1
cg03627705	11	4669965	-	1
cg05264760	7	47026408	-	1
cg04985273	8	108714603	-	1
cg04576568	1	77170936	-	1
cg05169951	17	24566369	-	1
cg14310499	X	54662525	-	1
cg09010067	11	83964628	-	1
cg08269394	4	153504205	-	1
cg11839979	X	147024138	-	1
cg22604316	4	120182502	-	1
cg27518993	9	109382815	-	1
cg00781875	3	90519639	-	1
cg11018357	11	72451061	-	1
cg26369667	9	8142425	-	1
cg17487170	11	54358200	-	1
cg14768335	2	71722020	-	1
cg00535576	17	26235896	-	1
cg25967157	2	124962780	-	1
cg02075410	3	88715930	-	1
cg12340868	14	36185349	-	1
cg21538208	7	144222708	-	1
cg12886066	2	74271850	-	1
cg02847589	4	141991062	-	1
cg21302839	11	51541373	-	1
cg20664636	11	78580939	-	1
cg19567046	11	105184653	-	1
cg12273770	7	92713617	-	1
cg18844144	14	57282403	-	1
cg11338643	17	8633211	-	1
cg22913933	11	100051784	-	1
cg11054924	12	3338837	-	1
cg05822022	10	131579295	-	1
cg22120094	15	60579381	-	1
cg25953239	2	76008424	-	1
cg25019126	3	132946868	-	1
cg10100747	12	84372447	-	1
cg04456021	11	100799145	-	1
cg06690735	17	37528003	-	1
cg17853575	4	112750641	-	1
cg03306374	7	126257526	-	1
cg16844989	2	163832052	-	1
cg13567870	10	77475393	-	1
cg08802203	1	89152890	-	1
cg02742906	8	12612217	-	1
cg07044548	14	73473162	-	1
cg02014853	17	38347638	-	1
cg12245706	6	86543290	-	1
cg23449010	2	184871222	-	1
cg23950688	2	121084967	-	1
cg04072768	11	31276617	-	1
cg14658804	11	36203939	-	1
cg13768953	11	73241140	-	1
cg25832771	1	15155078	-	1
cg09568217	11	72972589	-	1
cg23319460	19	5940698	-	1
cg19547972	5	138071377	-	1
cg08406370	7	126257032	-	1
cg11523538	1	181190196	-	1
cg11255394	15	110336461	-	1
cg04148091	8	119438890	-	1
cg04657605	2	18966671	-	1
cg04101060	13	57455682	-	1
cg07802900	11	125007092	-	1
cg02980631	17	4973755	-	1
cg24151352	13	32779710	-	1
cg04530992	2	72623140	-	1
cg26639039	2	168499456	-	1
cg07608565	7	4534681	-	1
cg20086579	9	22586277	-	1
cg22466171	3	142097187	-	1
cg11859541	8	27563024	-	1
cg06127256	8	110775260	-	1
cg17158618	10	123751449	-	1
cg20014819	11	117759286	-	1
cg04807900	1	130696019	-	1
cg24664570	2	60690538	-	1
cg24829313	19	7329163	-	1
cg21245132	2	26938675	-	1
cg18469550	8	72703748	-	1
cg03037150	15	110405729	-	1
cg19401340	11	90971168	-	1
cg19589652	7	4998293	-	1
cg11301556	2	168499442	-	1
cg04937080	4	107097837	-	1
cg18425696	12	75180239	-	1
cg04685880	7	4986517	-	1
cg22614239	9	94173647	-	1
cg20608783	4	134836361	-	1
cg17553300	14	29891125	-	1
cg06524757	14	102663544	-	1
cg05882782	19	9001469	-	1
cg19593285	2	157928173	-	1
cg27432847	3	131013878	-	1
cg16836056	3	42649206	-	1
cg00329154	7	141453442	-	1
cg16095795	1	77200931	-	1
cg03143742	16	18179006	-	1
cg09503194	15	88841442	-	1
cg19788831	15	102907527	-	1
cg08813197	8	110974598	-	1
cg05279076	15	39306742	-	1
cg02466008	15	28552433	-	1
cg03402994	5	111499228	-	1
cg24599205	3	110433858	-	1
cg07648749	12	58401598	-	1
cg17427639	4	143434431	-	1
cg23877401	5	126088112	-	1
cg27188115	8	95942123	-	1
cg15007959	7	46499689	-	1
cg13355248	11	123750168	-	1
cg18020679	17	35111102	-	1
cg19226007	11	106910390	-	1
cg11229533	17	83331298	-	1
cg23398076	11	19285145	-	1
cg26930643	4	118609368	-	1
cg23946286	5	142782154	-	1
cg04591732	11	124491019	-	1
cg16557308	4	112750634	-	1
cg25610245	12	68240745	-	1
cg00744351	11	73870284	-	1
cg22361816	17	35135487	-	1
cg16956543	15	91914198	-	1
cg26031047	15	67337903	-	1
cg13244241	19	45626613	-	1
cg14508643	3	90087660	-	1
cg06632207	15	110058145	-	1
cg14048780	13	53137778	-	1
cg03027977	6	39089367	-	1
cg06644124	1	139662735	-	1
cg17921464	10	129951819	-	1
cg20548934	1	177178104	-	1
cg08709073	13	108328602	-	1
cg08478074	3	110571990	-	1
cg23178322	11	72716804	-	1
cg02886837	11	55107855	-	1
[truncated: 17,401 more rows]
