# Supplementary material for: Usability of human Infinium MethylationEPIC BeadChip for mouse DNA methylation studies
Source: BMC Bioinformatics. 2017 Nov 15;18:486. doi: 10.1186/s12859-017-1870-y (PMC5688710; doi:10.1186/s12859-017-1870-y)
Supplement: Supplementary file 21 — CBA_J_EPIC. (XLS 1808 kb) [file 12859_2017_1870_MOESM21_ESM.xls]

## Sheet: Mapinfo_19314
	CHR	Mapinfo	Strand	Infinium_Design_Type
cg01675618	3	91024481	-	1
cg08193650	17	86214148	-	1
cg11413800	8	86535308	-	1
cg22914934	7	101694952	-	1
cg06523030	15	49623801	-	1
cg25928603	1	58276408	-	1
cg04836978	X	106489866	-	1
cg04645063	17	24309267	-	1
cg05351940	1	75803332	-	1
cg00811777	17	35872751	-	1
cg22441074	11	76125683	-	1
cg16546279	11	103968140	-	1
cg09628838	11	83763670	-	1
cg25365565	6	139662416	-	1
cg13977827	4	84095751	-	1
cg27289462	12	105728528	-	1
cg13352750	6	53155908	-	1
cg08877293	19	5533303	-	1
cg17991604	9	96256824	-	1
cg08611470	19	47736008	-	1
cg24540710	11	96527368	-	1
cg08169020	12	82098140	-	1
cg05524529	11	44225708	-	1
cg23740135	17	49285569	-	1
cg19504702	11	58853669	-	1
cg11686940	7	66374996	-	1
cg06559364	17	27744391	-	1
cg08125081	4	153592925	-	1
cg25729807	15	100460575	-	1
cg19645734	15	100575957	-	1
cg14282180	17	89746989	-	1
cg10115987	1	77026913	-	1
cg17801860	9	104165986	-	1
cg06837355	8	126778366	-	1
cg16984619	7	108966818	-	1
cg04361145	2	35699958	-	1
cg19622078	4	135278553	-	1
cg14592406	5	117570322	-	1
cg03407756	16	44881561	-	1
cg05372365	6	84844094	-	1
cg11466301	8	109498536	-	1
cg22232120	18	8008225	-	1
cg06147822	2	177257362	-	1
cg22696982	2	76288772	-	1
cg05792022	3	53467037	-	1
cg22218911	3	92307468	-	1
cg06220235	16	11029812	-	1
cg21686797	17	37326810	-	1
cg18050295	6	92541225	-	1
cg00613914	10	61316529	-	1
cg20882208	3	42505619	-	1
cg25745773	2	158054419	-	1
cg25926008	10	41965070	-	1
cg26978172	17	36092905	-	1
cg18875435	17	33036766	-	1
cg12975464	3	53302297	-	1
cg07310671	8	122336420	-	1
cg00564759	7	130542416	-	1
cg25416230	6	48748619	-	1
cg10093679	19	5698622	-	1
cg08292112	5	66921388	-	1
cg20168230	4	127857662	-	1
cg19482025	9	33204195	-	1
cg03778388	10	109996774	-	1
cg15993795	10	121233158	-	1
cg27595582	7	93337318	-	1
cg26543180	6	127266797	-	1
cg06263372	18	26081656	-	1
cg11667683	5	9381018	-	1
cg03481131	4	64735749	-	1
cg24219929	9	70525153	-	1
cg00049718	3	105297347	-	1
cg11050601	13	71282270	-	1
cg02647941	9	93004577	-	1
cg04468543	13	96779049	-	1
cg10503284	14	55362395	-	1
cg12526346	6	139365434	-	1
cg14177917	1	36973741	-	1
cg24843246	8	3550710	-	1
cg17069313	8	47947872	-	1
cg07925619	11	102024667	-	1
cg13175861	2	74113047	-	1
cg26504197	13	75730286	-	1
cg24720192	17	81691470	-	1
cg04739647	2	75845420	-	1
cg09012513	8	34540899	-	1
cg27605355	11	118449625	-	1
cg10496350	12	83789814	-	1
cg09258813	8	27744870	-	1
cg21837669	10	88595809	-	1
cg08409804	5	125291742	-	1
cg08730747	16	4758924	-	1
cg24594830	10	112610365	-	1
cg17708456	3	31260309	-	1
cg01496648	8	107790623	-	1
cg06980387	13	85716809	-	1
cg00437048	13	6734450	-	1
cg13160221	14	71027939	-	1
cg06887159	2	93745361	-	1
cg07771338	16	19008576	-	1
cg18082337	9	93018127	-	1
cg16805150	5	146242779	-	1
cg12111170	14	13256278	-	1
cg21825840	19	5193947	-	1
cg10144604	2	177256156	-	1
cg11528849	2	80665155	-	1
cg03341723	17	34992085	-	1
cg23479730	12	110485220	-	1
cg04346261	17	82464059	-	1
cg01420426	4	122570109	-	1
cg05167251	2	75845423	-	1
cg23063716	9	58152157	-	1
cg11869721	7	124493133	-	1
cg15561583	11	22320423	-	1
cg08683012	7	99906575	-	1
cg03527353	2	107472790	-	1
cg12977696	11	77040312	-	1
cg07359369	2	120695408	-	1
cg02624737	15	77313972	-	1
cg04313601	7	113954537	-	1
cg19109729	8	123744774	-	1
cg09515097	16	4706963	-	1
cg12646972	1	138760387	-	1
cg22777520	17	36052348	-	1
cg13462935	3	91010182	-	1
cg26717983	1	23409278	-	1
cg19667082	15	90755581	-	1
cg04678743	6	31450519	-	1
cg10814176	11	100422071	-	1
cg04882273	8	101202080	-	1
cg02346313	3	53302303	-	1
cg25916282	2	75882187	-	1
cg04085768	3	130434215	-	1
cg14044874	6	93651247	-	1
cg15088000	7	28956405	-	1
cg25623174	10	81681673	-	1
cg21411075	2	128873079	-	1
cg16745091	1	121096734	-	1
cg03831465	2	105336344	-	1
cg17215497	2	25959199	-	1
cg05835545	X	112134102	-	1
cg06090630	17	24569469	-	1
cg09556632	4	123308764	-	1
cg12308391	9	50498008	-	1
cg11994584	X	96996880	-	1
cg05291069	7	136188243	-	1
cg01044722	11	69883630	-	1
cg05492845	19	7095615	-	1
cg21046967	11	99947819	-	1
cg17733353	2	27838828	-	1
cg03312572	12	36197770	-	1
cg13482308	4	45578158	-	1
cg27196194	10	82512107	-	1
cg24799921	14	21478080	-	1
cg22253255	11	70609592	-	1
cg24761507	11	85935344	-	1
cg09395572	19	42821563	-	1
cg03653137	17	34894299	-	1
cg10479082	6	54741343	-	1
cg03451670	1	91435980	-	1
cg24700222	3	148338056	-	1
cg10090256	4	121558596	-	1
cg20074371	9	117324042	-	1
cg16810054	2	158085055	-	1
cg27566289	11	96652496	-	1
cg01988539	13	93605526	-	1
cg27294054	7	4801827	-	1
cg10024000	11	80697572	-	1
cg11651961	11	31320634	-	1
cg26456022	15	8656315	-	1
cg14127398	4	32890209	-	1
cg04118306	14	68577523	-	1
cg07817883	4	132105145	-	1
cg05223760	X	7621057	-	1
cg05661612	X	39640396	-	1
cg17021559	14	20178012	-	1
cg01546568	6	79614283	-	1
cg13053914	5	138264059	-	1
cg11837181	4	157759711	-	1
cg22095507	8	37226077	-	1
cg10268491	6	110730461	-	1
cg21551704	13	94012540	-	1
cg08224646	8	107785346	-	1
cg02257300	7	20343146	-	1
cg23667405	17	36190667	-	1
cg14544505	18	68555851	-	1
cg22014887	5	35326471	-	1
cg15316734	6	127506523	-	1
cg15723222	11	87057127	-	1
cg10092265	11	71042429	-	1
cg01641792	9	21691748	-	1
cg17036062	X	96141668	-	1
cg25291396	2	34125725	-	1
cg24435866	3	91253406	-	1
cg16636935	18	21053475	-	1
cg02952918	5	118357728	-	1
cg17864357	15	80174631	-	1
cg19186145	17	87667811	-	1
cg05299650	15	100427464	-	1
cg08248516	6	53125338	-	1
cg27093143	7	31832297	-	1
cg19443023	11	121772752	-	1
cg06640637	2	166316336	-	1
cg20448966	11	122357661	-	1
cg19591512	9	104165990	-	1
cg03421073	11	50909263	-	1
cg13873889	17	36179721	-	1
cg15585318	14	28062575	-	1
cg11157771	11	74515388	-	1
cg11360931	17	36191958	-	1
cg00522555	9	21721754	-	1
cg00751785	X	18571242	-	1
cg00783945	1	134807768	-	1
cg17734803	4	101573423	-	1
cg25315731	17	30060315	-	1
cg08911275	2	75815579	-	1
cg19742111	19	4813070	-	1
cg14006463	6	127266999	-	1
cg04571321	7	30473535	-	1
cg08499046	2	107481062	-	1
cg16718678	19	6523034	-	1
cg04214350	1	138572065	-	1
cg14379462	2	27336041	-	1
cg17452291	5	9381004	-	1
cg20139338	19	6955031	-	1
cg18080819	7	148009390	-	1
cg00441027	1	94746587	-	1
cg20109541	16	66955900	-	1
cg21039708	14	48643124	-	1
cg25052737	6	24604139	-	1
cg07665466	9	101422397	-	1
cg17816390	8	27490149	-	1
cg06892439	17	37937063	-	1
cg07094533	1	88980314	-	1
cg23203698	12	5160722	-	1
cg16688031	18	36603052	-	1
cg26348180	16	30609485	-	1
cg01185682	11	91896270	-	1
cg06462727	4	125325489	-	1
cg25333181	6	118120903	-	1
cg00107914	17	36194563	-	1
cg18397073	7	26296627	-	1
cg13011604	9	112655658	-	1
cg01721429	8	87169422	-	1
cg25947544	14	12014260	-	1
cg21824343	11	76751112	-	1
cg19940537	10	72325870	-	1
cg01342411	8	113711711	-	1
cg23235460	16	24889841	-	1
cg00680003	17	37028802	-	1
cg09527731	11	54509406	-	1
cg03794219	2	32788123	-	1
cg20919680	1	77060387	-	1
cg24341236	X	77638601	-	1
cg01464969	5	34506737	-	1
cg20046608	11	87261669	-	1
cg19148137	6	31773769	-	1
cg27131953	5	25033094	-	1
cg21865157	4	144202055	-	1
cg03960952	10	113346018	-	1
cg21996137	13	46940248	-	1
cg26860994	6	29015673	-	1
cg22961278	5	100221968	-	1
cg06652112	16	30610625	-	1
cg22901100	17	49140561	-	1
cg26164681	6	30280678	-	1
cg18175036	13	105674186	-	1
cg26957677	10	53264714	-	1
cg01108400	2	30855316	-	1
cg16029875	1	135940648	-	1
cg17876581	8	79019775	-	1
cg01439340	11	122117833	-	1
cg02506324	19	4812433	-	1
cg08180952	9	58152154	-	1
cg10653296	14	123753429	-	1
cg05062854	17	31240453	-	1
cg08178756	15	87083996	-	1
cg04674734	6	54740521	-	1
cg22105332	17	38030381	-	1
cg07579618	X	147118293	-	1
cg06716807	5	31967388	-	1
cg22835709	2	121515922	-	1
cg22127730	4	154253716	-	1
cg23446033	2	19131243	-	1
cg14591280	5	133018740	-	1
cg01525669	8	8833409	-	1
cg16519705	4	155461074	-	1
cg01279418	8	125197708	-	1
cg26224223	7	38346488	-	1
cg05728201	5	88587735	-	1
cg20772300	11	117951567	-	1
cg02128325	18	36911584	-	1
cg08368788	6	4931907	-	1
cg15135704	4	144087646	-	1
cg03848676	15	80606884	-	1
cg04945331	9	101660471	-	1
cg26324606	13	65012387	-	1
cg19592439	9	100724610	-	1
cg02058918	4	47912003	-	1
cg22740006	19	4678765	-	1
cg16677019	11	105504279	-	1
cg26360961	6	126806989	-	1
cg15169878	15	79720206	-	1
cg09658576	6	39544097	-	1
cg07979106	14	121976533	-	1
cg20917706	14	71242180	-	1
cg19158325	11	70044789	-	1
cg12001355	13	114135149	-	1
cg20115868	2	71939032	-	1
cg18072802	5	76625452	-	1
cg19447973	17	80378123	-	1
cg05270634	11	103130076	-	1
cg19356389	17	34992502	-	1
cg13176715	16	5364297	-	1
cg04927889	14	11531597	-	1
cg08128826	1	141660505	-	1
cg06070960	9	104166160	-	1
cg18665732	19	33398893	-	1
cg18142615	9	33202809	-	1
cg11531628	4	135450805	-	1
cg08127858	17	25341973	-	1
cg22694153	4	118295259	-	1
cg06036563	7	142769333	-	1
cg13264311	3	131952529	-	1
cg18918349	10	43261700	-	1
cg14328683	2	25819892	-	1
cg21639435	8	71930346	-	1
cg13242392	15	8530918	-	1
cg02185531	1	89527497	-	1
cg19859323	X	59692358	-	1
cg22696073	17	35088188	-	1
cg12177793	14	56105656	-	1
cg04801617	10	86220165	-	1
cg00674395	11	70544277	-	1
cg15457037	2	184661282	-	1
cg27542366	7	116563022	-	1
cg12692042	18	21817387	-	1
cg02039267	19	60295183	-	1
cg16039964	11	71452347	-	1
cg20570761	11	100400014	-	1
cg23834494	10	118446832	-	1
cg22315440	4	110490191	-	1
cg06468969	11	109205447	-	1
cg15712577	5	131348677	-	1
cg25019648	11	116602334	-	1
cg14062745	11	20488708	-	1
cg11686722	2	118052412	-	1
cg15968297	5	34052886	-	1
cg05340339	4	139277347	-	1
cg20211779	2	105336220	-	1
cg05890285	6	115213561	-	1
cg07313502	2	25428003	-	1
cg26692294	13	71489778	-	1
cg08337312	2	172507543	-	1
cg10424330	8	111693146	-	1
cg20820767	4	119544589	-	1
cg04210573	X	105135596	-	1
cg07960450	11	7101375	-	1
cg13157098	15	8530881	-	1
cg25636132	15	100428740	-	1
cg18977541	19	45586933	-	1
cg00044463	1	155522494	-	1
cg26177966	7	26482437	-	1
cg12477716	11	97591524	-	1
cg06197760	13	39085545	-	1
cg23965099	1	90550717	-	1
cg23729501	3	149829792	-	1
cg22542300	13	39085558	-	1
cg03721993	12	112837090	-	1
cg12146864	10	129678273	-	1
cg23506944	11	78539410	-	1
cg25967745	12	110848001	-	1
cg18590015	10	18749272	-	1
cg02331143	4	122318376	-	1
cg00560671	14	58075673	-	1
cg00267862	5	145638523	-	1
cg21364278	2	68642281	-	1
cg07435294	19	5647137	-	1
cg04988476	16	29287070	-	1
cg06001237	2	184795435	-	1
cg10198271	2	175937741	-	1
cg14456207	3	105859485	-	1
cg09984392	15	60296779	-	1
cg17004212	14	62039706	-	1
cg14575155	2	34457604	-	1
cg02676375	11	33807488	-	1
cg10500218	1	158262461	-	1
cg08452456	11	98743914	-	1
cg01904414	7	137825820	-	1
cg18740769	13	87314186	-	1
cg13445984	17	21582941	-	1
cg27558234	12	74931859	-	1
cg22467364	8	25593276	-	1
cg01874084	10	130891756	-	1
cg02760300	7	99565159	-	1
cg09415883	19	5173756	-	1
cg16055035	13	44239268	-	1
cg08430409	15	100410533	-	1
cg07813495	9	53133098	-	1
cg12714180	4	127012956	-	1
cg17263061	5	31328409	-	1
cg13828701	12	3940407	-	1
cg23921699	15	100253989	-	1
cg11308211	2	72484831	-	1
cg07727358	5	110920406	-	1
cg25538602	11	104854637	-	1
cg09801353	7	148665391	-	1
cg13491481	14	12014257	-	1
cg18344660	13	9289134	-	1
cg12028548	2	154758570	-	1
cg16336127	13	97052704	-	1
cg13508402	6	29368848	-	1
cg01931502	1	174535605	-	1
cg13600489	12	58087011	-	1
cg15626629	X	104432473	-	1
cg25307665	6	53113924	-	1
cg18305324	17	36195668	-	1
cg10582804	2	123945671	-	1
cg09214456	11	6001313	-	1
cg02795432	1	61769980	-	1
cg00106093	17	27740244	-	1
cg20926035	17	87735410	-	1
cg05570827	4	131519082	-	1
cg10361922	11	102912997	-	1
cg02219962	14	21471541	-	1
cg09471527	17	27763318	-	1
cg13925683	1	75852858	-	1
cg18026225	11	104762668	-	1
cg01392544	2	14749438	-	1
cg18396275	11	104073431	-	1
cg25680638	19	61938954	-	1
cg00385863	4	122555447	-	1
cg14306734	18	26067316	-	1
cg24514230	7	105212351	-	1
cg04108127	1	187212960	-	1
cg07864323	16	21055053	-	1
cg26353862	7	113954384	-	1
cg03397389	4	128807721	-	1
cg15233711	7	116563029	-	1
cg19531507	9	46901850	-	1
cg18134734	7	104402169	-	1
cg14731407	9	22441379	-	1
cg27558594	4	32890188	-	1
cg16794406	2	93745347	-	1
cg02766820	10	129768964	-	1
cg09577841	9	78987344	-	1
cg06332339	9	59713625	-	1
cg05902531	10	129067879	-	1
cg24599249	5	4833328	-	1
cg00543073	11	24438769	-	1
cg16641060	X	37911563	-	1
cg23808946	17	87667797	-	1
cg08591265	11	89525827	-	1
cg23813514	14	34438565	-	1
cg23468927	19	4197722	-	1
cg00508498	2	105336336	-	1
cg14951598	17	49450751	-	1
cg16764637	6	53125324	-	1
cg26008390	17	85885753	-	1
cg22424284	3	102719951	-	1
cg02522760	19	46695827	-	1
cg22188945	11	76125668	-	1
cg25172243	X	61887326	-	1
cg03785696	6	53155240	-	1
cg05397514	3	91026675	-	1
cg02328660	4	157417835	-	1
cg15740366	6	29757033	-	1
cg22656750	11	36645749	-	1
cg00482994	17	35083344	-	1
cg25160286	6	53224165	-	1
cg04061117	6	115330349	-	1
cg23934404	8	12616121	-	1
cg24389389	3	53302333	-	1
cg18036763	15	86256056	-	1
cg08642014	7	29502180	-	1
cg00376019	14	30406918	-	1
cg09333532	11	23601367	-	1
cg25889711	19	45670862	-	1
cg06257136	11	104279074	-	1
cg11920325	11	80042992	-	1
cg16383389	3	124947194	-	1
cg26544363	2	107472621	-	1
cg04084364	17	82464599	-	1
cg01866162	8	107564390	-	1
cg10626768	10	113346029	-	1
cg14421860	3	118804939	-	1
cg01080375	12	83639687	-	1
cg12864721	14	21474872	-	1
cg19604444	12	78780929	-	1
cg02573857	7	30241456	-	1
cg16149238	12	5441357	-	1
cg09294629	8	4219909	-	1
cg23841819	1	135329120	-	1
cg00535430	16	4699084	-	1
cg09973986	10	129167520	-	1
cg20399260	7	116563019	-	1
cg16529483	X	75815215	-	1
cg05814800	12	105718046	-	1
cg08945214	7	66374984	-	1
cg17937222	5	125480063	-	1
cg26606397	10	119809801	-	1
cg17523282	10	62764753	-	1
cg12129080	7	140875259	-	1
cg02469607	13	25434174	-	1
cg18375296	11	122489371	-	1
cg11732282	2	54024707	-	1
cg24128593	10	4320665	-	1
cg06997305	2	95534181	-	1
cg09641689	8	94029447	-	1
cg21288693	14	70548175	-	1
cg11993636	11	96527107	-	1
cg13402773	7	47752774	-	1
cg18798853	16	95922627	-	1
cg22542420	11	104748094	-	1
cg02538342	7	125168898	-	1
cg08096854	11	96060690	-	1
cg26264232	6	53070130	-	1
cg08876130	15	100859146	-	1
cg07405849	5	31949148	-	1
cg11686528	11	77887486	-	1
cg13886231	15	80174604	-	1
cg15268691	19	46188281	-	1
cg10503751	4	145759821	-	1
cg16896847	15	76967686	-	1
cg14650175	15	74278865	-	1
cg25939742	7	17140902	-	1
cg06925975	4	138569314	-	1
cg13254080	18	36481377	-	1
cg01813294	X	166822514	-	1
cg15938266	5	102112969	-	1
cg09602577	9	38288750	-	1
cg23344688	2	18286712	-	1
cg16668534	17	24957398	-	1
cg26258074	6	127465892	-	1
cg02461391	8	118770223	-	1
cg24491553	2	121841965	-	1
cg12699044	5	122987519	-	1
cg19753794	7	46614887	-	1
cg24810439	5	120582887	-	1
cg14425564	2	38966266	-	1
cg16804899	5	32221745	-	1
cg03445006	19	6480910	-	1
cg22060817	10	31279580	-	1
cg02070685	8	121511100	-	1
cg19901889	10	119809811	-	1
cg23194024	11	100422068	-	1
cg11711420	13	118821861	-	1
cg14353137	1	10263478	-	1
cg01013653	19	29283321	-	1
cg21538190	1	175750150	-	1
cg07986385	17	35666757	-	1
cg17511933	1	121433209	-	1
cg16143176	4	8867070	-	1
cg16527491	12	59114023	-	1
cg26998856	17	28989192	-	1
cg13653195	15	100492723	-	1
cg25330147	6	29065306	-	1
cg13545763	11	96992457	-	1
cg24879595	12	71205662	-	1
cg05001009	17	93228951	-	1
cg23712980	2	155872687	-	1
cg11950383	16	92807854	-	1
cg04245693	10	37729058	-	1
cg03054277	11	60202946	-	1
cg04616401	18	35561074	-	1
cg15454066	19	10352102	-	1
cg02135464	12	112266074	-	1
cg20701333	1	11122712	-	1
cg24168641	9	59405590	-	1
cg06708432	10	129385393	-	1
cg25841847	2	95534183	-	1
cg01592198	7	45462950	-	1
cg15457058	4	117101103	-	1
cg00056719	15	104194609	-	1
cg26910651	8	34207194	-	1
cg20946504	5	88587702	-	1
cg14332444	3	152074302	-	1
cg13706058	9	89592428	-	1
cg02700369	7	17732431	-	1
cg01755467	8	33984429	-	1
cg06369833	7	28808401	-	1
cg20347665	X	105135766	-	1
cg21875234	16	11500684	-	1
cg13173903	2	160009177	-	1
cg25012556	13	49870028	-	1
cg15301489	14	64020633	-	1
cg01860947	17	33200672	-	1
cg05203659	16	11500657	-	1
cg10491460	4	151886345	-	1
cg09034774	9	63474569	-	1
cg00986824	3	109830829	-	1
cg12459542	3	106201951	-	1
cg04354879	11	104279312	-	1
cg05746407	8	122610843	-	1
cg11050908	2	30331120	-	1
cg09425753	2	172086112	-	1
cg22157255	4	99420080	-	1
cg04899896	5	99144098	-	1
cg12595013	9	93003598	-	1
cg10141377	11	99948209	-	1
cg06691214	1	65929973	-	1
cg14592474	5	19712888	-	1
cg19116006	2	177256227	-	1
cg05516489	15	104675031	-	1
cg00778995	1	43672850	-	1
cg19156483	2	65117327	-	1
cg19945202	6	120802002	-	1
cg03037622	9	108741384	-	1
cg10383019	7	112334165	-	1
cg04262392	17	25353725	-	1
cg23395398	17	46163775	-	1
cg10635194	3	107754421	-	1
cg10949322	18	3419776	-	1
cg13696942	7	51783713	-	1
cg03024619	6	101632753	-	1
cg09973102	8	125348088	-	1
cg05052194	4	158363226	-	1
cg07339181	10	122989812	-	1
cg14963317	2	153608972	-	1
cg23371278	19	44372305	-	1
cg10755973	2	38948376	-	1
cg05872702	15	6779032	-	1
cg15534364	X	105320069	-	1
cg15660669	16	78352043	-	1
cg13658921	1	130923764	-	1
cg27046659	14	20265074	-	1
cg21407839	16	96205715	-	1
cg08873940	7	45661350	-	1
cg02898094	6	6925202	-	1
cg16905926	1	164294456	-	1
cg16127683	2	120458066	-	1
cg14553506	16	21035922	-	1
cg21672855	15	69274617	-	1
cg21652524	12	87517390	-	1
cg07963363	4	14144126	-	1
cg13875536	2	29334478	-	1
cg11567041	2	5703238	-	1
cg09190824	5	94842394	-	1
cg07522644	17	48002844	-	1
cg11271505	14	20178323	-	1
cg25957240	2	3237129	-	1
cg15297110	3	137045080	-	1
cg21960381	5	35056368	-	1
cg15771763	5	102112951	-	1
cg14506196	19	44546890	-	1
cg05184586	11	102361171	-	1
cg15382538	13	100706969	-	1
cg03203603	11	88197182	-	1
cg22876092	14	34438563	-	1
cg03414764	7	86731026	-	1
cg25435146	7	3715918	-	1
cg21630368	7	93337588	-	1
cg08689931	5	9381001	-	1
cg26476852	6	53135498	-	1
cg11171235	13	59612174	-	1
cg08572394	13	97060873	-	1
cg16337939	7	84524729	-	1
cg05970014	13	56640921	-	1
cg17497049	7	5079442	-	1
cg02635948	19	9006931	-	1
cg06990796	11	36617102	-	1
cg15710638	11	121023936	-	1
cg04090147	13	114135168	-	1
cg04276951	11	102402360	-	1
cg02086094	5	36123622	-	1
cg06942701	2	62798220	-	1
cg20741134	1	157961192	-	1
cg22198823	19	4869224	-	1
cg27470027	19	7378102	-	1
cg04568842	6	127266993	-	1
cg05512505	8	4275307	-	1
cg11460727	14	70549253	-	1
cg23598212	7	146078540	-	1
cg13310671	2	170355158	-	1
cg14371731	14	25129782	-	1
cg12911732	4	112174863	-	1
cg07317551	4	125516667	-	1
cg21229886	10	113345987	-	1
cg23895041	1	37314582	-	1
cg10232654	11	97874309	-	1
cg08863848	6	53155091	-	1
cg25796016	17	8365742	-	1
cg01171898	7	101694958	-	1
cg04446303	16	4706668	-	1
cg03575974	7	30245351	-	1
cg07835293	1	173105552	-	1
cg16096176	1	91605896	-	1
cg03891929	19	33398881	-	1
cg19964638	13	55796120	-	1
cg03067574	7	17123524	-	1
cg05723499	18	35475492	-	1
cg03844923	3	98820866	-	1
cg26766798	17	25244013	-	1
cg11202785	3	124456115	-	1
cg06229867	10	128040576	-	1
cg14969015	4	119915297	-	1
cg01729717	14	110079905	-	1
cg13608733	7	112438379	-	1
cg12741345	3	91182837	-	1
cg25475603	11	53731039	-	1
cg19809499	4	117101160	-	1
cg10254000	16	18965664	-	1
cg03152602	11	100389649	-	1
cg25401220	17	30728563	-	1
cg25340241	5	24005265	-	1
cg22817039	13	110295528	-	1
cg03175975	1	121988399	-	1
cg08868202	4	131183754	-	1
cg12042503	12	114249525	-	1
cg15951188	11	70524511	-	1
cg01949684	17	35626604	-	1
cg03469079	15	80210640	-	1
cg00691830	2	118049205	-	1
cg05061393	1	76722124	-	1
cg08505456	2	75859437	-	1
cg15528519	7	31920533	-	1
cg06880930	8	96254948	-	1
cg24776350	11	70599365	-	1
cg03355998	9	93007871	-	1
cg12122509	11	76221370	-	1
cg13646020	5	68511633	-	1
cg10276404	11	20941208	-	1
cg03905758	8	58346130	-	1
cg16551732	8	62659639	-	1
cg24992007	11	106140120	-	1
cg27506254	1	3294490	-	1
cg16005818	4	154273352	-	1
cg23415789	11	87230801	-	1
cg12322617	8	109003905	-	1
cg00822571	19	33057999	-	1
cg00436183	13	46541132	-	1
cg01430372	11	101767289	-	1
cg16069971	4	35247136	-	1
cg20887442	7	105095201	-	1
cg05963618	11	44595625	-	1
cg06926934	7	72912975	-	1
cg05043908	5	150364561	-	1
cg05889979	6	86321866	-	1
cg02875395	2	17948483	-	1
cg03700449	10	89033998	-	1
cg13851843	7	48241509	-	1
cg15472170	4	150993545	-	1
cg20322375	10	107374322	-	1
cg27560182	4	136691514	-	1
cg03669907	2	106919185	-	1
cg05620842	7	36285960	-	1
cg10549986	12	27353814	-	1
cg04159381	4	110490320	-	1
cg17121176	10	43706571	-	1
cg22402902	11	76490947	-	1
cg11164537	11	60581971	-	1
cg17509220	8	86012549	-	1
cg01808706	2	121784965	-	1
cg03363567	11	88247848	-	1
cg11302943	19	43348790	-	1
cg14596338	16	4669827	-	1
cg26969942	11	104230099	-	1
cg14651363	X	137640381	-	1
cg21285782	3	91640703	-	1
cg12251659	5	125479896	-	1
cg27565880	11	76490915	-	1
cg09174502	9	31733870	-	1
cg12651540	7	82406194	-	1
cg05710997	13	118815550	-	1
cg25110106	3	110464507	-	1
cg13493749	13	49968362	-	1
cg19029301	2	155872685	-	1
cg15455979	15	103506427	-	1
cg13347257	6	115330115	-	1
cg01495907	14	56110237	-	1
cg10193870	12	85289239	-	1
cg27606567	9	124673370	-	1
cg21490597	3	129658590	-	1
cg13537801	11	122369200	-	1
cg15278043	6	31450543	-	1
cg06324957	9	23925644	-	1
cg01311064	14	99160626	-	1
cg13479780	17	49060232	-	1
cg06785746	11	105466584	-	1
cg18989243	3	105335475	-	1
cg18932798	19	47990070	-	1
cg03635671	18	36586541	-	1
cg26807935	18	36543383	-	1
cg06560524	14	65699445	-	1
cg11331678	2	167683924	-	1
cg04469303	16	99530270	-	1
cg26708817	3	130370987	-	1
cg07168124	14	20186399	-	1
cg23731212	3	77203419	-	1
cg13686537	2	27638537	-	1
cg06576393	19	43117834	-	1
cg11891579	11	45431926	-	1
cg13217064	9	101661366	-	1
cg20866375	11	74436117	-	1
cg05218311	7	99222656	-	1
cg04844543	9	112411574	-	1
cg20274783	5	137248377	-	1
cg11130778	13	56178485	-	1
cg11196350	12	105728467	-	1
cg19577984	12	92909918	-	1
cg21736089	10	82887514	-	1
cg20977426	4	118190997	-	1
cg19138755	17	30728577	-	1
cg20162381	6	130410122	-	1
cg14381623	2	26598411	-	1
cg26321013	11	100492193	-	1
cg04027548	6	145551962	-	1
cg12431729	4	122574085	-	1
cg17726795	7	31975893	-	1
cg22039234	1	39107828	-	1
cg00830626	15	83493222	-	1
cg20655068	17	35582888	-	1
cg12258307	16	91699247	-	1
cg15179278	11	95776008	-	1
cg17245135	13	85657304	-	1
cg06744574	4	113488279	-	1
cg12270738	4	142115527	-	1
cg05982686	11	87347386	-	1
cg19784903	11	98743622	-	1
cg26035323	4	119737662	-	1
cg10229294	5	122866062	-	1
cg19669107	15	5263453	-	1
cg17560586	6	39363380	-	1
cg03513246	18	22179683	-	1
cg15364725	19	36811525	-	1
cg12080431	10	129768952	-	1
cg20419307	10	108284134	-	1
cg12921614	14	50979619	-	1
cg08969532	19	43348633	-	1
cg22355463	8	80556338	-	1
cg03754311	4	140924227	-	1
cg02155287	13	13864904	-	1
cg08093892	8	71930352	-	1
cg13567392	10	45876690	-	1
cg00405060	16	4432403	-	1
cg26134646	10	61316605	-	1
cg04194674	11	99145728	-	1
cg27115721	12	12540391	-	1
cg10403260	2	93745398	-	1
cg06526980	1	91605934	-	1
cg25749432	19	4329339	-	1
cg13459498	2	166012541	-	1
cg25889750	5	91731627	-	1
cg14453281	12	110536257	-	1
cg00063567	11	31505989	-	1
cg11666140	15	102935063	-	1
cg13868216	15	80561414	-	1
cg21842944	5	148035601	-	1
cg02162462	17	85728181	-	1
cg19580241	6	53154903	-	1
cg12827637	12	82098043	-	1
cg23613205	1	183528936	-	1
cg03745431	1	184350159	-	1
cg17216478	4	140436057	-	1
cg15875860	15	80529146	-	1
cg07385362	17	25998268	-	1
cg18811597	4	108924457	-	1
cg10570838	4	136422065	-	1
cg15112458	5	24005258	-	1
cg18965377	4	32890167	-	1
cg13447391	5	34813198	-	1
cg13847987	2	32267832	-	1
cg14351882	2	25668463	-	1
cg09279412	5	139203986	-	1
cg12860092	2	60576550	-	1
cg14667685	4	126343215	-	1
cg02602423	12	34491374	-	1
cg04504441	11	53731078	-	1
cg16915653	7	147152434	-	1
cg07835437	4	158887355	-	1
cg21935113	19	7533290	-	1
cg26675876	14	64020237	-	1
cg14631690	13	75400886	-	1
cg08655589	6	93561833	-	1
cg02430183	13	50148482	-	1
cg23087992	3	35473645	-	1
cg24904436	15	77971963	-	1
cg13710595	2	120933777	-	1
cg13648682	2	27888735	-	1
cg00788067	18	91878736	-	1
cg19615304	12	25974226	-	1
cg26207141	1	90550705	-	1
cg18760837	17	36875059	-	1
cg27219874	8	107631052	-	1
cg07870982	8	117733646	-	1
cg03529432	6	53118170	-	1
cg22788002	X	96996861	-	1
cg04645545	19	46700318	-	1
cg05869392	14	20184273	-	1
cg00553487	7	26267480	-	1
cg06701726	X	54046051	-	1
cg05656590	3	31260320	-	1
cg26218726	5	125479902	-	1
cg22122361	5	99029711	-	1
cg22472154	5	34697700	-	1
cg14931631	2	75033694	-	1
cg26066277	11	122441088	-	1
cg24994156	8	109003907	-	1
cg15190599	13	24239096	-	1
cg10643578	4	32890154	-	1
cg27007008	17	36154522	-	1
cg11370512	5	122932471	-	1
cg23665973	1	76378326	-	1
cg07578663	2	9936094	-	1
cg27230711	19	47021081	-	1
cg12646252	X	137640393	-	1
cg23710795	2	177691234	-	1
cg11674844	4	136032356	-	1
cg07204662	19	7021206	-	1
cg14947478	2	158649740	-	1
cg21899276	X	138717213	-	1
cg25811527	11	16748920	-	1
cg20227255	17	48002851	-	1
cg09892203	11	109532853	-	1
cg20471297	12	113229874	-	1
cg10439765	2	167795906	-	1
cg09667001	10	81087738	-	1
cg14530259	2	32034279	-	1
cg07691180	19	5784312	-	1
cg07639739	X	96996861	-	1
cg19209911	7	139648511	-	1
cg13577493	9	109258602	-	1
cg10937890	2	70824464	-	1
cg19220099	16	18607274	-	1
cg20430847	4	158100395	-	1
cg01651170	1	58276394	-	1
cg05975845	2	169652679	-	1
cg27588646	13	100917997	-	1
cg03315484	18	35475687	-	1
cg09512322	7	131411825	-	1
cg11839944	7	48161290	-	1
cg07960629	4	32890161	-	1
cg15189866	4	136472862	-	1
cg12546181	7	47918553	-	1
cg14933266	11	80697267	-	1
cg13565492	17	48005675	-	1
cg11817453	17	34706549	-	1
cg22640114	1	184595941	-	1
cg04296578	4	119110863	-	1
cg16897634	4	32890170	-	1
cg22120063	13	100779985	-	1
cg10336131	19	5170018	-	1
cg13909534	11	51291809	-	1
cg19099050	6	115330346	-	1
cg10932068	16	18965644	-	1
cg01905589	4	136341418	-	1
cg20454517	5	30970013	-	1
cg05375728	4	105606747	-	1
cg00558702	6	141298092	-	1
cg08699206	5	34364175	-	1
cg10636447	2	154584112	-	1
cg09748975	5	38686926	-	1
cg25059646	4	136932045	-	1
cg22836359	6	127209855	-	1
cg24744425	1	137270727	-	1
cg10779674	10	130584004	-	1
cg20395646	5	125418389	-	1
cg22369787	2	117847872	-	1
cg24213507	6	112750271	-	1
cg18770669	6	128524428	-	1
cg23098168	3	110793507	-	1
cg01533258	12	106958817	-	1
cg19733867	15	77454493	-	1
cg07312954	3	92143517	-	1
cg08960156	7	121651549	-	1
cg13694576	2	107467757	-	1
cg25729445	17	38139827	-	1
cg22355031	X	102179847	-	1
cg22775593	X	73134691	-	1
cg24135606	11	71876865	-	1
cg00946507	11	117736292	-	1
cg13673779	18	74801491	-	1
cg26247646	4	152328384	-	1
cg26742815	18	35475487	-	1
cg01121770	11	76125665	-	1
cg02738256	2	18268818	-	1
cg05343811	12	87378660	-	1
cg01809675	11	33720276	-	1
cg11724493	17	34999189	-	1
cg17376041	11	30675978	-	1
cg13302166	11	69883708	-	1
cg17330672	11	3737971	-	1
cg26998842	11	121904653	-	1
cg23388714	18	71755194	-	1
cg26936311	6	22379373	-	1
cg12175172	9	65097759	-	1
cg09549726	7	60128016	-	1
cg04419618	X	59055924	-	1
cg01734140	17	24479766	-	1
cg21502999	10	94930281	-	1
cg19351000	11	24432420	-	1
cg15168577	18	36646799	-	1
cg05676441	15	23434728	-	1
cg09296453	17	37096899	-	1
cg10626744	4	101567600	-	1
cg24839533	4	132401245	-	1
cg04330371	7	72912994	-	1
cg01453221	17	35926856	-	1
cg25309759	11	84814725	-	1
cg04167725	8	97392684	-	1
cg17752088	13	95473441	-	1
cg07534440	2	86194143	-	1
cg19925772	4	137322764	-	1
cg14562426	17	35924729	-	1
cg05274534	11	98538570	-	1
cg00668227	4	131535122	-	1
cg20468891	19	9006928	-	1
cg20797858	4	22938527	-	1
cg16894263	X	49681190	-	1
cg08681110	10	37729378	-	1
cg18482164	11	99949453	-	1
cg05680710	17	35924342	-	1
cg03119897	1	135349816	-	1
cg01416227	3	110594744	-	1
cg06744585	8	86371345	-	1
cg20524211	8	11736799	-	1
cg04868078	1	141660493	-	1
cg26485937	18	38515336	-	1
cg21567792	4	127012691	-	1
cg10752731	11	121779023	-	1
cg10163397	8	23323922	-	1
cg05058121	7	125534735	-	1
cg21543987	5	142382830	-	1
cg11944428	19	5560486	-	1
cg24596836	9	76610520	-	1
cg22563312	11	50813809	-	1
cg19781133	5	24932977	-	1
cg21787965	13	16447849	-	1
cg22025478	8	123744520	-	1
cg25195302	19	54381275	-	1
cg17967970	9	68226483	-	1
cg04728482	13	100850950	-	1
cg16109089	9	27943643	-	1
cg20041802	9	69885334	-	1
cg21455485	4	135450791	-	1
cg16852837	18	71755189	-	1
cg05253021	7	140946331	-	1
cg12213201	3	96980087	-	1
cg14087168	3	89981309	-	1
cg14491820	19	46187682	-	1
cg26083396	6	29757050	-	1
cg06705004	14	57421167	-	1
cg23655615	6	93269843	-	1
cg09143673	17	27635848	-	1
cg26223654	8	86535317	-	1
cg19656282	6	84793770	-	1
cg00497554	1	95373737	-	1
cg24631970	14	64020384	-	1
cg16560077	16	4220047	-	1
cg09291131	12	112290823	-	1
cg15792338	7	38346482	-	1
cg03350042	2	120933844	-	1
cg05675373	3	109830979	-	1
cg19495969	9	35594679	-	1
cg21737675	3	122394059	-	1
cg22894910	4	117239620	-	1
cg10122865	11	22314315	-	1
cg01337429	17	24957616	-	1
cg14940308	6	86944418	-	1
cg23189410	9	93006513	-	1
cg16837525	16	96205698	-	1
cg10242372	2	94538517	-	1
cg19450145	17	6567437	-	1
cg13366219	11	118255648	-	1
cg18411550	10	26741864	-	1
cg25073998	17	89594996	-	1
cg07816637	18	38484801	-	1
cg26704087	17	46163766	-	1
cg14160518	2	171630175	-	1
cg27470303	2	18286704	-	1
cg03620623	7	46931745	-	1
cg13723766	X	37911661	-	1
cg11113644	19	37103723	-	1
cg08112534	4	117083802	-	1
cg22280167	9	46711431	-	1
cg18941893	4	44760025	-	1
cg21122147	8	110664234	-	1
cg00053010	11	98469692	-	1
cg04722914	1	95373744	-	1
cg24268531	3	89844735	-	1
cg15107038	9	70525128	-	1
cg12946524	3	28409851	-	1
cg16161715	4	121567651	-	1
cg05866836	X	144657130	-	1
cg07929575	3	106201945	-	1
cg26506779	2	184138594	-	1
cg25942789	1	94944368	-	1
cg01393939	3	147214783	-	1
cg16066237	16	94298116	-	1
cg23670599	9	70525172	-	1
cg06011292	11	69883743	-	1
cg21511365	14	65008480	-	1
cg21813473	2	163893202	-	1
cg25370753	1	157553170	-	1
cg12070724	1	135103930	-	1
cg14875449	14	7227399	-	1
cg24170085	14	30973480	-	1
cg18635552	13	73740405	-	1
cg10870443	13	65012372	-	1
cg26220594	4	142254953	-	1
cg20174699	15	101091494	-	1
cg08373003	13	57020642	-	1
cg02813877	5	125634936	-	1
cg18308527	9	115905789	-	1
cg07229938	7	135138448	-	1
cg16492707	16	76915272	-	1
cg18772588	2	184001990	-	1
cg07691152	10	89031066	-	1
cg13800209	2	118051009	-	1
cg13905264	2	30997569	-	1
cg26518327	8	72976247	-	1
cg14929266	8	13294200	-	1
cg24024056	19	45618032	-	1
cg21477170	5	35861522	-	1
cg00993191	4	152518549	-	1
cg08770580	16	21055360	-	1
cg07702255	2	93744938	-	1
cg13208031	14	70548102	-	1
cg26331160	4	157995710	-	1
cg21880624	16	97364369	-	1
cg17613214	15	86948754	-	1
cg10857489	8	107876160	-	1
cg25306611	3	156155651	-	1
cg05344430	5	150239021	-	1
cg11473189	9	46901831	-	1
cg01060026	6	118148463	-	1
cg09706512	16	65972544	-	1
cg15621682	14	55362368	-	1
cg26310240	2	155360967	-	1
cg07975032	4	120083074	-	1
cg25952029	11	118334311	-	1
cg02761523	8	86398669	-	1
cg14978172	5	142814354	-	1
cg22595230	2	133452776	-	1
cg25315148	10	129668276	-	1
cg05839636	18	35633088	-	1
cg00600786	14	24297107	-	1
cg04584009	10	81908741	-	1
cg23849781	9	62499848	-	1
cg16423747	11	4842339	-	1
cg19248367	19	4259145	-	1
cg07130520	3	148811338	-	1
cg01485790	5	127604687	-	1
cg19402405	10	68664162	-	1
cg14494468	12	58087092	-	1
cg02720925	5	145587433	-	1
cg01460805	14	70548401	-	1
cg06704122	1	123184589	-	1
cg19741945	9	116562714	-	1
cg24046927	3	147224227	-	1
cg21050240	7	28631519	-	1
cg05923197	14	46327460	-	1
cg17852594	4	119110857	-	1
cg04191530	15	75696064	-	1
cg16678545	8	126498890	-	1
cg24141991	9	45050572	-	1
cg02854695	7	46614892	-	1
cg26046953	11	89835093	-	1
cg12474117	X	96996884	-	1
cg24488810	4	64735782	-	1
cg21690979	8	128736450	-	1
cg05119290	11	73708469	-	1
cg19642835	5	120582923	-	1
cg26663063	15	100277551	-	1
cg23475135	1	93211018	-	1
cg09928203	11	6495492	-	1
cg13603112	4	70092883	-	1
cg00994804	16	94296475	-	1
cg07598082	3	109845894	-	1
cg20088005	7	140946335	-	1
cg12963312	1	21644870	-	1
cg27352514	1	175917861	-	1
cg19173440	7	100103435	-	1
cg00215432	1	76475764	-	1
cg19697530	9	48500052	-	1
cg02390588	15	104080725	-	1
cg20903764	7	113459346	-	1
cg12823329	12	112271217	-	1
cg03416541	16	60614176	-	1
cg14839932	17	48005585	-	1
cg17807479	11	67697576	-	1
cg05507481	3	59674797	-	1
cg02565672	1	174679712	-	1
cg11887629	17	58071758	-	1
cg03385548	5	42781695	-	1
cg13983686	11	37315646	-	1
cg17713751	5	139018707	-	1
cg07961283	16	94298140	-	1
cg07746998	10	4650173	-	1
cg02066409	14	64020371	-	1
cg05931684	17	35926850	-	1
cg06926362	10	82855083	-	1
cg19677607	14	68577603	-	1
cg19369780	7	145780941	-	1
cg12137286	7	4896218	-	1
cg20340302	2	175855323	-	1
cg13024202	X	23931435	-	1
cg03465880	4	159001666	-	1
cg22306928	1	76475751	-	1
cg14657116	6	86321731	-	1
cg24932816	3	147224306	-	1
cg06617636	12	82097942	-	1
cg25887254	4	89709412	-	1
cg13703859	13	54264435	-	1
cg16048568	7	72913438	-	1
cg16973098	14	119706009	-	1
cg08329647	7	26196019	-	1
cg12035092	2	50410504	-	1
cg05085809	11	97892375	-	1
cg24473846	2	169652718	-	1
cg27207530	8	124998002	-	1
cg20094282	11	122117835	-	1
cg11880727	12	77101063	-	1
cg12550817	12	78780938	-	1
cg18324126	8	33984426	-	1
cg05931087	1	146738043	-	1
cg27375388	7	130542505	-	1
cg17626178	1	63009886	-	1
cg20649716	18	38094271	-	1
cg24999819	1	40474312	-	1
cg01640606	12	74935476	-	1
cg03527422	4	22939101	-	1
cg00366352	10	95265889	-	1
cg24037166	14	20015924	-	1
cg26745032	X	167316708	-	1
cg20830775	9	108743139	-	1
cg27039501	18	61670487	-	1
cg22639787	2	177255533	-	1
cg05537653	2	92432179	-	1
cg13999330	5	143372399	-	1
cg09632273	17	36092899	-	1
cg24838305	7	47080651	-	1
cg26476595	17	25198400	-	1
cg04788956	8	107631095	-	1
cg14584159	7	143037716	-	1
cg03312703	1	134799216	-	1
cg06680921	7	26872504	-	1
cg06266993	11	97892327	-	1
cg00267012	1	11739441	-	1
cg15913680	7	104532557	-	1
cg25645657	13	116933286	-	1
cg23734759	1	187213936	-	1
cg07082452	14	70550520	-	1
cg05449830	X	105320071	-	1
cg11138318	1	187212975	-	1
cg04605084	5	108891611	-	1
cg21855944	11	96566879	-	1
cg10414269	9	105824238	-	1
cg18908524	19	7095618	-	1
cg16602504	17	90153939	-	1
cg04419610	7	47879273	-	1
cg22369786	14	106993419	-	1
cg12077322	7	143654487	-	1
cg22321892	15	86256031	-	1
cg10206657	13	114251349	-	1
cg12284142	X	73654401	-	1
cg25751158	7	81256607	-	1
cg18496502	7	26565538	-	1
cg12972643	16	32231678	-	1
cg07562135	7	30147547	-	1
cg26140688	16	91943017	-	1
cg12514620	4	108924457	-	1
cg02574526	6	90015447	-	1
cg08979686	2	167738536	-	1
cg25977493	3	68450733	-	1
cg21333217	6	118111038	-	1
cg20973743	2	128042362	-	1
cg05835276	10	129628184	-	1
cg13732589	2	29341628	-	1
cg06816718	12	104783582	-	1
cg14455366	4	84102691	-	1
cg21451265	3	122394050	-	1
cg23209537	5	145679970	-	1
cg26010095	4	110868875	-	1
cg00586365	11	53731044	-	1
cg26777760	X	53106150	-	1
cg00502035	11	71145776	-	1
cg16876647	17	86214122	-	1
cg13327466	2	63041308	-	1
cg10438011	14	106997283	-	1
cg09599130	19	47285700	-	1
cg16004390	10	77587116	-	1
cg21939789	7	117550209	-	1
cg17913274	2	92484478	-	1
cg24368383	4	158801796	-	1
cg21944491	7	28621380	-	1
cg25365214	14	25184436	-	1
cg01320491	9	112320910	-	1
cg10711996	18	6592396	-	1
cg03586390	19	6586190	-	1
cg04400147	14	30762072	-	1
cg03181248	2	74408401	-	1
cg03588460	19	33398983	-	1
cg08992581	2	75841789	-	1
cg27168133	16	32231430	-	1
cg16387669	6	39485602	-	1
cg10162691	11	103130040	-	1
cg00569091	4	153718373	-	1
cg10088527	6	84779648	-	1
cg05808319	2	95825764	-	1
cg21860679	10	100948958	-	1
cg07015911	11	97907666	-	1
cg18301891	12	112837542	-	1
cg24770638	X	104469657	-	1
cg18684142	11	97881013	-	1
cg02862674	17	46984015	-	1
cg04798095	2	183327663	-	1
cg10438649	15	37240987	-	1
cg20276511	17	33283604	-	1
cg24442740	4	135478965	-	1
cg21164975	17	49342773	-	1
cg23546965	1	173961492	-	1
cg11381282	14	57421240	-	1
cg16000599	16	19263583	-	1
cg06724588	8	90690104	-	1
cg27016990	15	67367101	-	1
cg13562841	11	119642582	-	1
cg27424226	15	80326801	-	1
cg02675502	1	75960580	-	1
cg05884032	18	82296921	-	1
cg27051937	17	27766093	-	1
cg16490096	4	125324866	-	1
cg07281948	10	129645028	-	1
cg20003050	11	27323460	-	1
cg13385521	11	81354336	-	1
cg12869958	19	4372381	-	1
cg09362543	4	110042311	-	1
cg06350203	11	84808644	-	1
cg02697246	5	120649032	-	1
cg21503799	8	95675179	-	1
cg05462328	2	72661081	-	1
cg00381697	7	17145098	-	1
cg00682458	17	48005382	-	1
cg04224864	1	159213082	-	1
cg07791997	7	103432852	-	1
cg02991338	12	50819730	-	1
cg03568975	7	81257042	-	1
cg19504123	11	79523642	-	1
cg01986502	3	42505621	-	1
cg17681516	17	86093353	-	1
cg13269449	2	34864879	-	1
cg08023020	17	25426424	-	1
cg13875012	4	151231584	-	1
cg09213403	7	130867579	-	1
cg07910050	17	35924324	-	1
cg14341953	4	42592010	-	1
cg20133326	19	4685405	-	1
cg03775871	17	47471819	-	1
cg06008912	1	52127261	-	1
cg26106778	17	34992495	-	1
cg14558639	7	32353493	-	1
cg21582570	3	107074645	-	1
cg04477010	8	26174591	-	1
cg05156850	6	72763836	-	1
cg19928597	5	137619750	-	1
cg02183231	17	45221282	-	1
cg13874817	9	98759719	-	1
cg25924096	4	22128089	-	1
cg18130905	18	22340629	-	1
cg25338254	13	45692720	-	1
cg11017382	13	105674183	-	1
cg22071344	17	90153914	-	1
cg15721666	5	117816280	-	1
cg24842967	3	90342247	-	1
cg07233159	18	53493261	-	1
cg05758010	13	93605503	-	1
cg00946032	1	138270324	-	1
cg26375057	9	93003823	-	1
cg16096096	11	21541261	-	1
cg11814826	11	79877144	-	1
cg25650110	16	18607288	-	1
cg04657224	14	64020375	-	1
cg10569606	6	129005907	-	1
cg27437944	3	34837724	-	1
cg12802921	16	17344162	-	1
cg13716208	15	80727811	-	1
cg24902139	17	37922277	-	1
cg19926434	12	80181694	-	1
cg01708711	5	138540721	-	1
cg06380923	17	25208670	-	1
cg17926458	14	116479376	-	1
cg15599146	17	5576506	-	1
cg15714321	16	96205804	-	1
cg01316745	17	44806490	-	1
cg13837097	14	46828716	-	1
cg12329516	2	92814812	-	1
cg18395327	1	77030530	-	1
cg23955684	17	51690595	-	1
cg22787311	8	19848924	-	1
cg09570585	6	39096256	-	1
cg01353608	5	44746018	-	1
cg25923056	7	28458106	-	1
cg05898042	19	29283289	-	1
cg10322510	16	11647860	-	1
cg01956624	1	87794248	-	1
cg25664021	10	129652054	-	1
cg27411091	4	158146697	-	1
cg01246390	4	117542667	-	1
cg12026629	12	115334845	-	1
cg23582836	15	104664176	-	1
cg14219291	7	136451528	-	1
cg02495413	11	117947599	-	1
cg06210197	14	68578611	-	1
cg16426221	4	35247116	-	1
cg00299737	8	89416503	-	1
cg20481153	4	141729875	-	1
cg05029822	7	147160363	-	1
cg16113298	2	107472775	-	1
cg04028315	12	121244285	-	1
cg26717995	14	21471089	-	1
cg13876222	2	26863874	-	1
cg21384883	X	8201135	-	1
cg12803572	11	90353513	-	1
cg00879184	2	18286680	-	1
cg03413835	17	27743018	-	1
cg24222746	2	49735142	-	1
cg07843568	10	81507697	-	1
cg23167035	18	36568545	-	1
cg21322241	18	83881631	-	1
cg26332175	X	140201912	-	1
cg04105760	2	74408453	-	1
cg10329345	4	119544355	-	1
cg14693555	8	89105746	-	1
cg21035356	12	85509399	-	1
cg09211893	12	110959029	-	1
cg22068068	10	110170230	-	1
cg23224511	10	82839845	-	1
cg24365088	6	115913341	-	1
cg09049672	11	44595612	-	1
cg27600205	3	46441870	-	1
cg12894709	18	37002934	-	1
cg04287931	5	99029708	-	1
cg15714776	11	30651636	-	1
cg09033783	X	75499899	-	1
cg14007067	18	82296737	-	1
cg25561581	15	86256976	-	1
cg05503916	11	119213830	-	1
cg09440095	8	67913558	-	1
cg20961939	5	118029859	-	1
cg06554744	11	61822440	-	1
cg12520549	2	62798949	-	1
cg17318297	13	107419634	-	1
cg15786972	19	4336083	-	1
cg11755867	8	108880903	-	1
cg19877581	10	125236833	-	1
cg11424597	4	119791799	-	1
cg05784108	5	120582901	-	1
cg23276047	19	56838150	-	1
cg23555471	5	123111938	-	1
cg04185893	3	122394064	-	1
cg26139303	13	97053004	-	1
cg05694921	4	134242112	-	1
cg09910967	10	18156286	-	1
cg09649347	19	58242119	-	1
cg19127360	1	95238318	-	1
cg01382474	9	98371269	-	1
cg06784429	12	115988690	-	1
cg04054593	9	44174240	-	1
cg04334417	2	107193517	-	1
cg04719435	9	44140109	-	1
cg13212283	10	129615790	-	1
cg05359376	11	78935519	-	1
cg24899767	11	117638349	-	1
cg26225025	3	132288321	-	1
cg17880859	X	167436104	-	1
cg15339058	4	8867073	-	1
cg23197945	19	44923211	-	1
cg05240381	7	147543189	-	1
cg17964510	2	74408425	-	1
cg24806294	15	77745364	-	1
cg08756778	13	116933312	-	1
cg08979194	19	42805576	-	1
cg23535950	19	42460603	-	1
cg02196694	4	7115441	-	1
cg00400832	6	6940172	-	1
cg00019841	18	75160710	-	1
cg01940181	4	157637947	-	1
cg17286258	1	56303778	-	1
cg18079845	6	86322387	-	1
cg12920393	13	22276824	-	1
cg07532542	6	101462469	-	1
cg12530191	9	124078407	-	1
cg24813704	17	35188966	-	1
cg06690459	16	44344022	-	1
cg05208399	17	25665713	-	1
cg25720804	11	33807279	-	1
cg01251131	X	173460545	-	1
cg14207210	11	88807075	-	1
cg07871947	2	167795864	-	1
cg10906729	11	97881017	-	1
cg12009516	7	20434857	-	1
cg20246315	17	37936984	-	1
cg00371107	4	136202474	-	1
cg27297626	12	5275294	-	1
cg02641990	4	104740194	-	1
cg08102602	6	127266793	-	1
cg02790620	4	155241739	-	1
cg13270464	1	76747746	-	1
cg07211472	5	145066927	-	1
cg03754195	X	39640399	-	1
cg17636077	11	108866299	-	1
cg23429746	X	103813246	-	1
cg04325880	18	36911444	-	1
cg11737742	3	109831135	-	1
cg16349206	19	9129995	-	1
cg27133880	19	5700680	-	1
cg03780927	9	45442746	-	1
cg25987077	2	155872742	-	1
cg15894722	15	104762442	-	1
cg22926029	11	80043002	-	1
cg01651570	12	114416243	-	1
cg24487027	19	37104895	-	1
cg01353065	8	107543455	-	1
cg26764972	X	104469647	-	1
cg01805347	4	126096393	-	1
cg15172734	14	26066622	-	1
cg19642230	7	4749658	-	1
cg18815943	4	117101111	-	1
cg18892424	7	140304763	-	1
cg00118719	12	60814235	-	1
cg01678084	9	65142708	-	1
cg14754787	11	85930012	-	1
cg04375213	6	121377840	-	1
cg16865446	2	107483060	-	1
cg24446586	6	53155863	-	1
cg06177522	2	38948384	-	1
cg27529944	15	77836751	-	1
cg16002305	12	109001326	-	1
cg04813639	9	91516161	-	1
cg03498913	2	71674767	-	1
cg25317585	14	125741697	-	1
cg18503615	12	87529025	-	1
cg20120430	14	20977738	-	1
cg19091677	8	58539911	-	1
cg24404479	7	70324966	-	1
cg26616078	6	38807481	-	1
cg00304629	11	20205513	-	1
cg21472783	12	78312413	-	1
cg26112893	4	153592928	-	1
cg22569836	2	122793604	-	1
cg06785624	15	77397118	-	1
cg14460003	2	156173750	-	1
cg00243547	18	8008216	-	1
cg15965006	17	35865074	-	1
cg06734027	X	49967728	-	1
cg10101470	5	107888238	-	1
cg00015930	4	118191095	-	1
cg02325951	12	101699658	-	1
cg02231404	2	184785282	-	1
cg00478198	X	7419173	-	1
cg16805117	13	21733500	-	1
cg19240678	9	29251993	-	1
cg00940287	X	62469261	-	1
cg06274671	8	90689878	-	1
cg06499652	7	116563124	-	1
cg15243024	5	31991742	-	1
cg13250388	15	81328658	-	1
cg02344911	15	104718396	-	1
cg09236176	11	120443373	-	1
cg00417421	2	172508338	-	1
cg05977669	6	53155855	-	1
cg03604796	6	35512725	-	1
cg06871798	4	132419616	-	1
cg01863808	14	55361989	-	1
cg13739279	17	68225050	-	1
cg15316716	14	71251069	-	1
cg20276947	11	122720293	-	1
cg26059153	2	142788034	-	1
cg04398451	11	61572558	-	1
cg26870093	8	125607028	-	1
cg24428002	11	71452211	-	1
cg15149866	15	38951680	-	1
cg09219451	6	53154906	-	1
cg03740978	18	15439723	-	1
cg04253816	11	71099037	-	1
cg23499194	10	82865885	-	1
cg13407975	8	73413101	-	1
cg22871947	14	32287946	-	1
cg09125402	15	77971733	-	1
cg16555755	2	105471658	-	1
cg10095226	1	138624206	-	1
cg10428279	2	128873177	-	1
cg05336094	4	127012968	-	1
cg10550166	2	114205928	-	1
cg22376822	9	49642501	-	1
cg19149410	11	96199395	-	1
cg07206010	X	75472316	-	1
cg16136038	15	100926311	-	1
cg06296107	19	42844005	-	1
cg12875775	19	6595602	-	1
cg12773325	7	146367042	-	1
cg07590839	1	88980311	-	1
cg08376191	3	70617104	-	1
cg15480114	17	35934573	-	1
cg27193021	7	117402559	-	1
cg03127034	17	49347583	-	1
cg22839729	11	89545050	-	1
cg15511625	6	115913377	-	1
cg25320562	5	26107929	-	1
cg16447652	11	90797338	-	1
cg14839351	18	26335515	-	1
cg20724004	5	31630422	-	1
cg13818726	7	86622802	-	1
cg09526712	17	26015141	-	1
cg12614029	7	146367046	-	1
cg04813781	1	88980287	-	1
cg06981817	18	70672911	-	1
cg17160984	7	140949448	-	1
cg12339424	17	76224161	-	1
cg23428507	3	155347440	-	1
cg02433018	3	152074304	-	1
cg26502263	5	68028356	-	1
cg08825223	14	25238402	-	1
cg22198907	11	50891206	-	1
cg16020249	4	135450808	-	1
cg00661399	17	35701147	-	1
cg14036868	17	81872472	-	1
cg01966335	13	57023038	-	1
cg07380496	13	101807355	-	1
cg24922817	7	26151329	-	1
cg09288658	2	73410262	-	1
cg20623036	7	17732448	-	1
cg03515557	15	49624744	-	1
cg02565068	17	7460465	-	1
cg06291428	2	85924794	-	1
cg08163785	5	112759691	-	1
cg19210770	1	77030512	-	1
cg03056854	4	141597727	-	1
cg15142246	8	27490140	-	1
cg25860425	19	6345435	-	1
cg10530883	13	73744145	-	1
cg06348377	15	81607088	-	1
cg04946721	11	108131043	-	1
cg08089301	11	97907685	-	1
cg09818502	15	68266219	-	1
cg19194595	X	20898053	-	1
cg12560877	9	31565553	-	1
cg05525812	2	75881074	-	1
cg05067991	5	125480087	-	1
cg01354921	15	101091504	-	1
cg06508445	18	53493024	-	1
cg25896944	X	159856646	-	1
cg05743982	11	77085473	-	1
cg07775855	12	82511044	-	1
cg21639988	11	122489377	-	1
cg04548513	18	38774706	-	1
cg08743881	11	80042985	-	1
cg02195366	X	173460516	-	1
cg15785868	5	116932785	-	1
cg12534150	18	34942279	-	1
cg15449899	4	125324856	-	1
cg16528022	12	78764904	-	1
cg02567756	9	101347006	-	1
cg13834146	9	57703157	-	1
cg05222995	5	122091101	-	1
cg15592945	1	184350161	-	1
cg17830061	18	59134727	-	1
cg04553410	5	25114084	-	1
cg09754110	4	152019564	-	1
cg24377657	2	111559116	-	1
cg02544684	2	176712983	-	1
cg16510127	3	90375664	-	1
cg21229135	12	85569916	-	1
cg26687844	6	17622002	-	1
cg27441689	2	121515919	-	1
cg14974749	6	53111713	-	1
cg08384999	X	12345264	-	1
cg07573727	12	86604654	-	1
cg17159093	1	59087829	-	1
cg08991457	8	27490114	-	1
cg17087331	7	132810441	-	1
cg12521678	X	75963614	-	1
cg03327386	17	68296084	-	1
cg01506399	11	95776002	-	1
cg21781916	5	125479886	-	1
cg17831269	4	155483165	-	1
cg20826416	17	36194108	-	1
cg16764494	9	46387015	-	1
cg25333258	11	6080468	-	1
cg15257930	X	173460547	-	1
cg04881720	2	184785891	-	1
cg12704708	X	7621059	-	1
cg25691834	5	137683682	-	1
cg00706674	6	102788026	-	1
cg14945867	14	46736580	-	1
cg09848218	12	115514813	-	1
cg26834624	5	146159964	-	1
cg18058532	2	107472794	-	1
cg06359703	4	122556324	-	1
cg27343663	11	121884263	-	1
cg21333147	2	171759370	-	1
cg03846926	2	18270677	-	1
cg22488975	1	154871864	-	1
cg15603959	14	30603373	-	1
cg02172150	5	133887290	-	1
cg11460331	17	82714314	-	1
cg02313829	7	102519079	-	1
cg02985724	1	176182182	-	1
cg24360733	13	116933329	-	1
cg13361007	1	45106387	-	1
cg06179749	4	131140270	-	1
cg23025893	16	20378414	-	1
cg03505148	10	129172683	-	1
cg09366730	5	35054778	-	1
cg06316695	17	34991353	-	1
cg09249800	4	155381206	-	1
cg05643303	15	104718008	-	1
cg23888281	4	119229727	-	1
cg14457439	7	113459348	-	1
cg07758077	3	91254696	-	1
cg20710888	4	35595130	-	1
cg17623341	2	157239411	-	1
cg06584112	8	118770235	-	1
cg12086936	2	107472625	-	1
cg16652621	4	135751929	-	1
cg13406423	15	45169058	-	1
cg24330922	17	36963677	-	1
cg10832012	5	25184465	-	1
cg10491652	3	90371418	-	1
cg13544847	14	70548237	-	1
cg05640558	5	137297723	-	1
cg07143083	5	133887143	-	1
cg09596958	10	129171923	-	1
cg25149069	8	128044135	-	1
cg03578331	2	61937139	-	1
cg12244464	15	80174629	-	1
cg18459189	2	116139045	-	1
cg02974928	1	157887855	-	1
cg02197303	5	35745500	-	1
cg24203851	10	41002758	-	1
cg10192893	5	68509131	-	1
cg18958339	9	32000501	-	1
cg08599635	8	116754890	-	1
cg01585322	10	118521328	-	1
cg12843022	2	93952729	-	1
cg02036832	17	25208663	-	1
cg26875450	3	97841291	-	1
cg13834844	19	45617796	-	1
cg02451362	11	122524590	-	1
cg08602305	19	33398897	-	1
cg19092105	7	83788076	-	1
cg16590151	9	90012540	-	1
cg27049517	7	30473552	-	1
cg01697719	16	18960991	-	1
cg25034117	11	109473482	-	1
cg11859641	14	70916706	-	1
cg24552876	X	76387662	-	1
cg08941714	15	100575912	-	1
cg06219103	19	7108077	-	1
cg13872831	9	109411148	-	1
cg19406975	11	59366489	-	1
cg12137402	X	103010937	-	1
cg23508333	16	94298154	-	1
cg02611097	13	85518644	-	1
cg17843418	11	121030098	-	1
cg03056321	X	105135834	-	1
cg11757357	7	140945742	-	1
cg14539516	X	49681179	-	1
cg03053914	1	164294464	-	1
cg22896493	3	109968616	-	1
cg11407741	2	9953896	-	1
cg06674527	9	66551307	-	1
cg15588177	4	158971317	-	1
cg00799121	11	51322073	-	1
cg18006085	11	96199392	-	1
cg09247981	19	48118972	-	1
cg05180847	18	36544252	-	1
cg20650693	11	97649239	-	1
cg19745637	4	102706265	-	1
cg07169368	13	96467131	-	1
cg06291328	11	80609347	-	1
cg03902214	12	78311344	-	1
cg20434586	17	47909359	-	1
cg15784006	5	146126785	-	1
cg15396686	5	36233790	-	1
cg10126715	4	127857136	-	1
cg00824109	6	127447680	-	1
cg13635262	14	33925159	-	1
cg08186362	2	183204988	-	1
cg11326968	10	71598501	-	1
cg08502239	11	68882250	-	1
cg21834061	17	38292301	-	1
cg15932738	6	127266804	-	1
cg06324983	3	108008384	-	1
cg20585869	14	68577540	-	1
cg22644163	5	140008612	-	1
cg04768697	10	80060198	-	1
cg00428476	3	98406149	-	1
cg01180479	19	5790328	-	1
cg14906304	2	73613817	-	1
cg02147028	11	103654681	-	1
cg24008929	17	35088196	-	1
cg04170451	18	8008222	-	1
cg00226545	8	93469987	-	1
cg21487830	11	95776138	-	1
cg20116491	11	117217929	-	1
cg13934266	9	76927938	-	1
cg04913160	7	81966350	-	1
cg08304084	8	90675758	-	1
cg11558850	19	43250278	-	1
cg14464791	9	45551495	-	1
cg11358565	4	112267223	-	1
cg04718234	3	20102875	-	1
cg20357628	2	181227691	-	1
cg26573797	8	110755083	-	1
cg07101782	9	113213473	-	1
cg17386710	5	134025027	-	1
cg14525473	5	34016261	-	1
cg03632832	15	104195085	-	1
cg10766172	5	137248383	-	1
cg11364468	5	139677118	-	1
cg25924583	11	86778206	-	1
cg01451391	11	91896262	-	1
cg22783100	2	33190232	-	1
cg02517134	16	64972160	-	1
cg22204479	2	149568625	-	1
cg17978996	10	44167084	-	1
cg00198102	3	98884780	-	1
cg20362529	5	35888563	-	1
cg05191700	18	35475677	-	1
cg19332710	2	166729487	-	1
cg07659240	X	73134680	-	1
cg13612083	10	29575323	-	1
cg14859047	9	104166154	-	1
cg27240008	18	83881635	-	1
cg10723146	12	78652433	-	1
cg17243637	4	119737719	-	1
cg14418275	19	5002515	-	1
cg08018585	14	75996198	-	1
cg13802316	7	148187743	-	1
cg18584265	10	79892669	-	1
cg12030788	6	29941623	-	1
cg05390437	11	123258456	-	1
cg14871385	16	18607259	-	1
cg14639847	15	104705118	-	1
cg21200656	2	149568469	-	1
cg03693760	4	151231343	-	1
cg03167339	5	142577459	-	1
cg03001463	1	58276661	-	1
cg06804312	16	29287629	-	1
cg11667020	2	149568442	-	1
cg06699461	7	140873075	-	1
cg12500891	2	86194170	-	1
cg13766489	2	30705092	-	1
cg12963084	4	142381692	-	1
cg10207277	15	49623881	-	1
cg05232576	2	132656632	-	1
cg25652824	18	61987718	-	1
cg21196659	19	4813887	-	1
cg00005306	7	131041371	-	1
cg23015696	16	26609089	-	1
cg21638108	8	72947858	-	1
cg10823804	4	132587484	-	1
cg23983671	18	82281522	-	1
cg14851108	14	34438559	-	1
cg05353133	8	126002300	-	1
cg27016163	2	75815584	-	1
cg03627705	11	4732246	-	1
cg05264760	7	47080268	-	1
cg04985273	8	108492172	-	1
cg04576568	1	77029271	-	1
cg05169951	17	24481675	-	1
cg09010067	11	81850525	-	1
cg08269394	4	151103552	-	1
cg11839979	X	146829692	-	1
cg22604316	4	118154289	-	1
cg27518993	9	108220994	-	1
cg00781875	3	90163540	-	1
cg11018357	11	70566952	-	1
cg26369667	9	8177289	-	1
cg17487170	11	53129373	-	1
cg14768335	2	71587510	-	1
cg25967157	2	124807054	-	1
cg02075410	3	88348791	-	1
cg12340868	14	33925151	-	1
cg12886066	2	74112412	-	1
cg02847589	4	139555196	-	1
cg21302839	11	50909211	-	1
cg01386294	11	60014441	-	1
cg20664636	11	76464518	-	1
cg19567046	11	102912704	-	1
cg12273770	7	92291708	-	1
cg18844144	14	54899565	-	1
cg11338643	17	8644798	-	1
cg22913933	11	97871723	-	1
cg11054924	12	3329242	-	1
cg05822022	10	130811153	-	1
cg22120094	15	58650177	-	1
cg25953239	2	75840203	-	1
cg25019126	3	132288650	-	1
cg10100747	12	84178670	-	1
cg04456021	11	98620820	-	1
cg06690735	17	37334138	-	1
cg05906144	7	135640753	-	1
cg17853575	4	111240286	-	1
cg03306374	7	125758471	-	1
cg16844989	2	163127073	-	1
cg13567870	10	76815984	-	1
cg08802203	1	88980327	-	1
cg02742906	8	12616255	-	1
cg07044548	14	71010369	-	1
cg02014853	17	38139839	-	1
cg12245706	6	85878101	-	1
cg23449010	2	184134443	-	1
cg23950688	2	120934048	-	1
cg04072768	11	30804750	-	1
cg14658804	11	35755627	-	1
cg13768953	11	71234243	-	1
cg25832771	1	15154725	-	1
cg09568217	11	71042303	-	1
cg19547972	5	137407846	-	1
cg08406370	7	125757977	-	1
cg01812826	15	58649371	-	1
cg11523538	1	181069141	-	1
cg11255394	15	104649055	-	1
cg04148091	8	119199856	-	1
cg04101060	13	57018634	-	1
cg07802900	11	122678573	-	1
cg02980631	17	4981515	-	1
cg24151352	13	32392179	-	1
cg04530992	2	72484829	-	1
cg26639039	2	167795880	-	1
cg07608565	7	4525988	-	1
cg20086579	9	22624837	-	1
cg22466171	3	141401127	-	1
cg11859541	8	27490131	-	1
cg06127256	8	110553789	-	1
cg17158618	10	122989810	-	1
cg20014819	11	115454743	-	1
cg04807900	1	130447747	-	1
cg24664570	2	60576563	-	1
cg24829313	19	7378106	-	1
cg21245132	2	26855715	-	1
cg18469550	8	71065963	-	1
cg03037150	15	104718011	-	1
cg19401340	11	88807073	-	1
cg19589652	7	4990823	-	1
cg11301556	2	167795866	-	1
cg04937080	4	105606754	-	1
cg18425696	12	74999031	-	1
cg04685880	7	4979056	-	1
cg22614239	9	93026049	-	1
cg20608783	4	132407082	-	1
cg17553300	14	28069456	-	1
cg06524757	14	99161249	-	1
cg05882782	19	9085427	-	1
cg19593285	2	157233756	-	1
cg27432847	3	130363976	-	1
cg16836056	3	42505484	-	1
cg00329154	7	140946297	-	1
cg11791136	7	26482624	-	1
cg16095795	1	77059859	-	1
cg03143742	16	18163897	-	1
cg09503194	15	83192359	-	1
cg19788831	15	97197845	-	1
cg08813197	8	110753140	-	1
cg05279076	15	38951689	-	1
cg02466008	15	28219579	-	1
cg03402994	5	110895539	-	1
cg24599205	3	109831149	-	1
cg07648749	12	58245631	-	1
cg17427639	4	140993350	-	1
cg23877401	5	125478768	-	1
cg27188115	8	95714774	-	1
cg15007959	7	46551282	-	1
cg13355248	11	121426684	-	1
cg18020679	17	34999198	-	1
cg19226007	11	104625330	-	1
cg11229533	17	82933484	-	1
cg23398076	11	19280465	-	1
cg26930643	4	116577212	-	1
cg06684987	8	14454603	-	1
cg23946286	5	142111157	-	1
cg04591732	11	122164582	-	1
cg16557308	4	111240279	-	1
cg00744351	11	71838879	-	1
cg22361816	17	35023929	-	1
cg16956543	15	86256029	-	1
cg26031047	15	61829436	-	1
cg13244241	19	45689518	-	1
cg14508643	3	89727164	-	1
cg18432864	9	46972738	-	1
cg06632207	15	104397387	-	1
cg14048780	13	52710571	-	1
cg03027977	6	39096048	-	1
cg06644124	1	139432686	-	1
cg17921464	10	129171914	-	1
cg20548934	1	177093664	-	1
cg08709073	13	107419722	-	1
cg08478074	3	109968614	-	1
cg23178322	11	70836866	-	1
cg02886837	11	53731051	-	1
cg11186981	X	73654423	-	1
cg25474442	15	77148887	-	1
cg19767580	8	90341489	-	1
cg10081138	11	70766001	-	1
cg04387175	8	124411027	-	1
cg26362079	14	70264835	-	1
cg13513622	6	121686773	-	1
[truncated: 17,315 more rows]
