# Supplementary material for: Usability of human Infinium MethylationEPIC BeadChip for mouse DNA methylation studies
Source: BMC Bioinformatics. 2017 Nov 15;18:486. doi: 10.1186/s12859-017-1870-y (PMC5688710; doi:10.1186/s12859-017-1870-y)
Supplement: Supplementary file 22 — DBA_2J_EPIC. (XLS 1811 kb) [file 12859_2017_1870_MOESM22_ESM.xls]

## Sheet: Mapinfo_19354
	CHR	Mapinfo	Strand	Infinium_Design_Type
cg01675618	3	90692085	-	1
cg08193650	17	86041172	-	1
cg11413800	8	86315268	-	1
cg22914934	7	101334398	-	1
cg06523030	15	49461079	-	1
cg25928603	1	58029703	-	1
cg04836978	X	106063652	-	1
cg04645063	17	24180901	-	1
cg05351940	1	75505483	-	1
cg00811777	17	35674326	-	1
cg22441074	11	75862524	-	1
cg16546279	11	103617826	-	1
cg09628838	11	83475295	-	1
cg25365565	6	139016903	-	1
cg13977827	4	83771081	-	1
cg27289462	12	105100447	-	1
cg13352750	6	52919744	-	1
cg08877293	19	5483340	-	1
cg17991604	9	95788279	-	1
cg08611470	19	47483555	-	1
cg24540710	11	96212712	-	1
cg08169020	12	81529365	-	1
cg05524529	11	44058733	-	1
cg23740135	17	49220936	-	1
cg19504702	11	58633839	-	1
cg11686940	7	66040873	-	1
cg06559364	17	27624065	-	1
cg08125081	4	153139851	-	1
cg25729807	15	100102302	-	1
cg19645734	15	100216600	-	1
cg14282180	17	89553910	-	1
cg10115987	1	76720817	-	1
cg17801860	9	103676877	-	1
cg06837355	8	126431627	-	1
cg16984619	7	108565953	-	1
cg04361145	2	35613538	-	1
cg19622078	4	134884844	-	1
cg14592406	5	117163091	-	1
cg03407756	16	44694419	-	1
cg05372365	6	84418142	-	1
cg11466301	8	109228042	-	1
cg22232120	18	7993034	-	1
cg06147822	2	176626531	-	1
cg22696982	2	76036149	-	1
cg05792022	3	53234800	-	1
cg22218911	3	91971244	-	1
cg06220235	16	10976908	-	1
cg21686797	17	37262565	-	1
cg18050295	6	92063790	-	1
cg00613914	10	61122743	-	1
cg20882208	3	42302892	-	1
cg25745773	2	157495474	-	1
cg25926008	10	41834643	-	1
cg26978172	17	35891973	-	1
cg18875435	17	32860979	-	1
cg12975464	3	53069775	-	1
cg07310671	8	122014399	-	1
cg00564759	7	130058717	-	1
cg25416230	6	48545119	-	1
cg10093679	19	5656393	-	1
cg08292112	5	66691615	-	1
cg20168230	4	127478692	-	1
cg19482025	9	33055205	-	1
cg03778388	10	109601149	-	1
cg15993795	10	120775296	-	1
cg27595582	7	92988358	-	1
cg26543180	6	126697855	-	1
cg06263372	18	26002545	-	1
cg11667683	5	9337827	-	1
cg03481131	4	64444539	-	1
cg24219929	9	70178557	-	1
cg00049718	3	104948206	-	1
cg11050601	13	71056269	-	1
cg02647941	9	92576835	-	1
cg04468543	13	96489973	-	1
cg10503284	14	56219893	-	1
cg12526346	6	138721779	-	1
cg14177917	1	36741477	-	1
cg24843246	8	3547519	-	1
cg17069313	8	47850649	-	1
cg07925619	11	101677965	-	1
cg26504197	13	75492878	-	1
cg24720192	17	81526955	-	1
cg04739647	2	75592873	-	1
cg09012513	8	34485396	-	1
cg27605355	11	118078557	-	1
cg10496350	12	83212732	-	1
cg09258813	8	27655502	-	1
cg21837669	10	88239252	-	1
cg08409804	5	124839330	-	1
cg08730747	16	4748253	-	1
cg24594830	10	112201180	-	1
cg17708456	3	31848603	-	1
cg01496648	8	107523163	-	1
cg06980387	13	85448457	-	1
cg00437048	13	6720800	-	1
cg13160221	14	71845010	-	1
cg06887159	2	93380547	-	1
cg07771338	16	18923288	-	1
cg18082337	9	92589858	-	1
cg16805150	5	145666463	-	1
cg12111170	14	14311553	-	1
cg21825840	19	5145937	-	1
cg10144604	2	176625325	-	1
cg11528849	2	80386708	-	1
cg03341723	17	34807595	-	1
cg23479730	12	109840448	-	1
cg04346261	17	82295387	-	1
cg01420426	4	122216200	-	1
cg05167251	2	75592876	-	1
cg23063716	9	57863958	-	1
cg11869721	7	124038857	-	1
cg15561583	11	22203525	-	1
cg08683012	7	99546394	-	1
cg03527353	2	107039819	-	1
cg12977696	11	76770109	-	1
cg07359369	2	120204673	-	1
cg02624737	15	77102851	-	1
cg04313601	7	113539535	-	1
cg19109729	8	123406118	-	1
cg09515097	16	4694491	-	1
cg12646972	1	138210994	-	1
cg22777520	17	35850530	-	1
cg13462935	3	90677614	-	1
cg26717983	1	23236635	-	1
cg19667082	15	90463197	-	1
cg04678743	6	31333426	-	1
cg04882273	8	100951634	-	1
cg02346313	3	53069781	-	1
cg25916282	2	75630490	-	1
cg04085768	3	129943421	-	1
cg14044874	6	93172582	-	1
cg15088000	7	28762231	-	1
cg25623174	10	81349342	-	1
cg21411075	2	128361706	-	1
cg16745091	1	120603191	-	1
cg03831465	2	104910210	-	1
cg17215497	2	25913002	-	1
cg05835545	X	111669204	-	1
cg09556632	4	122956748	-	1
cg12308391	9	50250167	-	1
cg11994584	X	96621935	-	1
cg05291069	7	135673743	-	1
cg01044722	11	69607251	-	1
cg05492845	19	7045359	-	1
cg21046967	11	99609330	-	1
cg17733353	2	27779219	-	1
cg03312572	12	35841090	-	1
cg13482308	4	45361217	-	1
cg27196194	10	82172077	-	1
cg24799921	14	22466363	-	1
cg22253255	11	70331109	-	1
cg24761507	11	85668138	-	1
cg03653137	17	34731838	-	1
cg10479082	6	54502757	-	1
cg03451670	1	91103764	-	1
cg24700222	3	147819304	-	1
cg20074371	9	116773029	-	1
cg16810054	2	157525016	-	1
cg27566289	11	96337036	-	1
cg01988539	13	93323768	-	1
cg27294054	7	4788610	-	1
cg10024000	11	80392978	-	1
cg11651961	11	31189341	-	1
cg26456022	15	8631540	-	1
cg14127398	4	32761116	-	1
cg04118306	14	69396249	-	1
cg07817883	4	131713696	-	1
cg05223760	X	7631452	-	1
cg05661612	X	39525240	-	1
cg17021559	14	21172025	-	1
cg01546568	6	79208371	-	1
cg13053914	5	137765564	-	1
cg11837181	4	157294870	-	1
cg22095507	8	37159992	-	1
cg10268491	6	110213019	-	1
cg21551704	13	93729406	-	1
cg05971891	1	44297921	-	1
cg08224646	8	107517886	-	1
cg02257300	7	20291430	-	1
cg23667405	17	35989625	-	1
cg14544505	18	68352293	-	1
cg22014887	5	35237623	-	1
cg15316734	6	126934386	-	1
cg15723222	11	86784218	-	1
cg10092265	11	70762366	-	1
cg01641792	9	21614556	-	1
cg17036062	X	95777305	-	1
cg25291396	2	34039555	-	1
cg24435866	3	90919201	-	1
cg16636935	18	20980763	-	1
cg02952918	5	117942268	-	1
cg17864357	15	79943378	-	1
cg19186145	17	87487742	-	1
cg05299650	15	100069310	-	1
cg08248516	6	52889618	-	1
cg27093143	7	31613685	-	1
cg19443023	11	121383060	-	1
cg06640637	2	165712837	-	1
cg20448966	11	121962656	-	1
cg19591512	9	103676881	-	1
cg03421073	11	50841196	-	1
cg13873889	17	35978797	-	1
cg15585318	14	29023553	-	1
cg11157771	11	74248509	-	1
cg11360931	17	35990916	-	1
cg00522555	9	21642866	-	1
cg00751785	X	18502700	-	1
cg00783945	1	134279071	-	1
cg17734803	4	101122148	-	1
cg25315731	17	29926563	-	1
cg08911275	2	75563028	-	1
cg19742111	19	4759125	-	1
cg14006463	6	126698057	-	1
cg04571321	7	30259082	-	1
cg08499046	2	107048348	-	1
cg16718678	19	6475401	-	1
cg04214350	1	138022238	-	1
cg14379462	2	27277275	-	1
cg17452291	5	9337813	-	1
cg20139338	19	6905828	-	1
cg18080819	7	147453977	-	1
cg00441027	1	94399084	-	1
cg20109541	16	66731006	-	1
cg21039708	14	49499629	-	1
cg25052737	6	24491495	-	1
cg07665466	9	100933196	-	1
cg17816390	8	27402263	-	1
cg06892439	17	37869680	-	1
cg07094533	1	88654952	-	1
cg23203698	12	5143904	-	1
cg16688031	18	36536487	-	1
cg26348180	16	30503666	-	1
cg01185682	11	91587740	-	1
cg06462727	4	124965060	-	1
cg25333181	6	117578674	-	1
cg00107914	17	35993521	-	1
cg18397073	7	26140245	-	1
cg13011604	9	112131952	-	1
cg01721429	8	86946001	-	1
cg25947544	14	13089829	-	1
cg21824343	11	76485352	-	1
cg19940537	10	72056082	-	1
cg01342411	8	113416521	-	1
cg23235460	16	24785062	-	1
cg00680003	17	36928016	-	1
cg09527731	11	54298083	-	1
cg03794219	2	32703749	-	1
cg20919680	1	76753577	-	1
cg24341236	X	77378499	-	1
cg01464969	5	34421251	-	1
cg20046608	11	86988312	-	1
cg19148137	6	31655756	-	1
cg27131953	5	25600007	-	1
cg21865157	4	143771498	-	1
cg03960952	10	112934321	-	1
cg21996137	13	46802416	-	1
cg26860994	6	28892278	-	1
cg22961278	5	99853277	-	1
cg06652112	16	30504806	-	1
cg22901100	17	49077272	-	1
cg26164681	6	30158469	-	1
cg18175036	13	105366975	-	1
cg26957677	10	53110653	-	1
cg01108400	2	30782972	-	1
cg16029875	1	135406951	-	1
cg01439340	11	121725861	-	1
cg02506324	19	4758488	-	1
cg08180952	9	57863955	-	1
cg10653296	14	124505001	-	1
cg05062854	17	31096132	-	1
cg08178756	15	86792757	-	1
cg04674734	6	54501935	-	1
cg22105332	17	37961909	-	1
cg07579618	X	146641379	-	1
cg06716807	5	31947026	-	1
cg22835709	2	121024076	-	1
cg22127730	4	153799198	-	1
cg23446033	2	19087694	-	1
cg14591280	5	132543380	-	1
cg01525669	8	8805703	-	1
cg16519705	4	155002584	-	1
cg26224223	7	38027597	-	1
cg05728201	5	88259004	-	1
cg20772300	11	117578336	-	1
cg02128325	18	36846038	-	1
cg08368788	6	4932268	-	1
cg15135704	4	143659752	-	1
cg03848676	15	80375929	-	1
cg04945331	9	101169650	-	1
cg26324606	13	64832742	-	1
cg19592439	9	100244703	-	1
cg02058918	4	47683690	-	1
cg22740006	19	4626935	-	1
cg16677019	11	105169639	-	1
cg26360961	6	126232306	-	1
cg15169878	15	79491969	-	1
cg09658576	6	39373616	-	1
cg07979106	14	122740105	-	1
cg20917706	14	72059109	-	1
cg12001355	13	113799323	-	1
cg08422745	8	58561188	-	1
cg20115868	2	71685635	-	1
cg18072802	5	76351384	-	1
cg19447973	17	80214529	-	1
cg05270634	11	102778612	-	1
cg19356389	17	34808012	-	1
cg13176715	16	5343613	-	1
cg04927889	14	12609786	-	1
cg08128826	1	141109180	-	1
cg06070960	9	103677051	-	1
cg18665732	19	33218328	-	1
cg18142615	9	33053852	-	1
cg11531628	4	135055266	-	1
cg08127858	17	25221891	-	1
cg22694153	4	117965395	-	1
cg06036563	7	142225765	-	1
cg13264311	3	131471812	-	1
cg18918349	10	43129718	-	1
cg14328683	2	25773616	-	1
cg21639435	8	73691479	-	1
cg13242392	15	8504230	-	1
cg02185531	1	89199524	-	1
cg19859323	X	59704842	-	1
cg22696073	17	34902482	-	1
cg12177793	14	56960358	-	1
cg04801617	10	85866823	-	1
cg00674395	11	70267588	-	1
cg15457037	2	184002557	-	1
cg27542366	7	116145764	-	1
cg12692042	18	21740681	-	1
cg02039267	19	59995732	-	1
cg16039964	11	71172553	-	1
cg20570761	11	100058071	-	1
cg23834494	10	118020097	-	1
cg22315440	4	109994906	-	1
cg06468969	11	108853583	-	1
cg15712577	5	130880149	-	1
cg25019648	11	116235493	-	1
cg14062745	11	20384114	-	1
cg11686722	2	117575915	-	1
cg15968297	5	33970860	-	1
cg05340339	4	138846355	-	1
cg20211779	2	104910086	-	1
cg05890285	6	114679970	-	1
cg07313502	2	25374753	-	1
cg26692294	13	71263346	-	1
cg08337312	2	171893216	-	1
cg10424330	8	111415099	-	1
cg20820767	4	119207394	-	1
cg04210573	X	104715027	-	1
cg07960450	11	7052973	-	1
cg13157098	15	8504193	-	1
cg25636132	15	100070569	-	1
cg18977541	19	45340228	-	1
cg26177966	7	26325790	-	1
cg12477716	11	97274183	-	1
cg06197760	13	38955050	-	1
cg23965099	1	90215285	-	1
cg23729501	3	149305602	-	1
cg22542300	13	38955063	-	1
cg03721993	12	112187748	-	1
cg12146864	10	129206531	-	1
cg23506944	11	78260188	-	1
cg25967745	12	110201859	-	1
cg18590015	10	18693278	-	1
cg02331143	4	121964911	-	1
cg00560671	14	58932430	-	1
cg00267862	5	145063475	-	1
cg21364278	2	68408895	-	1
cg07435294	19	5608350	-	1
cg04988476	16	29175674	-	1
cg06001237	2	184134553	-	1
cg10198271	2	175305850	-	1
cg14456207	3	105503657	-	1
cg09984392	15	60126864	-	1
cg17004212	14	62891836	-	1
cg14575155	2	34374087	-	1
cg02676375	11	33650890	-	1
cg10500218	1	157648161	-	1
cg08452456	11	98413200	-	1
cg01904414	7	137325249	-	1
cg18740769	13	87043448	-	1
cg13445984	17	21504576	-	1
cg27558234	12	74386674	-	1
cg22467364	8	25509506	-	1
cg01874084	10	130400602	-	1
cg02760300	7	99204989	-	1
cg09415883	19	5125907	-	1
cg16055035	13	44112569	-	1
cg08430409	15	100052446	-	1
cg07813495	9	52880834	-	1
cg12714180	4	126640342	-	1
cg17263061	5	31311461	-	1
cg13828701	12	3934501	-	1
cg23921699	15	99896441	-	1
cg11308211	2	72229628	-	1
cg07727358	5	110524027	-	1
cg25538602	11	104501106	-	1
cg09801353	7	148108145	-	1
cg13491481	14	13089826	-	1
cg18344660	13	9255436	-	1
cg12028548	2	154185875	-	1
cg13508402	6	29245958	-	1
cg01931502	1	173897979	-	1
cg13600489	12	57638217	-	1
cg15626629	X	104021296	-	1
cg25307665	6	52878280	-	1
cg07166360	9	101170573	-	1
cg18305324	17	35994626	-	1
cg10582804	2	123441881	-	1
cg09214456	11	5963163	-	1
cg02795432	1	61518234	-	1
cg00106093	17	27619710	-	1
cg20926035	17	87555092	-	1
cg05570827	4	131130065	-	1
cg10361922	11	102562086	-	1
cg02219962	14	22459843	-	1
cg09471527	17	27643001	-	1
cg13925683	1	75553580	-	1
cg18026225	11	104409864	-	1
cg01392544	2	14730628	-	1
cg18396275	11	103721990	-	1
cg25680638	19	61631584	-	1
cg05129039	19	6123082	-	1
cg00385863	4	122200811	-	1
cg14306734	18	25988110	-	1
cg24514230	7	104841074	-	1
cg04108127	1	186432118	-	1
cg07864323	16	20960879	-	1
cg26353862	7	113539382	-	1
cg03397389	4	128424655	-	1
cg15233711	7	116145771	-	1
cg19531507	9	46664496	-	1
cg18134734	7	104042075	-	1
cg23519269	19	6123078	-	1
cg14731407	9	22350909	-	1
cg27558594	4	32761095	-	1
cg16794406	2	93380533	-	1
cg02766820	10	129296707	-	1
cg09577841	9	78614385	-	1
cg06332339	9	59423748	-	1
cg05902531	10	128605032	-	1
cg24599249	5	4842166	-	1
cg00543073	11	24313882	-	1
cg16641060	X	37797241	-	1
cg23808946	17	87487728	-	1
cg08591265	11	89228980	-	1
cg23813514	14	35362491	-	1
cg23468927	19	4162546	-	1
cg00508498	2	104910202	-	1
cg14951598	17	49384283	-	1
cg16764637	6	52889604	-	1
cg26008390	17	85711704	-	1
cg22424284	3	102378007	-	1
cg02522760	19	46450049	-	1
cg22188945	11	75862509	-	1
cg25172243	X	61854849	-	1
cg03785696	6	52919076	-	1
cg05397514	3	90694279	-	1
cg02328660	4	156953613	-	1
cg15740366	6	29635113	-	1
cg22656750	11	36479807	-	1
cg00482994	17	34897639	-	1
cg25160286	6	52988008	-	1
cg04061117	6	114798616	-	1
cg23934404	8	12577859	-	1
cg24389389	3	53069811	-	1
cg18036763	15	85971471	-	1
cg08642014	7	29305104	-	1
cg00376019	14	31347628	-	1
cg09333532	11	23480051	-	1
cg25889711	19	45425356	-	1
cg06257136	11	103926976	-	1
cg11920325	11	79748546	-	1
cg16383389	3	124484873	-	1
cg26544363	2	107039650	-	1
cg04084364	17	82295927	-	1
cg01866162	8	107298457	-	1
cg10626768	10	112934332	-	1
cg14421860	3	118375265	-	1
cg01080375	12	83063219	-	1
cg12864721	14	22463155	-	1
cg19604444	12	78209502	-	1
cg02573857	7	30028138	-	1
cg16149238	12	5424306	-	1
cg09294629	8	4214685	-	1
cg12721145	3	133002130	-	1
cg23841819	1	134795811	-	1
cg00535430	16	4686633	-	1
cg09973986	10	128702373	-	1
cg20399260	7	116145761	-	1
cg16529483	X	75544603	-	1
cg05814800	12	105089965	-	1
cg08945214	7	66040861	-	1
cg17937222	5	125026268	-	1
cg26606397	10	119368077	-	1
cg12129080	7	140340064	-	1
cg02469607	13	25355328	-	1
cg18375296	11	122094557	-	1
cg11732282	2	53841379	-	1
cg24128593	10	4314567	-	1
cg06997305	2	95160073	-	1
cg09641689	8	93805767	-	1
cg21288693	14	71363657	-	1
cg11993636	11	96212451	-	1
cg13402773	7	47479324	-	1
cg18798853	16	95551814	-	1
cg22542420	11	104395509	-	1
cg02538342	7	124712808	-	1
cg08096854	11	95741835	-	1
cg26264232	6	52834735	-	1
cg08876130	15	100494233	-	1
cg07405849	5	31928574	-	1
cg11686528	11	77611742	-	1
cg13886231	15	79943351	-	1
cg15268691	19	45942637	-	1
cg10503751	4	145310825	-	1
cg16896847	15	76756771	-	1
cg14650175	15	74067316	-	1
cg25939742	7	17105390	-	1
cg06925975	4	138152777	-	1
cg13254080	18	36417427	-	1
cg15938266	5	101732680	-	1
cg09602577	9	38107683	-	1
cg23344688	2	18246363	-	1
cg16668534	17	24832166	-	1
cg26258074	6	126895570	-	1
cg02461391	8	118463350	-	1
cg24491553	2	121347635	-	1
cg12699044	5	122560880	-	1
cg19753794	7	46356228	-	1
cg24810439	5	120159529	-	1
cg14425564	2	38831477	-	1
cg16804899	5	32151773	-	1
cg03445006	19	6433558	-	1
cg22060817	10	31186942	-	1
cg02070685	8	121194593	-	1
cg19901889	10	119368087	-	1
cg11711420	13	118459434	-	1
cg14353137	1	10166125	-	1
cg01013653	19	29116072	-	1
cg21538190	1	175017186	-	1
cg07986385	17	35444237	-	1
cg17511933	1	120939330	-	1
cg16143176	4	8789703	-	1
cg16527491	12	58659390	-	1
cg26998856	17	28866391	-	1
cg13653195	15	100134245	-	1
cg25330147	6	28942545	-	1
cg13545763	11	96676904	-	1
cg24879595	12	70677266	-	1
cg05001009	17	93016148	-	1
cg25226874	10	118095688	-	1
cg23712980	2	155288693	-	1
cg11950383	16	92461186	-	1
cg04245693	10	37597148	-	1
cg03054277	11	59966416	-	1
cg04616401	18	35496019	-	1
cg15454066	19	10296422	-	1
cg02135464	12	111617810	-	1
cg20701333	1	11018235	-	1
cg24168641	9	59116651	-	1
cg06708432	10	128916193	-	1
cg25841847	2	95160075	-	1
cg01592198	7	45213865	-	1
cg15457058	4	116781616	-	1
cg00056719	15	103778116	-	1
cg26910651	8	34152567	-	1
cg20946504	5	88258971	-	1
cg14332444	3	151541319	-	1
cg13706058	9	89165410	-	1
cg02700369	7	17693354	-	1
cg01755467	8	33934415	-	1
cg06369833	7	28615137	-	1
cg20347665	X	104715197	-	1
cg21875234	16	11448766	-	1
cg13173903	2	159446275	-	1
cg25012556	13	49737855	-	1
cg15301489	14	64863621	-	1
cg01860947	17	33024453	-	1
cg05203659	16	11448739	-	1
cg10491460	4	151447850	-	1
cg14909603	9	66536729	-	1
cg09034774	9	63184018	-	1
cg00986824	3	109447997	-	1
cg12459542	3	105848138	-	1
cg04354879	11	103927214	-	1
cg05746407	8	122287377	-	1
cg11050908	2	30263289	-	1
cg09425753	2	171473770	-	1
cg22157255	4	98974454	-	1
cg04899896	5	98779380	-	1
cg12595013	9	92575892	-	1
cg10141377	11	99609720	-	1
cg06691214	1	65678298	-	1
cg14592474	5	19643634	-	1
cg19116006	2	176625396	-	1
cg05516489	15	104260149	-	1
cg00778995	1	43434859	-	1
cg19156483	2	64901298	-	1
cg19945202	6	120245115	-	1
cg03037622	9	108238477	-	1
cg10383019	7	111925992	-	1
cg04262392	17	25235322	-	1
cg23395398	17	46123554	-	1
cg10635194	3	107395864	-	1
cg10949322	18	3415867	-	1
cg13696942	7	51466355	-	1
cg03024619	6	101138475	-	1
cg09973102	8	125005176	-	1
cg05052194	4	157897627	-	1
cg07339181	10	122536573	-	1
cg23371278	19	44135140	-	1
cg10755973	2	38813674	-	1
cg05872702	15	6745254	-	1
cg15534364	X	104896899	-	1
cg15660669	16	78065960	-	1
cg13658921	1	130416902	-	1
cg27046659	14	21258882	-	1
cg21407839	16	95831999	-	1
cg08873940	7	45413749	-	1
cg02898094	6	6922540	-	1
cg16905926	1	163667074	-	1
cg16127683	2	119967866	-	1
cg14553506	16	20941867	-	1
cg21672855	15	69081868	-	1
cg21652524	12	86933576	-	1
cg07963363	4	14049845	-	1
cg13875536	2	29279767	-	1
cg11567041	2	5697526	-	1
cg09190824	5	94492519	-	1
cg07522644	17	47954931	-	1
cg11271505	14	21172336	-	1
cg25957240	2	3244718	-	1
cg15297110	3	136567245	-	1
cg21960381	5	34969706	-	1
cg15771763	5	101732662	-	1
cg14506196	19	44309494	-	1
cg05184586	11	102010129	-	1
cg15382538	13	100389234	-	1
cg03203603	11	87917813	-	1
cg22876092	14	35362489	-	1
cg03414764	7	86348702	-	1
cg26089573	11	76770090	-	1
cg25435146	7	3709792	-	1
cg21630368	7	92988628	-	1
cg08689931	5	9337810	-	1
cg26476852	6	52899427	-	1
cg11171235	13	59442793	-	1
cg08572394	13	96772648	-	1
cg16337939	7	84145542	-	1
cg05970014	13	56476228	-	1
cg17497049	7	5064722	-	1
cg02635948	19	8957490	-	1
cg06990796	11	36450845	-	1
cg15710638	11	120637905	-	1
cg04090147	13	113799342	-	1
cg04276951	11	102050716	-	1
cg02086094	5	36019138	-	1
cg06942701	2	62579806	-	1
cg20741134	1	157345128	-	1
cg22198823	19	4816100	-	1
cg27470027	19	7327769	-	1
cg04568842	6	126698051	-	1
cg05512505	8	4270198	-	1
cg11460727	14	71364735	-	1
cg23598212	7	145524736	-	1
cg13310671	2	169743886	-	1
cg14371731	14	26098104	-	1
cg12911732	4	111665283	-	1
cg07317551	4	125154732	-	1
cg21229886	10	112934290	-	1
cg23895041	1	37092076	-	1
cg10232654	11	97555708	-	1
cg08863848	6	52918927	-	1
cg01171898	7	101334404	-	1
cg27416312	7	129180638	-	1
cg04446303	16	4694217	-	1
cg03575974	7	30032037	-	1
cg07835293	1	172472497	-	1
cg16096176	1	91275704	-	1
cg03891929	19	33218316	-	1
cg19964638	13	55638054	-	1
cg14608422	14	21258759	-	1
cg03067574	7	17087945	-	1
cg05723499	18	35411929	-	1
cg03844923	3	98468133	-	1
cg26766798	17	25123899	-	1
cg11202785	3	124003806	-	1
cg06229867	10	127581637	-	1
cg14969015	4	119578316	-	1
cg01729717	14	110761245	-	1
cg13608733	7	112030267	-	1
cg12741345	3	90848868	-	1
cg25475603	11	53519172	-	1
cg19809499	4	116781673	-	1
cg10254000	16	18880222	-	1
cg03152602	11	100047892	-	1
cg25401220	17	30586078	-	1
cg25340241	5	24616284	-	1
cg22817039	13	109976782	-	1
cg03175975	1	121494617	-	1
cg08868202	4	130794901	-	1
cg12042503	12	113594512	-	1
cg15951188	11	70247924	-	1
cg01949684	17	35404007	-	1
cg03469079	15	79980545	-	1
cg00691830	2	117572714	-	1
cg05061393	1	76416032	-	1
cg08505456	2	75607207	-	1
cg15528519	7	31702351	-	1
cg06880930	8	96015556	-	1
cg24776350	11	70321585	-	1
cg03355998	9	92579607	-	1
cg12122509	11	75957515	-	1
cg13646020	5	68261189	-	1
cg10276404	11	20836310	-	1
cg03905758	8	58228630	-	1
cg16551732	8	62520374	-	1
cg24992007	11	105803308	-	1
cg27506254	1	3258256	-	1
cg16005818	4	153819133	-	1
cg23415789	11	86957342	-	1
cg12322617	8	108732281	-	1
cg00822571	19	32882782	-	1
cg00436183	13	46401662	-	1
cg01430372	11	101422263	-	1
cg16069971	4	35093761	-	1
cg20887442	7	104726585	-	1
cg05963618	11	44422149	-	1
cg06926934	7	72573972	-	1
cg05043908	5	149801340	-	1
cg05889979	6	85882732	-	1
cg02875395	2	17906672	-	1
cg03700449	10	88677248	-	1
cg13851843	7	47959492	-	1
cg15472170	4	150560918	-	1
cg20322375	10	106976436	-	1
cg27560182	4	136293052	-	1
cg03669907	2	106488286	-	1
cg05620842	7	35965715	-	1
cg10549986	12	27168185	-	1
cg04159381	4	109995035	-	1
cg17121176	10	43571164	-	1
cg22402902	11	76229655	-	1
cg11164537	11	60337033	-	1
cg17509220	8	85790455	-	1
cg01808706	2	121291022	-	1
cg03363567	11	87975161	-	1
cg11302943	19	43120427	-	1
cg14596338	16	4657500	-	1
cg26969942	11	103878485	-	1
cg21285782	3	91304683	-	1
cg12251659	5	125026101	-	1
cg27565880	11	76229623	-	1
cg09174502	9	31593974	-	1
cg12651540	7	82029511	-	1
cg05710997	13	118452716	-	1
cg25110106	3	110073295	-	1
cg13493749	13	49834675	-	1
cg19029301	2	155288691	-	1
cg15455979	15	103100477	-	1
cg13347257	6	114798382	-	1
cg01495907	14	56964943	-	1
cg10193870	12	84715712	-	1
cg27606567	9	124091675	-	1
cg21490597	3	129175200	-	1
cg13537801	11	121974190	-	1
cg15278043	6	31333450	-	1
cg06324957	9	23823836	-	1
cg01311064	14	99858831	-	1
cg13479780	17	48998017	-	1
cg06785746	11	105132225	-	1
cg18989243	3	104985672	-	1
cg18932798	19	47738884	-	1
cg03635671	18	36520305	-	1
cg26807935	18	36476828	-	1
cg06560524	14	66525269	-	1
cg11331678	2	167075730	-	1
cg04469303	16	99134678	-	1
cg26708817	3	129880677	-	1
cg07168124	14	21180348	-	1
cg23731212	3	76899108	-	1
cg13686537	2	27580251	-	1
cg06576393	19	42889607	-	1
cg11891579	11	45256715	-	1
cg13217064	9	101170545	-	1
cg20866375	11	74168505	-	1
cg05218311	7	98862837	-	1
cg04844543	9	111889672	-	1
cg20274783	5	136716723	-	1
cg11130778	13	56014497	-	1
cg14534739	17	34805080	-	1
cg11196350	12	105100386	-	1
cg19577984	12	92316598	-	1
cg21736089	10	82543215	-	1
cg20977426	4	117862167	-	1
cg19138755	17	30586092	-	1
cg20162381	6	129829669	-	1
cg14381623	2	26543428	-	1
cg26321013	11	100149494	-	1
cg04027548	6	144879844	-	1
cg12431729	4	122220176	-	1
cg17726795	7	31755322	-	1
cg22039234	1	38886208	-	1
cg00830626	15	83231738	-	1
cg20655068	17	35361395	-	1
cg12258307	16	91369805	-	1
cg17245135	13	85387434	-	1
cg06744574	4	112974769	-	1
cg12270738	4	141682594	-	1
cg05982686	11	87074212	-	1
cg19784903	11	98412908	-	1
cg26035323	4	119402043	-	1
cg10229294	5	122439743	-	1
cg19669107	15	5238140	-	1
cg17560586	6	39195441	-	1
cg03513246	18	22102331	-	1
cg15364725	19	36603504	-	1
cg12080431	10	129296695	-	1
cg20419307	10	107887666	-	1
cg12921614	14	51824054	-	1
cg08969532	19	43120270	-	1
cg22355463	8	80335140	-	1
cg03754311	4	140479000	-	1
cg02155287	13	13844520	-	1
cg08093892	8	73691485	-	1
cg13567392	10	45722160	-	1
cg00405060	16	4421330	-	1
cg26134646	10	61122819	-	1
cg04194674	11	98809946	-	1
cg27115721	12	12500019	-	1
cg10403260	2	93380584	-	1
cg06526980	1	91275742	-	1
cg25749432	19	4294199	-	1
cg13459498	2	165409740	-	1
cg25889750	5	91402459	-	1
cg14453281	12	109891515	-	1
cg00063567	11	31374799	-	1
cg11666140	15	102554953	-	1
cg13868216	15	80330380	-	1
cg21842944	5	147441877	-	1
cg02162462	17	85554809	-	1
cg19580241	6	52918739	-	1
cg12827637	12	81529268	-	1
cg23613205	1	182780044	-	1
cg03745431	1	183597724	-	1
cg17216478	4	139995167	-	1
cg15875860	15	80297783	-	1
cg07385362	17	25893733	-	1
cg18811597	4	108438316	-	1
cg10570838	4	136025662	-	1
cg15112458	5	24616277	-	1
cg18965377	4	32761074	-	1
cg13447391	5	34727335	-	1
cg13847987	2	32187512	-	1
cg14351882	2	25614836	-	1
cg09279412	5	138703438	-	1
cg12860092	2	60369792	-	1
cg14667685	4	125970189	-	1
cg02602423	12	34142572	-	1
cg04504441	11	53519211	-	1
cg16915653	7	146598031	-	1
cg07835437	4	158417766	-	1
cg21935113	19	7483103	-	1
cg26675876	14	64863225	-	1
cg14631690	13	75163232	-	1
cg08655589	6	93082923	-	1
cg02430183	13	50014234	-	1
cg23087992	3	35323813	-	1
cg24904436	15	77752018	-	1
cg13710595	2	120444845	-	1
cg13648682	2	27829034	-	1
cg19615304	12	20145514	-	1
cg26207141	1	90215273	-	1
cg18760837	17	36775700	-	1
cg27219874	8	107364981	-	1
cg07870982	8	117430092	-	1
cg03529432	6	52882448	-	1
cg22788002	X	96621916	-	1
cg04645545	19	46454540	-	1
cg05869392	14	21178222	-	1
cg00553487	7	26111442	-	1
cg06701726	X	53852753	-	1
cg05656590	3	31848614	-	1
cg26218726	5	125026107	-	1
cg22122361	5	98665720	-	1
cg22472154	5	34610349	-	1
cg14931631	2	74782859	-	1
cg26066277	11	122046820	-	1
cg24994156	8	108732283	-	1
cg15190599	13	24167419	-	1
cg10643578	4	32761061	-	1
cg27007008	17	35953949	-	1
cg11370512	5	122505795	-	1
cg23665973	1	76075184	-	1
cg07578663	2	9946507	-	1
cg27230711	19	46772853	-	1
cg23710795	2	177060357	-	1
cg11674844	4	135635526	-	1
cg07204662	19	6972357	-	1
cg14947478	2	158093956	-	1
cg21899276	X	138243509	-	1
cg20227255	17	47954938	-	1
cg09892203	11	109179688	-	1
cg20471297	12	112579681	-	1
cg10439765	2	167187168	-	1
cg09667001	10	80761779	-	1
cg14530259	2	31957776	-	1
cg07691180	19	5739454	-	1
cg07639739	X	96621916	-	1
cg19209911	7	139117939	-	1
cg13577493	9	108757458	-	1
cg10937890	2	70575672	-	1
cg19220099	16	18526017	-	1
cg20430847	4	157635110	-	1
cg01651170	1	58029689	-	1
cg05975845	2	169039583	-	1
cg27588646	13	100602487	-	1
cg09512322	7	130915038	-	1
cg11839944	7	47878683	-	1
cg07960629	4	32761068	-	1
cg15189866	4	136076965	-	1
cg12546181	7	47640767	-	1
cg14933266	11	80392673	-	1
cg13565492	17	47957762	-	1
cg11817453	17	34539539	-	1
cg22640114	1	183841568	-	1
cg04296578	4	118775416	-	1
cg16897634	4	32761077	-	1
cg22120063	13	100463093	-	1
cg10336131	19	5122364	-	1
cg13909534	11	51211462	-	1
cg19099050	6	114798613	-	1
cg10932068	16	18880202	-	1
cg01905589	4	135941020	-	1
cg20454517	5	31004919	-	1
cg05375728	4	105136446	-	1
cg00558702	6	140642575	-	1
cg08699206	5	34279027	-	1
cg10636447	2	154010818	-	1
cg09748975	5	38566903	-	1
cg25059646	4	136531847	-	1
cg22836359	6	126641271	-	1
cg24744425	1	136739978	-	1
cg20395646	5	124969155	-	1
cg22369787	2	117371485	-	1
cg23934909	19	6123086	-	1
cg24213507	6	112222485	-	1
cg18770669	6	127951762	-	1
cg23098168	3	110400815	-	1
cg01533258	12	106332819	-	1
cg19733867	15	77244095	-	1
cg07312954	3	91806641	-	1
cg08960156	7	121219948	-	1
cg13694576	2	107034759	-	1
cg25729445	17	38070206	-	1
cg22355031	X	101764658	-	1
cg22775593	X	72870755	-	1
cg05785344	X	49513999	-	1
cg24135606	11	71593913	-	1
cg00946507	11	117362488	-	1
cg13673779	18	74594250	-	1
cg26247646	4	151881224	-	1
cg26742815	18	35411924	-	1
cg01121770	11	75862506	-	1
cg02738256	2	18228721	-	1
cg05343811	12	86794925	-	1
cg01809675	11	33563954	-	1
cg11724493	17	34814700	-	1
cg17376041	11	30546278	-	1
cg13302166	11	69607329	-	1
cg17330672	11	3712580	-	1
cg26998842	11	121513319	-	1
cg23388714	18	71554263	-	1
cg26936311	6	22274078	-	1
cg12175172	9	64805375	-	1
cg09549726	7	59765069	-	1
cg04419618	X	58840137	-	1
cg21502999	10	94556574	-	1
cg19351000	11	24307581	-	1
cg22166703	1	12407918	-	1
cg15168577	18	36580274	-	1
cg05676441	15	23343607	-	1
cg10626744	4	101116319	-	1
cg24839533	4	132010768	-	1
cg04330371	7	72573991	-	1
cg01453221	17	35727510	-	1
cg25309759	11	84551146	-	1
cg04167725	8	97148473	-	1
cg17752088	13	95187992	-	1
cg07534440	2	85899478	-	1
cg19925772	4	136917976	-	1
cg14562426	17	35725187	-	1
cg05274534	11	98217773	-	1
cg00668227	4	131145894	-	1
cg20468891	19	8957487	-	1
cg20797858	4	22834457	-	1
cg16894263	X	49510616	-	1
cg08681110	10	37597468	-	1
cg18482164	11	99610964	-	1
cg05680710	17	35724800	-	1
cg03119897	1	134816509	-	1
cg01416227	3	110203696	-	1
cg06744585	8	86148711	-	1
cg20524211	8	11700800	-	1
cg04868078	1	141109168	-	1
cg26485937	18	38443195	-	1
cg21567792	4	126640077	-	1
cg10752731	11	121389331	-	1
cg10163397	8	23252215	-	1
cg05058121	7	125075988	-	1
cg21543987	5	141811007	-	1
cg11944428	19	5510465	-	1
cg24596836	9	76247971	-	1
cg22563312	11	50747157	-	1
cg19781133	5	25505565	-	1
cg21787965	13	16406460	-	1
cg22025478	8	123405864	-	1
cg25195302	19	54101638	-	1
cg17967970	9	67929184	-	1
cg04728482	13	100532872	-	1
cg16109089	9	27811998	-	1
cg20041802	9	69540557	-	1
cg21455485	4	135055252	-	1
cg16852837	18	71554258	-	1
cg05253021	7	140411591	-	1
cg12213201	3	96634567	-	1
cg14087168	3	89669953	-	1
cg14491820	19	45942038	-	1
cg26083396	6	29635130	-	1
cg06705004	14	58275732	-	1
cg23655615	6	92792030	-	1
cg09143673	17	27514167	-	1
cg26223654	8	86315277	-	1
cg19656282	6	84367799	-	1
cg00497554	1	95025528	-	1
cg24631970	14	64863372	-	1
cg16560077	16	4219101	-	1
cg09291131	12	111642524	-	1
cg15792338	7	38027591	-	1
cg03350042	2	120444912	-	1
cg05675373	3	109448147	-	1
cg19495969	9	35436489	-	1
cg21737675	3	121955206	-	1
cg22894910	4	116919301	-	1
cg10122865	11	22197464	-	1
cg01337429	17	24832384	-	1
cg14940308	6	86505117	-	1
cg23189410	9	92578216	-	1
cg16837525	16	95831982	-	1
cg10242372	2	94173992	-	1
cg19450145	17	6582257	-	1
cg13366219	11	117885783	-	1
cg18411550	10	26656540	-	1
cg25073998	17	89402080	-	1
cg07816637	18	38413117	-	1
cg26704087	17	46123545	-	1
cg14160518	2	171018758	-	1
cg27470303	2	18246355	-	1
cg03620623	7	46673296	-	1
cg13723766	X	37797339	-	1
cg11113644	19	36896057	-	1
cg08112534	4	116764196	-	1
cg22280167	9	46474128	-	1
cg18941893	4	44552541	-	1
cg21122147	8	110391430	-	1
cg00053010	11	98147017	-	1
cg04722914	1	95025535	-	1
cg24268531	3	89535372	-	1
cg15107038	9	70178532	-	1
cg12946524	3	28288488	-	1
cg16161715	4	121219930	-	1
cg05866836	X	144174651	-	1
cg11594731	9	112141343	-	1
cg07929575	3	105848132	-	1
cg26506779	2	183479517	-	1
cg25942789	1	94596464	-	1
cg01393939	3	146702625	-	1
cg16066237	16	93939890	-	1
cg23670599	9	70178576	-	1
cg06011292	11	69607364	-	1
cg21511365	14	65845666	-	1
cg21813473	2	163297346	-	1
cg25370753	1	156942101	-	1
cg12070724	1	134572180	-	1
cg14875449	14	8300712	-	1
cg24170085	14	31911508	-	1
cg18635552	13	73501867	-	1
cg10870443	13	64832727	-	1
cg26220594	4	141818530	-	1
cg20174699	15	100723615	-	1
cg08373003	13	56852664	-	1
cg02813877	5	125179799	-	1
cg18308527	9	115367117	-	1
cg07229938	7	134625278	-	1
cg16492707	16	76635005	-	1
cg18772588	2	183344195	-	1
cg07691152	10	88674375	-	1
cg13800209	2	117574514	-	1
cg13905264	2	30924012	-	1
cg26518327	8	71552374	-	1
cg14929266	8	13254393	-	1
cg24024056	19	45371474	-	1
cg21477170	5	35760699	-	1
cg00993191	4	152069984	-	1
cg08770580	16	20961186	-	1
cg07702255	2	93380124	-	1
cg13208031	14	71363584	-	1
cg26331160	4	157517325	-	1
cg17613214	15	86659967	-	1
cg10857489	8	107608455	-	1
cg25306611	3	155565932	-	1
cg05344430	5	149681911	-	1
cg11473189	9	46664477	-	1
cg01060026	6	117605630	-	1
cg09706512	16	65749950	-	1
cg15621682	14	56219866	-	1
cg26310240	2	154779443	-	1
cg07975032	4	119742115	-	1
cg25952029	11	117964692	-	1
cg02761523	8	86176468	-	1
cg14978172	5	142243356	-	1
cg22595230	2	132904888	-	1
cg25315148	10	129196375	-	1
cg05839636	18	35567057	-	1
cg00600786	14	25266172	-	1
cg04584009	10	81575448	-	1
cg23849781	9	62210128	-	1
cg16423747	11	4809854	-	1
cg19248367	19	4224069	-	1
cg07130520	3	148287866	-	1
cg01485790	5	127138255	-	1
cg19402405	10	68415143	-	1
cg02395441	7	26325966	-	1
cg14494468	12	57638298	-	1
cg02720925	5	145012464	-	1
cg01460805	14	71363883	-	1
cg06704122	1	122695205	-	1
cg19741945	9	116023503	-	1
cg24046927	3	146712119	-	1
cg21050240	7	28438224	-	1
cg05923197	14	47203298	-	1
cg17852594	4	118775410	-	1
cg04191530	15	75480210	-	1
cg16678545	8	126151542	-	1
cg24141991	9	44823877	-	1
cg02854695	7	46356233	-	1
cg26046953	11	89536657	-	1
cg12474117	X	96621939	-	1
cg24488810	4	64444572	-	1
cg21690979	8	128371768	-	1
cg05119290	11	73444319	-	1
cg19642835	5	120159565	-	1
cg26663063	15	99919955	-	1
cg23475135	1	92873750	-	1
cg09928203	11	6453750	-	1
cg13603112	4	69786162	-	1
cg00994804	16	93938254	-	1
cg07598082	3	109463168	-	1
cg20088005	7	140411595	-	1
cg12963312	1	21473712	-	1
cg27352514	1	175183490	-	1
cg19173440	7	99744709	-	1
cg00215432	1	76172939	-	1
cg19697530	9	48259313	-	1
cg02390588	15	103666103	-	1
cg20903764	7	113040774	-	1
cg12823329	12	111622954	-	1
cg03416541	16	60404259	-	1
cg14839932	17	47957672	-	1
cg17807479	11	67416624	-	1
cg05507481	3	59426371	-	1
cg02565672	1	174042320	-	1
cg11887629	17	57972129	-	1
cg03385548	5	42644090	-	1
cg13983686	11	37150467	-	1
cg17713751	5	138518382	-	1
cg07961283	16	93939914	-	1
cg07746998	10	4640131	-	1
cg02066409	14	64863359	-	1
cg05931684	17	35727504	-	1
cg06926362	10	82511389	-	1
cg19677607	14	69396329	-	1
cg19369780	7	145229660	-	1
cg12137286	7	4883591	-	1
cg20340302	2	175223895	-	1
cg13024202	X	23855993	-	1
cg03465880	4	158531900	-	1
cg22306928	1	76172926	-	1
cg14657116	6	85882597	-	1
cg24932816	3	146712198	-	1
cg06617636	12	81529167	-	1
cg25887254	4	89357732	-	1
cg13703859	13	54115135	-	1
cg16048568	7	72574435	-	1
cg16973098	14	120480036	-	1
cg08329647	7	26039580	-	1
cg12035092	2	50244577	-	1
cg05085809	11	97574070	-	1
cg24473846	2	169039622	-	1
cg27207530	8	124656816	-	1
cg20094282	11	121725863	-	1
cg11880727	12	76540668	-	1
cg12550817	12	78209511	-	1
cg18324126	8	33934412	-	1
cg05931087	1	146161174	-	1
cg27375388	7	130058806	-	1
cg17626178	1	62760667	-	1
cg20649716	18	38027884	-	1
cg24999819	1	40246984	-	1
cg01640606	12	74390223	-	1
cg03527422	4	22835031	-	1
cg00366352	10	94891691	-	1
cg26745032	X	166835773	-	1
cg20830775	9	108240306	-	1
cg27039501	18	61506362	-	1
cg22639787	2	176624702	-	1
cg05537653	2	92078673	-	1
cg13999330	5	142801047	-	1
cg09632273	17	35891967	-	1
cg24838305	7	46819186	-	1
cg26476595	17	25079980	-	1
cg04788956	8	107365024	-	1
cg14584159	7	142492534	-	1
cg03312703	1	134270515	-	1
cg06680921	7	26715891	-	1
cg06266993	11	97574022	-	1
cg00267012	1	11637609	-	1
cg15913680	7	104173406	-	1
cg25645657	13	116586873	-	1
cg23734759	1	186433332	-	1
cg07082452	14	71366002	-	1
cg05449830	X	104896901	-	1
cg11138318	1	186432133	-	1
cg04605084	5	108501479	-	1
cg21855944	11	96251958	-	1
cg10414269	9	105332358	-	1
cg18908524	19	7045362	-	1
cg16602504	17	89950784	-	1
cg04419610	7	47607889	-	1
cg22369786	14	107674185	-	1
cg12077322	7	143107621	-	1
cg22321892	15	85971446	-	1
cg10206657	13	113922562	-	1
cg12284142	X	73389054	-	1
cg25751158	7	80892429	-	1
cg18496502	7	26408299	-	1
cg12972643	16	32113786	-	1
cg07562135	7	29944777	-	1
cg26140688	16	91613071	-	1
cg12514620	4	108438316	-	1
cg02574526	6	89560839	-	1
cg08979686	2	167130297	-	1
cg25977493	3	68171899	-	1
cg21333217	6	117568813	-	1
cg20973743	2	127533929	-	1
cg05835276	10	129155987	-	1
cg13732589	2	29286594	-	1
cg06816718	12	104156633	-	1
cg14455366	4	83778022	-	1
cg21451265	3	121955197	-	1
cg23209537	5	145104192	-	1
cg25027798	18	37627095	-	1
cg26010095	4	110369815	-	1
cg00586365	11	53519177	-	1
cg26777760	X	52915839	-	1
cg00502035	11	70865643	-	1
cg16876647	17	86041146	-	1
cg24032214	7	3682893	-	1
cg13327466	2	62822852	-	1
cg10438011	14	107677941	-	1
cg09599130	19	47036764	-	1
cg16004390	10	77277908	-	1
cg17913274	2	92130058	-	1
cg24368383	4	158331646	-	1
cg21944491	7	28428074	-	1
cg25365214	14	26151663	-	1
cg01320491	9	111798484	-	1
cg10711996	18	6577650	-	1
cg03586390	19	6538169	-	1
cg04400147	14	31699498	-	1
cg03181248	2	74159854	-	1
cg03588460	19	33218418	-	1
cg08992581	2	75589251	-	1
cg27168133	16	32113538	-	1
cg16387669	6	39316367	-	1
cg10162691	11	102778576	-	1
cg00569091	4	153264987	-	1
cg10088527	6	84353127	-	1
cg05808319	2	95451605	-	1
cg21860679	10	100579351	-	1
cg07015911	11	97589358	-	1
cg18301891	12	112188200	-	1
cg24770638	X	104057293	-	1
cg18684142	11	97562606	-	1
cg02862674	17	46940771	-	1
cg04798095	2	182673424	-	1
cg10438649	15	37133970	-	1
cg20276511	17	33107860	-	1
cg24442740	4	135083142	-	1
cg21164975	17	49277089	-	1
cg23546965	1	173326169	-	1
cg11381282	14	58275805	-	1
cg16000599	16	19172870	-	1
cg06724588	8	90467780	-	1
cg27016990	15	67175132	-	1
cg13562841	11	119260264	-	1
cg27424226	15	80096277	-	1
cg02675502	1	75660857	-	1
cg05884032	18	82058994	-	1
cg27051937	17	27645776	-	1
cg16490096	4	124964437	-	1
cg07281948	10	129172966	-	1
cg20003050	11	27185463	-	1
cg13385521	11	81052520	-	1
cg12869958	19	4336442	-	1
cg09362543	4	109552041	-	1
cg06350203	11	84544927	-	1
cg02697246	5	120224861	-	1
cg21503799	8	95432407	-	1
cg05462328	2	72406212	-	1
cg00381697	7	17109597	-	1
cg00682458	17	47957469	-	1
cg04224864	1	158593982	-	1
cg07791997	7	103075194	-	1
cg02991338	12	50403242	-	1
cg03568975	7	80892864	-	1
cg19504123	11	79237297	-	1
cg01986502	3	42302894	-	1
cg17681516	17	85920896	-	1
cg13269449	2	34781128	-	1
cg08023020	17	25305646	-	1
cg13875012	4	150797871	-	1
cg09213403	7	130378906	-	1
cg07910050	17	35724782	-	1
cg14341953	4	42387732	-	1
cg20133326	19	4633575	-	1
cg03775871	17	47426507	-	1
cg06008912	1	51881147	-	1
cg26106778	17	34808005	-	1
cg14558639	7	32131665	-	1
cg21582570	3	106721571	-	1
cg04477010	8	26089272	-	1
cg05156850	6	72380393	-	1
cg19928597	5	137080562	-	1
cg02183231	17	45182527	-	1
cg13874817	9	98285263	-	1
cg25924096	4	22023908	-	1
cg18130905	18	22262813	-	1
cg25338254	13	45555763	-	1
cg11017382	13	105366972	-	1
cg15507730	2	117576856	-	1
cg22071344	17	89950759	-	1
cg15721666	5	117406570	-	1
cg24842967	3	90023814	-	1
cg07233159	18	53352420	-	1
cg05758010	13	93323745	-	1
cg00946032	1	137721680	-	1
cg26375057	9	92576117	-	1
cg16096096	11	21429427	-	1
cg11814826	11	79579425	-	1
cg25650110	16	18526031	-	1
cg04657224	14	64863363	-	1
cg10569606	6	128434605	-	1
cg12802921	16	17267368	-	1
cg13716208	15	80495797	-	1
cg24902139	17	37855776	-	1
cg19926434	12	79616194	-	1
cg01708711	5	138043566	-	1
cg06380923	17	25090310	-	1
cg17926458	14	117263419	-	1
cg15599146	17	5542045	-	1
cg15714321	16	95832088	-	1
cg01316745	17	44768699	-	1
cg13837097	14	47704915	-	1
cg12329516	2	92458205	-	1
cg18395327	1	76724433	-	1
cg23955684	17	51626387	-	1
cg22787311	8	19769421	-	1
cg09570585	6	38929598	-	1
cg01353608	5	44609147	-	1
cg25923056	7	28269788	-	1
cg05898042	19	29116040	-	1
cg10322510	16	11591160	-	1
cg01956624	1	87474177	-	1
cg25664021	10	129180043	-	1
cg27411091	4	157681404	-	1
cg01246390	4	117326966	-	1
cg12026629	12	114667194	-	1
cg23582836	15	104249455	-	1
cg14219291	7	135937097	-	1
cg02495413	11	117574265	-	1
cg06210197	14	69397337	-	1
cg16426221	4	35093741	-	1
cg00299737	8	89199385	-	1
cg20481153	4	141296033	-	1
cg05029822	7	146605941	-	1
cg16113298	2	107039804	-	1
cg04028315	12	120624233	-	1
cg26717995	14	22459391	-	1
cg13876222	2	26808589	-	1
cg21384883	X	8195409	-	1
cg12803572	11	90053983	-	1
cg00879184	2	18246331	-	1
cg03413835	17	27622484	-	1
cg24222746	2	49563486	-	1
cg07843568	10	81177361	-	1
cg23167035	18	36501847	-	1
cg21322241	18	83641055	-	1
cg26332175	X	139732785	-	1
cg04105760	2	74159906	-	1
cg10329345	4	119207160	-	1
cg14693555	8	88888654	-	1
cg21035356	12	84934528	-	1
cg09211893	12	110315535	-	1
cg22068068	10	109771967	-	1
cg23224511	10	82495917	-	1
cg24365088	6	115377224	-	1
cg09049672	11	44422136	-	1
cg27600205	3	46207190	-	1
cg12894709	18	36937443	-	1
cg04287931	5	98665717	-	1
cg15714776	11	30521827	-	1
cg09033783	X	75233203	-	1
cg14007067	18	82058810	-	1
cg25561581	15	85972391	-	1
cg05503916	11	118839250	-	1
cg09440095	8	67774272	-	1
cg06554744	11	61569658	-	1
cg12520549	2	62580535	-	1
cg17318297	13	107099379	-	1
cg15786972	19	4300763	-	1
cg11755867	8	108610955	-	1
cg19877581	10	124780419	-	1
cg11424597	4	119455564	-	1
cg05784108	5	120159543	-	1
cg23276047	19	56559525	-	1
cg23555471	5	122684748	-	1
cg04185893	3	121955211	-	1
cg26139303	13	96764837	-	1
cg05694921	4	133849856	-	1
cg09910967	10	18098061	-	1
cg09649347	19	57953374	-	1
cg19127360	1	94889661	-	1
cg01382474	9	97896944	-	1
cg06784429	12	115327827	-	1
cg04054593	9	43947643	-	1
cg04334417	2	106761671	-	1
cg00970737	8	85274285	-	1
cg04719435	9	43913582	-	1
cg13212283	10	129143524	-	1
cg05359376	11	78654249	-	1
cg24899767	11	117267897	-	1
cg26225025	3	131810054	-	1
cg17880859	X	166954787	-	1
cg15339058	4	8789706	-	1
cg23197945	19	44681877	-	1
cg05240381	7	146988778	-	1
cg17964510	2	74159878	-	1
cg24806294	15	77531078	-	1
cg08756778	13	116586899	-	1
cg08979194	19	42580159	-	1
cg23535950	19	42235498	-	1
cg02196694	4	7062303	-	1
cg00400832	6	6938046	-	1
cg00019841	18	74953766	-	1
cg01940181	4	157173345	-	1
cg17286258	1	56057861	-	1
cg18079845	6	85883253	-	1
cg12920393	13	22203940	-	1
cg07532542	6	100968486	-	1
cg12530191	9	123496061	-	1
cg24813704	17	34998161	-	1
cg06690459	16	44159225	-	1
cg05208399	17	25541942	-	1
cg25720804	11	33650681	-	1
cg01251131	X	172969548	-	1
cg14207210	11	88522201	-	1
cg07871947	2	167187126	-	1
cg10906729	11	97562610	-	1
cg12009516	7	20383576	-	1
cg20246315	17	37869601	-	1
cg00371107	4	135805257	-	1
cg27297626	12	5258503	-	1
cg02641990	4	104272392	-	1
cg08102602	6	126697851	-	1
cg02790620	4	154785742	-	1
cg13270464	1	76442058	-	1
cg07211472	5	144497737	-	1
cg03754195	X	39525243	-	1
cg17636077	11	108514194	-	1
cg23429746	X	103402355	-	1
cg04325880	18	36845898	-	1
cg11737742	3	109448303	-	1
cg24039816	7	46077164	-	1
cg16349206	19	9084388	-	1
cg27133880	19	5658451	-	1
cg03780927	9	45214089	-	1
cg25987077	2	155288748	-	1
cg15894722	15	104347420	-	1
cg22926029	11	79748556	-	1
cg01651570	12	113751082	-	1
cg24487027	19	36897229	-	1
cg01353065	8	107277672	-	1
cg26764972	X	104057283	-	1
cg01805347	4	125727057	-	1
cg15172734	14	27034275	-	1
cg19642230	7	4737199	-	1
cg18815943	4	116781624	-	1
cg18892424	7	139771807	-	1
cg00118719	12	60349663	-	1
cg01678084	9	64850210	-	1
cg14754787	11	85662754	-	1
cg04375213	6	120819659	-	1
cg16865446	2	107050346	-	1
cg24446586	6	52919699	-	1
cg06177522	2	38813682	-	1
cg27529944	15	77618231	-	1
cg16002305	12	108357888	-	1
cg04813639	9	91093623	-	1
cg03498913	2	71421103	-	1
cg25317585	14	126491623	-	1
cg18503615	12	86945008	-	1
cg20120430	14	21969646	-	1
cg24404479	7	69999947	-	1
cg26616078	6	38641283	-	1
cg00304629	11	20106066	-	1
cg21472783	12	77740964	-	1
cg26112893	4	153139854	-	1
cg22569836	2	122289381	-	1
cg06785624	15	77186986	-	1
cg14460003	2	155585947	-	1
cg00243547	18	7993025	-	1
cg15965006	17	35666690	-	1
cg06734027	X	49792676	-	1
cg10101470	5	107497497	-	1
cg00015930	4	117862267	-	1
cg02325951	12	101090496	-	1
cg02231404	2	184124360	-	1
cg00478198	X	7431833	-	1
cg16805117	13	21671026	-	1
cg19240678	9	29114590	-	1
cg00940287	X	62438210	-	1
cg06274671	8	90467511	-	1
cg06499652	7	116145866	-	1
cg15243024	5	31967554	-	1
cg13250388	15	81089131	-	1
cg02344911	15	104303530	-	1
cg09236176	11	120056170	-	1
cg00417421	2	171894157	-	1
cg05977669	6	52919691	-	1
cg03604796	6	35371956	-	1
cg06871798	4	132029117	-	1
cg01863808	14	56219484	-	1
cg13739279	17	68106376	-	1
cg15316716	14	72068203	-	1
cg20276947	11	122328030	-	1
cg26059153	2	142208607	-	1
cg04398451	11	61316066	-	1
cg26870093	8	125263649	-	1
cg24428002	11	71172417	-	1
cg15149866	15	38841188	-	1
cg09219451	6	52918742	-	1
cg03740978	18	15399657	-	1
cg04253816	11	70819964	-	1
cg23499194	10	82522279	-	1
cg13407975	8	71980645	-	1
cg22871947	14	33214059	-	1
cg09125402	15	77751788	-	1
cg16555755	2	105045916	-	1
cg10095226	1	138074841	-	1
cg10428279	2	128361804	-	1
cg05336094	4	126640354	-	1
cg10550166	2	113736037	-	1
cg22376822	9	49401608	-	1
cg19149410	11	95872774	-	1
cg07206010	X	75203674	-	1
cg16136038	15	100560612	-	1
cg06296107	19	42617507	-	1
cg12875775	19	6547581	-	1
cg12773325	7	145812968	-	1
cg07590839	1	88654949	-	1
cg08376191	3	70334580	-	1
cg15480114	17	35735121	-	1
cg27193021	7	116983247	-	1
cg03127034	17	49281852	-	1
cg22839729	11	89247609	-	1
cg15511625	6	115377260	-	1
cg25320562	5	26620546	-	1
cg16447652	11	90490811	-	1
cg14839351	18	26256000	-	1
cg20724004	5	31612783	-	1
cg13818726	7	86240389	-	1
cg09526712	17	25873422	-	1
cg12614029	7	145812972	-	1
cg04813781	1	88654925	-	1
cg06981817	18	70471991	-	1
cg17160984	7	140414708	-	1
cg12339424	17	76069517	-	1
cg23428507	3	154790716	-	1
cg06862374	1	76054831	-	1
cg02433018	3	151541321	-	1
cg26502263	5	67779199	-	1
cg08825223	14	26205902	-	1
cg22198907	11	50822976	-	1
cg16020249	4	135055269	-	1
cg00661399	17	35478666	-	1
cg14036868	17	81707243	-	1
cg01966335	13	56855065	-	1
cg07380496	13	101487804	-	1
cg24922817	7	25996134	-	1
cg09288658	2	73158660	-	1
cg20623036	7	17693371	-	1
cg03515557	15	49462019	-	1
cg02565068	17	7642930	-	1
cg06291428	2	85633311	-	1
cg08163785	5	112371046	-	1
cg19210770	1	76724415	-	1
cg03056854	4	141176677	-	1
cg15142246	8	27402254	-	1
cg25860425	19	6298619	-	1
cg10530883	13	73505465	-	1
cg06348377	15	81363171	-	1
cg04946721	11	107785185	-	1
cg08089301	11	97589377	-	1
cg09818502	15	68070810	-	1
cg19194595	X	20842929	-	1
cg12560877	9	31424656	-	1
cg05525812	2	75628977	-	1
cg05067991	5	125026292	-	1
cg01354921	15	100723625	-	1
cg06508445	18	53352054	-	1
cg25896944	X	159384627	-	1
cg05743982	11	76814094	-	1
cg07775855	12	81938604	-	1
cg21639988	11	122094563	-	1
cg04548513	18	38701263	-	1
cg08743881	11	79748539	-	1
cg02195366	X	172969519	-	1
cg15785868	5	116533467	-	1
cg12534150	18	34880548	-	1
cg15449899	4	124964427	-	1
cg16528022	12	78194061	-	1
cg02567756	9	100861430	-	1
cg13834146	9	57424425	-	1
cg05222995	5	121665470	-	1
cg15592945	1	183597726	-	1
cg17830061	18	58973942	-	1
cg04553410	5	25679688	-	1
cg09754110	4	151579964	-	1
cg24377657	2	111108041	-	1
cg02544684	2	176083415	-	1
cg16510127	3	90056987	-	1
cg21229135	12	84994542	-	1
cg26687844	6	17542851	-	1
cg27441689	2	121024073	-	1
cg14974749	6	52876069	-	1
cg08384999	X	12368563	-	1
cg07573727	12	86025446	-	1
cg17159093	1	58838842	-	1
cg08991457	8	27402228	-	1
cg17087331	7	132308211	-	1
cg12521678	X	75693325	-	1
cg03327386	17	68176866	-	1
cg21781916	5	125026091	-	1
cg17831269	4	155024568	-	1
cg20826416	17	35993066	-	1
cg16764494	9	46151267	-	1
cg25333258	11	6041613	-	1
cg15257930	X	172969550	-	1
cg04881720	2	184124969	-	1
cg12704708	X	7631454	-	1
cg25691834	5	137144521	-	1
cg00706674	6	102287512	-	1
cg14945867	14	47607355	-	1
cg09848218	12	114847176	-	1
cg26834624	5	145583910	-	1
cg18058532	2	107039823	-	1
cg06359703	4	122201688	-	1
cg27343663	11	121492709	-	1
cg21333147	2	171148139	-	1
cg03846926	2	18230580	-	1
cg22488975	1	154277715	-	1
cg15603959	14	31541856	-	1
cg02172150	5	133404067	-	1
cg11460331	17	82544579	-	1
cg02313829	7	102159674	-	1
cg02985724	1	175446918	-	1
cg24360733	13	116586916	-	1
cg13361007	1	44867018	-	1
cg22148191	5	117603725	-	1
cg06179749	4	130751450	-	1
cg23025893	16	20290002	-	1
cg03505148	10	128707359	-	1
cg19142026	6	52865280	-	1
cg09366730	5	34968116	-	1
cg06316695	17	34806863	-	1
cg09249800	4	154923467	-	1
cg05643303	15	104303142	-	1
cg23888281	4	118893732	-	1
cg14457439	7	113040776	-	1
cg07758077	3	90920491	-	1
cg20710888	4	35432314	-	1
cg17623341	2	156693202	-	1
cg06584112	8	118463362	-	1
cg12086936	2	107039654	-	1
cg16652621	4	135356249	-	1
cg13406423	15	45028241	-	1
cg24330922	17	36863749	-	1
cg10832012	5	25744565	-	1
cg10491652	3	90052806	-	1
cg13544847	14	71363719	-	1
cg05640558	5	136766344	-	1
cg07143083	5	133403920	-	1
cg09596958	10	128706599	-	1
cg25149069	8	127686155	-	1
cg03578331	2	61726031	-	1
cg12244464	15	79943376	-	1
cg18459189	2	115662467	-	1
cg02974928	1	157271676	-	1
cg02197303	5	35645603	-	1
cg24203851	10	40876103	-	1
cg10192893	5	68258687	-	1
cg18958339	9	31857486	-	1
cg08599635	8	116454118	-	1
cg01585322	10	118095855	-	1
cg12843022	2	93585863	-	1
cg02036832	17	25090303	-	1
cg26875450	3	97496806	-	1
cg13834844	19	45371238	-	1
cg02451362	11	122129775	-	1
cg08602305	19	33218332	-	1
cg19092105	7	83410404	-	1
cg27049517	7	30259099	-	1
cg01697719	16	18875549	-	1
cg25034117	11	109120256	-	1
cg11859641	14	71733349	-	1
cg24552876	X	76118542	-	1
cg08941714	15	100216555	-	1
cg06219103	19	7057672	-	1
cg13872831	9	108909713	-	1
cg19406975	11	59143113	-	1
cg12137402	X	102599483	-	1
cg23508333	16	93939928	-	1
cg02611097	13	85246276	-	1
cg17843418	11	120644061	-	1
cg03056321	X	104715265	-	1
cg11757357	7	140411002	-	1
cg14539516	X	49510605	-	1
cg03053914	1	163667082	-	1
cg22896493	3	109584261	-	1
cg11407741	2	9964343	-	1
cg06674527	9	66249033	-	1
cg15588177	4	158501549	-	1
cg00799121	11	51241766	-	1
cg18006085	11	95872771	-	1
cg09247981	19	47867231	-	1
cg05180847	18	36477701	-	1
cg20650693	11	97333125	-	1
cg19745637	4	102256162	-	1
cg07169368	13	96176780	-	1
cg06291328	11	80307230	-	1
cg03902214	12	77739910	-	1
cg20434586	17	47862109	-	1
cg15784006	5	145541152	-	1
cg15396686	5	36130035	-	1
cg10126715	4	127478166	-	1
cg00824109	6	126877092	-	1
cg13635262	14	34852860	-	1
cg08186362	2	182549102	-	1
cg11326968	10	71334270	-	1
cg08502239	11	68598967	-	1
cg21834061	17	38222267	-	1
cg15932738	6	126697862	-	1
cg06324983	3	107648524	-	1
cg20585869	14	69396266	-	1
cg22644163	5	139498431	-	1
cg04768697	10	79739263	-	1
cg00428476	3	98092947	-	1
cg01180479	19	5745470	-	1
cg14906304	2	73362196	-	1
cg02147028	11	103305088	-	1
cg24008929	17	34902490	-	1
cg02057783	11	100079772	-	1
cg04170451	18	7993031	-	1
cg00226545	8	93246475	-	1
cg21487830	11	95457710	-	1
cg10774155	5	132032428	-	1
cg20116491	11	116850206	-	1
cg13934266	9	76565459	-	1
cg04913160	7	81590414	-	1
cg08304084	8	90453391	-	1
cg11558850	19	43022561	-	1
cg14464791	9	45321475	-	1
cg11358565	4	111757650	-	1
cg04718234	3	20032079	-	1
cg20357628	2	180581156	-	1
cg26573797	8	110481374	-	1
cg07101782	9	112690172	-	1
cg17386710	5	133541922	-	1
cg14525473	5	33934670	-	1
cg03632832	15	103779170	-	1
cg10766172	5	136716729	-	1
cg11364468	5	139168671	-	1
cg25924583	11	86506776	-	1
cg01451391	11	91587732	-	1
cg22783100	2	33106209	-	1
cg02517134	16	64752303	-	1
cg22204479	2	148971419	-	1
cg17978996	10	44030353	-	1
cg00198102	3	98529836	-	1
cg20362529	5	35786138	-	1
cg19332710	2	166127317	-	1
cg07659240	X	72870744	-	1
cg13612083	10	29475823	-	1
cg14859047	9	103677045	-	1
cg27240008	18	83641059	-	1
cg10723146	12	78081848	-	1
cg17243637	4	119402100	-	1
cg14418275	19	4948704	-	1
cg08018585	14	76797983	-	1
cg13802316	7	147631437	-	1
cg18584265	10	79574519	-	1
cg12030788	6	29819342	-	1
cg05390437	11	122860593	-	1
cg14871385	16	18526002	-	1
cg14639847	15	104290323	-	1
cg21200656	2	148971260	-	1
cg03693760	4	150797630	-	1
cg03167339	5	142005237	-	1
cg03001463	1	58029956	-	1
cg00010954	8	93512254	-	1
cg06804312	16	29176233	-	1
cg11667020	2	148971233	-	1
cg06699461	7	140337880	-	1
cg12500891	2	85899505	-	1
cg13766489	2	30633259	-	1
cg12963084	4	141946657	-	1
cg10207277	15	49461159	-	1
cg05232576	2	132113661	-	1
cg25652824	18	61821754	-	1
cg21196659	19	4759942	-	1
cg00005306	7	130549085	-	1
cg23015696	16	26503184	-	1
cg21638108	8	71524207	-	1
cg14884238	11	71663451	-	1
cg10823804	4	132197244	-	1
cg23983671	18	82043604	-	1
cg14851108	14	35362485	-	1
cg05353133	8	125658329	-	1
cg27016163	2	75563033	-	1
cg03627705	11	4699818	-	1
cg05264760	7	46818803	-	1
cg04985273	8	108220799	-	1
cg04576568	1	76723175	-	1
cg05169951	17	24352176	-	1
cg09010067	11	81554829	-	1
cg08269394	4	150671590	-	1
cg11839979	X	146352744	-	1
cg22604316	4	117826548	-	1
cg27518993	9	107719929	-	1
cg00781875	3	89853068	-	1
cg26369667	9	8139781	-	1
cg17487170	11	53036833	-	1
cg14768335	2	71334273	-	1
cg25967157	2	124305395	-	1
cg02075410	3	88041373	-	1
cg12340868	14	34852852	-	1
cg12886066	2	73860857	-	1
cg02847589	4	139123301	-	1
cg21302839	11	50841144	-	1
cg01386294	11	59780249	-	1
cg20664636	11	76200982	-	1
cg19567046	11	102561793	-	1
cg12273770	7	91938310	-	1
cg18844144	14	55763409	-	1
cg11338643	17	8590168	-	1
cg22913933	11	97553069	-	1
cg11054924	12	3332742	-	1
cg05822022	10	130321711	-	1
cg22120094	15	58494074	-	1
cg25953239	2	75587671	-	1
cg25019126	3	131810383	-	1
cg10100747	12	83602355	-	1
cg04456021	11	98292441	-	1
cg06690735	17	37269889	-	1
cg05906144	7	135127481	-	1
cg17853575	4	110740952	-	1
cg03306374	7	125298323	-	1
cg16844989	2	162551223	-	1
cg13567870	10	76513759	-	1
cg08802203	1	88654965	-	1
cg02742906	8	12577993	-	1
cg07044548	14	71827276	-	1
cg02014853	17	38070218	-	1
cg12245706	6	85441809	-	1
cg23449010	2	183475363	-	1
cg23950688	2	120445116	-	1
cg04072768	11	30675383	-	1
cg14658804	11	35588636	-	1
cg13768953	11	70954679	-	1
cg25832771	1	15037113	-	1
cg09568217	11	70762240	-	1
cg19547972	5	136876372	-	1
cg08406370	7	125297829	-	1
cg01812826	15	58493271	-	1
cg11523538	1	180321040	-	1
cg11255394	15	104234287	-	1
cg04148091	8	118890906	-	1
cg04101060	13	56850659	-	1
cg07802900	11	122284120	-	1
cg02980631	17	4954397	-	1
cg24151352	13	32291961	-	1
cg04530992	2	72229626	-	1
cg26639039	2	167187142	-	1
cg07608565	7	4516424	-	1
cg20086579	9	22532119	-	1
cg22466171	3	140918760	-	1
cg11859541	8	27402245	-	1
cg06127256	8	110281205	-	1
cg17158618	10	122536571	-	1
cg20014819	11	115087908	-	1
cg04807900	1	129944518	-	1
cg24664570	2	60369805	-	1
cg24829313	19	7327773	-	1
cg21245132	2	26800429	-	1
cg18469550	8	72579860	-	1
cg03037150	15	104303145	-	1
cg19401340	11	88522199	-	1
cg19589652	7	4976693	-	1
cg11301556	2	167187128	-	1
cg04937080	4	105136453	-	1
cg18425696	12	74452967	-	1
cg04685880	7	4965039	-	1
cg22614239	9	92597563	-	1
cg20608783	4	132016584	-	1
cg17553300	14	29030435	-	1
cg06524757	14	99859208	-	1
cg05882782	19	9035127	-	1
cg19593285	2	156687630	-	1
cg27432847	3	129873732	-	1
cg16836056	3	42302812	-	1
cg00329154	7	140411557	-	1
cg11791136	7	26325975	-	1
cg16095795	1	76753049	-	1
cg03143742	16	18084036	-	1
cg09503194	15	82934941	-	1
cg19788831	15	96871645	-	1
cg08813197	8	110479431	-	1
cg05279076	15	38841197	-	1
cg02466008	15	28111160	-	1
cg03402994	5	110498850	-	1
cg24599205	3	109448317	-	1
cg07648749	12	57795734	-	1
cg17427639	4	140547474	-	1
cg23877401	5	125024973	-	1
cg27188115	8	95471821	-	1
cg15007959	7	46292864	-	1
cg13355248	11	121037986	-	1
cg18020679	17	34814709	-	1
cg19226007	11	104274068	-	1
cg11229533	17	82762546	-	1
cg23398076	11	19187828	-	1
cg26930643	4	116260919	-	1
cg06684987	8	14408311	-	1
cg23946286	5	141539693	-	1
cg04591732	11	121772563	-	1
cg16557308	4	110740945	-	1
cg00744351	11	71556742	-	1
cg22361816	17	34839295	-	1
cg16956543	15	85971444	-	1
cg26031047	15	61655682	-	1
cg13244241	19	45443791	-	1
cg14508643	3	89418226	-	1
cg18432864	9	46735172	-	1
cg06632207	15	103982215	-	1
cg14048780	13	52562483	-	1
cg03027977	6	38929390	-	1
cg06644124	1	138885273	-	1
cg17921464	10	128706590	-	1
cg20548934	1	176345582	-	1
cg08709073	13	107099467	-	1
cg08478074	3	109584259	-	1
cg23178322	11	70555752	-	1
cg02886837	11	53519184	-	1
cg11186981	X	73389076	-	1
cg25474442	15	76937234	-	1
cg19767580	8	90117330	-	1
cg10081138	11	70485341	-	1
cg04387175	8	124071325	-	1
cg26362079	14	71078914	-	1
cg13513622	6	121126303	-	1
cg23840860	1	95297959	-	1
cg22602002	3	118374823	-	1
cg25249207	7	5079339	-	1
cg13944175	17	18228350	-	1
cg24715260	11	122327562	-	1
[truncated: 17,355 more rows]
