# Supplementary material for: Usability of human Infinium MethylationEPIC BeadChip for mouse DNA methylation studies
Source: BMC Bioinformatics. 2017 Nov 15;18:486. doi: 10.1186/s12859-017-1870-y (PMC5688710; doi:10.1186/s12859-017-1870-y)
Supplement: Supplementary file 23 — FVB_NJ_EPIC. (XLS 1799 kb) [file 12859_2017_1870_MOESM23_ESM.xls]

## Sheet: Mapinfo_19224
	CHR	Mapinfo	Strand	Infinium_Design_Type
cg01675618	3	90743707	-	1
cg08193650	17	86265269	-	1
cg11413800	8	86865821	-	1
cg22914934	7	101519341	-	1
cg06523030	15	49526713	-	1
cg25928603	1	58118415	-	1
cg04836978	X	106613205	-	1
cg04645063	17	24226429	-	1
cg05351940	1	75630656	-	1
cg00811777	17	35850232	-	1
cg22441074	11	75961119	-	1
cg16546279	11	103775167	-	1
cg09628838	11	83585517	-	1
cg13977827	4	83860455	-	1
cg27289462	12	105280204	-	1
cg13352750	6	53002084	-	1
cg08877293	19	5504030	-	1
cg17991604	9	96044729	-	1
cg08611470	19	47597503	-	1
cg24540710	11	96312520	-	1
cg08169020	12	81706125	-	1
cg05524529	11	44107384	-	1
cg23740135	17	49363579	-	1
cg19504702	11	58715160	-	1
cg11686940	7	66265212	-	1
cg06559364	17	27756713	-	1
cg08125081	4	153470861	-	1
cg25729807	15	100294787	-	1
cg19645734	15	100411310	-	1
cg14282180	17	89814239	-	1
cg10115987	1	76856289	-	1
cg17801860	9	103953109	-	1
cg06837355	8	127207510	-	1
cg16984619	7	108755327	-	1
cg04361145	2	35779103	-	1
cg19622078	4	135200491	-	1
cg14592406	5	117543895	-	1
cg03407756	16	44770042	-	1
cg05372365	6	84604467	-	1
cg11466301	8	109860259	-	1
cg22232120	18	8005939	-	1
cg06147822	2	176978891	-	1
cg22696982	2	76224717	-	1
cg05792022	3	53216992	-	1
cg22218911	3	92026337	-	1
cg06220235	16	10958944	-	1
cg21686797	17	37441621	-	1
cg18050295	6	92275743	-	1
cg00613914	10	61186762	-	1
cg20882208	3	42273460	-	1
cg25745773	2	157711011	-	1
cg25926008	10	41909305	-	1
cg26978172	17	36074345	-	1
cg18875435	17	33022168	-	1
cg12975464	3	53049999	-	1
cg07310671	8	122732578	-	1
cg00564759	7	130298105	-	1
cg25416230	6	48591631	-	1
cg10093679	19	5667932	-	1
cg08292112	5	66856867	-	1
cg20168230	4	127685069	-	1
cg19482025	9	33177633	-	1
cg03778388	10	109838897	-	1
cg15993795	10	121095534	-	1
cg27595582	7	93199280	-	1
cg26543180	6	127049068	-	1
cg06263372	18	26027107	-	1
cg11667683	5	9359319	-	1
cg03481131	4	64548405	-	1
cg24219929	9	70399271	-	1
cg00049718	3	104974575	-	1
cg11050601	13	71235890	-	1
cg02647941	9	92798720	-	1
cg04468543	13	96826977	-	1
cg10503284	14	53800592	-	1
cg12526346	6	139160586	-	1
cg14177917	1	36839566	-	1
cg24843246	8	3549649	-	1
cg17069313	8	48290740	-	1
cg07925619	11	101829935	-	1
cg26504197	13	75691467	-	1
cg24720192	17	81754023	-	1
cg04739647	2	75783283	-	1
cg09012513	8	34689215	-	1
cg27605355	11	118269167	-	1
cg10496350	12	83398396	-	1
cg09258813	8	27768511	-	1
cg21837669	10	88445478	-	1
cg08409804	5	125295960	-	1
cg08730747	16	4705214	-	1
cg24594830	10	112439822	-	1
cg17708456	3	31198233	-	1
cg01496648	8	108163378	-	1
cg06980387	13	85691389	-	1
cg00437048	13	6745836	-	1
cg13160221	14	69482097	-	1
cg06887159	2	93639749	-	1
cg07771338	16	18930468	-	1
cg18082337	9	92812338	-	1
cg16805150	5	146219894	-	1
cg12111170	14	11805874	-	1
cg21825840	19	5172254	-	1
cg10144604	2	176977685	-	1
cg11528849	2	80584170	-	1
cg23479730	12	110055381	-	1
cg04346261	17	82521370	-	1
cg01420426	4	122386728	-	1
cg05167251	2	75783286	-	1
cg23063716	9	58041780	-	1
cg11869721	7	124259465	-	1
cg15561583	11	22269069	-	1
cg03527353	2	107284765	-	1
cg12977696	11	76870096	-	1
cg07359369	2	120494021	-	1
cg02624737	15	77222688	-	1
cg04313601	7	113748165	-	1
cg19109729	8	124146538	-	1
cg09515097	16	4652170	-	1
cg12646972	1	138591430	-	1
cg22777520	17	36032489	-	1
cg13462935	3	90729158	-	1
cg26717983	1	23342829	-	1
cg19667082	15	90659086	-	1
cg04678743	6	31366506	-	1
cg10814176	11	100213156	-	1
cg04882273	8	101547092	-	1
cg02346313	3	53050005	-	1
cg25916282	2	75819036	-	1
cg04085768	3	130035436	-	1
cg14044874	6	93387456	-	1
cg15088000	7	28801571	-	1
cg25623174	10	81521465	-	1
cg21411075	2	128645231	-	1
cg16745091	1	120888880	-	1
cg03831465	2	105156874	-	1
cg17215497	2	25892610	-	1
cg05835545	X	112246617	-	1
cg09556632	4	123131675	-	1
cg12308391	9	50398708	-	1
cg05291069	7	135940826	-	1
cg01044722	11	69738113	-	1
cg05492845	19	7066226	-	1
cg21046967	11	99736788	-	1
cg17733353	2	27894125	-	1
cg03312572	12	35953915	-	1
cg13482308	4	45447318	-	1
cg27196194	10	82358761	-	1
cg24799921	14	19989790	-	1
cg22253255	11	70460267	-	1
cg24761507	11	85749655	-	1
cg09395572	19	42695750	-	1
cg10479082	6	54589096	-	1
cg03451670	1	91254333	-	1
cg24700222	3	147910977	-	1
cg10090256	4	121376738	-	1
cg20074371	9	117098192	-	1
cg16810054	2	157740011	-	1
cg27566289	11	96437348	-	1
cg01988539	13	93650341	-	1
cg07024996	5	31913109	-	1
cg27294054	7	4762247	-	1
cg11651961	11	31224556	-	1
cg26456022	15	8635434	-	1
cg14127398	4	32785135	-	1
cg04118306	14	67019820	-	1
cg07817883	4	131963321	-	1
cg05223760	X	7612263	-	1
cg05661612	X	39650844	-	1
cg17021559	14	18694707	-	1
cg01546568	6	79369977	-	1
cg13053914	5	138277984	-	1
cg11837181	4	157655554	-	1
cg22095507	8	37375625	-	1
cg10268491	6	110452424	-	1
cg21551704	13	94055508	-	1
cg05971891	1	44415447	-	1
cg08224646	8	108158110	-	1
cg02257300	7	20182650	-	1
cg23667405	17	36178856	-	1
cg14544505	18	68412448	-	1
cg22014887	5	35299989	-	1
cg15316734	6	127285699	-	1
cg15723222	11	86860756	-	1
cg10092265	11	70895011	-	1
cg01641792	9	21671530	-	1
cg17036062	X	96261101	-	1
cg25291396	2	34207746	-	1
cg24435866	3	90970916	-	1
cg16636935	18	21015108	-	1
cg02952918	5	118329133	-	1
cg17864357	15	80071253	-	1
cg19186145	17	87725959	-	1
cg05299650	15	100262010	-	1
cg08248516	6	52971504	-	1
cg27093143	7	31656356	-	1
cg19443023	11	121620841	-	1
cg06640637	2	165986166	-	1
cg20448966	11	122205499	-	1
cg19591512	9	103953113	-	1
cg13873889	17	36167921	-	1
cg15585318	14	26558722	-	1
cg11157771	11	74352777	-	1
cg11360931	17	36180147	-	1
cg00522555	9	21701640	-	1
cg00751785	X	18559934	-	1
cg00783945	1	134625544	-	1
cg08911275	2	75752456	-	1
cg19742111	19	4796176	-	1
cg14006463	6	127049270	-	1
cg04571321	7	30309772	-	1
cg08499046	2	107294550	-	1
cg16718678	19	6492297	-	1
cg04214350	1	138401757	-	1
cg14379462	2	27374190	-	1
cg17452291	5	9359305	-	1
cg20139338	19	6925914	-	1
cg18080819	7	147781695	-	1
cg00441027	1	94562595	-	1
cg20109541	16	66829155	-	1
cg21039708	14	47108820	-	1
cg25052737	6	24517268	-	1
cg07665466	9	101197739	-	1
cg05058672	5	3993295	-	1
cg06892439	17	38046940	-	1
cg07094533	1	88824778	-	1
cg23203698	12	5157799	-	1
cg16688031	18	36533486	-	1
cg26348180	16	30518913	-	1
cg01185682	11	91685229	-	1
cg06462727	4	125154619	-	1
cg25333181	6	117866274	-	1
cg00107914	17	36182752	-	1
cg18397073	7	26144710	-	1
cg13011604	9	112427902	-	1
cg01721429	8	87490460	-	1
cg25947544	14	10590238	-	1
cg21824343	11	76583972	-	1
cg19940537	10	72176674	-	1
cg01342411	8	114077874	-	1
cg23235460	16	24797015	-	1
cg00680003	17	37104049	-	1
cg09527731	11	54360087	-	1
cg03794219	2	32854530	-	1
cg20919680	1	76892207	-	1
cg07940072	12	58816995	-	1
cg24341236	X	77707753	-	1
cg01464969	5	34479713	-	1
cg20046608	11	87065595	-	1
cg19148137	6	31690144	-	1
cg27131953	5	24970532	-	1
cg21865157	4	144176441	-	1
cg03960952	10	113175889	-	1
cg21996137	13	46823918	-	1
cg26860994	6	28927359	-	1
cg22961278	5	100176184	-	1
cg06652112	16	30519869	-	1
cg22901100	17	49219078	-	1
cg26164681	6	30192582	-	1
cg18175036	13	105710456	-	1
cg26957677	10	53187753	-	1
cg01108400	2	30910235	-	1
cg16029875	1	135770750	-	1
cg17876581	8	79341887	-	1
cg01439340	11	121966811	-	1
cg02506324	19	4795539	-	1
cg08180952	9	58041777	-	1
cg10653296	14	121995100	-	1
cg05062854	17	31268439	-	1
cg08178756	15	86980696	-	1
cg04674734	6	54588274	-	1
cg22105332	17	38138527	-	1
cg07579618	X	147503499	-	1
cg06716807	5	31933258	-	1
cg22835709	2	121315353	-	1
cg22127730	4	154134396	-	1
cg23446033	2	19078905	-	1
cg14591280	5	133033847	-	1
cg01525669	8	8832168	-	1
cg16519705	4	155343639	-	1
cg01279418	8	125619562	-	1
cg26224223	7	38178049	-	1
cg05728201	5	88550059	-	1
cg20772300	11	117768337	-	1
cg02128325	18	36842155	-	1
cg08368788	6	4924979	-	1
cg15135704	4	144065356	-	1
cg03848676	15	80510943	-	1
cg04945331	9	101434313	-	1
cg26324606	13	64978473	-	1
cg19592439	9	100507825	-	1
cg02058918	4	47789078	-	1
cg22740006	19	4661923	-	1
cg16677019	11	105308429	-	1
cg26360961	6	126583986	-	1
cg15169878	15	79613187	-	1
cg09658576	6	39432280	-	1
cg07979106	14	120217719	-	1
cg20917706	14	69695782	-	1
cg19158325	11	69900058	-	1
cg12001355	13	114179576	-	1
cg08422745	8	59054468	-	1
cg20115868	2	71848443	-	1
cg18072802	5	76587446	-	1
cg19447973	17	80449042	-	1
cg05270634	11	102937961	-	1
cg19356389	17	34975718	-	1
cg13176715	16	5306039	-	1
cg04927889	14	10104641	-	1
cg08128826	1	141497760	-	1
cg06070960	9	103953283	-	1
cg18142615	9	33176239	-	1
cg11531628	4	135370865	-	1
cg08127858	17	25259974	-	1
cg22694153	4	118125531	-	1
cg06036563	7	142521916	-	1
cg13264311	3	131559554	-	1
cg18918349	10	43201434	-	1
cg14328683	2	25750727	-	1
cg21639435	8	74226055	-	1
cg13242392	15	8508354	-	1
cg02185531	1	89367494	-	1
cg19859323	X	59727192	-	1
cg22696073	17	35071174	-	1
cg12177793	14	54546843	-	1
cg04801617	10	86065304	-	1
cg00674395	11	70397341	-	1
cg15457037	2	184371204	-	1
cg27542366	7	116357436	-	1
cg12692042	18	21771473	-	1
cg02039267	19	60136191	-	1
cg16039964	11	71304438	-	1
cg20570761	11	100191474	-	1
cg23834494	10	118281248	-	1
cg22315440	4	110155613	-	1
cg06468969	11	109018882	-	1
cg15712577	5	131353237	-	1
cg25019648	11	116422728	-	1
cg14062745	11	20433073	-	1
cg11686722	2	117856044	-	1
cg15968297	5	34028373	-	1
cg05340339	4	139201288	-	1
cg20211779	2	105156750	-	1
cg05890285	6	114953535	-	1
cg07313502	2	25357569	-	1
cg26692294	13	71444856	-	1
cg08337312	2	172216907	-	1
cg10424330	8	112053768	-	1
cg20820767	4	119368848	-	1
cg04210573	X	105264865	-	1
cg07960450	11	7079705	-	1
cg13157098	15	8508317	-	1
cg25636132	15	100263308	-	1
cg18977541	19	45449443	-	1
cg00044463	1	155348957	-	1
cg26177966	7	26331525	-	1
cg12477716	11	97382879	-	1
cg06197760	13	38981508	-	1
cg11491989	6	54553539	-	1
cg23965099	1	90368527	-	1
cg23729501	3	149404070	-	1
cg22542300	13	38981521	-	1
cg03721993	12	112418498	-	1
cg12146864	10	129598290	-	1
cg23506944	11	78361030	-	1
cg25967745	12	110418902	-	1
cg18590015	10	18757187	-	1
cg02331143	4	122133785	-	1
cg00560671	14	56521475	-	1
cg00267862	5	145615609	-	1
cg21364278	2	68560983	-	1
cg07435294	19	5619695	-	1
cg06001237	2	184505648	-	1
cg10198271	2	175654818	-	1
cg14456207	3	105539408	-	1
cg09984392	15	60208678	-	1
cg17004212	14	60493124	-	1
cg14575155	2	34537589	-	1
cg02676375	11	33696580	-	1
cg10500218	1	158076428	-	1
cg08452456	11	98527360	-	1
cg01904414	7	137582565	-	1
cg18740769	13	87291998	-	1
cg13445984	17	21520175	-	1
cg27558234	12	74567165	-	1
cg22467364	8	25620187	-	1
cg01874084	10	130813057	-	1
cg02760300	7	99393478	-	1
cg09415883	19	5152178	-	1
cg16055035	13	44147382	-	1
cg08430409	15	100244918	-	1
cg07813495	9	53023472	-	1
cg12714180	4	126834645	-	1
cg17263061	5	31298314	-	1
cg13828701	12	3950012	-	1
cg23921699	15	100088393	-	1
cg11308211	2	72394687	-	1
cg07727358	5	110855594	-	1
cg25538602	11	104661089	-	1
cg09801353	7	148439484	-	1
cg13491481	14	10590235	-	1
cg18344660	13	9225832	-	1
cg12028548	2	154448932	-	1
cg16336127	13	97101922	-	1
cg13508402	6	29279518	-	1
cg01931502	1	174303694	-	1
cg13600489	12	57795747	-	1
cg15626629	X	104561285	-	1
cg25307665	6	52960100	-	1
cg07166360	9	101435237	-	1
cg18305324	17	36183857	-	1
cg10582804	2	123743103	-	1
cg09214456	11	5966853	-	1
cg02795432	1	61616297	-	1
cg00106093	17	27752606	-	1
cg20926035	17	87794164	-	1
cg05570827	4	131380302	-	1
cg10361922	11	102721388	-	1
cg02219962	14	19983299	-	1
cg09471527	17	27775855	-	1
cg13925683	1	75680006	-	1
cg18026225	11	104569852	-	1
cg01392544	2	14719823	-	1
cg18396275	11	103880465	-	1
cg25680638	19	61771643	-	1
cg00385863	4	122371998	-	1
cg14306734	18	26012810	-	1
cg24514230	7	105027668	-	1
cg07864323	16	20961896	-	1
cg26353862	7	113748012	-	1
cg03397389	4	128640845	-	1
cg15233711	7	116357443	-	1
cg19531507	9	46802655	-	1
cg18134734	7	104219487	-	1
cg14731407	9	22417300	-	1
cg27558594	4	32785114	-	1
cg03199005	12	70843817	-	1
cg16794406	2	93639735	-	1
cg02766820	10	129689036	-	1
cg09577841	9	78846190	-	1
cg06332339	9	59604290	-	1
cg05902531	10	128994224	-	1
cg24599249	5	4853941	-	1
cg00543073	11	24374485	-	1
cg16641060	X	37913025	-	1
cg23808946	17	87725945	-	1
cg08591265	11	89315314	-	1
cg23813514	14	32935595	-	1
cg23468927	19	4190040	-	1
cg00508498	2	105156866	-	1
cg14951598	17	49525738	-	1
cg16764637	6	52971490	-	1
cg26008390	17	85938052	-	1
cg22424284	3	102400101	-	1
cg02522760	19	46562734	-	1
cg22188945	11	75961104	-	1
cg25172243	X	61911085	-	1
cg03785696	6	53001418	-	1
cg05397514	3	90745901	-	1
cg02328660	4	157312047	-	1
cg15740366	6	29665335	-	1
cg22656750	11	36530886	-	1
cg00482994	17	35066330	-	1
cg25160286	6	53070269	-	1
cg04061117	6	115070968	-	1
cg23934404	8	12614452	-	1
cg18580491	4	128746268	-	1
cg24389389	3	53050035	-	1
cg18036763	15	86158639	-	1
cg08642014	7	29348157	-	1
cg00376019	14	28890915	-	1
cg09333532	11	23541294	-	1
cg25889711	19	45536076	-	1
cg06257136	11	104087856	-	1
cg11920325	11	79861971	-	1
cg16383389	3	124562837	-	1
cg26544363	2	107284596	-	1
cg04084364	17	82521910	-	1
cg01866162	8	107936785	-	1
cg10626768	10	113175900	-	1
cg14421860	3	118452993	-	1
cg01080375	12	83249056	-	1
cg12864721	14	19986582	-	1
cg19604444	12	78407133	-	1
cg02573857	7	30076718	-	1
cg16149238	12	5438911	-	1
cg09294629	8	4217462	-	1
cg12721145	3	133089123	-	1
cg23841819	1	135149022	-	1
cg00535430	16	4644304	-	1
cg09973986	10	129092398	-	1
cg20399260	7	116357433	-	1
cg16529483	X	76290535	-	1
cg05814800	12	105269720	-	1
cg08945214	7	66265200	-	1
cg17937222	5	125480829	-	1
cg26606397	10	119645981	-	1
cg12129080	7	140618624	-	1
cg02469607	13	25378565	-	1
cg18375296	11	122336750	-	1
cg11732282	2	53995526	-	1
cg06997305	2	95428254	-	1
cg09641689	8	94379149	-	1
cg21288693	14	69002154	-	1
cg11993636	11	96312259	-	1
cg13402773	7	47599495	-	1
cg18798853	16	95729913	-	1
cg22542420	11	104555155	-	1
cg02538342	7	124934329	-	1
cg08096854	11	95845316	-	1
cg26264232	6	52916537	-	1
cg07405849	5	31914716	-	1
cg11686528	11	77712975	-	1
cg13886231	15	80071226	-	1
cg15268691	19	46051156	-	1
cg10503751	4	145728034	-	1
cg16896847	15	76875276	-	1
cg14650175	15	74159215	-	1
cg25939742	7	16979726	-	1
cg06925975	4	138500207	-	1
cg13254080	18	36412977	-	1
cg01813294	X	167256822	-	1
cg15938266	5	102062576	-	1
cg09602577	9	38210205	-	1
cg23344688	2	18235006	-	1
cg16668534	17	24877254	-	1
cg26258074	6	127246836	-	1
cg02461391	8	119144382	-	1
cg24491553	2	121642654	-	1
cg12699044	5	122981185	-	1
cg19753794	7	46459202	-	1
cg24810439	5	120573598	-	1
cg14425564	2	38994569	-	1
cg16804899	5	32181441	-	1
cg03445006	19	6449844	-	1
cg22060817	10	31266617	-	1
cg02070685	8	121899312	-	1
cg19901889	10	119645991	-	1
cg23194024	11	100213153	-	1
cg11711420	13	118899217	-	1
cg14353137	1	10209046	-	1
cg01013653	19	29201531	-	1
cg21538190	1	175402200	-	1
cg07986385	17	35645897	-	1
cg17511933	1	121227963	-	1
cg16527491	12	58820929	-	1
cg26998856	17	29006779	-	1
cg13653195	15	100327593	-	1
cg25330147	6	28976463	-	1
cg13545763	11	96781192	-	1
cg24879595	12	70854443	-	1
cg05001009	17	93270930	-	1
cg25226874	10	118355698	-	1
cg23712980	2	155556420	-	1
cg11950383	16	92614458	-	1
cg04245693	10	37685583	-	1
cg03054277	11	60063659	-	1
cg04616401	18	35495434	-	1
cg15454066	19	10321420	-	1
cg02135464	12	111844295	-	1
cg24168641	9	59296981	-	1
cg06708432	10	129307765	-	1
cg25841847	2	95428256	-	1
cg01592198	7	45307054	-	1
cg15457058	4	116932990	-	1
cg00056719	15	103996152	-	1
cg26910651	8	34357437	-	1
cg20946504	5	88550026	-	1
cg14332444	3	151640807	-	1
cg13706058	9	89384241	-	1
cg02700369	7	17573135	-	1
cg01755467	8	34140748	-	1
cg01644623	12	86644042	-	1
cg06369833	7	28649262	-	1
cg20347665	X	105265035	-	1
cg21875234	16	11438188	-	1
cg13173903	2	159666818	-	1
cg15301489	14	62468881	-	1
cg01860947	17	33186228	-	1
cg05203659	16	11438161	-	1
cg10491460	4	151762875	-	1
cg14909603	9	66748540	-	1
cg09034774	9	63380163	-	1
cg00986824	3	109524439	-	1
cg12459542	3	105881965	-	1
cg04354879	11	104088094	-	1
cg05746407	8	123008766	-	1
cg11050908	2	30389292	-	1
cg09425753	2	171798292	-	1
cg22157255	4	99107550	-	1
cg04899896	5	99090012	-	1
cg12595013	9	92797797	-	1
cg10141377	11	99737178	-	1
cg06691214	1	65770880	-	1
cg14592474	5	19678828	-	1
cg19116006	2	176977756	-	1
cg05516489	15	104477262	-	1
cg00778995	1	43546672	-	1
cg19156483	2	65052605	-	1
cg19945202	6	120545985	-	1
cg03037622	9	108532350	-	1
cg10383019	7	112125724	-	1
cg04262392	17	25271728	-	1
cg23395398	17	46237104	-	1
cg10635194	3	107454107	-	1
cg10949322	18	3413482	-	1
cg13696942	7	51688939	-	1
cg03024619	6	101366122	-	1
cg09973102	8	125767764	-	1
cg05052194	4	158265665	-	1
cg07339181	10	122852031	-	1
cg23371278	19	44238266	-	1
cg10755973	2	38976577	-	1
cg05872702	15	6752760	-	1
cg15534364	X	105449882	-	1
cg15660669	16	78181318	-	1
cg13658921	1	130750824	-	1
cg21407839	16	96009928	-	1
cg08873940	7	45503662	-	1
cg16905926	1	164057828	-	1
cg16127683	2	120254919	-	1
cg14553506	16	20942900	-	1
cg21672855	15	69166076	-	1
cg21652524	12	87124222	-	1
cg07963363	4	14081222	-	1
cg13875536	2	29396122	-	1
cg11567041	2	5695568	-	1
cg09190824	5	94789804	-	1
cg07522644	17	48086364	-	1
cg11271505	14	18695018	-	1
cg25957240	2	3239317	-	1
cg15297110	3	136670789	-	1
cg21960381	5	35030007	-	1
cg15771763	5	102062558	-	1
cg14506196	19	44412903	-	1
cg05184586	11	102164867	-	1
cg27599792	18	38364689	-	1
cg15382538	13	100738961	-	1
cg03203603	11	87996014	-	1
cg22876092	14	32935593	-	1
cg03414764	7	86605801	-	1
cg26089573	11	76870077	-	1
cg25435146	7	3676591	-	1
cg01966787	1	12465968	-	1
cg21630368	7	93199550	-	1
cg08689931	5	9359302	-	1
cg26476852	6	52981799	-	1
cg11171235	13	59530062	-	1
cg08572394	13	97110326	-	1
cg16337939	7	84397995	-	1
cg05970014	13	56555537	-	1
cg17497049	7	5043187	-	1
cg02635948	19	8981912	-	1
cg06990796	11	36502429	-	1
cg15710638	11	120869810	-	1
cg04090147	13	114179595	-	1
cg04276951	11	102205280	-	1
cg02086094	5	36086950	-	1
cg06942701	2	62743138	-	1
cg20741134	1	157773938	-	1
cg22198823	19	4852532	-	1
cg27470027	19	7350642	-	1
cg04568842	6	127049264	-	1
cg05512505	8	4273271	-	1
cg11460727	14	69003232	-	1
cg23598212	7	145851631	-	1
cg13310671	2	170051254	-	1
cg14371731	14	23632389	-	1
cg12911732	4	111830587	-	1
cg05607278	6	30763553	-	1
cg07317551	4	125346559	-	1
cg21229886	10	113175858	-	1
cg23895041	1	37181973	-	1
cg08863848	6	53001269	-	1
cg25796016	17	8330995	-	1
cg01171898	7	101519347	-	1
cg27416312	7	129412855	-	1
cg04446303	16	4651894	-	1
cg03575974	7	30080617	-	1
cg07835293	1	172871890	-	1
cg16096176	1	91424444	-	1
cg19964638	13	55705566	-	1
cg14608422	14	18781496	-	1
cg03067574	7	16964677	-	1
cg05723499	18	35410560	-	1
cg03844923	3	98508575	-	1
cg26766798	17	25161936	-	1
cg11202785	3	124071595	-	1
cg06229867	10	127969669	-	1
cg14969015	4	119743850	-	1
cg01729717	14	108483786	-	1
cg13608733	7	112231253	-	1
cg12741345	3	90900309	-	1
cg25475603	11	53581893	-	1
cg19809499	4	116933047	-	1
cg10254000	16	18887663	-	1
cg03152602	11	100177778	-	1
cg25401220	17	30757160	-	1
cg25340241	5	23936712	-	1
cg22817039	13	110345202	-	1
cg03175975	1	121782265	-	1
cg08868202	4	131035742	-	1
cg12042503	12	113836078	-	1
cg15951188	11	70377587	-	1
cg01949684	17	35605508	-	1
cg03469079	15	80107824	-	1
cg00691830	2	117852852	-	1
cg05061393	1	76548675	-	1
cg08505456	2	75796280	-	1
cg15528519	7	31747913	-	1
cg06880930	8	96602005	-	1
cg03355998	9	92802117	-	1
cg12122509	11	76056576	-	1
cg13646020	5	68430238	-	1
cg10276404	11	20885458	-	1
cg03905758	8	58720669	-	1
cg16551732	8	63026265	-	1
cg27506254	1	3244885	-	1
cg16005818	4	154154325	-	1
cg23415789	11	87034655	-	1
cg12322617	8	109367159	-	1
cg00822571	19	32985030	-	1
cg00436183	13	46420335	-	1
cg01430372	11	101562319	-	1
cg16069971	4	35137658	-	1
cg20887442	7	104912485	-	1
cg05963618	11	44470367	-	1
cg06926934	7	72796116	-	1
cg05043908	5	150340502	-	1
cg05889979	6	86069480	-	1
cg02875395	2	17894884	-	1
cg03700449	10	88885025	-	1
cg13851843	7	48082537	-	1
cg15472170	4	150872626	-	1
cg20322375	10	107202033	-	1
cg27560182	4	136620331	-	1
cg03669907	2	106734758	-	1
cg05620842	7	36108915	-	1
cg10549986	12	27272718	-	1
cg04159381	4	110155742	-	1
cg17121176	10	43643523	-	1
cg22402902	11	76326078	-	1
cg11164537	11	60438098	-	1
cg17509220	8	86339090	-	1
cg01808706	2	121585636	-	1
cg03363567	11	88052823	-	1
cg11302943	19	43219987	-	1
cg14596338	16	4614497	-	1
cg26969942	11	104039099	-	1
cg12251659	5	125480662	-	1
cg27565880	11	76326046	-	1
cg09174502	9	31702450	-	1
cg12651540	7	82262505	-	1
cg05710997	13	118892950	-	1
cg25110106	3	110151946	-	1
cg13493749	13	49862395	-	1
cg19029301	2	155556418	-	1
cg15455979	15	103312767	-	1
cg13347257	6	115070734	-	1
cg01495907	14	54551418	-	1
cg10193870	12	84901972	-	1
cg13059982	7	92861703	-	1
cg27606567	9	124469950	-	1
cg21490597	3	129264151	-	1
cg13537801	11	122217066	-	1
cg15278043	6	31366530	-	1
cg06324957	9	23911620	-	1
cg24655222	5	31913216	-	1
cg06785746	11	105270365	-	1
cg18932798	19	47852654	-	1
cg03635671	18	36515701	-	1
cg26807935	18	36472134	-	1
cg06560524	14	64134930	-	1
cg11331678	2	167356112	-	1
cg04469303	16	99321898	-	1
cg26708817	3	129972143	-	1
cg07168124	14	18703126	-	1
cg23731212	3	76944931	-	1
cg13686537	2	27693608	-	1
cg06576393	19	42989630	-	1
cg11891579	11	45309236	-	1
cg13217064	9	101435209	-	1
cg20866375	11	74274218	-	1
cg05218311	7	99051272	-	1
cg04844543	9	112184448	-	1
cg11130778	13	56092996	-	1
cg14534739	17	34972787	-	1
cg11196350	12	105280143	-	1
cg19577984	12	92480019	-	1
cg21736089	10	82740000	-	1
cg20977426	4	118018920	-	1
cg19138755	17	30757174	-	1
cg20162381	6	130201188	-	1
cg14381623	2	26524556	-	1
cg26321013	11	100282442	-	1
cg04027548	6	145326607	-	1
cg12431729	4	122390704	-	1
cg17726795	7	31803375	-	1
cg22039234	1	38978925	-	1
cg00830626	15	83391931	-	1
cg12258307	16	91520266	-	1
cg15179278	11	95559237	-	1
cg17245135	13	85628995	-	1
cg06744574	4	113147374	-	1
cg12270738	4	142057929	-	1
cg05982686	11	87151370	-	1
cg19784903	11	98527068	-	1
cg26035323	4	119566866	-	1
cg10229294	5	122858220	-	1
cg19669107	15	5248135	-	1
cg17560586	6	39253680	-	1
cg03513246	18	22130567	-	1
cg15364725	19	36712938	-	1
cg12080431	10	129689024	-	1
cg20419307	10	108112166	-	1
cg12921614	14	49435047	-	1
cg08969532	19	43219830	-	1
cg22355463	8	80872905	-	1
cg03754311	4	140858291	-	1
cg02155287	13	13824361	-	1
cg08093892	8	74226061	-	1
cg13567392	10	45797253	-	1
cg00405060	16	4373283	-	1
cg26134646	10	61186838	-	1
cg04194674	11	98927622	-	1
cg27115721	12	12500289	-	1
cg10403260	2	93639786	-	1
cg25749432	19	4320283	-	1
cg13459498	2	165681326	-	1
cg25889750	5	91687567	-	1
cg14453281	12	110106607	-	1
cg00063567	11	31412489	-	1
cg11666140	15	102762579	-	1
cg13868216	15	80463982	-	1
cg21842944	5	148004469	-	1
cg02162462	17	85780815	-	1
cg19580241	6	53001081	-	1
cg12827637	12	81706028	-	1
cg23613205	1	183232726	-	1
cg03745431	1	184056271	-	1
cg17216478	4	140372266	-	1
cg15875860	15	80431867	-	1
cg07385362	17	25912844	-	1
cg18811597	4	108592075	-	1
cg10570838	4	136351081	-	1
cg15112458	5	23936705	-	1
cg18965377	4	32785093	-	1
cg13447391	5	34787209	-	1
cg13847987	2	32331240	-	1
cg14351882	2	25598215	-	1
cg09279412	5	139226515	-	1
cg12860092	2	60527033	-	1
cg14667685	4	126162636	-	1
cg02602423	12	34252065	-	1
cg04504441	11	53581932	-	1
cg16915653	7	146925339	-	1
cg07835437	4	158792900	-	1
cg21935113	19	7507851	-	1
cg26675876	14	62468366	-	1
cg14631690	13	75362075	-	1
cg08655589	6	93296535	-	1
cg02430183	13	50045050	-	1
cg23087992	3	35283415	-	1
cg24904436	15	77876622	-	1
cg13710595	2	120735599	-	1
cg13648682	2	27945843	-	1
cg19615304	12	25911541	-	1
cg26207141	1	90368515	-	1
cg18760837	17	36949732	-	1
cg27219874	8	108003040	-	1
cg07870982	8	118107534	-	1
cg03529432	6	52964332	-	1
cg04645545	19	46567225	-	1
cg05869392	14	18701000	-	1
cg00553487	7	26115991	-	1
cg06701726	X	54069728	-	1
cg05656590	3	31198244	-	1
cg08441803	11	97957464	-	1
cg26218726	5	125480668	-	1
cg22122361	5	98975681	-	1
cg22472154	5	34670145	-	1
cg14931631	2	74971605	-	1
cg26066277	11	122289438	-	1
cg24994156	8	109367161	-	1
cg15190599	13	24193561	-	1
cg10643578	4	32785080	-	1
cg27007008	17	36137699	-	1
cg11370512	5	122924949	-	1
cg23665973	1	76206340	-	1
cg07578663	2	9921461	-	1
cg27230711	19	46883612	-	1
cg23710795	2	177413285	-	1
cg11674844	4	135953821	-	1
cg07204662	19	6993128	-	1
cg14947478	2	158302211	-	1
cg21899276	X	139083035	-	1
cg20227255	17	48086371	-	1
cg09892203	11	109345558	-	1
cg00900735	11	117291044	-	1
cg20471297	12	112814697	-	1
cg10439765	2	167469563	-	1
cg09667001	10	80922186	-	1
cg14530259	2	32101143	-	1
cg07691180	19	5752014	-	1
cg19209911	7	139398187	-	1
cg13577493	9	109052597	-	1
cg10937890	2	70739545	-	1
cg19220099	16	18523371	-	1
cg20430847	4	157999027	-	1
cg01651170	1	58118401	-	1
cg05975845	2	169346553	-	1
cg27588646	13	100948729	-	1
cg03315484	18	35410755	-	1
cg09512322	7	131162369	-	1
cg11839944	7	48001216	-	1
cg07960629	4	32785087	-	1
cg15189866	4	136403722	-	1
cg12546181	7	47764115	-	1
cg14933266	11	80516520	-	1
cg13565492	17	48089195	-	1
cg11817453	17	34687738	-	1
cg22640114	1	184300053	-	1
cg04296578	4	118939428	-	1
cg16897634	4	32785096	-	1
cg22120063	13	100811998	-	1
cg10336131	19	5148673	-	1
cg13909534	11	52664740	-	1
cg19099050	6	115070965	-	1
cg10932068	16	18887643	-	1
cg01905589	4	136267782	-	1
cg20454517	5	30940570	-	1
cg05375728	4	105266388	-	1
cg00558702	6	141084899	-	1
cg08699206	5	34337999	-	1
cg10636447	2	154272896	-	1
cg09748975	5	38654988	-	1
cg25059646	4	136862469	-	1
cg22836359	6	126992098	-	1
cg24744425	1	137107017	-	1
cg20395646	5	125423356	-	1
cg22369787	2	117651600	-	1
cg24213507	6	112479610	-	1
cg18770669	6	128311400	-	1
cg23098168	3	110480654	-	1
cg01533258	12	106515077	-	1
cg19733867	15	77363984	-	1
cg07312954	3	91861134	-	1
cg08960156	7	121433590	-	1
cg13694576	2	107279701	-	1
cg25729445	17	38247088	-	1
cg22355031	X	102296913	-	1
cg22775593	X	73194743	-	1
cg24135606	11	71726636	-	1
cg00946507	11	117550951	-	1
cg13673779	18	74641336	-	1
cg26247646	4	152199430	-	1
cg26742815	18	35410555	-	1
cg01121770	11	75961101	-	1
cg02738256	2	18217103	-	1
cg05343811	12	86985277	-	1
cg01809675	11	33610273	-	1
cg11724493	17	34982416	-	1
cg17376041	11	30577820	-	1
cg13302166	11	69738191	-	1
cg17330672	11	3714598	-	1
cg26998842	11	121753230	-	1
cg23388714	18	71602475	-	1
cg26936311	6	22301116	-	1
cg12175172	9	65007178	-	1
cg09549726	7	60011086	-	1
cg04419618	X	59084413	-	1
cg21502999	10	94769028	-	1
cg19351000	11	24368270	-	1
cg22166703	1	12465966	-	1
cg15168577	18	36577156	-	1
cg05676441	15	23396527	-	1
cg09296453	17	37163929	-	1
cg10626744	4	101252914	-	1
cg24839533	4	132263743	-	1
cg04330371	7	72796135	-	1
cg25309759	11	84635251	-	1
cg04167725	8	97741661	-	1
cg17752088	13	95517491	-	1
cg07534440	2	86128053	-	1
cg19925772	4	137253214	-	1
cg14562426	17	35902589	-	1
cg05274534	11	98324528	-	1
cg00668227	4	131396276	-	1
cg20468891	19	8981909	-	1
cg20797858	4	22853744	-	1
cg25567021	2	107002380	-	1
cg16894263	X	49709662	-	1
cg08681110	10	37685903	-	1
cg18482164	11	99738422	-	1
cg05680710	17	35902202	-	1
cg03119897	1	135169727	-	1
cg01416227	3	110282143	-	1
cg06744585	8	86697841	-	1
cg20524211	8	11728766	-	1
cg04868078	1	141497748	-	1
cg26485937	18	38440734	-	1
cg21567792	4	126834374	-	1
cg10752731	11	121627174	-	1
cg05058121	7	125297276	-	1
cg21543987	5	142334768	-	1
cg11944428	19	5531741	-	1
cg24596836	9	76470823	-	1
cg22563312	11	52190840	-	1
cg19781133	5	24874527	-	1
cg21787965	13	16400711	-	1
cg22025478	8	124146284	-	1
cg25195302	19	54220099	-	1
cg17967970	9	68140711	-	1
cg04728482	13	100882328	-	1
cg16109089	9	27911008	-	1
cg20041802	9	69755552	-	1
cg21455485	4	135370851	-	1
cg16852837	18	71602470	-	1
cg05253021	7	140695076	-	1
cg12213201	3	96685177	-	1
cg14087168	3	89700446	-	1
cg14491820	19	46050557	-	1
cg26083396	6	29665352	-	1
cg06705004	14	55867433	-	1
cg23655615	6	93006613	-	1
cg09143673	17	27586874	-	1
cg26223654	8	86865830	-	1
cg19656282	6	84553957	-	1
cg00497554	1	95190763	-	1
cg24631970	14	62468513	-	1
cg16560077	16	4169570	-	1
cg09291131	12	111869012	-	1
cg15792338	7	38178043	-	1
cg03350042	2	120735666	-	1
cg05675373	3	109524589	-	1
cg19495969	9	35552831	-	1
cg21737675	3	122021506	-	1
cg22894910	4	117070678	-	1
cg10122865	11	22263004	-	1
cg01337429	17	24877472	-	1
cg14940308	6	86694531	-	1
cg23189410	9	92800746	-	1
cg16837525	16	96009911	-	1
cg10242372	2	94435322	-	1
cg19450145	17	6658619	-	1
cg13366219	11	118074641	-	1
cg18411550	10	26745089	-	1
cg25073998	17	89662480	-	1
cg26704087	17	46237095	-	1
cg14160518	2	171344126	-	1
cg27470303	2	18234998	-	1
cg03620623	7	46789416	-	1
cg13723766	X	37913123	-	1
cg11113644	19	37005700	-	1
cg08112534	4	116914967	-	1
cg22280167	9	46611626	-	1
cg18941893	4	44634160	-	1
cg21122147	8	111024625	-	1
cg00053010	11	98255784	-	1
cg04722914	1	95190770	-	1
cg24268531	3	89565783	-	1
cg15107038	9	70399246	-	1
cg12946524	3	28223043	-	1
cg05866836	X	145041936	-	1
cg11594731	9	112437567	-	1
cg07929575	3	105881959	-	1
cg26506779	2	183848140	-	1
cg25942789	1	94760803	-	1
cg01393939	3	146793957	-	1
cg16066237	16	94101471	-	1
cg23670599	9	70399290	-	1
cg06011292	11	69738226	-	1
cg21511365	14	63453284	-	1
cg21813473	2	163573843	-	1
cg25370753	1	157371360	-	1
cg12070724	1	134921307	-	1
cg14875449	14	5805283	-	1
cg24170085	14	29466109	-	1
cg18635552	13	73701688	-	1
cg10870443	13	64978458	-	1
cg26220594	4	142194116	-	1
cg20174699	15	100922416	-	1
cg08373003	13	56933079	-	1
cg02813877	5	125633848	-	1
cg18308527	9	115682691	-	1
cg07229938	7	134892110	-	1
cg16492707	16	76747969	-	1
cg18772588	2	183712062	-	1
cg07691152	10	88881079	-	1
cg13800209	2	117854655	-	1
cg13905264	2	31056721	-	1
cg26518327	8	71678596	-	1
cg14929266	8	13297373	-	1
cg24024056	19	45480385	-	1
cg21477170	5	35823727	-	1
cg00993191	4	152390172	-	1
cg08770580	16	20962203	-	1
cg07702255	2	93639319	-	1
cg13208031	14	69002081	-	1
cg26331160	4	157892271	-	1
cg17613214	15	86847258	-	1
cg10857489	8	108250547	-	1
cg25306611	3	155677491	-	1
cg05344430	5	150220852	-	1
cg11473189	9	46802636	-	1
cg01060026	6	117893921	-	1
cg09706512	16	65846813	-	1
cg15621682	14	53800565	-	1
cg26310240	2	155045391	-	1
cg07975032	4	119907263	-	1
cg25952029	11	118154295	-	1
cg02761523	8	86725934	-	1
cg14978172	5	142773358	-	1
cg22595230	2	133194570	-	1
cg25315148	10	129588097	-	1
cg05839636	18	35566773	-	1
cg00600786	14	22796861	-	1
cg04584009	10	81751235	-	1
cg23849781	9	62403691	-	1
cg16423747	11	4811344	-	1
cg19248367	19	4251082	-	1
cg07130520	3	148382652	-	1
cg01485790	5	127606727	-	1
cg19402405	10	68525415	-	1
cg02395441	7	26331701	-	1
cg14494468	12	57795828	-	1
cg02720925	5	145563336	-	1
cg01460805	14	69002380	-	1
cg06704122	1	122979324	-	1
cg19741945	9	116336157	-	1
cg24046927	3	146804157	-	1
cg21050240	7	28469574	-	1
cg05923197	14	44802747	-	1
cg17852594	4	118939422	-	1
cg04191530	15	75603038	-	1
cg16678545	8	126922205	-	1
cg09897416	3	98086384	-	1
cg24141991	9	44937467	-	1
cg02854695	7	46459207	-	1
cg26046953	11	89624903	-	1
cg24488810	4	64548438	-	1
cg21690979	8	129163328	-	1
cg05119290	11	73546111	-	1
cg19642835	5	120573634	-	1
cg26663063	15	100112166	-	1
cg23475135	1	93031059	-	1
cg09928203	11	6466314	-	1
cg13603112	4	69890860	-	1
cg00994804	16	94099818	-	1
cg07598082	3	109539459	-	1
cg20088005	7	140695080	-	1
cg12963312	1	21581383	-	1
cg27352514	1	175568709	-	1
cg19173440	7	99927478	-	1
cg00215432	1	76304317	-	1
cg19697530	9	48409290	-	1
cg02390588	15	103882721	-	1
cg20903764	7	113247250	-	1
cg12823329	12	111849439	-	1
cg03416541	16	60519011	-	1
cg14839932	17	48089105	-	1
cg17807479	11	67551075	-	1
cg05507481	3	59445178	-	1
cg02565672	1	174447234	-	1
cg11887629	17	58167070	-	1
cg03385548	5	42725085	-	1
cg13983686	11	37204718	-	1
cg17713751	5	139040866	-	1
cg07961283	16	94101495	-	1
cg07746998	10	4947382	-	1
cg02066409	14	62468500	-	1
cg06926362	10	82706518	-	1
cg19677607	14	67019900	-	1
cg19369780	7	145543387	-	1
cg12137286	7	4858657	-	1
cg20340302	2	175571839	-	1
cg13024202	X	23959548	-	1
cg03465880	4	158908217	-	1
cg22306928	1	76304304	-	1
cg14657116	6	86069345	-	1
cg24932816	3	146804236	-	1
cg06617636	12	81705927	-	1
cg13703859	13	54182141	-	1
cg16048568	7	72796579	-	1
cg16973098	14	117951200	-	1
cg08329647	7	26043892	-	1
cg12035092	2	50391137	-	1
cg05085809	11	97681763	-	1
cg24473846	2	169346592	-	1
cg27207530	8	125419741	-	1
cg20094282	11	121966813	-	1
cg11880727	12	76721855	-	1
cg12550817	12	78407142	-	1
cg18324126	8	34140745	-	1
cg05931087	1	146575490	-	1
cg27375388	7	130298194	-	1
cg17626178	1	62852611	-	1
cg24999819	1	40347020	-	1
cg01640606	12	74570732	-	1
cg03527422	4	22854318	-	1
cg00366352	10	95104227	-	1
cg24037166	14	18532845	-	1
cg26745032	X	167753112	-	1
cg20830775	9	108534329	-	1
cg27039501	18	61547874	-	1
cg22639787	2	176977062	-	1
cg05537653	2	92328327	-	1
cg13999330	5	143331103	-	1
cg09632273	17	36074339	-	1
cg24838305	7	46936168	-	1
cg26476595	17	25116774	-	1
cg04788956	8	108003083	-	1
cg14584159	7	142790931	-	1
cg03312703	1	134616992	-	1
cg06680921	7	26713368	-	1
cg06266993	11	97681715	-	1
cg00267012	1	11686973	-	1
cg15913680	7	104351011	-	1
cg25645657	13	117018020	-	1
cg23734759	1	186941905	-	1
cg07082452	14	69004499	-	1
cg05449830	X	105449884	-	1
cg04605084	5	108831512	-	1
cg21855944	11	96351534	-	1
cg10414269	9	105617126	-	1
cg18908524	19	7066229	-	1
cg16602504	17	90216288	-	1
cg04419610	7	47730821	-	1
cg22369786	14	105385530	-	1
cg12077322	7	143415674	-	1
cg22321892	15	86158614	-	1
cg12284142	X	73708498	-	1
cg25751158	7	81118293	-	1
cg18496502	7	26414616	-	1
cg12972643	16	32134609	-	1
cg07562135	7	29990637	-	1
cg26140688	16	91765495	-	1
cg12514620	4	108592075	-	1
cg02574526	6	89762668	-	1
cg08979686	2	167411314	-	1
cg25977493	3	68201789	-	1
cg21333217	6	117856412	-	1
cg20973743	2	127821711	-	1
cg05835276	10	129547664	-	1
cg13732589	2	29402941	-	1
cg06816718	12	104327312	-	1
cg14455366	4	83867384	-	1
cg21451265	3	122021497	-	1
cg23209537	5	145657482	-	1
cg25027798	18	37619457	-	1
cg26010095	4	110536824	-	1
cg00586365	11	53581898	-	1
cg26777760	X	53128627	-	1
cg00502035	11	70999662	-	1
cg16876647	17	86265243	-	1
cg24032214	7	3651370	-	1
cg13327466	2	62982865	-	1
cg10438011	14	105389308	-	1
cg09599130	19	47147998	-	1
cg16004390	10	77429602	-	1
cg17913274	2	92381757	-	1
cg24368383	4	158707028	-	1
cg21944491	7	28459430	-	1
cg25365214	14	23686478	-	1
cg01320491	9	112093843	-	1
cg10711996	18	6595502	-	1
cg03586390	19	6554960	-	1
cg04400147	14	29254551	-	1
cg01444206	17	27669251	-	1
cg03181248	2	74344634	-	1
cg03588460	19	33324449	-	1
cg08992581	2	75778760	-	1
cg27168133	16	32134361	-	1
cg16387669	6	39374926	-	1
cg10162691	11	102937925	-	1
cg00569091	4	153598606	-	1
cg10088527	6	84540018	-	1
cg21860679	10	100790072	-	1
cg07015911	11	97697052	-	1
cg24770638	X	104597656	-	1
cg08005774	4	142752025	-	1
cg18684142	11	97670614	-	1
cg02862674	17	47058095	-	1
cg04798095	2	183036694	-	1
cg10438649	15	37179651	-	1
cg20276511	17	33267954	-	1
cg24442740	4	135399423	-	1
cg21164975	17	49416925	-	1
cg11381282	14	55867506	-	1
cg16000599	16	19181529	-	1
cg06724588	8	91023703	-	1
cg27016990	15	67252852	-	1
cg13562841	11	119466843	-	1
cg27424226	15	80223609	-	1
cg02675502	1	75787467	-	1
cg05884032	18	82157677	-	1
cg27051937	17	27778630	-	1
cg07974531	11	76326067	-	1
cg16490096	4	125153996	-	1
cg07281948	10	129564743	-	1
cg20003050	11	27246019	-	1
cg13385521	11	81173582	-	1
cg12869958	19	4362747	-	1
cg09362543	4	109708846	-	1
cg06350203	11	84629154	-	1
cg02697246	5	120639430	-	1
cg21503799	8	96010058	-	1
cg05462328	2	72575150	-	1
cg00381697	7	16983990	-	1
cg00682458	17	48088902	-	1
cg04224864	1	159016494	-	1
cg07791997	7	103256086	-	1
cg02991338	12	50555299	-	1
cg03568975	7	81118728	-	1
cg19504123	2	27178782	-	1
cg01986502	3	42273462	-	1
cg17681516	17	86146195	-	1
cg13269449	2	34946794	-	1
cg08023020	17	25344929	-	1
cg13875012	4	151111679	-	1
cg09213403	7	130619076	-	1
cg07910050	17	35902184	-	1
cg14341953	4	42473398	-	1
cg20133326	19	4668563	-	1
cg03775871	17	47553173	-	1
cg06008912	1	51972715	-	1
cg26106778	17	34975711	-	1
cg14558639	7	32179075	-	1
cg21582570	3	106762686	-	1
cg04477010	8	26201364	-	1
cg05156850	6	72534664	-	1
cg19928597	5	137632076	-	1
cg02183231	17	45298728	-	1
cg13874817	9	98544916	-	1
cg25924096	4	22039410	-	1
cg18130905	18	22289682	-	1
cg25338254	13	45578822	-	1
cg11017382	13	105710453	-	1
cg15507730	2	117856986	-	1
cg22071344	17	90216263	-	1
cg15721666	5	117791283	-	1
cg24842967	3	90055514	-	1
cg07233159	18	53361718	-	1
cg05758010	13	93650318	-	1
cg00946032	1	138097853	-	1
cg26375057	9	92798022	-	1
cg16096096	11	21496550	-	1
cg11814826	11	79691609	-	1
cg25650110	16	18523385	-	1
cg04657224	14	62468504	-	1
cg10569606	6	128798754	-	1
cg27437944	3	34643074	-	1
cg12802921	16	17244491	-	1
cg13716208	15	80631338	-	1
cg24902139	17	38032929	-	1
cg19926434	12	79808568	-	1
cg01708711	5	138562715	-	1
cg06380923	17	25127132	-	1
cg17926458	14	114726632	-	1
cg15599146	17	5561158	-	1
cg15714321	16	96010017	-	1
cg01316745	17	44883847	-	1
cg13837097	14	45302583	-	1
cg12329516	2	92712031	-	1
cg18395327	1	76859880	-	1
cg23955684	17	51807736	-	1
cg22787311	8	19852848	-	1
cg09570585	6	38987044	-	1
cg01353608	5	44709124	-	1
cg25923056	7	28295697	-	1
cg05898042	19	29201499	-	1
cg10322510	16	11582527	-	1
cg01956624	1	87636720	-	1
cg25664021	10	129571829	-	1
cg27411091	4	158045864	-	1
cg01246390	4	117481092	-	1
cg12026629	12	114921248	-	1
cg23582836	15	104466456	-	1
cg14219291	7	136205042	-	1
cg02495413	11	117764484	-	1
cg06210197	14	67020908	-	1
cg16426221	4	35137638	-	1
cg00299737	8	89750024	-	1
cg05029822	7	146933222	-	1
cg16113298	2	107284750	-	1
cg04028315	12	120918917	-	1
cg26717995	14	19982847	-	1
cg13876222	2	26791088	-	1
cg21384883	X	8174622	-	1
cg12803572	11	90143026	-	1
cg00879184	2	18234974	-	1
cg03413835	17	27755380	-	1
cg24222746	2	49715837	-	1
cg07843568	10	81345919	-	1
cg23167035	18	36497072	-	1
cg21322241	18	83740258	-	1
cg26332175	X	140563026	-	1
cg04105760	2	74344686	-	1
cg10329345	4	119368614	-	1
cg14693555	8	89432170	-	1
cg21035356	12	85121924	-	1
cg09211893	12	110536665	-	1
cg22068068	10	110008738	-	1
cg23224511	10	82691057	-	1
cg24365088	6	115653761	-	1
cg09049672	11	44470354	-	1
cg27600205	3	46176578	-	1
cg12894709	18	36931998	-	1
cg04287931	5	98975678	-	1
cg15714776	11	30552752	-	1
cg09033783	X	75975588	-	1
cg14007067	18	82157493	-	1
cg25561581	15	86159559	-	1
cg05503916	11	119042696	-	1
cg09440095	8	68258257	-	1
cg06554744	11	61679759	-	1
cg12520549	2	62743867	-	1
cg17318297	13	107452531	-	1
cg15786972	19	4326897	-	1
cg11755867	8	109246062	-	1
cg19877581	10	125157485	-	1
cg11424597	4	119621007	-	1
cg05784108	5	120573612	-	1
cg23276047	19	56677821	-	1
cg23555471	5	123109107	-	1
cg04185893	3	122021511	-	1
cg26139303	13	97102124	-	1
cg05694921	4	134160069	-	1
cg09910967	10	18164530	-	1
cg09649347	19	58078115	-	1
cg19127360	1	95055299	-	1
cg01382474	9	98154549	-	1
cg06784429	12	115577582	-	1
cg04054593	9	44059044	-	1
cg04334417	2	107008100	-	1
cg04719435	9	44023153	-	1
cg13212283	10	129535030	-	1
cg05359376	11	78760392	-	1
cg24899767	11	117454667	-	1
cg26225025	3	131898523	-	1
cg17880859	X	167871049	-	1
cg23197945	19	44793970	-	1
cg05240381	7	147318474	-	1
cg17964510	2	74344658	-	1
cg24806294	15	77655579	-	1
cg08756778	13	117018046	-	1
cg08979194	19	42678047	-	1
cg23535950	19	42328856	-	1
cg02196694	4	7072897	-	1
cg00400832	6	6918202	-	1
cg00019841	18	75002116	-	1
cg01940181	4	157532854	-	1
cg17286258	1	56150510	-	1
cg18079845	6	86070001	-	1
cg12920393	13	22234529	-	1
cg07532542	6	101193800	-	1
cg12530191	9	123877065	-	1
cg24813704	17	35166270	-	1
cg06690459	16	44234203	-	1
cg05208399	17	25579703	-	1
cg25720804	11	33696371	-	1
cg01251131	X	173904713	-	1
cg14207210	11	88601965	-	1
cg07871947	2	167469521	-	1
cg10906729	11	97670618	-	1
cg12009516	7	20274778	-	1
cg20246315	17	38046861	-	1
cg00371107	4	136131398	-	1
cg27297626	12	5272916	-	1
cg02641990	4	104403356	-	1
cg08102602	6	127049064	-	1
cg02790620	4	155121566	-	1
cg13270464	1	76574812	-	1
cg07211472	5	145041468	-	1
cg03754195	X	39650847	-	1
cg17636077	11	108675253	-	1
cg23429746	X	103934809	-	1
cg04325880	18	36842015	-	1
cg11737742	3	109524745	-	1
cg16349206	19	9104088	-	1
cg27133880	19	5669990	-	1
cg03780927	9	45334537	-	1
cg25987077	2	155556475	-	1
cg15894722	15	104564255	-	1
cg22926029	11	79861981	-	1
cg15082394	17	27667459	-	1
cg01651570	12	113996006	-	1
cg24487027	19	37006872	-	1
cg01353065	8	107915981	-	1
cg26764972	X	104597646	-	1
cg01805347	4	125918702	-	1
cg15172734	14	24567434	-	1
cg19642230	7	4711087	-	1
cg18815943	4	116932998	-	1
cg18892424	7	140055679	-	1
cg00118719	12	60527200	-	1
cg01678084	9	65051957	-	1
cg14754787	11	85744311	-	1
cg04375213	6	121122842	-	1
cg16865446	2	107296547	-	1
cg24446586	6	53002039	-	1
cg06177522	2	38976585	-	1
cg27529944	15	77741331	-	1
cg16002305	12	108574526	-	1
cg04813639	9	91312923	-	1
cg03498913	2	71583034	-	1
cg25317585	14	123982334	-	1
cg18503615	12	87135611	-	1
cg20120430	14	19491750	-	1
cg19091677	8	58913002	-	1
cg24404479	7	70213955	-	1
cg26616078	6	38697979	-	1
cg00304629	11	20153644	-	1
cg21472783	12	77938926	-	1
cg26112893	4	153470864	-	1
cg22569836	2	122595478	-	1
cg06785624	15	77306786	-	1
cg14460003	2	155847334	-	1
cg00243547	18	8005930	-	1
cg15965006	17	35842595	-	1
cg06734027	X	49995083	-	1
cg10101470	5	107824743	-	1
cg00015930	4	118019018	-	1
cg02325951	12	101261655	-	1
cg02231404	2	184495493	-	1
cg00478198	X	7411084	-	1
cg16805117	13	21701028	-	1
cg19240678	9	29219315	-	1
cg00940287	X	62496779	-	1
cg06274671	8	91023378	-	1
cg06499652	7	116357538	-	1
cg15243024	5	31953845	-	1
cg13250388	15	81231500	-	1
cg02344911	15	104520535	-	1
cg09236176	11	120281565	-	1
cg00417421	2	172217700	-	1
cg05977669	6	53002031	-	1
cg03604796	6	35423451	-	1
cg06871798	4	132284425	-	1
cg01863808	14	53800186	-	1
cg13739279	17	68321785	-	1
cg15316716	14	69704639	-	1
cg20276947	11	122572834	-	1
cg26059153	2	142489777	-	1
cg04398451	11	61423905	-	1
cg26870093	8	126027965	-	1
cg24428002	11	71304302	-	1
cg15149866	15	38888357	-	1
cg09219451	6	53001084	-	1
cg09442458	3	9386447	-	1
cg03740978	18	15407662	-	1
cg04253816	11	70953867	-	1
cg23499194	10	82717313	-	1
cg13407975	8	72114968	-	1
cg22871947	14	30776861	-	1
cg09125402	15	77876392	-	1
cg16555755	2	105292184	-	1
cg10095226	1	138454728	-	1
cg10428279	2	128645329	-	1
cg05336094	4	126834657	-	1
cg10550166	2	114013722	-	1
cg22376822	9	49553134	-	1
cg19149410	11	95978900	-	1
cg07206010	X	75949003	-	1
cg16136038	15	100759574	-	1
cg06296107	19	42716831	-	1
cg12875775	19	6565043	-	1
cg12773325	7	146141040	-	1
cg07590839	1	88824775	-	1
cg08376191	3	70373296	-	1
cg15480114	17	35912624	-	1
cg27193021	7	117195361	-	1
cg03127034	17	49421685	-	1
cg22839729	11	89334226	-	1
cg15511625	6	115653797	-	1
cg25320562	5	26032812	-	1
cg16447652	11	90580698	-	1
cg14839351	18	26280694	-	1
cg20724004	5	31599436	-	1
cg13818726	7	86497259	-	1
cg09526712	17	25930764	-	1
cg12614029	7	146141044	-	1
cg04813781	1	88824751	-	1
cg06981817	18	70522946	-	1
cg17160984	7	140698193	-	1
cg12339424	17	76301920	-	1
cg23428507	3	154899861	-	1
cg15116677	18	75042316	-	1
cg06862374	1	76185639	-	1
cg02433018	3	151640809	-	1
cg26502263	5	67947958	-	1
cg08825223	14	23746516	-	1
cg22198907	11	52267644	-	1
cg16020249	4	135370868	-	1
cg00661399	17	35680332	-	1
cg14036868	17	81933953	-	1
cg01966335	13	56935478	-	1
cg07380496	13	101835003	-	1
cg24922817	7	26001726	-	1
cg09288658	2	73343999	-	1
cg20623036	7	17573152	-	1
cg03515557	15	49527654	-	1
cg02565068	17	7629954	-	1
cg06291428	2	85854336	-	1
cg08163785	5	112681717	-	1
cg19210770	1	76859862	-	1
cg03056854	4	141531970	-	1
cg25860425	19	6314409	-	1
cg10530883	13	73705274	-	1
cg06348377	15	81506963	-	1
cg04946721	11	107944295	-	1
cg08089301	11	97697071	-	1
cg09818502	15	68155967	-	1
cg19194595	X	20883316	-	1
cg12560877	9	31533495	-	1
cg05525812	2	75817885	-	1
cg05067991	5	125480853	-	1
cg01354921	15	100922426	-	1
cg06508445	18	53361481	-	1
cg25896944	X	160276454	-	1
cg05743982	11	76914032	-	1
cg07775855	12	82120447	-	1
cg21639988	11	122336756	-	1
cg04548513	18	38699844	-	1
cg08743881	11	79861964	-	1
cg02195366	X	173904684	-	1
cg15785868	5	116903645	-	1
cg12534150	18	34878984	-	1
cg15449899	4	125153986	-	1
cg16528022	12	78391514	-	1
cg02567756	9	101124885	-	1
cg13834146	9	57599000	-	1
cg05222995	5	122082495	-	1
cg22330763	17	47108447	-	1
cg15592945	1	184056273	-	1
cg17830061	18	59001477	-	1
cg09754110	4	151896445	-	1
cg24377657	2	111367877	-	1
cg02544684	2	176433054	-	1
cg16510127	3	90089193	-	1
cg21229135	12	85183549	-	1
cg26687844	6	17540038	-	1
cg27441689	2	121315350	-	1
cg14974749	6	52957889	-	1
cg08384999	X	12656639	-	1
cg07573727	12	86213408	-	1
cg17159093	1	58924746	-	1
cg17087331	7	132561938	-	1
cg12521678	X	76438398	-	1
cg03327386	17	68391762	-	1
cg01506399	11	95559231	-	1
cg21781916	5	125480652	-	1
cg17831269	4	155365697	-	1
cg20826416	17	36182297	-	1
cg16764494	9	46276946	-	1
cg25333258	11	6046561	-	1
cg15257930	X	173904715	-	1
cg04881720	2	184496102	-	1
cg12704708	X	7612265	-	1
cg25691834	5	137696718	-	1
cg00706674	6	102522526	-	1
cg14945867	14	45205763	-	1
cg09848218	12	115100876	-	1
cg26834624	5	146135665	-	1
cg18058532	2	107284769	-	1
cg06359703	4	122372875	-	1
cg27343663	11	121732784	-	1
cg21333147	2	171472646	-	1
cg03846926	2	18219056	-	1
cg22488975	1	154700365	-	1
cg15603959	14	29095485	-	1
cg02172150	5	133897700	-	1
cg11460331	17	82771190	-	1
cg02313829	7	102345158	-	1
cg02985724	1	175831439	-	1
cg24360733	13	117018063	-	1
cg13361007	1	44985442	-	1
cg22148191	5	117989335	-	1
cg23025893	16	20291235	-	1
cg03505148	10	129097299	-	1
cg09366730	5	35028420	-	1
cg06316695	17	34974571	-	1
cg09249800	4	155262784	-	1
cg05643303	15	104520147	-	1
cg23888281	4	119057127	-	1
cg14457439	7	113247252	-	1
cg07758077	3	90972318	-	1
cg20710888	4	35476714	-	1
cg17623341	2	156899849	-	1
cg06584112	8	119144394	-	1
cg12086936	2	107284600	-	1
cg16652621	4	135671827	-	1
cg13406423	15	45088957	-	1
cg24330922	17	37039225	-	1
cg10832012	5	25119240	-	1
cg10491652	3	90085056	-	1
cg13544847	14	69002216	-	1
cg05640558	5	137316579	-	1
cg07143083	5	133897553	-	1
cg09596958	10	129096539	-	1
cg25149069	8	128474223	-	1
cg03578331	2	61886544	-	1
cg12244464	15	80071251	-	1
cg18459189	2	115938267	-	1
cg02974928	1	157701523	-	1
cg02197303	5	35706611	-	1
cg24203851	10	40949713	-	1
cg10192893	5	68427726	-	1
cg18958339	9	31976052	-	1
cg08599635	8	117127589	-	1
cg01585322	10	118355865	-	1
cg12843022	2	93845617	-	1
cg02036832	17	25127125	-	1
cg26875450	3	97541746	-	1
cg13834844	19	45480149	-	1
cg02451362	11	122372147	-	1
cg19092105	7	83659632	-	1
cg16590151	9	89801413	-	1
cg27049517	7	30309789	-	1
cg01697719	16	18882990	-	1
cg25034117	11	109287153	-	1
cg11859641	14	69370624	-	1
cg24552876	X	76868210	-	1
cg08941714	15	100411265	-	1
cg06219103	19	7078607	-	1
cg13872831	9	109206608	-	1
cg19406975	11	59232745	-	1
cg12137402	X	103133830	-	1
cg23508333	16	94101509	-	1
cg02611097	13	85491846	-	1
cg17843418	11	120875968	-	1
cg03056321	X	105265103	-	1
cg11757357	7	140694487	-	1
cg14539516	X	49709651	-	1
cg03053914	1	164057836	-	1
cg22896493	3	109662087	-	1
cg11407741	2	9938994	-	1
cg06674527	9	66459623	-	1
cg15588177	4	158877714	-	1
cg23412630	17	27667468	-	1
cg00799121	11	52695500	-	1
cg18006085	11	95978897	-	1
cg09247981	19	47979812	-	1
cg05180847	18	36472942	-	1
cg20650693	11	97441313	-	1
cg19745637	4	102389872	-	1
cg07169368	13	96514804	-	1
cg06291328	11	80431039	-	1
cg03902214	12	77937836	-	1
cg20434586	17	47992468	-	1
cg15784006	5	146102324	-	1
cg02707552	7	47014615	-	1
cg15396686	5	36198412	-	1
cg10126715	4	127684543	-	1
cg00824109	6	127229003	-	1
cg13635262	14	32423668	-	1
cg08186362	2	182911849	-	1
cg11326968	10	71453691	-	1
cg08502239	11	68736227	-	1
cg21834061	17	38399224	-	1
cg15932738	6	127049075	-	1
cg06324983	3	107707325	-	1
cg20585869	14	67019837	-	1
cg22644163	5	140036067	-	1
cg04768697	10	79896778	-	1
cg01180479	19	5758234	-	1
cg14906304	2	73547692	-	1
cg02147028	11	103460176	-	1
cg24008929	17	35071182	-	1
cg04170451	18	8005936	-	1
cg00226545	8	93819203	-	1
cg21487830	11	95559366	-	1
cg10774155	5	132524722	-	1
cg20116491	11	117033144	-	1
cg13934266	9	76786095	-	1
cg04913160	7	81821484	-	1
cg08304084	8	91009231	-	1
cg11558850	19	43121677	-	1
cg11358565	4	111929493	-	1
cg04718234	3	19948035	-	1
cg20357628	2	180934468	-	1
cg26573797	8	111114919	-	1
cg07101782	9	112990325	-	1
cg17386710	5	134034995	-	1
cg14525473	5	33991593	-	1
cg03632832	15	103996534	-	1
cg11364468	5	139704572	-	1
cg25924583	11	86584666	-	1
cg01451391	11	91685221	-	1
cg22783100	2	33263383	-	1
cg02517134	16	64852792	-	1
cg22204479	2	149243349	-	1
cg17978996	10	44103711	-	1
cg00198102	3	98570695	-	1
cg20362529	5	35849255	-	1
cg05191700	18	35410745	-	1
cg19332710	2	166401073	-	1
cg07659240	X	73194732	-	1
cg13612083	10	29556176	-	1
cg14859047	9	103953277	-	1
cg27240008	18	83740262	-	1
cg10723146	12	78279631	-	1
cg17243637	4	119566923	-	1
cg14418275	19	4984615	-	1
cg08018585	14	74428345	-	1
cg13802316	7	147960526	-	1
cg18584265	10	79730969	-	1
cg12030788	6	29854214	-	1
cg05390437	11	123105702	-	1
cg14871385	16	18523356	-	1
cg14639847	15	104507250	-	1
cg21200656	2	149243193	-	1
cg03693760	4	151111438	-	1
cg03167339	5	142529510	-	1
cg03001463	1	58118668	-	1
cg00010954	8	94084451	-	1
cg11667020	2	149243166	-	1
cg06699461	7	140616441	-	1
cg12500891	2	86128080	-	1
cg13766489	2	30760454	-	1
cg12963084	4	142325615	-	1
cg10207277	15	49526793	-	1
cg05232576	2	132399898	-	1
cg25652824	18	61867863	-	1
cg21196659	19	4796993	-	1
cg00005306	7	130791744	-	1
cg23015696	16	26526143	-	1
cg21638108	8	71649996	-	1
cg10823804	4	132452810	-	1
cg23983671	18	82141603	-	1
cg14851108	14	32935589	-	1
cg05353133	8	126424411	-	1
cg03627705	11	4701205	-	1
cg05264760	7	46935788	-	1
cg04985273	8	108859787	-	1
cg04576568	1	76858622	-	1
cg14310499	X	54741784	-	1
cg09010067	11	81671739	-	1
cg08269394	4	150982950	-	1
cg18705909	18	38409691	-	1
cg11839979	X	147217435	-	1
cg22604316	4	117983028	-	1
cg27518993	9	108003582	-	1
cg00781875	3	89879937	-	1
cg11018357	11	70419854	-	1
cg26369667	9	8136692	-	1
cg17487170	11	53095062	-	1
cg14768335	2	71495998	-	1
cg25967157	2	124604889	-	1
cg02075410	3	88071093	-	1
cg12340868	14	32423660	-	1
cg02847589	4	139480877	-	1
cg01386294	11	59877806	-	1
cg20664636	11	76299112	-	1
cg19567046	11	102721095	-	1
cg12273770	7	92146288	-	1
cg18844144	14	53341531	-	1
cg11338643	17	8606098	-	1
cg22913933	11	97660882	-	1
cg11054924	12	3340928	-	1
cg05822022	10	130732183	-	1
cg22120094	15	58558556	-	1
cg25953239	2	75777190	-	1
cg25019126	3	131898852	-	1
cg10100747	12	83789608	-	1
cg04456021	11	98418804	-	1
cg06690735	17	37448948	-	1
cg05906144	7	135395200	-	1
cg17853575	4	110910715	-	1
cg03306374	7	125520740	-	1
cg16844989	2	162825756	-	1
cg13567870	10	76638628	-	1
cg08802203	1	88824791	-	1
cg02742906	8	12614586	-	1
cg07044548	14	69464559	-	1
cg02014853	17	38247100	-	1
cg12245706	6	85628132	-	1
cg23449010	2	183843989	-	1
cg23950688	2	120735870	-	1
cg04072768	11	30705875	-	1
cg14658804	11	35636707	-	1
cg13768953	11	71088261	-	1
cg25832771	1	15095001	-	1
cg09568217	11	70894885	-	1
cg19547972	5	137426766	-	1
cg08406370	7	125520246	-	1
cg01812826	15	58557780	-	1
cg11523538	1	180707340	-	1
cg11255394	15	104451313	-	1
cg04148091	8	119583575	-	1
cg04101060	13	56931074	-	1
cg07802900	11	122527451	-	1
cg02980631	17	4968693	-	1
cg03717570	11	117291035	-	1
cg24151352	13	32313124	-	1
cg04530992	2	72394685	-	1
cg26639039	2	167469537	-	1
cg07608565	7	4490605	-	1
cg20086579	9	22598059	-	1
cg22466171	3	141015875	-	1
cg06127256	8	110914135	-	1
cg17158618	10	122852029	-	1
cg20014819	11	115266273	-	1
cg04807900	1	130278239	-	1
cg24664570	2	60527046	-	1
cg24829313	19	7350646	-	1
cg21245132	2	26782929	-	1
cg18469550	8	73075763	-	1
cg03037150	15	104520150	-	1
cg19401340	11	88601963	-	1
cg19589652	7	4954206	-	1
cg11301556	2	167469523	-	1
cg04937080	4	105266395	-	1
cg18425696	12	74633523	-	1
cg04685880	7	4942503	-	1
cg22614239	9	92819992	-	1
cg20608783	4	132269579	-	1
cg17553300	14	26565600	-	1
cg06524757	14	97544333	-	1
cg05882782	19	9059669	-	1
cg19593285	2	156894057	-	1
cg27432847	3	129965351	-	1
cg16836056	3	42273346	-	1
cg00329154	7	140695042	-	1
cg11791136	7	26331710	-	1
cg16095795	1	76891679	-	1
cg03143742	16	18075823	-	1
cg09503194	15	83087067	-	1
cg19788831	15	97070129	-	1
cg08813197	8	111112976	-	1
cg05279076	15	38888366	-	1
cg02466008	15	28172612	-	1
cg03402994	5	110830016	-	1
cg24599205	3	109524759	-	1
cg07648749	12	57953871	-	1
cg17427639	4	140926910	-	1
cg23877401	5	125479534	-	1
cg27188115	8	96048903	-	1
cg15007959	7	46394949	-	1
cg13355248	11	121273161	-	1
cg18020679	17	34982425	-	1
cg19226007	11	104432259	-	1
cg11229533	17	82988312	-	1
cg23398076	11	19238644	-	1
cg26930643	4	116411262	-	1
cg06684987	8	14455372	-	1
cg23946286	5	142059720	-	1
cg04591732	11	122013829	-	1
cg16557308	4	110910708	-	1
cg25610245	12	67720553	-	1
cg00744351	11	71690486	-	1
cg22361816	17	35006859	-	1
cg16956543	15	86158612	-	1
cg26031047	15	61729960	-	1
cg13244241	19	45554415	-	1
cg14508643	3	89447245	-	1
cg18432864	9	46873227	-	1
cg06632207	15	104198765	-	1
cg14048780	13	52622576	-	1
cg03027977	6	38986836	-	1
cg06644124	1	139266809	-	1
cg17921464	10	129096530	-	1
cg20548934	1	176735309	-	1
cg08709073	13	107452619	-	1
cg08478074	3	109662085	-	1
cg23178322	11	70686381	-	1
cg02886837	11	53581905	-	1
cg11186981	X	73708520	-	1
cg25474442	15	77058008	-	1
cg19767580	8	90673274	-	1
cg10081138	11	70616555	-	1
cg04387175	8	124817069	-	1
cg26362079	14	68716333	-	1
cg13513622	6	121428968	-	1
cg23840860	1	95464005	-	1
cg22602002	3	118452551	-	1
cg25249207	7	5057701	-	1
cg13944175	17	18266840	-	1
cg24715260	11	122572366	-	1
cg09945103	11	72094501	-	1
cg22120095	9	109102174	-	1
cg21962423	5	122847915	-	1
cg25887069	15	80237878	-	1
cg09648315	13	105710444	-	1
cg20393860	17	27666856	-	1
cg06444178	15	27904685	-	1
cg14011486	4	136403672	-	1
cg24052530	4	119620905	-	1
cg27114138	15	60542704	-	1
cg03671443	13	21659457	-	1
cg00079216	6	127229012	-	1
cg20072171	14	10101264	-	1
cg10701252	14	26565475	-	1
cg18998860	13	56262170	-	1
cg17904852	9	110494270	-	1
cg12700788	11	116417344	-	1
cg05148373	2	81267571	-	1
cg26876680	4	133075528	-	1
cg24722405	18	36238374	-	1
cg03971469	X	96263669	-	1
[truncated: 17,225 more rows]
