# Supplementary material for: Usability of human Infinium MethylationEPIC BeadChip for mouse DNA methylation studies
Source: BMC Bioinformatics. 2017 Nov 15;18:486. doi: 10.1186/s12859-017-1870-y (PMC5688710; doi:10.1186/s12859-017-1870-y)
Supplement: Supplementary file 24 — LP_J_EPIC. (XLS 1810 kb) [file 12859_2017_1870_MOESM24_ESM.xls]

## Sheet: Mapinfo_19342
	CHR	Mapinfo	Strand	Infinium_Design_Type
cg01675618	3	91141238	-	1
cg08193650	17	86230628	-	1
cg11413800	8	86512173	-	1
cg22914934	7	101894902	-	1
cg06523030	15	49590924	-	1
cg25928603	1	58461065	-	1
cg04836978	X	106839191	-	1
cg04645063	17	24309508	-	1
cg05351940	1	75950499	-	1
cg00811777	17	35795320	-	1
cg22441074	11	76044878	-	1
cg16546279	11	103905857	-	1
cg09628838	11	83661902	-	1
cg25365565	6	139664748	-	1
cg13977827	4	84102483	-	1
cg27289462	12	105688231	-	1
cg13352750	6	53166907	-	1
cg08877293	19	5507526	-	1
cg17991604	9	96300173	-	1
cg08611470	19	47609415	-	1
cg24540710	11	96436318	-	1
cg08169020	12	82019137	-	1
cg05524529	11	44221632	-	1
cg23740135	17	49284088	-	1
cg22342925	15	77066848	-	1
cg19504702	11	58803667	-	1
cg11686940	7	66586747	-	1
cg06559364	17	27731604	-	1
cg08125081	4	153808584	-	1
cg25729807	15	100457600	-	1
cg19645734	15	100572849	-	1
cg14282180	17	89765816	-	1
cg10115987	1	77174422	-	1
cg17801860	9	104194143	-	1
cg06837355	8	126772737	-	1
cg16984619	7	109160553	-	1
cg04361145	2	35725341	-	1
cg19622078	4	135501044	-	1
cg14592406	5	117559606	-	1
cg03407756	16	44865004	-	1
cg05372365	6	84893904	-	1
cg11466301	8	109484561	-	1
cg22232120	18	8022729	-	1
cg06147822	2	177059920	-	1
cg22696982	2	76290606	-	1
cg05792022	3	53513861	-	1
cg22218911	3	92422120	-	1
cg06220235	16	11048158	-	1
cg21686797	17	37314110	-	1
cg18050295	6	92571383	-	1
cg00613914	10	61288392	-	1
cg20882208	3	42553360	-	1
cg25745773	2	157896280	-	1
cg25926008	10	41945023	-	1
cg26978172	17	36016656	-	1
cg18875435	17	33001213	-	1
cg12975464	3	53348354	-	1
cg07310671	8	122325335	-	1
cg00564759	7	130726489	-	1
cg25416230	6	48746444	-	1
cg10093679	19	5669443	-	1
cg08292112	5	66872909	-	1
cg20168230	4	128085544	-	1
cg19482025	9	33280789	-	1
cg03778388	10	109876787	-	1
cg15993795	10	121122386	-	1
cg27595582	7	93549186	-	1
cg26543180	6	127322523	-	1
cg06263372	18	26136547	-	1
cg11667683	5	9333428	-	1
cg03481131	4	64737959	-	1
cg24219929	9	70573944	-	1
cg00049718	3	105407863	-	1
cg11050601	13	71261919	-	1
cg04468543	13	96770284	-	1
cg10503284	14	56299908	-	1
cg12526346	6	139369993	-	1
cg14177917	1	37069074	-	1
cg24843246	8	3551955	-	1
cg17069313	8	47924255	-	1
cg07925619	11	101955527	-	1
cg26504197	13	75705565	-	1
cg24720192	17	81703708	-	1
cg04739647	2	75848336	-	1
cg09012513	8	34531311	-	1
cg27605355	11	118386983	-	1
cg10496350	12	83713049	-	1
cg09258813	8	27728306	-	1
cg21837669	10	88484154	-	1
cg08409804	5	125251701	-	1
cg08730747	16	4764231	-	1
cg24594830	10	112495987	-	1
cg17708456	3	31281052	-	1
cg01496648	8	107772989	-	1
cg06980387	13	85695305	-	1
cg00437048	13	6719628	-	1
cg07771338	16	19025587	-	1
cg18082337	9	93074416	-	1
cg16805150	5	146145077	-	1
cg12111170	14	14266729	-	1
cg21825840	19	5173984	-	1
cg10144604	2	177058712	-	1
cg11528849	2	80653175	-	1
cg03341723	17	34954949	-	1
cg23479730	12	110415641	-	1
cg04346261	17	82472806	-	1
cg01420426	4	122710799	-	1
cg05167251	2	75848339	-	1
cg23063716	9	58230445	-	1
cg11869721	7	124680301	-	1
cg15561583	11	22327419	-	1
cg03527353	2	107419338	-	1
cg12977696	11	76952877	-	1
cg07359369	2	120639393	-	1
cg02624737	15	77381052	-	1
cg04313601	7	114153020	-	1
cg19109729	8	123720111	-	1
cg09515097	16	4712001	-	1
cg12646972	1	138921306	-	1
cg22777520	17	35975136	-	1
cg13462935	3	91126436	-	1
cg26717983	1	23505120	-	1
cg19667082	15	90791035	-	1
cg04678743	6	31441266	-	1
cg04882273	8	101179130	-	1
cg02346313	3	53348360	-	1
cg25916282	2	75885391	-	1
cg04085768	3	130553273	-	1
cg14044874	6	93682530	-	1
cg15088000	7	28965558	-	1
cg25623174	10	81581749	-	1
cg21411075	2	128801799	-	1
cg16745091	1	121293690	-	1
cg03831465	2	105276992	-	1
cg17215497	2	26001430	-	1
cg06090630	17	77377779	-	1
cg09556632	4	123452826	-	1
cg12308391	9	50580507	-	1
cg11994584	X	97333181	-	1
cg05291069	7	136381502	-	1
cg01044722	11	69795490	-	1
cg05492845	19	7059941	-	1
cg21046967	11	99854509	-	1
cg17733353	2	27867465	-	1
cg03312572	12	36177742	-	1
cg13482308	4	45625874	-	1
cg27196194	10	82416455	-	1
cg24799921	14	22484984	-	1
cg22253255	11	70522309	-	1
cg24761507	11	85861118	-	1
cg09395572	19	42700616	-	1
cg03653137	17	34860381	-	1
cg10479082	6	54748761	-	1
cg03451670	1	91625859	-	1
cg24700222	3	148402290	-	1
cg20074371	9	117340607	-	1
cg16810054	2	157926892	-	1
cg27566289	11	96571240	-	1
cg01988539	13	93605254	-	1
cg07024996	5	31907093	-	1
cg27294054	7	4819488	-	1
cg11651961	11	31347132	-	1
cg26456022	15	8635988	-	1
cg14127398	4	32926582	-	1
cg04118306	14	69500451	-	1
cg07817883	4	132328684	-	1
cg05223760	X	7659078	-	1
cg05661612	X	39773214	-	1
cg17021559	14	21186291	-	1
cg01546568	6	79646049	-	1
cg13053914	5	138204709	-	1
cg11837181	4	157976919	-	1
cg22095507	8	37225147	-	1
cg10268491	6	110765860	-	1
cg21551704	13	94010653	-	1
cg05971891	1	44630356	-	1
cg08224646	8	107767712	-	1
cg02257300	7	20349045	-	1
cg23667405	17	36114907	-	1
cg14544505	18	68613191	-	1
cg22014887	5	35314063	-	1
cg15316734	6	127560312	-	1
cg15723222	11	86980091	-	1
cg10092265	11	70951860	-	1
cg01641792	9	21753619	-	1
cg17036062	X	96483813	-	1
cg25291396	2	34145103	-	1
cg24435866	3	91369560	-	1
cg16636935	18	21100745	-	1
cg02952918	5	118341502	-	1
cg17864357	15	80229322	-	1
cg19186145	17	87686689	-	1
cg05299650	15	100424927	-	1
cg08248516	6	53136774	-	1
cg27093143	7	31842753	-	1
cg19443023	11	121697240	-	1
cg06640637	2	166134433	-	1
cg20448966	11	122280833	-	1
cg19591512	9	104194147	-	1
cg03421073	11	52479272	-	1
cg13873889	17	36103809	-	1
cg15585318	14	29078139	-	1
cg11157771	11	74412007	-	1
cg11360931	17	36116198	-	1
cg00522555	9	21782977	-	1
cg00751785	X	18657964	-	1
cg00783945	1	134995908	-	1
cg17734803	4	101517127	-	1
cg25315731	17	30054081	-	1
cg19742111	19	4797761	-	1
cg14006463	6	127322725	-	1
cg04571321	7	30483861	-	1
cg08499046	2	107427686	-	1
cg16718678	19	6485340	-	1
cg04214350	1	138732818	-	1
cg14379462	2	27365174	-	1
cg17452291	5	9333414	-	1
cg20139338	19	6916276	-	1
cg18080819	7	148186847	-	1
cg00441027	1	94931983	-	1
cg20109541	16	67037613	-	1
cg21039708	14	49563517	-	1
cg25052737	6	24564507	-	1
cg07665466	9	101456612	-	1
cg05058672	11	106459391	-	1
cg17816390	8	27475469	-	1
cg06892439	17	37938588	-	1
cg07094533	1	89172257	-	1
cg23203698	12	5153404	-	1
cg16688031	18	36663061	-	1
cg26348180	16	30635080	-	1
cg01185682	11	91808118	-	1
cg06462727	4	125560206	-	1
cg25333181	6	118164138	-	1
cg00107914	17	36118803	-	1
cg18397073	7	26311133	-	1
cg13011604	9	112674226	-	1
cg01721429	8	87146911	-	1
cg25947544	14	13040337	-	1
cg21824343	11	76666121	-	1
cg01342411	8	113685489	-	1
cg23235460	16	24911852	-	1
cg00680003	17	36960271	-	1
cg09527731	11	54463087	-	1
cg03794219	2	32800346	-	1
cg20919680	1	77207418	-	1
cg24341236	X	76192568	-	1
cg01464969	5	34494602	-	1
cg20046608	11	87185951	-	1
cg19148137	6	31767421	-	1
cg27131953	5	25008694	-	1
cg21865157	4	144375822	-	1
cg03960952	10	113232320	-	1
cg21996137	13	46936630	-	1
cg26860994	6	29000088	-	1
cg22961278	5	100242226	-	1
cg06652112	16	30636220	-	1
cg22901100	17	49140066	-	1
cg26164681	6	30262549	-	1
cg18175036	13	105649705	-	1
cg26957677	10	53258944	-	1
cg01108400	2	30877205	-	1
cg16029875	1	136125747	-	1
cg17876581	8	78960237	-	1
cg01439340	11	122040937	-	1
cg02506324	19	4797124	-	1
cg08180952	9	58230442	-	1
cg10653296	14	124830021	-	1
cg05062854	17	31230853	-	1
cg08178756	15	87133997	-	1
cg04674734	6	54747939	-	1
cg22105332	17	38030999	-	1
cg07579618	X	147749961	-	1
cg06716807	5	31927242	-	1
cg22835709	2	121459874	-	1
cg22127730	4	154471791	-	1
cg23446033	2	19131354	-	1
cg14591280	5	132977700	-	1
cg01525669	8	8855380	-	1
cg16519705	4	155673755	-	1
cg01279418	8	125181496	-	1
cg26224223	7	38404798	-	1
cg05728201	5	88652880	-	1
cg20772300	11	117884848	-	1
cg02128325	18	36972133	-	1
cg08368788	6	4931508	-	1
cg15135704	4	144263815	-	1
cg03848676	15	80659745	-	1
cg04945331	9	101693832	-	1
cg26324606	13	65042614	-	1
cg19592439	9	100764982	-	1
cg02058918	4	47958333	-	1
cg22740006	19	4664883	-	1
cg16677019	11	105443124	-	1
cg26360961	6	126849907	-	1
cg15169878	15	79777376	-	1
cg09658576	6	39507602	-	1
cg07979106	14	123062056	-	1
cg20917706	14	72170584	-	1
cg19158325	11	69959860	-	1
cg12001355	13	114141425	-	1
cg20115868	2	71925640	-	1
cg18072802	5	76687185	-	1
cg19447973	17	80389073	-	1
cg05270634	11	103064444	-	1
cg19356389	17	34955372	-	1
cg13176715	16	5361425	-	1
cg04927889	14	12557465	-	1
cg08128826	1	141827322	-	1
cg06070960	9	104194317	-	1
cg18665732	19	33318303	-	1
cg18142615	9	33279359	-	1
cg11531628	4	135670362	-	1
cg08127858	17	25342881	-	1
cg22694153	4	118446029	-	1
cg06036563	7	142950001	-	1
cg13264311	3	132079458	-	1
cg18918349	10	43238415	-	1
cg14328683	2	25861747	-	1
cg21639435	8	73844480	-	1
cg13242392	15	8506325	-	1
cg02185531	1	89721157	-	1
cg19859323	X	59941744	-	1
cg22696073	17	35049133	-	1
cg12177793	14	57042388	-	1
cg04801617	10	86130077	-	1
cg00674395	11	70459505	-	1
cg15457037	2	184491543	-	1
cg27542366	7	116763817	-	1
cg12692042	18	21863648	-	1
cg02039267	19	60162267	-	1
cg16039964	11	71362225	-	1
cg20570761	11	100304234	-	1
cg23834494	10	118337235	-	1
cg22315440	4	110428509	-	1
cg06468969	11	109150691	-	1
cg15712577	5	131300892	-	1
cg25019648	11	116542441	-	1
cg14062745	11	20490726	-	1
cg11686722	2	118004157	-	1
cg15968297	5	34040232	-	1
cg05340339	4	139479600	-	1
cg20211779	2	105276868	-	1
cg05890285	6	115261391	-	1
cg07313502	2	25472433	-	1
cg26692294	13	71469941	-	1
cg08337312	2	172323018	-	1
cg10424330	8	111674939	-	1
cg20820767	4	119691283	-	1
cg04210573	X	105478565	-	1
cg07960450	11	7084399	-	1
cg13157098	15	8506288	-	1
cg25636132	15	100426122	-	1
cg00044463	1	155737246	-	1
cg26177966	7	26496372	-	1
cg12477716	11	97512311	-	1
cg06197760	13	39099430	-	1
cg23965099	1	90741145	-	1
cg23729501	3	149897701	-	1
cg22542300	13	39099443	-	1
cg03721993	12	112779404	-	1
cg12146864	10	129572730	-	1
cg23506944	11	78450832	-	1
cg25967745	12	110780227	-	1
cg18590015	10	18753431	-	1
cg02331143	4	122459396	-	1
cg00560671	14	59006225	-	1
cg00267862	5	145544598	-	1
cg21364278	2	68623740	-	1
cg07435294	19	5622013	-	1
cg04988476	16	29315852	-	1
cg06001237	2	184624158	-	1
cg10198271	2	175742521	-	1
cg14456207	3	105971917	-	1
cg09984392	15	60301442	-	1
cg17004212	14	62964222	-	1
cg14575155	2	34476720	-	1
cg02676375	11	33821022	-	1
cg10500218	1	158483845	-	1
cg08452456	11	98652008	-	1
cg01904414	7	138023870	-	1
cg18740769	13	87305270	-	1
cg13445984	17	21600943	-	1
cg27558234	12	74863911	-	1
cg22467364	8	25584223	-	1
cg01874084	10	130765262	-	1
cg02760300	7	99756800	-	1
cg09415883	19	5153914	-	1
cg16055035	13	44257068	-	1
cg08430409	15	100407793	-	1
cg07813495	9	53216068	-	1
cg12714180	4	127244186	-	1
cg17263061	5	31289554	-	1
cg13828701	12	3944642	-	1
cg23921699	15	100248898	-	1
cg11308211	2	72471662	-	1
cg07727358	5	110920130	-	1
cg25538602	11	104790728	-	1
cg09801353	7	148843729	-	1
cg13491481	14	13040334	-	1
cg18344660	13	9267516	-	1
cg12028548	2	154636574	-	1
cg24759859	19	11381169	-	1
cg13508402	6	29352956	-	1
cg01931502	1	174788740	-	1
cg13600489	12	58037806	-	1
cg15626629	X	104784123	-	1
cg25307665	6	53125689	-	1
cg07166360	9	101694756	-	1
cg18305324	17	36119908	-	1
cg10582804	2	123880087	-	1
cg09214456	11	5981897	-	1
cg02795432	1	61949949	-	1
cg00106093	17	27727461	-	1
cg20926035	17	87754792	-	1
cg05570827	4	131743176	-	1
cg10361922	11	102847197	-	1
cg02219962	14	22478453	-	1
cg09471527	17	27750654	-	1
cg13925683	1	75999290	-	1
cg18026225	11	104699888	-	1
cg01392544	2	14758744	-	1
cg18396275	11	104010118	-	1
cg25680638	19	61796771	-	1
cg00385863	4	122696175	-	1
cg14306734	18	26122258	-	1
cg24514230	7	105388781	-	1
cg07864323	16	21079380	-	1
cg26353862	7	114152867	-	1
cg03397389	4	129033986	-	1
cg15233711	7	116763824	-	1
cg19531507	9	46961820	-	1
cg18134734	7	104590215	-	1
cg14731407	9	22492225	-	1
cg27558594	4	32926561	-	1
cg02766820	10	129663138	-	1
cg09577841	9	79023940	-	1
cg06332339	9	59789603	-	1
cg05902531	10	128970229	-	1
cg24599249	5	4798528	-	1
cg00543073	11	24450388	-	1
cg16641060	X	38052036	-	1
cg23808946	17	87686675	-	1
cg08591265	11	89441070	-	1
cg23813514	14	35461352	-	1
cg23468927	19	4199999	-	1
cg00508498	2	105276984	-	1
cg14951598	17	49449150	-	1
cg16764637	6	53136760	-	1
cg26008390	17	85902008	-	1
cg22424284	3	102836253	-	1
cg02522760	19	46567329	-	1
cg22188945	11	76044863	-	1
cg25172243	X	62064917	-	1
cg03785696	6	53166239	-	1
cg05397514	3	91143432	-	1
cg02328660	4	157632323	-	1
cg15740366	6	29740025	-	1
cg22656750	11	36646231	-	1
cg00482994	17	35044278	-	1
cg25160286	6	53234919	-	1
cg04061117	6	115378767	-	1
cg23934404	8	12643461	-	1
cg24389389	3	53348390	-	1
cg18036763	15	86287866	-	1
cg08642014	7	29522550	-	1
cg00376019	14	31417623	-	1
cg09333532	11	23611391	-	1
cg25889711	19	45540016	-	1
cg06257136	11	104219671	-	1
cg11920325	11	79945335	-	1
cg16383389	3	125063706	-	1
cg26544363	2	107419169	-	1
cg04084364	17	82473346	-	1
cg01866162	8	107539367	-	1
cg10626768	10	113232331	-	1
cg14421860	3	118933601	-	1
cg01080375	12	83563257	-	1
cg12864721	14	22481776	-	1
cg19604444	12	78703722	-	1
cg02573857	7	30250609	-	1
cg16149238	12	5434207	-	1
cg09294629	8	4223589	-	1
cg12721145	3	133605161	-	1
cg23841819	1	135516813	-	1
cg00535430	16	4704140	-	1
cg09973986	10	129066316	-	1
cg20399260	7	116763814	-	1
cg16529483	X	77315345	-	1
cg05814800	12	105677749	-	1
cg08945214	7	66586735	-	1
cg17937222	5	125440098	-	1
cg26606397	10	119699545	-	1
cg12129080	7	141059208	-	1
cg02469607	13	25441332	-	1
cg18375296	11	122412034	-	1
cg11732282	2	54028269	-	1
cg24128593	10	4368937	-	1
cg06997305	2	95497272	-	1
cg09641689	8	94006435	-	1
cg21288693	14	71476333	-	1
cg11993636	11	96436057	-	1
cg13402773	7	47839355	-	1
cg18798853	16	95929847	-	1
cg22542420	11	104685483	-	1
cg02538342	7	125357887	-	1
cg08096854	11	95965038	-	1
cg26264232	6	53082509	-	1
cg08876130	15	100854514	-	1
cg07405849	5	31908700	-	1
cg11686528	11	77798790	-	1
cg13886231	15	80229295	-	1
cg15268691	19	46058265	-	1
cg00162191	6	50121313	-	1
cg10503751	4	145933006	-	1
cg16896847	15	77034422	-	1
cg14650175	15	74327557	-	1
cg25939742	7	17164659	-	1
cg06925975	4	138774708	-	1
cg13254080	18	36544137	-	1
cg15938266	5	102128317	-	1
cg09602577	9	38351752	-	1
cg23344688	2	18277315	-	1
cg16668534	17	24956103	-	1
cg26258074	6	127520600	-	1
cg02461391	8	118754067	-	1
cg24491553	2	121785270	-	1
cg12699044	5	122957771	-	1
cg19753794	7	46711364	-	1
cg24810439	5	120558862	-	1
cg14425564	2	38972059	-	1
cg16804899	5	32159337	-	1
cg03445006	19	6443048	-	1
cg22060817	10	31292770	-	1
cg02070685	8	121502335	-	1
cg19901889	10	119699555	-	1
cg11711420	13	118807512	-	1
cg14353137	1	10367717	-	1
cg01013653	19	29193383	-	1
cg21538190	1	175980774	-	1
cg07986385	17	35589240	-	1
cg17511933	1	121629384	-	1
cg16143176	4	8879767	-	1
cg16527491	12	59060021	-	1
cg26998856	17	28986434	-	1
cg13653195	15	100489730	-	1
cg25330147	6	29049780	-	1
cg13545763	11	96912464	-	1
cg24879595	12	71140821	-	1
cg05001009	17	93227281	-	1
cg25226874	10	118412038	-	1
cg23712980	2	155746609	-	1
cg11950383	16	92831434	-	1
cg04245693	10	37711128	-	1
cg03054277	11	60139926	-	1
cg04616401	18	35625118	-	1
cg15454066	19	10354079	-	1
cg02135464	12	112203834	-	1
cg24168641	9	59480267	-	1
cg06708432	10	129280744	-	1
cg25841847	2	95497274	-	1
cg01592198	7	45565808	-	1
cg15457058	4	117250545	-	1
cg00056719	15	104138115	-	1
cg26910651	8	34197087	-	1
cg20946504	5	88652847	-	1
cg14332444	3	152141644	-	1
cg13706058	9	89610759	-	1
cg02700369	7	17753678	-	1
cg01755467	8	33979053	-	1
cg01644623	12	86968450	-	1
cg06369833	7	28764625	-	1
cg20347665	X	105478735	-	1
cg21875234	16	11522162	-	1
cg25012556	13	49866753	-	1
cg15301489	14	64939660	-	1
cg05203659	16	11522135	-	1
cg10491460	4	152101845	-	1
cg09034774	9	63552012	-	1
cg00986824	3	109954898	-	1
cg12459542	3	106313146	-	1
cg04354879	11	104219909	-	1
cg05746407	8	122598657	-	1
cg11050908	2	30356874	-	1
cg09425753	2	171905583	-	1
cg22157255	4	99361277	-	1
cg04899896	5	99165207	-	1
cg12595013	9	93060581	-	1
cg10141377	11	99854899	-	1
cg06691214	1	66112246	-	1
cg14592474	5	19681835	-	1
cg19116006	2	177058783	-	1
cg05516489	15	104620561	-	1
cg00778995	1	43767839	-	1
cg19156483	2	65118892	-	1
cg19945202	6	120840681	-	1
cg03037622	9	108768110	-	1
cg10383019	7	112535291	-	1
cg04262392	17	25354440	-	1
cg23395398	17	46170689	-	1
cg10635194	3	107866646	-	1
cg10949322	18	3422300	-	1
cg13696942	7	51955638	-	1
cg03024619	6	101676259	-	1
cg09973102	8	125336791	-	1
cg05052194	4	158584827	-	1
cg07339181	10	122883276	-	1
cg23371278	19	44242573	-	1
cg10755973	2	38954200	-	1
cg05872702	15	6752589	-	1
cg15534364	X	105665882	-	1
cg15660669	16	78386154	-	1
cg13658921	1	131124990	-	1
cg27046659	14	21273031	-	1
cg21407839	16	96210830	-	1
cg08873940	7	45762292	-	1
cg02898094	6	6926684	-	1
cg16905926	1	164510049	-	1
cg16127683	2	120401788	-	1
cg14553506	16	21060559	-	1
cg21672855	15	69322896	-	1
cg21652524	12	87450197	-	1
cg07963363	4	14150574	-	1
cg13875536	2	29365530	-	1
cg11567041	2	5715335	-	1
cg09190824	5	94885952	-	1
cg07522644	17	48003837	-	1
cg11271505	14	21186602	-	1
cg25957240	2	3248138	-	1
cg15297110	3	137194728	-	1
cg21960381	5	35041267	-	1
cg15771763	5	102128299	-	1
cg14506196	19	44418015	-	1
cg05184586	11	102290898	-	1
cg27599792	18	38495960	-	1
cg15382538	13	100677749	-	1
cg03203603	11	88117903	-	1
cg22876092	14	35461350	-	1
cg03414764	7	86934841	-	1
cg26089573	11	76952858	-	1
cg25435146	7	3719915	-	1
cg01966787	1	12626991	-	1
cg21630368	7	93549456	-	1
cg08689931	5	9333411	-	1
cg26476852	6	53146566	-	1
cg11171235	13	59613297	-	1
cg08572394	13	97052581	-	1
cg16337939	7	84715801	-	1
cg05970014	13	56644544	-	1
cg17497049	7	5095414	-	1
cg02635948	19	9000892	-	1
cg06990796	11	36617697	-	1
cg15710638	11	120950287	-	1
cg04090147	13	114141444	-	1
cg04276951	11	102331653	-	1
cg02086094	5	36100159	-	1
cg06942701	2	62789534	-	1
cg20741134	1	158182612	-	1
cg22198823	19	4854845	-	1
cg27470027	19	7342577	-	1
cg04568842	6	127322719	-	1
cg05512505	8	4278871	-	1
cg11460727	14	71477411	-	1
cg23598212	7	146257280	-	1
cg13310671	2	170179740	-	1
cg14371731	14	26135107	-	1
cg12911732	4	112110381	-	1
cg07317551	4	125751854	-	1
cg21229886	10	113232289	-	1
cg23895041	1	37414653	-	1
cg10232654	11	97793465	-	1
cg08863848	6	53166090	-	1
cg25796016	17	8527961	-	1
cg01171898	7	101894908	-	1
cg27416312	7	129842042	-	1
cg04446303	16	4711725	-	1
cg03575974	7	30254508	-	1
cg07835293	1	173353824	-	1
cg16096176	1	91795806	-	1
cg03891929	19	33318291	-	1
cg19964638	13	55800208	-	1
cg14608422	14	21272908	-	1
cg03067574	7	17146697	-	1
cg05723499	18	35540315	-	1
cg03844923	3	98938505	-	1
cg26766798	17	25243766	-	1
cg11202785	3	124581876	-	1
cg06229867	10	127940657	-	1
cg14969015	4	120060991	-	1
cg01729717	14	111030259	-	1
cg13608733	7	112640400	-	1
cg12741345	3	91298981	-	1
cg25475603	11	53682104	-	1
cg19809499	4	117250602	-	1
cg10254000	16	18982539	-	1
cg03152602	11	100294055	-	1
cg25401220	17	30719123	-	1
cg25340241	5	23978467	-	1
cg22817039	13	110280964	-	1
cg03175975	1	122183124	-	1
cg08868202	4	131407263	-	1
cg12042503	12	114198986	-	1
cg15951188	11	70437783	-	1
cg01949684	17	35548662	-	1
cg03469079	15	80265595	-	1
cg00691830	2	118000943	-	1
cg05061393	1	76868461	-	1
cg08505456	2	75862748	-	1
cg15528519	7	31932817	-	1
cg06880930	8	96228855	-	1
cg24776350	11	70512194	-	1
cg03355998	9	93064162	-	1
cg12122509	11	76139878	-	1
cg13646020	5	68446724	-	1
cg10276404	11	20943030	-	1
cg03905758	8	58350571	-	1
cg16551732	8	62673435	-	1
cg24992007	11	106082849	-	1
cg27506254	1	3394786	-	1
cg16005818	4	154491074	-	1
cg23415789	11	87155034	-	1
cg12322617	8	108980530	-	1
cg00822571	19	32981447	-	1
cg00436183	13	46536968	-	1
cg01430372	11	101682963	-	1
cg16069971	4	35263200	-	1
cg20887442	7	105275359	-	1
cg05963618	11	44586354	-	1
cg06926934	7	73115487	-	1
cg05043908	5	150222207	-	1
cg05889979	6	86362757	-	1
cg02875395	2	17941584	-	1
cg03700449	10	88923003	-	1
cg13851843	7	48322689	-	1
cg15472170	4	151211011	-	1
cg20322375	10	107239141	-	1
cg27560182	4	136907369	-	1
cg03669907	2	106864335	-	1
cg05620842	7	36339284	-	1
cg10549986	12	27471047	-	1
cg04159381	4	110428638	-	1
cg17121176	10	43681084	-	1
cg22402902	11	76410614	-	1
cg11164537	11	60511711	-	1
cg17509220	8	85986310	-	1
cg01808706	2	121728431	-	1
cg03363567	11	88168068	-	1
cg11302943	19	43225404	-	1
cg14596338	16	4674652	-	1
cg26969942	11	104170641	-	1
cg14651363	X	138226525	-	1
cg21285782	3	91752028	-	1
cg12251659	5	125439931	-	1
cg27565880	11	76410582	-	1
cg09174502	9	31801811	-	1
cg12651540	7	82600499	-	1
cg05710997	13	118801253	-	1
cg25110106	3	110587812	-	1
cg13493749	13	49964211	-	1
cg19029301	2	155746607	-	1
cg15455979	15	103460822	-	1
cg13347257	6	115378533	-	1
cg01495907	14	57046914	-	1
cg10193870	12	85219650	-	1
cg27606567	9	124680416	-	1
cg21490597	3	129778061	-	1
cg13537801	11	122292372	-	1
cg15278043	6	31441290	-	1
cg06324957	9	23984418	-	1
cg01311064	14	100083427	-	1
cg13479780	17	49058997	-	1
cg24655222	5	31907200	-	1
cg06785746	11	105405692	-	1
cg18989243	3	105444982	-	1
cg18932798	19	47863500	-	1
cg03635671	18	36646519	-	1
cg26807935	18	36603680	-	1
cg06560524	14	66612024	-	1
cg11331678	2	167508790	-	1
cg04469303	16	99526886	-	1
cg26708817	3	130489348	-	1
cg07168124	14	21194678	-	1
cg23731212	3	77300269	-	1
cg13686537	2	27667828	-	1
cg06576393	19	42994623	-	1
cg11891579	11	45423226	-	1
cg13217064	9	101694728	-	1
cg20866375	11	74332929	-	1
cg05218311	7	99415250	-	1
cg04844543	9	112431295	-	1
cg20274783	5	137198979	-	1
cg11130778	13	56180316	-	1
cg14534739	17	34952429	-	1
cg11196350	12	105688170	-	1
cg19577984	12	92837930	-	1
cg21736089	10	82789690	-	1
cg20977426	4	118342697	-	1
cg19138755	17	30719137	-	1
cg20162381	6	130462820	-	1
cg14381623	2	26631966	-	1
cg26321013	11	100395335	-	1
cg04027548	6	145537370	-	1
cg12431729	4	122714873	-	1
cg17726795	7	31986353	-	1
cg22039234	1	39208643	-	1
cg00830626	15	83529028	-	1
cg12258307	16	91738195	-	1
cg17245135	13	85632984	-	1
cg06744574	4	113425687	-	1
cg12270738	4	142305420	-	1
cg05982686	11	87271632	-	1
cg19784903	11	98651716	-	1
cg26035323	4	119883992	-	1
cg10229294	5	122837571	-	1
cg19669107	15	5253396	-	1
cg17560586	6	39310286	-	1
cg03513246	18	22227416	-	1
cg15364725	19	36697088	-	1
cg12080431	10	129663126	-	1
cg20419307	10	108153146	-	1
cg12921614	14	51902403	-	1
cg08969532	19	43225247	-	1
cg22355463	8	80496965	-	1
cg03754311	4	141121289	-	1
cg02155287	13	13856324	-	1
cg08093892	8	73844486	-	1
cg13567392	10	45844870	-	1
cg00405060	16	4438435	-	1
cg26134646	10	61288468	-	1
cg04194674	11	99051800	-	1
cg27115721	12	12521786	-	1
cg25749432	19	4331456	-	1
cg13459498	2	165830137	-	1
cg25889750	5	91792792	-	1
cg14453281	12	110466934	-	1
cg00063567	11	31530270	-	1
cg11666140	15	102914758	-	1
cg13868216	15	80614636	-	1
cg21842944	5	147934637	-	1
cg02162462	17	85744487	-	1
cg19580241	6	53165902	-	1
cg12827637	12	82019040	-	1
cg23613205	1	183760298	-	1
cg03745431	1	184583654	-	1
cg17216478	4	140636764	-	1
cg15875860	15	80582233	-	1
cg07385362	17	25991019	-	1
cg18811597	4	108862971	-	1
cg10570838	4	136638475	-	1
cg15112458	5	23978460	-	1
cg18965377	4	32926540	-	1
cg13447391	5	34801521	-	1
cg13847987	2	32282242	-	1
cg14351882	2	25710397	-	1
cg09279412	5	139151511	-	1
cg12860092	2	60575121	-	1
cg14667685	4	126572770	-	1
cg02602423	12	34476346	-	1
cg04504441	11	53682143	-	1
cg16915653	7	147331499	-	1
cg07835437	4	159108995	-	1
cg21935113	19	7497317	-	1
cg26675876	14	64939264	-	1
cg14631690	13	75377623	-	1
cg08655589	6	93592971	-	1
cg02430183	13	50144339	-	1
cg23087992	3	35547890	-	1
cg24904436	15	78035155	-	1
cg13710595	2	120878503	-	1
cg13648682	2	27917236	-	1
cg00788067	18	91959901	-	1
cg19615304	12	25094342	-	1
cg26207141	1	90741133	-	1
cg18760837	17	36806936	-	1
cg27219874	8	107605669	-	1
cg07870982	8	117718988	-	1
cg03529432	6	53129603	-	1
cg22788002	X	97333162	-	1
cg04645545	19	46571820	-	1
cg05869392	14	21192552	-	1
cg00553487	7	26282307	-	1
cg06701726	X	54216647	-	1
cg05656590	3	31281063	-	1
cg26218726	5	125439937	-	1
cg22122361	5	99051323	-	1
cg22472154	5	34684590	-	1
cg14931631	2	75033124	-	1
cg26066277	11	122364243	-	1
cg24994156	8	108980532	-	1
cg15190599	13	24248485	-	1
cg10643578	4	32926527	-	1
cg27007008	17	36078816	-	1
cg11370512	5	122903139	-	1
cg23665973	1	76526161	-	1
cg07578663	2	9951735	-	1
cg27230711	19	46892424	-	1
cg12646252	X	138226537	-	1
cg23710795	2	177495767	-	1
cg11674844	4	136249019	-	1
cg07204662	19	6983600	-	1
cg14947478	2	158492890	-	1
cg21899276	X	139305774	-	1
cg20227255	17	48003844	-	1
cg09892203	11	109477790	-	1
cg20471297	12	113172770	-	1
cg10439765	2	167619825	-	1
cg09667001	10	80991797	-	1
cg25514273	14	98402289	-	1
cg14530259	2	32052252	-	1
cg07691180	19	5751694	-	1
cg07639739	X	97333162	-	1
cg19209911	7	139836160	-	1
cg13577493	9	109286296	-	1
cg10937890	2	70807230	-	1
cg19220099	16	18627896	-	1
cg20430847	4	158321262	-	1
cg01651170	1	58461051	-	1
cg05975845	2	169471296	-	1
cg27588646	13	100891285	-	1
cg03315484	18	35540608	-	1
cg09512322	7	131591445	-	1
cg11839944	7	48242374	-	1
cg19721680	1	182265807	-	1
cg07960629	4	32926534	-	1
cg15189866	4	136689955	-	1
cg12546181	7	48004814	-	1
cg14933266	11	80591787	-	1
cg13565492	17	48006668	-	1
cg11817453	17	34671446	-	1
cg22640114	1	184828135	-	1
cg04296578	4	119260401	-	1
cg16897634	4	32926543	-	1
cg22120063	13	100751382	-	1
cg10336131	19	5150465	-	1
cg13909534	11	52857653	-	1
cg19099050	6	115378764	-	1
cg10932068	16	18982519	-	1
cg01905589	4	136555601	-	1
cg20454517	5	30932394	-	1
cg05375728	4	105547030	-	1
cg00558702	6	141285596	-	1
cg08699206	5	34349319	-	1
cg10636447	2	154462267	-	1
cg09748975	5	38671519	-	1
cg25059646	4	137144904	-	1
cg22836359	6	127261564	-	1
cg24744425	1	137454997	-	1
cg10779674	10	130472045	-	1
cg20395646	5	125381916	-	1
cg22369787	2	117799504	-	1
cg24213507	6	112808680	-	1
cg18770669	6	128580186	-	1
cg23098168	3	110915506	-	1
cg01533258	12	106905164	-	1
cg19733867	15	77524443	-	1
cg07312954	3	92256529	-	1
cg08960156	7	121846331	-	1
cg13694576	2	107414069	-	1
cg25729445	17	38139091	-	1
cg22355031	X	102521892	-	1
cg22775593	X	73375841	-	1
cg05785344	X	49861723	-	1
cg24135606	11	71786697	-	1
cg00946507	11	117670189	-	1
cg13673779	18	74850476	-	1
cg26247646	4	152534763	-	1
cg26742815	18	35540310	-	1
cg01121770	11	76044860	-	1
cg02738256	2	18259240	-	1
cg05343811	12	87311495	-	1
cg01809675	11	33733898	-	1
cg11724493	17	34962060	-	1
cg17376041	11	30694019	-	1
cg13302166	11	69795568	-	1
cg17330672	11	3726774	-	1
cg26998842	11	121827525	-	1
cg23388714	18	71814533	-	1
cg26936311	6	22347153	-	1
cg12175172	9	65179127	-	1
cg09549726	7	60311836	-	1
cg04419618	X	59240113	-	1
cg21502999	10	94810077	-	1
cg19351000	11	24444098	-	1
cg22166703	1	12626989	-	1
cg15168577	18	36706489	-	1
cg05676441	15	23385356	-	1
cg10626744	4	101511011	-	1
cg24839533	4	132623359	-	1
cg04330371	7	73115506	-	1
cg01453221	17	35848546	-	1
cg25309759	11	84732908	-	1
cg04167725	8	97360950	-	1
cg17752088	13	95468393	-	1
cg07534440	2	86184873	-	1
cg19925772	4	137531565	-	1
cg14562426	17	35846395	-	1
cg05274534	11	98455574	-	1
cg00668227	4	131759060	-	1
cg20468891	19	9000889	-	1
cg20797858	4	22959689	-	1
cg16894263	X	49858133	-	1
cg08681110	10	37711448	-	1
cg18482164	11	99856143	-	1
cg03119897	1	135537515	-	1
cg01416227	3	110717897	-	1
cg06744585	8	86347415	-	1
cg20524211	8	11761231	-	1
cg04868078	1	141827310	-	1
cg26485937	18	38569269	-	1
cg21567792	4	127243915	-	1
cg10752731	11	121703511	-	1
cg10163397	8	23317052	-	1
cg05058121	7	125722333	-	1
cg21543987	5	142273968	-	1
cg11944428	19	5534517	-	1
cg24596836	9	76663566	-	1
cg22563312	11	52384909	-	1
cg19781133	5	24912910	-	1
cg21787965	13	16450295	-	1
cg22025478	8	123719857	-	1
cg25195302	19	54244171	-	1
cg17967970	9	68319313	-	1
cg04728482	13	100820917	-	1
cg16109089	9	28001397	-	1
cg20041802	9	69935325	-	1
cg21455485	4	135670348	-	1
cg16852837	18	71814528	-	1
cg05253021	7	141131347	-	1
cg12213201	3	97098392	-	1
cg14087168	3	90096653	-	1
cg14491820	19	46057666	-	1
cg26083396	6	29740042	-	1
cg06705004	14	58353305	-	1
cg23655615	6	93300840	-	1
cg09143673	17	27621176	-	1
cg26223654	8	86512182	-	1
cg19656282	6	84843092	-	1
cg00497554	1	95561039	-	1
cg24631970	14	64939411	-	1
cg16560077	16	4235749	-	1
cg09291131	12	112228553	-	1
cg15792338	7	38404792	-	1
cg03350042	2	120878570	-	1
cg05675373	3	109955048	-	1
cg19495969	9	35668299	-	1
cg21737675	3	122517749	-	1
cg22894910	4	117388074	-	1
cg10122865	11	22321358	-	1
cg01337429	17	24956321	-	1
cg14940308	6	86983170	-	1
cg23189410	9	93062784	-	1
cg16837525	16	96210813	-	1
cg10242372	2	94499115	-	1
cg19450145	17	8291567	-	1
cg13366219	11	118191985	-	1
cg18411550	10	26760353	-	1
cg25073998	17	89613108	-	1
cg26704087	17	46170680	-	1
cg14160518	2	171452333	-	1
cg27470303	2	18277307	-	1
cg03620623	7	47028865	-	1
cg13723766	X	38052134	-	1
cg11113644	19	36997762	-	1
cg08112534	4	117233169	-	1
cg22280167	9	46769871	-	1
cg18941893	4	44814980	-	1
cg21122147	8	110649565	-	1
cg00053010	11	98387116	-	1
cg04722914	1	95561046	-	1
cg24268531	3	89961874	-	1
cg15107038	9	70573919	-	1
cg12946524	3	28488247	-	1
cg16161715	4	121708226	-	1
cg05866836	X	145288121	-	1
cg11594731	9	112683640	-	1
cg07929575	3	106313140	-	1
cg26506779	2	183965449	-	1
cg25942789	1	95131437	-	1
cg01393939	3	147285599	-	1
cg16066237	16	94316807	-	1
cg23670599	9	70573963	-	1
cg06011292	11	69795603	-	1
cg21511365	14	65921931	-	1
cg21813473	2	163711925	-	1
cg25370753	1	157777051	-	1
cg12070724	1	135290942	-	1
cg14875449	14	8253714	-	1
cg24170085	14	31985901	-	1
cg18635552	13	73717459	-	1
cg10870443	13	65042599	-	1
cg26220594	4	142441744	-	1
cg20174699	15	101084118	-	1
cg08373003	13	57020789	-	1
cg02813877	5	125592964	-	1
cg18308527	9	115922137	-	1
cg07229938	7	135326467	-	1
cg16492707	16	76956745	-	1
cg18772588	2	183825606	-	1
cg07691152	10	88920196	-	1
cg13800209	2	118002746	-	1
cg13905264	2	31017572	-	1
cg26518327	8	71343498	-	1
cg14929266	8	13325271	-	1
cg24024056	19	45486352	-	1
cg21477170	5	35839429	-	1
cg00993191	4	152728307	-	1
cg08770580	16	21079687	-	1
cg07702255	2	93705068	-	1
cg13208031	14	71476260	-	1
cg26331160	4	158201290	-	1
cg17613214	15	86994224	-	1
cg10857489	8	107858214	-	1
cg25306611	3	156180491	-	1
cg05344430	5	150103194	-	1
cg11473189	9	46961801	-	1
cg01060026	6	118190514	-	1
cg09706512	16	66062163	-	1
cg15621682	14	56299881	-	1
cg26310240	2	155232339	-	1
cg07975032	4	120227874	-	1
cg25952029	11	118271411	-	1
cg02761523	8	86374441	-	1
cg14978172	5	142707823	-	1
cg22595230	2	133363656	-	1
cg25315148	10	129562807	-	1
cg05839636	18	35696957	-	1
cg00600786	14	25305627	-	1
cg04584009	10	81811488	-	1
cg23849781	9	62577288	-	1
cg16423747	11	4826754	-	1
cg19248367	19	4261788	-	1
cg07130520	3	148873547	-	1
cg01485790	5	127551275	-	1
cg14494468	12	58037887	-	1
cg02720925	5	145493466	-	1
cg01460805	14	71476559	-	1
cg06704122	1	123377795	-	1
cg19741945	9	116583696	-	1
cg24046927	3	147295292	-	1
cg21050240	7	28588994	-	1
cg05923197	14	47260892	-	1
cg17852594	4	119260395	-	1
cg04191530	15	75744011	-	1
cg16678545	8	126491378	-	1
cg24141991	9	45101576	-	1
cg02854695	7	46711369	-	1
cg26046953	11	89751098	-	1
cg12474117	X	97333185	-	1
cg24488810	4	64737992	-	1
cg21690979	8	128721090	-	1
cg05119290	11	73603449	-	1
cg19642835	5	120558898	-	1
cg26663063	15	100272178	-	1
cg23475135	1	93400812	-	1
cg09928203	11	6475279	-	1
cg13603112	4	70088110	-	1
cg00994804	16	94315166	-	1
cg07598082	3	109969956	-	1
cg20088005	7	141131351	-	1
cg12963312	1	21736106	-	1
cg27352514	1	176148386	-	1
cg19173440	7	100302700	-	1
cg00215432	1	76624627	-	1
cg19697530	9	48582127	-	1
cg02390588	15	104025449	-	1
cg20903764	7	113652187	-	1
cg12823329	12	112208978	-	1
cg03416541	16	60688265	-	1
cg14839932	17	48006578	-	1
cg17807479	11	67613060	-	1
cg05507481	3	59725697	-	1
cg02565672	1	174934094	-	1
cg11887629	17	58045772	-	1
cg03385548	5	42757701	-	1
cg13983686	11	37319738	-	1
cg17713751	5	138963808	-	1
cg07961283	16	94316831	-	1
cg07746998	10	4691878	-	1
cg02066409	14	64939398	-	1
cg05931684	17	35848540	-	1
cg06926362	10	82757490	-	1
cg19677607	14	69500531	-	1
cg19369780	7	145959568	-	1
cg12137286	7	4916392	-	1
cg20340302	2	175660307	-	1
cg13024202	X	24036818	-	1
cg03465880	4	159224030	-	1
cg22306928	1	76624614	-	1
cg14657116	6	86362622	-	1
cg24932816	3	147295371	-	1
cg06617636	12	82018939	-	1
cg25887254	4	89704276	-	1
cg13703859	13	54271369	-	1
cg16048568	7	73115950	-	1
cg16973098	14	120785399	-	1
cg08329647	7	26209818	-	1
cg12035092	2	50412247	-	1
cg05085809	11	97811728	-	1
cg24473846	2	169471335	-	1
cg27207530	8	124982117	-	1
cg20094282	11	122040939	-	1
cg11880727	12	77026128	-	1
cg12550817	12	78703731	-	1
cg18324126	8	33979050	-	1
cg05931087	1	146902084	-	1
cg27375388	7	130726578	-	1
cg17626178	1	63191905	-	1
cg24999819	1	40569457	-	1
cg01640606	12	74867411	-	1
cg03527422	4	22960263	-	1
cg00366352	10	95144686	-	1
cg24037166	14	21024833	-	1
cg26745032	X	168007290	-	1
cg20830775	9	108770153	-	1
cg27039501	18	61741847	-	1
cg22639787	2	177058089	-	1
cg05537653	2	92393213	-	1
cg13999330	5	143264992	-	1
cg09632273	17	36016650	-	1
cg24838305	7	47175236	-	1
cg26476595	17	25199438	-	1
cg04788956	8	107605712	-	1
cg14584159	7	143216745	-	1
cg03312703	1	134987356	-	1
cg06680921	7	26890646	-	1
cg06266993	11	97811680	-	1
cg00267012	1	11850508	-	1
cg15913680	7	104722133	-	1
cg25645657	13	116928157	-	1
cg23734759	1	187434643	-	1
cg07082452	14	71478677	-	1
cg05449830	X	105665884	-	1
cg04605084	5	108896127	-	1
cg21855944	11	96485004	-	1
cg10414269	9	105855716	-	1
cg18908524	19	7059944	-	1
cg16602504	17	90161562	-	1
cg04419610	7	47971641	-	1
cg22369786	14	107911352	-	1
cg12077322	7	143854933	-	1
cg22321892	15	86287841	-	1
cg10206657	13	114251618	-	1
cg12284142	X	73896960	-	1
cg25751158	7	81457109	-	1
cg18496502	7	26579746	-	1
cg12972643	16	32248480	-	1
cg07562135	7	30166696	-	1
cg26140688	16	91982293	-	1
cg12514620	4	108862971	-	1
cg02574526	6	90053990	-	1
cg08979686	2	167562724	-	1
cg25977493	3	68540944	-	1
cg21333217	6	118154277	-	1
cg20973743	2	127965450	-	1
cg05835276	10	129522498	-	1
cg13732589	2	29372374	-	1
cg06816718	12	104745116	-	1
cg14455366	4	84109437	-	1
cg21451265	3	122517740	-	1
cg23209537	5	145585865	-	1
cg25027798	18	37743070	-	1
cg26010095	4	110806589	-	1
cg00586365	11	53682109	-	1
cg26777760	X	53271270	-	1
cg00502035	11	71056571	-	1
cg16876647	17	86230602	-	1
cg24032214	7	3694668	-	1
cg13327466	2	63026877	-	1
cg09599130	19	47157310	-	1
cg16004390	10	77505063	-	1
cg21939789	7	117744209	-	1
cg17913274	2	92446134	-	1
cg24368383	4	159022810	-	1
cg21944491	7	28578820	-	1
cg25365214	14	26190983	-	1
cg01320491	9	112340165	-	1
cg10711996	18	6603635	-	1
cg03586390	19	6549279	-	1
cg04400147	14	31774278	-	1
cg03181248	2	74408102	-	1
cg03588460	19	33318393	-	1
cg08992581	2	75844705	-	1
cg27168133	16	32248232	-	1
cg16387669	6	39450161	-	1
cg00569091	4	153935110	-	1
cg10088527	6	84828971	-	1
cg05808319	2	95787985	-	1
cg21860679	10	100831578	-	1
cg07015911	11	97827021	-	1
cg18301891	12	112779856	-	1
cg24770638	X	104820826	-	1
cg08005774	4	142978752	-	1
cg18684142	11	97800667	-	1
cg02862674	17	46990880	-	1
cg04798095	2	183149225	-	1
cg10438649	15	37208596	-	1
cg20276511	17	33246791	-	1
cg24442740	4	135698709	-	1
cg21164975	17	49341991	-	1
cg11381282	14	58353378	-	1
cg16000599	16	19280190	-	1
cg06724588	8	90663158	-	1
cg27016990	15	67396952	-	1
cg13562841	11	119573275	-	1
cg27424226	15	80380953	-	1
cg02675502	1	76110805	-	1
cg05884032	18	82342630	-	1
cg27051937	17	27753429	-	1
cg16490096	4	125559583	-	1
cg07281948	10	129539418	-	1
cg20003050	11	27330734	-	1
cg13385521	11	81248403	-	1
cg12869958	19	4373437	-	1
cg09362543	4	109979287	-	1
cg06350203	11	84726827	-	1
cg02697246	5	120623133	-	1
cg21503799	8	95645913	-	1
cg05462328	2	72648205	-	1
cg00381697	7	17168855	-	1
cg00682458	17	48006375	-	1
cg04224864	1	159430694	-	1
cg07791997	7	103629214	-	1
cg02991338	12	50770976	-	1
cg03568975	7	81457544	-	1
cg19504123	11	79432717	-	1
cg01986502	3	42553362	-	1
cg17681516	17	86109474	-	1
cg13269449	2	34886666	-	1
cg08023020	17	25426610	-	1
cg13875012	4	151449964	-	1
cg09213403	7	131048636	-	1
cg14341953	4	43182809	-	1
cg20133326	19	4671524	-	1
cg03775871	17	47474520	-	1
cg06008912	1	52276242	-	1
cg26106778	17	34955365	-	1
cg14558639	7	32372076	-	1
cg21582570	3	107190971	-	1
cg04477010	8	26163789	-	1
cg05156850	6	72798195	-	1
cg19928597	5	137563357	-	1
cg02183231	17	45230015	-	1
cg13874817	9	98805173	-	1
cg25924096	4	22147119	-	1
cg18130905	18	22388060	-	1
cg25338254	13	45693601	-	1
cg11017382	13	105649702	-	1
cg15507730	2	118005100	-	1
cg22071344	17	90161537	-	1
cg15721666	5	117805794	-	1
cg24842967	3	90452279	-	1
cg07233159	18	53544826	-	1
cg05758010	13	93605231	-	1
cg00946032	1	138430916	-	1
cg26375057	9	93060806	-	1
cg11814826	11	79777779	-	1
cg25650110	16	18627910	-	1
cg04657224	14	64939402	-	1
cg10569606	6	129063426	-	1
cg27437944	3	34914828	-	1
cg12802921	16	17365421	-	1
cg13716208	15	80779121	-	1
cg24902139	17	37924610	-	1
cg19926434	12	80106937	-	1
cg01708711	5	138485396	-	1
cg06380923	17	25209631	-	1
cg17926458	14	117546660	-	1
cg15599146	17	5574561	-	1
cg15714321	16	96210919	-	1
cg01316745	17	44814975	-	1
cg13837097	14	47763071	-	1
cg12329516	2	92776360	-	1
cg18395327	1	77178061	-	1
cg23955684	17	51690049	-	1
cg22787311	8	19872899	-	1
cg09570585	6	39060182	-	1
cg01353608	5	44726844	-	1
cg25923056	7	28420784	-	1
cg05898042	19	29193351	-	1
cg10322510	16	11665629	-	1
cg01956624	1	87991283	-	1
cg25664021	10	129546497	-	1
cg27411091	4	158367537	-	1
cg01246390	4	117758808	-	1
cg12026629	12	115275531	-	1
cg23582836	15	104609703	-	1
cg14219291	7	136645736	-	1
cg02495413	11	117880983	-	1
cg06210197	14	69501539	-	1
cg16426221	4	35263180	-	1
cg00299737	8	89392987	-	1
cg20481153	4	141922572	-	1
cg05029822	7	147339446	-	1
cg16113298	2	107419323	-	1
cg04028315	12	121094653	-	1
cg26717995	14	22478001	-	1
cg13876222	2	26898371	-	1
cg21384883	X	8234866	-	1
cg12803572	11	90270374	-	1
cg00879184	2	18277283	-	1
cg03413835	17	27730235	-	1
cg24222746	2	49729043	-	1
cg07843568	10	81409458	-	1
cg23167035	18	36628642	-	1
cg21322241	18	83926251	-	1
cg26332175	X	140561449	-	1
cg04105760	2	74408154	-	1
cg10329345	4	119691049	-	1
cg14693555	8	89079110	-	1
cg21035356	12	85438246	-	1
cg09211893	12	110894041	-	1
cg22068068	10	110047772	-	1
cg23224511	10	82741975	-	1
cg24365088	6	115960263	-	1
cg09049672	11	44586341	-	1
cg27600205	3	46478179	-	1
cg12894709	18	37061961	-	1
cg04287931	5	99051320	-	1
cg15714776	11	30669686	-	1
cg09033783	X	77005320	-	1
cg14007067	18	82342446	-	1
cg25561581	15	86288786	-	1
cg05503916	11	119152102	-	1
cg09440095	8	67915253	-	1
cg06554744	11	61739661	-	1
cg12520549	2	62790263	-	1
cg17318297	13	107392066	-	1
cg15786972	19	4338180	-	1
cg11755867	8	108858591	-	1
cg19877581	10	125128482	-	1
cg11424597	4	119937928	-	1
cg05784108	5	120558876	-	1
cg23276047	19	56704149	-	1
cg23555471	5	123081894	-	1
cg04185893	3	122517754	-	1
cg26139303	13	97044612	-	1
cg05694921	4	134463291	-	1
cg09910967	10	18154623	-	1
cg09649347	19	58105577	-	1
cg19127360	1	95424613	-	1
cg01382474	9	98413164	-	1
cg04054593	9	44224289	-	1
cg04334417	2	107139821	-	1
cg00970737	8	85464983	-	1
cg04719435	9	44189789	-	1
cg13212283	10	129509953	-	1
cg05359376	11	78846388	-	1
cg24899767	11	117572779	-	1
cg26225025	3	132415290	-	1
cg17880859	X	168125168	-	1
cg15339058	4	8879770	-	1
cg23197945	19	44792196	-	1
cg05240381	7	147723007	-	1
cg17964510	2	74408126	-	1
cg24806294	15	77813886	-	1
cg08756778	13	116928183	-	1
cg08979194	19	42683779	-	1
cg23535950	19	42337447	-	1
cg02196694	4	7144798	-	1
cg00400832	6	6941626	-	1
cg00019841	18	75211756	-	1
cg01940181	4	157855002	-	1
cg17286258	1	56475792	-	1
cg18079845	6	86363278	-	1
cg07532542	6	101505741	-	1
cg12530191	9	124088519	-	1
cg24813704	17	35143567	-	1
cg06690459	16	44329847	-	1
cg05208399	17	25662194	-	1
cg25720804	11	33820813	-	1
cg01251131	X	174177812	-	1
cg14207210	11	88729317	-	1
cg07871947	2	167619783	-	1
cg10906729	11	97800671	-	1
cg12009516	7	20440871	-	1
cg20246315	17	37938509	-	1
cg00371107	4	136419473	-	1
cg27297626	12	5268198	-	1
cg02641990	4	104679917	-	1
cg08102602	6	127322519	-	1
cg02790620	4	155456682	-	1
cg13270464	1	76894413	-	1
cg07211472	5	144976854	-	1
cg03754195	X	39773217	-	1
cg17636077	11	108805491	-	1
cg23429746	X	104162930	-	1
cg04325880	18	36971993	-	1
cg11737742	3	109955204	-	1
cg16349206	19	9124860	-	1
cg27133880	19	5671501	-	1
cg03780927	9	45498399	-	1
cg25987077	2	155746664	-	1
cg15894722	15	104707699	-	1
cg22926029	11	79945345	-	1
cg01651570	12	114354665	-	1
cg24487027	19	36998934	-	1
cg01353065	8	107518636	-	1
cg26764972	X	104820816	-	1
cg01805347	4	126323634	-	1
cg15172734	14	27070895	-	1
cg19642230	7	4768111	-	1
cg18815943	4	117250553	-	1
cg18892424	7	140492473	-	1
cg00118719	12	60776468	-	1
cg01678084	9	65223869	-	1
cg14754787	11	85855786	-	1
cg04375213	6	121415353	-	1
cg16865446	2	107429764	-	1
cg24446586	6	53166862	-	1
cg06177522	2	38954208	-	1
cg27529944	15	77900920	-	1
cg16002305	12	108935865	-	1
cg04813639	9	91550316	-	1
cg03498913	2	71657815	-	1
cg25317585	14	126830046	-	1
cg18503615	12	87461665	-	1
cg20120430	14	21986007	-	1
cg19091677	8	58543921	-	1
cg24404479	7	70530474	-	1
cg26616078	6	38768618	-	1
cg00304629	11	20212101	-	1
cg21472783	12	78232508	-	1
cg26112893	4	153808587	-	1
cg22569836	2	122734092	-	1
cg06785624	15	77466743	-	1
cg14460003	2	156040915	-	1
cg03039399	16	4362924	-	1
cg00243547	18	8022720	-	1
cg15965006	17	35787413	-	1
cg06734027	X	50140994	-	1
cg10101470	5	107895515	-	1
cg00015930	4	118342795	-	1
cg02325951	12	101663462	-	1
cg02231404	2	184613963	-	1
cg00478198	X	7458415	-	1
cg16805117	13	21753653	-	1
cg19240678	9	29307474	-	1
cg00940287	X	62645646	-	1
cg06274671	8	90662938	-	1
cg06499652	7	116763919	-	1
cg15243024	5	31947631	-	1
cg13250388	15	81375128	-	1
cg02344911	15	104663777	-	1
cg09236176	11	120368603	-	1
cg00417421	2	172323813	-	1
cg05977669	6	53166854	-	1
cg03604796	6	35489167	-	1
cg06871798	4	132641738	-	1
cg01863808	14	56299502	-	1
cg13739279	17	68235488	-	1
cg15316716	14	72179563	-	1
cg20276947	11	122642995	-	1
cg26059153	2	142678447	-	1
cg04398451	11	61491574	-	1
cg26870093	8	125599863	-	1
cg24428002	11	71362089	-	1
cg15149866	15	38925212	-	1
cg09219451	6	53165905	-	1
cg09442458	3	9518570	-	1
cg03740978	18	15488053	-	1
cg04253816	11	71009113	-	1
cg23499194	10	82768416	-	1
cg13407975	8	71779157	-	1
cg22871947	14	33300986	-	1
cg09125402	15	78034925	-	1
cg16555755	2	105413319	-	1
cg10095226	1	138785288	-	1
cg10428279	2	128801897	-	1
cg05336094	4	127244198	-	1
cg10550166	2	114155961	-	1
cg22376822	9	49732660	-	1
cg19149410	11	96102989	-	1
cg07206010	X	76978445	-	1
cg16136038	15	100921397	-	1
cg06296107	19	42722326	-	1
cg12875775	19	6558691	-	1
cg12773325	7	146546164	-	1
cg07590839	1	89172254	-	1
cg08376191	3	70714567	-	1
cg15480114	17	35856658	-	1
cg27193021	7	117598160	-	1
cg03127034	17	49346766	-	1
cg22839729	11	89459787	-	1
cg15511625	6	115960299	-	1
cg25320562	5	26073196	-	1
cg16447652	11	90706944	-	1
cg14839351	18	26390811	-	1
cg20724004	5	31594219	-	1
cg13818726	7	86825822	-	1
cg09526712	17	26008280	-	1
cg12614029	7	146546168	-	1
cg04813781	1	89172230	-	1
cg06981817	18	70733892	-	1
cg17160984	7	141134464	-	1
cg12339424	17	76240690	-	1
cg23428507	3	155404295	-	1
cg15116677	18	75251766	-	1
cg06862374	1	76505869	-	1
cg02433018	3	152141646	-	1
cg26502263	5	67963572	-	1
cg08825223	14	26244812	-	1
cg22198907	11	52461107	-	1
cg16020249	4	135670365	-	1
cg00661399	17	35623601	-	1
cg14036868	17	81884229	-	1
cg01966335	13	57023186	-	1
cg07380496	13	101777776	-	1
cg24922817	7	26166636	-	1
cg09288658	2	73413188	-	1
cg20623036	7	17753695	-	1
cg03515557	15	49591857	-	1
cg06291428	2	85917062	-	1
cg08163785	5	112766992	-	1
cg19210770	1	77178043	-	1
cg03056854	4	141791156	-	1
cg15142246	8	27475460	-	1
cg25860425	19	6308111	-	1
cg10530883	13	73721042	-	1
cg06348377	15	81650771	-	1
cg04946721	11	108073280	-	1
cg08089301	11	97827040	-	1
cg09818502	15	68304903	-	1
cg19194595	X	21001269	-	1
cg12560877	9	31631689	-	1
cg05525812	2	75884258	-	1
cg05067991	5	125440122	-	1
cg01354921	15	101084128	-	1
cg06508445	18	53544589	-	1
cg25896944	X	160546247	-	1
cg05743982	11	76997583	-	1
cg07775855	12	82432955	-	1
cg21639988	11	122412040	-	1
cg04548513	18	38828302	-	1
cg08743881	11	79945328	-	1
cg02195366	X	174177783	-	1
cg15785868	5	116927408	-	1
cg12534150	18	35005267	-	1
cg15449899	4	125559573	-	1
cg16528022	12	78688258	-	1
cg02567756	9	101384877	-	1
cg13834146	9	57787576	-	1
cg05222995	5	122066173	-	1
cg15592945	1	184583656	-	1
cg17830061	18	59179720	-	1
cg04553410	5	25090055	-	1
cg09754110	4	152234079	-	1
cg24377657	2	111499619	-	1
cg02544684	2	176521115	-	1
cg16510127	3	90485455	-	1
cg21229135	12	85498666	-	1
cg26687844	6	17607024	-	1
cg27441689	2	121459871	-	1
cg14974749	6	53123479	-	1
cg08384999	X	12430324	-	1
cg07573727	12	86537455	-	1
cg17159093	1	59271504	-	1
cg08991457	8	27475434	-	1
cg17087331	7	132989016	-	1
cg12521678	X	77461032	-	1
cg03327386	17	68306836	-	1
cg21781916	5	125439921	-	1
cg17831269	4	155696411	-	1
cg20826416	17	36118348	-	1
cg16764494	9	46444195	-	1
cg25333258	11	6060400	-	1
cg15257930	X	174177814	-	1
cg04881720	2	184614572	-	1
cg12704708	X	7659080	-	1
cg25691834	5	137626453	-	1
cg00706674	6	102825480	-	1
cg14945867	14	47664951	-	1
cg09848218	12	115454972	-	1
cg26834624	5	146062654	-	1
cg18058532	2	107419342	-	1
cg06359703	4	122697052	-	1
cg27343663	11	121807146	-	1
cg21333147	2	171580399	-	1
cg03846926	2	18261093	-	1
cg22488975	1	155079709	-	1
cg15603959	14	31613385	-	1
cg02172150	5	133842166	-	1
cg11460331	17	82725184	-	1
cg02313829	7	102716039	-	1
cg02985724	1	176411192	-	1
cg24360733	13	116928200	-	1
cg13361007	1	45199995	-	1
cg22148191	5	118004385	-	1
cg06179749	4	131363231	-	1
cg23025893	16	20404222	-	1
cg03505148	10	129071237	-	1
cg09366730	5	35039677	-	1
cg06316695	17	34954217	-	1
cg09249800	4	155594646	-	1
cg05643303	15	104663389	-	1
cg23888281	4	119378231	-	1
cg14457439	7	113652189	-	1
cg07758077	3	91370850	-	1
cg20710888	4	35605875	-	1
cg17623341	2	157097296	-	1
cg06584112	8	118754079	-	1
cg12086936	2	107419173	-	1
cg16652621	4	135968775	-	1
cg13406423	15	45137629	-	1
cg24330922	17	36895396	-	1
cg10832012	5	25155877	-	1
cg10491652	3	90481225	-	1
cg13544847	14	71476395	-	1
cg05640558	5	137248383	-	1
cg07143083	5	133842019	-	1
cg09596958	10	129070477	-	1
cg25149069	8	128035592	-	1
cg03578331	2	61933202	-	1
cg12244464	15	80229320	-	1
cg18459189	2	116083558	-	1
cg02974928	1	158109301	-	1
cg02197303	5	35724071	-	1
cg24203851	10	40975243	-	1
cg10192893	5	68444188	-	1
cg18958339	9	32066584	-	1
cg08599635	8	116738210	-	1
cg01585322	10	118412205	-	1
cg12843022	2	93910892	-	1
cg02036832	17	25209624	-	1
cg26875450	3	97959243	-	1
cg13834844	19	45486116	-	1
cg02451362	11	122448177	-	1
cg08602305	19	33318307	-	1
cg19092105	7	83979798	-	1
cg27049517	7	30483878	-	1
cg01697719	16	18977866	-	1
cg25034117	11	109418153	-	1
cg11859641	14	71846116	-	1
cg24552876	X	77874608	-	1
cg08941714	15	100572804	-	1
cg06219103	19	7072322	-	1
cg13872831	9	109438650	-	1
cg19406975	11	59313076	-	1
cg12137402	X	103359528	-	1
cg23508333	16	94316845	-	1
cg02611097	13	85494843	-	1
cg17843418	11	120956441	-	1
cg03056321	X	105478803	-	1
cg11757357	7	141130758	-	1
cg14539516	X	49858122	-	1
cg03053914	1	164510057	-	1
cg22896493	3	110093795	-	1
cg11407741	2	9970514	-	1
cg06674527	9	66627926	-	1
cg15588177	4	159193186	-	1
cg00799121	11	52888099	-	1
cg18006085	11	96102986	-	1
cg09247981	19	47991225	-	1
cg05180847	18	36604475	-	1
cg20650693	11	97570524	-	1
cg19745637	4	102649608	-	1
cg12058539	8	125509813	-	1
cg07169368	13	96457385	-	1
cg06291328	11	80506170	-	1
cg03902214	12	78231464	-	1
cg14166458	4	142083089	-	1
cg20434586	17	47911097	-	1
cg15784006	5	146029709	-	1
cg02707552	7	47254932	-	1
cg15396686	5	36211348	-	1
cg10126715	4	128085018	-	1
cg00824109	6	127502570	-	1
cg13635262	14	34946602	-	1
cg08186362	2	183025207	-	1
cg11326968	10	71548842	-	1
cg08502239	11	68795383	-	1
cg21834061	17	38288731	-	1
cg15932738	6	127322530	-	1
cg06324983	3	108120188	-	1
cg20585869	14	69500468	-	1
cg22644163	5	139958896	-	1
cg04768697	10	79967844	-	1
cg01180479	19	5757727	-	1
cg14906304	2	73612865	-	1
cg02147028	11	103592520	-	1
cg24008929	17	35049141	-	1
cg02057783	11	100326658	-	1
cg04170451	18	8022726	-	1
cg00226545	8	93445891	-	1
cg21487830	11	95682032	-	1
cg10774155	5	132464730	-	1
cg20116491	11	117154395	-	1
cg13934266	9	76976829	-	1
cg04913160	7	82157449	-	1
cg08304084	8	90648792	-	1
cg11558850	19	43127096	-	1
cg14464791	9	45605412	-	1
cg11358565	4	112202846	-	1
cg04718234	3	20167720	-	1
cg20357628	2	181042000	-	1
cg26573797	8	110739831	-	1
cg07101782	9	113231684	-	1
cg17386710	5	133979858	-	1
cg14525473	5	34003512	-	1
cg03632832	15	104138559	-	1
cg10766172	5	137198985	-	1
cg11364468	5	139625722	-	1
cg25924583	11	86701893	-	1
cg01451391	11	91808110	-	1
cg22783100	2	33206308	-	1
cg02517134	16	65063338	-	1
cg22204479	2	149459491	-	1
cg17978996	10	44142701	-	1
cg00198102	3	98999836	-	1
cg20362529	5	35865113	-	1
cg05191700	18	35540598	-	1
cg19332710	2	166557195	-	1
cg07659240	X	73375830	-	1
cg13612083	10	29581245	-	1
cg14859047	9	104194311	-	1
cg27240008	18	83926255	-	1
cg10723146	12	78575698	-	1
cg17243637	4	119884049	-	1
cg14418275	19	4986929	-	1
cg08018585	14	76918970	-	1
cg13802316	7	148365154	-	1
cg18584265	10	79801709	-	1
cg12030788	6	29924761	-	1
cg05390437	11	123177993	-	1
cg14871385	16	18627881	-	1
cg14639847	15	104650656	-	1
cg21200656	2	149459332	-	1
cg03693760	4	151449723	-	1
cg03167339	5	142470413	-	1
cg03001463	1	58461318	-	1
cg00010954	8	93712538	-	1
cg06804312	16	29316598	-	1
cg11667020	2	149459305	-	1
cg06699461	7	141057025	-	1
cg12500891	2	86184900	-	1
cg13766489	2	30726240	-	1
cg10207277	15	49591004	-	1
cg05232576	2	132545688	-	1
cg25652824	18	62058913	-	1
cg21196659	19	4798578	-	1
cg00005306	7	131222859	-	1
cg23015696	16	26638883	-	1
cg21638108	8	71315610	-	1
cg10823804	4	132810277	-	1
cg23983671	18	82327147	-	1
cg14851108	14	35461346	-	1
cg05353133	8	125996150	-	1
cg03627705	11	4716218	-	1
cg05264760	7	47174853	-	1
cg04985273	8	108471225	-	1
cg04576568	1	77176803	-	1
cg05169951	17	24475693	-	1
cg14310499	X	54888479	-	1
cg09010067	11	81747465	-	1
cg08269394	4	151321490	-	1
cg18705909	18	38538534	-	1
cg11839979	X	147462589	-	1
cg22604316	4	118306656	-	1
cg27518993	9	108248848	-	1
cg00781875	3	90279036	-	1
cg11018357	11	70482017	-	1
cg26369667	9	8179207	-	1
cg17487170	11	53201053	-	1
cg14768335	2	71570005	-	1
cg25967157	2	124748068	-	1
cg02075410	3	88462916	-	1
cg12340868	14	34946594	-	1
cg12886066	2	74111585	-	1
cg02847589	4	139757072	-	1
cg21302839	11	52479220	-	1
cg20664636	11	76384031	-	1
cg19567046	11	102846904	-	1
cg12273770	7	92498426	-	1
cg18844144	14	55819641	-	1
cg11338643	17	8794027	-	1
cg22913933	11	97790818	-	1
cg11054924	12	3332480	-	1
cg05822022	10	130686488	-	1
cg22120094	15	58653887	-	1
cg25953239	2	75843135	-	1
cg25019126	3	132415619	-	1
cg10100747	12	84109175	-	1
cg04456021	11	98530770	-	1
cg06690735	17	37321443	-	1
cg05906144	7	135832290	-	1
cg17853575	4	111180516	-	1
cg03306374	7	125946634	-	1
cg16844989	2	162961607	-	1
cg13567870	10	76729474	-	1
cg08802203	1	89172270	-	1
cg02742906	8	12643595	-	1
cg07044548	14	71940428	-	1
cg02014853	17	38139103	-	1
cg12245706	6	85919547	-	1
cg23449010	2	183961298	-	1
cg23950688	2	120878774	-	1
cg04072768	11	30823244	-	1
cg14658804	11	35753493	-	1
cg13768953	11	71145552	-	1
cg25832771	1	15269923	-	1
cg09568217	11	70951734	-	1
cg19547972	5	137358403	-	1
cg08406370	7	125946140	-	1
cg01812826	15	58653071	-	1
cg11523538	1	181304160	-	1
cg11255394	15	104594575	-	1
cg04148091	8	119184823	-	1
cg04101060	13	57018782	-	1
cg07802900	11	122600451	-	1
cg02980631	17	4984922	-	1
cg24151352	13	32393432	-	1
cg04530992	2	72471660	-	1
cg26639039	2	167619799	-	1
cg07608565	7	4539999	-	1
cg20086579	9	22677062	-	1
cg22466171	3	141545491	-	1
cg11859541	8	27475451	-	1
cg06127256	8	110539084	-	1
cg17158618	10	122883274	-	1
cg20014819	11	115393657	-	1
cg04807900	1	130645557	-	1
cg24664570	2	60575134	-	1
cg24829313	19	7342581	-	1
cg21245132	2	26890212	-	1
cg18469550	8	72677846	-	1
cg03037150	15	104663392	-	1
cg19401340	11	88729315	-	1
cg19589652	7	5007854	-	1
cg11301556	2	167619785	-	1
cg04937080	4	105547037	-	1
cg18425696	12	74930660	-	1
cg04685880	7	4996079	-	1
cg22614239	9	93082164	-	1
cg20608783	4	132629191	-	1
cg17553300	14	29085020	-	1
cg06524757	14	100083813	-	1
cg05882782	19	9080423	-	1
cg19593285	2	157091544	-	1
cg27432847	3	130482405	-	1
cg16836056	3	42553261	-	1
cg00329154	7	141131313	-	1
cg16095795	1	77206890	-	1
cg03143742	16	18184867	-	1
cg09503194	15	83230954	-	1
cg19788831	15	97219637	-	1
cg08813197	8	110737888	-	1
cg05279076	15	38925221	-	1
cg02466008	15	28167324	-	1
cg03402994	5	110894996	-	1
cg24599205	3	109955218	-	1
cg07648749	12	58195985	-	1
cg17427639	4	141189949	-	1
cg23877401	5	125438824	-	1
cg27188115	8	95685081	-	1
cg15007959	7	46647553	-	1
cg13355248	11	121352720	-	1
cg18020679	17	34962069	-	1
cg19226007	11	104564191	-	1
cg11229533	17	82944190	-	1
cg23398076	11	19290139	-	1
cg26930643	4	116728781	-	1
cg23946286	5	142001306	-	1
cg04591732	11	122087452	-	1
cg16557308	4	111180509	-	1
cg00744351	11	71749185	-	1
cg22361816	17	34986388	-	1
cg16956543	15	86287839	-	1
cg26031047	15	61847350	-	1
cg13244241	19	45558400	-	1
cg14508643	3	89843958	-	1
cg18432864	9	47032680	-	1
cg06632207	15	104343023	-	1
cg14048780	13	52700452	-	1
cg03027977	6	39059974	-	1
cg06644124	1	139598178	-	1
cg17921464	10	129070468	-	1
cg08709073	13	107392154	-	1
cg08478074	3	110093793	-	1
cg23178322	11	70747442	-	1
cg02886837	11	53682116	-	1
cg11186981	X	73896982	-	1
cg25474442	15	77215286	-	1
cg19767580	8	90315681	-	1
cg10081138	11	70677530	-	1
cg04387175	8	124384737	-	1
cg26362079	14	71192060	-	1
cg13513622	6	121722984	-	1
cg23840860	1	95834184	-	1
cg22602002	3	118933159	-	1
cg25249207	7	5109943	-	1
cg13944175	17	18294364	-	1
cg24715260	11	122642527	-	1
cg09945103	11	72157602	-	1
cg22120095	9	109335573	-	1
cg21962423	5	122827256	-	1
cg25887069	15	80395746	-	1
cg09648315	13	105649693	-	1
cg06444178	15	27900025	-	1
cg14011486	4	136689905	-	1
cg24052530	4	119937826	-	1
[truncated: 17,343 more rows]
