# Supplementary material for: Usability of human Infinium MethylationEPIC BeadChip for mouse DNA methylation studies
Source: BMC Bioinformatics. 2017 Nov 15;18:486. doi: 10.1186/s12859-017-1870-y (PMC5688710; doi:10.1186/s12859-017-1870-y)
Supplement: Supplementary file 25 — NOD_ShiLtJ_EPIC. (XLS 1801 kb) [file 12859_2017_1870_MOESM25_ESM.xls]

## Sheet: Mapinfo_19245
	CHR	Mapinfo	Strand	Infinium_Design_Type
cg01675618	3	91906216	-	1
cg08193650	17	86616954	-	1
cg11413800	8	87167976	-	1
cg22914934	7	102341713	-	1
cg06523030	15	50176332	-	1
cg25928603	1	58771298	-	1
cg04836978	X	107199444	-	1
cg04645063	17	24387645	-	1
cg05351940	1	76376257	-	1
cg00811777	17	35926603	-	1
cg22441074	11	76663612	-	1
cg16546279	11	104570814	-	1
cg09628838	11	84315485	-	1
cg25365565	6	141116068	-	1
cg13977827	4	84696915	-	1
cg27289462	12	106149376	-	1
cg13352750	6	53855575	-	1
cg08877293	19	5504534	-	1
cg17991604	9	96639613	-	1
cg08611470	19	48000076	-	1
cg24540710	11	97108137	-	1
cg08169020	12	82359165	-	1
cg05524529	11	44660493	-	1
cg23740135	17	49387324	-	1
cg22342925	15	77784137	-	1
cg19504702	11	59312919	-	1
cg11686940	7	66779229	-	1
cg08125081	4	154444589	-	1
cg25729807	15	101216342	-	1
cg19645734	15	101332159	-	1
cg14282180	17	90149779	-	1
cg10115987	1	77597065	-	1
cg17801860	9	104581406	-	1
cg06837355	8	127621385	-	1
cg16984619	7	109716290	-	1
cg04361145	2	36213491	-	1
cg19622078	4	136118963	-	1
cg14592406	5	118661178	-	1
cg03407756	16	44939303	-	1
cg05372365	6	85935097	-	1
cg11466301	8	110286670	-	1
cg22232120	18	8023887	-	1
cg06147822	2	178489562	-	1
cg22696982	2	77084364	-	1
cg05792022	3	54040903	-	1
cg22218911	3	93198406	-	1
cg06220235	16	10958606	-	1
cg21686797	17	37421982	-	1
cg18050295	6	93626989	-	1
cg00613914	10	61761422	-	1
cg25745773	2	159250402	-	1
cg25926008	10	42250053	-	1
cg26978172	17	36148668	-	1
cg18875435	17	33102938	-	1
cg12975464	3	53875198	-	1
cg07310671	8	123165008	-	1
cg00564759	7	131378931	-	1
cg25416230	6	49430718	-	1
cg10093679	19	5666722	-	1
cg08292112	5	67397238	-	1
cg20168230	4	128651126	-	1
cg19482025	9	33377257	-	1
cg03778388	10	110713973	-	1
cg15993795	10	122020601	-	1
cg27595582	7	93931633	-	1
cg26543180	6	128568134	-	1
cg06263372	18	26349506	-	1
cg11667683	5	9440564	-	1
cg03481131	4	65142216	-	1
cg24219929	9	70822141	-	1
cg00049718	3	106268850	-	1
cg11050601	13	71634788	-	1
cg04468543	13	97416366	-	1
cg10503284	14	54732298	-	1
cg12526346	6	140815313	-	1
cg14177917	1	37258026	-	1
cg24843246	8	3552272	-	1
cg17069313	8	48270354	-	1
cg07925619	11	102613626	-	1
cg13175861	2	74904560	-	1
cg26504197	13	76095039	-	1
cg24720192	17	82075719	-	1
cg04739647	2	76638569	-	1
cg09012513	8	34724569	-	1
cg27605355	11	119126989	-	1
cg10496350	12	84059159	-	1
cg09258813	8	27886180	-	1
cg21837669	10	89132286	-	1
cg08409804	5	126389832	-	1
cg08730747	16	4659624	-	1
cg24594830	10	113347106	-	1
cg17708456	3	31711094	-	1
cg01496648	8	108574565	-	1
cg06980387	13	86187940	-	1
cg00437048	13	6791174	-	1
cg13160221	14	70431887	-	1
cg07771338	16	18956857	-	1
cg18082337	9	93390308	-	1
cg16805150	5	147400436	-	1
cg12111170	14	12530929	-	1
cg21825840	19	5171938	-	1
cg10144604	2	178488356	-	1
cg11528849	2	81476084	-	1
cg13678470	2	25644368	-	1
cg03341723	17	35065666	-	1
cg23479730	12	110940500	-	1
cg04346261	17	82855420	-	1
cg01420426	4	123305773	-	1
cg05167251	2	76638572	-	1
cg23063716	9	58441224	-	1
cg11869721	7	125303686	-	1
cg15561583	11	22596178	-	1
cg03527353	2	108463594	-	1
cg12977696	11	77580688	-	1
cg07359369	2	121759662	-	1
cg02624737	15	78097412	-	1
cg04313601	7	114752180	-	1
cg19109729	8	124567113	-	1
cg09515097	16	4607146	-	1
cg12646972	1	139809255	-	1
cg22777520	17	36107115	-	1
cg13462935	3	91892165	-	1
cg26717983	1	23565825	-	1
cg19667082	15	91513990	-	1
cg04678743	6	32054286	-	1
cg10814176	11	100999841	-	1
cg04882273	8	101919687	-	1
cg02346313	3	53875204	-	1
cg25916282	2	76675382	-	1
cg04085768	3	131626213	-	1
cg14044874	6	94740763	-	1
cg15088000	7	29009730	-	1
cg25623174	10	82141868	-	1
cg21411075	2	129954717	-	1
cg16745091	1	122089760	-	1
cg03831465	2	106326584	-	1
cg17215497	2	26008158	-	1
cg05835545	X	112893333	-	1
cg09556632	4	124047868	-	1
cg12308391	9	50749120	-	1
cg11994584	X	97658374	-	1
cg05291069	7	137041727	-	1
cg01044722	11	70358652	-	1
cg05492845	19	7212504	-	1
cg21046967	11	100524532	-	1
cg17733353	2	27875024	-	1
cg03312572	12	36159363	-	1
cg13482308	4	45938768	-	1
cg27196194	10	82982673	-	1
cg24799921	14	20747431	-	1
cg22253255	11	71087558	-	1
cg24761507	11	86489128	-	1
cg09395572	19	43061278	-	1
cg03653137	17	34970397	-	1
cg10479082	6	55441006	-	1
cg03451670	1	92117711	-	1
cg24700222	3	149654067	-	1
cg10090256	4	122291124	-	1
cg20074371	9	117804289	-	1
cg16810054	2	159280122	-	1
cg27566289	11	97233101	-	1
cg01988539	13	94225376	-	1
cg07024996	5	32160011	-	1
cg27294054	7	4810472	-	1
cg10024000	11	81232343	-	1
cg11651961	11	31676393	-	1
cg26456022	15	8676427	-	1
cg14127398	4	33150991	-	1
cg04118306	14	67968591	-	1
cg07817883	4	132919873	-	1
cg05223760	X	7626187	-	1
cg05661612	X	39726680	-	1
cg17021559	14	19443317	-	1
cg01546568	6	80637702	-	1
cg13053914	5	139412794	-	1
cg11837181	4	158640754	-	1
cg22095507	8	37442506	-	1
cg10268491	6	111937744	-	1
cg21551704	13	94636171	-	1
cg05971891	1	44847436	-	1
cg08224646	8	108569288	-	1
cg02257300	7	20383240	-	1
cg23667405	17	36245831	-	1
cg14544505	18	69009841	-	1
cg22014887	5	35535291	-	1
cg15316734	6	128812110	-	1
cg15723222	11	87603073	-	1
cg10092265	11	71521905	-	1
cg01641792	9	21836277	-	1
cg17036062	X	96786788	-	1
cg25291396	2	34619769	-	1
cg24435866	3	92134434	-	1
cg16636935	18	21295326	-	1
cg02952918	5	119452782	-	1
cg17864357	15	80952280	-	1
cg19186145	17	88065751	-	1
cg05299650	15	101183563	-	1
cg08248516	6	53825456	-	1
cg27093143	7	31886439	-	1
cg19443023	11	122458843	-	1
cg06640637	2	167505253	-	1
cg20448966	11	123042861	-	1
cg19591512	9	104581410	-	1
cg03421073	11	53707481	-	1
cg13873889	17	36234702	-	1
cg15585318	14	27341942	-	1
cg11157771	11	75032361	-	1
cg11360931	17	36247122	-	1
cg00522555	9	21864900	-	1
cg00751785	X	18589386	-	1
cg00783945	1	135855548	-	1
cg17734803	4	102197909	-	1
cg25315731	6	29851621	-	1
cg08911275	2	76608701	-	1
cg19742111	19	4794246	-	1
cg14006463	6	128568336	-	1
cg04571321	7	30533190	-	1
cg08499046	2	108472119	-	1
cg16718678	19	6639743	-	1
cg04214350	1	139619969	-	1
cg14379462	2	27371684	-	1
cg17452291	5	9440550	-	1
cg20139338	19	7071389	-	1
cg18080819	7	148892172	-	1
cg00441027	1	95418654	-	1
cg20109541	16	67232011	-	1
cg21039708	14	47965063	-	1
cg25052737	6	24750220	-	1
cg07665466	9	101808538	-	1
cg05058672	11	107124044	-	1
cg06892439	17	38023982	-	1
cg07094533	1	89601710	-	1
cg23203698	12	5164488	-	1
cg16688031	18	36921529	-	1
cg26348180	16	30629315	-	1
cg01185682	11	92445640	-	1
cg06462727	4	126104798	-	1
cg25333181	6	119371919	-	1
cg00107914	17	36249727	-	1
cg18397073	7	26343254	-	1
cg13011604	9	113122460	-	1
cg01721429	8	87803514	-	1
cg25947544	14	11299511	-	1
cg21824343	11	77293462	-	1
cg19940537	10	72777906	-	1
cg01342411	8	114504409	-	1
cg23235460	16	24868409	-	1
cg00680003	17	37099614	-	1
cg09527731	11	54964536	-	1
cg03794219	2	33279577	-	1
cg20919680	1	77629966	-	1
cg24341236	X	78069632	-	1
cg01464969	5	34715931	-	1
cg20046608	11	87809711	-	1
cg19148137	6	32379677	-	1
cg27131953	5	25209649	-	1
cg21865157	4	145043557	-	1
cg03960952	10	114077298	-	1
cg26860994	6	29221570	-	1
cg22961278	5	101231093	-	1
cg06652112	16	30630455	-	1
cg22901100	17	49241591	-	1
cg26164681	6	30874656	-	1
cg18175036	13	106355377	-	1
cg26957677	10	53692599	-	1
cg01108400	2	31210984	-	1
cg16029875	1	136992427	-	1
cg17876581	8	79607576	-	1
cg01439340	11	122803346	-	1
cg02506324	19	4793609	-	1
cg08180952	9	58441221	-	1
cg10653296	14	124020271	-	1
cg08178756	15	87852100	-	1
cg04674734	6	55440184	-	1
cg22105332	17	38116631	-	1
cg07579618	X	148398429	-	1
cg06716807	5	32180160	-	1
cg22835709	2	122579886	-	1
cg22127730	4	155119187	-	1
cg23446033	2	19156318	-	1
cg14591280	5	134172129	-	1
cg01525669	8	8877413	-	1
cg16519705	4	156324598	-	1
cg01279418	8	126031128	-	1
cg26224223	7	38450993	-	1
cg05728201	5	89253032	-	1
cg20772300	11	118629358	-	1
cg02128325	18	37232194	-	1
cg08368788	6	4936150	-	1
cg15135704	4	144931599	-	1
cg03848676	15	81387306	-	1
cg04945331	9	102047030	-	1
cg26324606	13	65355104	-	1
cg19592439	9	101111823	-	1
cg02058918	4	48283045	-	1
cg22740006	19	4661783	-	1
cg16677019	11	106106793	-	1
cg26360961	6	128094485	-	1
cg15169878	15	80490771	-	1
cg09658576	6	40161819	-	1
cg07979106	14	122235614	-	1
cg20917706	14	70647786	-	1
cg19158325	11	70521399	-	1
cg12001355	13	114885179	-	1
cg08422745	8	59155352	-	1
cg20115868	2	72686423	-	1
cg18072802	5	77143991	-	1
cg19447973	17	80750391	-	1
cg05270634	11	103727296	-	1
cg19356389	17	35066083	-	1
cg13176715	16	5261917	-	1
cg04927889	14	10820463	-	1
cg08128826	1	142734393	-	1
cg06070960	9	104581580	-	1
cg18665732	19	33627197	-	1
cg18142615	9	33375859	-	1
cg11531628	4	136291034	-	1
cg08127858	17	25430298	-	1
cg22694153	4	119021788	-	1
cg06036563	7	143634355	-	1
cg13264311	3	133158077	-	1
cg18918349	10	43553035	-	1
cg14328683	2	25867402	-	1
cg21639435	8	74484162	-	1
cg13242392	15	8542794	-	1
cg02185531	1	90151793	-	1
cg19859323	X	59918747	-	1
cg22696073	17	35161194	-	1
cg12177793	14	55475237	-	1
cg04801617	10	86761503	-	1
cg00674395	11	71022621	-	1
cg15457037	2	185921727	-	1
cg12692042	18	22062265	-	1
cg02039267	19	60632845	-	1
cg16039964	11	71932237	-	1
cg20570761	11	100977721	-	1
cg23834494	10	119223967	-	1
cg22315440	4	111142310	-	1
cg06468969	11	109823348	-	1
cg15712577	5	132472837	-	1
cg25019648	11	117265339	-	1
cg14062745	11	20738232	-	1
cg11686722	2	119119603	-	1
cg15968297	5	34264501	-	1
cg05340339	4	140112094	-	1
cg20211779	2	106326460	-	1
cg05890285	6	116447743	-	1
cg07313502	2	25474686	-	1
cg08337312	2	173730062	-	1
cg10424330	8	112483009	-	1
cg20820767	4	120273626	-	1
cg04210573	X	105841449	-	1
cg13157098	15	8542757	-	1
cg25636132	15	101184762	-	1
cg18977541	19	45837481	-	1
cg26177966	7	26532239	-	1
cg12477716	11	98175554	-	1
cg06197760	13	39345375	-	1
cg23965099	1	91225399	-	1
cg23729501	3	151153384	-	1
cg22542300	13	39345388	-	1
cg03721993	12	113304599	-	1
cg12146864	10	130521108	-	1
cg23506944	11	79083877	-	1
cg25967745	12	111303262	-	1
cg18590015	10	18870817	-	1
cg02331143	4	123054209	-	1
cg00560671	14	57426908	-	1
cg00267862	5	146791420	-	1
cg21364278	2	69360500	-	1
cg07435294	19	5618252	-	1
cg04988476	16	29308784	-	1
cg06001237	2	186055092	-	1
cg10198271	2	177161686	-	1
cg14456207	3	106833547	-	1
cg09984392	15	60945700	-	1
cg17004212	14	61412298	-	1
cg14575155	2	34949657	-	1
cg02676375	11	34162209	-	1
cg10500218	1	159525602	-	1
cg08452456	11	99319929	-	1
cg01904414	7	138684782	-	1
cg18740769	13	87797256	-	1
cg13445984	17	21648768	-	1
cg27558234	12	75179612	-	1
cg22467364	8	25724263	-	1
cg01874084	10	131727825	-	1
cg02760300	7	100209391	-	1
cg09415883	19	5151890	-	1
cg16055035	13	44534939	-	1
cg08430409	15	101166727	-	1
cg07813495	9	53396029	-	1
cg12714180	4	127802822	-	1
cg17263061	5	31543740	-	1
cg13828701	12	3950381	-	1
cg23921699	15	101008841	-	1
cg11308211	2	73232644	-	1
cg07727358	5	111972389	-	1
cg25538602	11	105453763	-	1
cg09801353	7	149548678	-	1
cg05250874	11	99850172	-	1
cg13491481	14	11299508	-	1
cg18344660	13	9381034	-	1
cg12028548	2	155923281	-	1
cg16336127	13	97691938	-	1
cg24759859	19	11517416	-	1
cg13508402	6	29577403	-	1
cg01931502	1	175851859	-	1
cg13600489	12	58226925	-	1
cg15626629	X	105141862	-	1
cg25307665	6	53814326	-	1
cg07166360	9	102047953	-	1
cg18305324	17	36250832	-	1
cg09214456	11	6074764	-	1
cg02795432	1	62270219	-	1
cg00106093	17	27832053	-	1
cg20926035	17	88133480	-	1
cg05570827	4	132337986	-	1
cg10361922	11	103508065	-	1
cg02219962	14	20740740	-	1
cg09471527	17	27855427	-	1
cg13925683	1	76425533	-	1
cg18026225	11	105362948	-	1
cg01392544	2	14778366	-	1
cg18396275	11	104675430	-	1
cg25680638	19	62285019	-	1
cg00385863	4	123291137	-	1
cg14306734	18	26335188	-	1
cg24514230	7	105854024	-	1
cg07864323	16	21006530	-	1
cg26353862	7	114752027	-	1
cg03397389	4	129601601	-	1
cg19531507	9	47151251	-	1
cg18134734	7	105051072	-	1
cg14731407	9	22592779	-	1
cg27558594	4	33150970	-	1
cg02766820	10	130611524	-	1
cg09577841	9	79318269	-	1
cg06332339	9	60011510	-	1
cg05902531	10	129912970	-	1
cg24599249	5	4856362	-	1
cg00543073	11	24741255	-	1
cg16641060	X	37987793	-	1
cg23808946	17	88065737	-	1
cg08591265	11	90070268	-	1
cg23813514	14	33728755	-	1
cg23468927	19	4194105	-	1
cg00508498	2	106326576	-	1
cg14951598	17	49546390	-	1
cg16764637	6	53825442	-	1
cg26008390	17	86286841	-	1
cg22424284	3	103682237	-	1
cg02522760	19	46955142	-	1
cg22188945	11	76663597	-	1
cg25172243	X	62112386	-	1
cg03785696	6	53854906	-	1
cg05397514	3	91908410	-	1
cg02328660	4	158296233	-	1
cg15740366	6	30277607	-	1
cg22656750	11	37003786	-	1
cg00482994	17	35156351	-	1
cg25160286	6	53923863	-	1
cg04061117	6	116566187	-	1
cg23934404	8	12679780	-	1
cg18580491	4	129707118	-	1
cg24389389	3	53875234	-	1
cg18036763	15	87027190	-	1
cg08642014	7	29564412	-	1
cg00376019	14	29681724	-	1
cg09333532	11	23892422	-	1
cg25889711	19	45922019	-	1
cg06257136	11	104883870	-	1
cg16383389	3	126099068	-	1
cg26544363	2	108463425	-	1
cg04084364	17	82855960	-	1
cg01866162	8	108343205	-	1
cg10626768	10	114077309	-	1
cg14421860	3	119928810	-	1
cg01080375	12	83909053	-	1
cg12864721	14	20744130	-	1
cg19604444	12	79030898	-	1
cg02573857	7	30300329	-	1
cg16149238	12	5445773	-	1
cg09294629	8	4223979	-	1
cg12721145	3	134699813	-	1
cg23841819	1	136379134	-	1
cg00535430	16	4599222	-	1
cg09973986	10	130012711	-	1
cg16529483	X	76538998	-	1
cg05814800	12	106138786	-	1
cg08945214	7	66779217	-	1
cg17937222	5	126575236	-	1
cg26606397	10	120604507	-	1
cg12129080	7	141735596	-	1
cg02469607	13	25601112	-	1
cg18375296	11	123174844	-	1
cg11732282	2	54620911	-	1
cg24128593	10	4323177	-	1
cg06997305	2	96440821	-	1
cg09641689	8	94688422	-	1
cg21288693	14	69950423	-	1
cg11993636	11	97107876	-	1
cg13402773	7	47935725	-	1
cg18798853	16	96539309	-	1
cg22542420	11	105348542	-	1
cg02538342	7	125981666	-	1
cg08096854	11	96630871	-	1
cg26264232	6	53770539	-	1
cg08876130	15	101613652	-	1
cg07405849	5	32161618	-	1
cg11686528	11	78429079	-	1
cg13886231	15	80952253	-	1
cg15268691	19	46442871	-	1
cg00162191	6	50789598	-	1
cg10503751	4	146592934	-	1
cg16896847	15	77745744	-	1
cg14650175	15	75021148	-	1
cg25939742	7	17156985	-	1
cg06925975	4	139415881	-	1
cg13254080	18	36802259	-	1
cg15938266	5	103125310	-	1
cg09602577	9	38467341	-	1
cg23344688	2	18312573	-	1
cg16668534	17	25042140	-	1
cg26258074	6	128773258	-	1
cg02461391	8	119587131	-	1
cg24491553	2	122908035	-	1
cg12699044	5	124094693	-	1
cg19753794	7	46802993	-	1
cg24810439	5	121687009	-	1
cg14425564	2	39460948	-	1
cg16804899	5	32420257	-	1
cg03445006	19	6597398	-	1
cg22060817	10	31480826	-	1
cg02070685	8	122333139	-	1
cg19901889	10	120604517	-	1
cg23194024	11	100999838	-	1
cg11711420	13	119614828	-	1
cg14353137	1	10382671	-	1
cg01013653	19	29480551	-	1
cg21538190	1	177008647	-	1
cg07986385	17	35718661	-	1
cg17511933	1	122427135	-	1
cg16527491	12	59260692	-	1
cg26998856	17	29085674	-	1
cg13653195	15	101248523	-	1
cg25330147	6	29271908	-	1
cg13545763	11	97574338	-	1
cg24879595	12	71454776	-	1
cg05001009	17	93640193	-	1
cg25226874	10	119299131	-	1
cg23712980	2	157035045	-	1
cg11950383	16	93430088	-	1
cg04245693	10	37982870	-	1
cg03054277	11	60658816	-	1
cg04616401	18	35880235	-	1
cg15454066	19	10488400	-	1
cg02135464	12	112731215	-	1
cg24168641	9	59703753	-	1
cg06708432	10	130228350	-	1
cg25841847	2	96440823	-	1
cg01592198	7	45633327	-	1
cg15457058	4	117811473	-	1
cg26910651	8	34390568	-	1
cg20946504	5	89252999	-	1
cg14332444	3	153413783	-	1
cg13706058	9	89949866	-	1
cg02700369	7	17751739	-	1
cg01755467	8	34170956	-	1
cg01644623	12	87322125	-	1
cg06369833	7	28863577	-	1
cg20347665	X	105841619	-	1
cg21875234	16	11436666	-	1
cg13173903	2	161206626	-	1
cg25012556	13	50181933	-	1
cg15301489	14	63401702	-	1
cg01860947	17	33266610	-	1
cg05203659	16	11436639	-	1
cg10491460	4	152737266	-	1
cg09034774	9	63776162	-	1
cg00986824	3	110827900	-	1
cg12459542	3	107177898	-	1
cg04354879	11	104884108	-	1
cg05746407	8	123439632	-	1
cg11050908	2	30366455	-	1
cg09425753	2	173311802	-	1
cg22157255	4	100037393	-	1
cg04899896	5	100141552	-	1
cg12595013	9	93376424	-	1
cg10141377	11	100524922	-	1
cg06691214	1	66450604	-	1
cg14592474	5	19880952	-	1
cg19116006	2	178488427	-	1
cg05516489	15	105401173	-	1
cg00778995	1	43978107	-	1
cg19156483	2	65805184	-	1
cg19945202	6	122051888	-	1
cg03037622	9	109172668	-	1
cg10383019	7	113126547	-	1
cg04262392	17	25442308	-	1
cg23395398	17	46248827	-	1
cg10635194	3	108741315	-	1
cg10949322	18	3420131	-	1
cg13696942	7	52048092	-	1
cg03024619	6	102766093	-	1
cg09973102	8	126182604	-	1
cg05052194	4	159246436	-	1
cg07339181	10	123787851	-	1
cg23371278	19	44617889	-	1
cg10755973	2	39443150	-	1
cg05872702	15	6767906	-	1
cg15534364	X	106029536	-	1
cg15660669	16	78789133	-	1
cg13658921	1	131964890	-	1
cg27046659	14	19530176	-	1
cg21407839	16	96827381	-	1
cg08873940	7	45831543	-	1
cg02898094	6	6939084	-	1
cg16905926	1	165556817	-	1
cg16127683	2	121522341	-	1
cg14553506	16	20987679	-	1
cg21672855	15	69982929	-	1
cg21652524	12	87802373	-	1
cg07963363	4	14149733	-	1
cg13875536	2	29376601	-	1
cg11567041	2	5706758	-	1
cg09190824	5	95536534	-	1
cg07522644	17	48103928	-	1
cg11271505	14	19443628	-	1
cg25957240	2	3237953	-	1
cg15297110	3	138306498	-	1
cg21960381	5	35264467	-	1
cg15771763	5	103125292	-	1
cg14506196	19	44794118	-	1
cg05184586	11	102947740	-	1
cg15382538	13	101337713	-	1
cg03203603	11	88744224	-	1
cg03414764	7	87220107	-	1
cg26089573	11	77580669	-	1
cg25435146	7	3705722	-	1
cg21004366	14	56552382	-	1
cg01966787	1	12648685	-	1
cg21630368	7	93931903	-	1
cg08689931	5	9440547	-	1
cg26476852	6	53835254	-	1
cg11171235	13	59975549	-	1
cg08572394	13	97700131	-	1
cg16337939	7	84995776	-	1
cg05970014	13	56981283	-	1
cg17497049	7	5088595	-	1
cg02635948	19	9139958	-	1
cg06990796	11	36975258	-	1
cg15710638	11	121710962	-	1
cg04090147	13	114885198	-	1
cg27056425	13	22643223	-	1
cg04276951	11	102988189	-	1
cg02086094	5	36321730	-	1
cg06942701	2	63444655	-	1
cg20741134	1	159223482	-	1
cg22198823	19	4850980	-	1
cg27470027	19	7496602	-	1
cg04568842	6	128568330	-	1
cg05512505	8	4279394	-	1
cg11460727	14	69951501	-	1
cg23598212	7	146959792	-	1
cg13310671	2	171572969	-	1
cg14371731	14	24407453	-	1
cg12911732	4	112835620	-	1
cg05607278	6	31449452	-	1
cg07317551	4	126294138	-	1
cg21229886	10	114077267	-	1
cg23895041	1	37601334	-	1
cg10232654	11	98461952	-	1
cg08863848	6	53854757	-	1
cg25796016	17	8337318	-	1
cg01171898	7	102341719	-	1
cg27416312	7	130481768	-	1
cg04446303	16	4606814	-	1
cg03575974	7	30304228	-	1
cg07835293	1	174393716	-	1
cg16096176	1	92287476	-	1
cg03891929	19	33627185	-	1
cg19964638	13	56132189	-	1
cg14608422	14	19530053	-	1
cg03067574	7	17141665	-	1
cg05723499	18	35794928	-	1
cg03844923	3	99735743	-	1
cg26766798	17	25331981	-	1
cg11202785	3	125613358	-	1
cg06229867	10	128884058	-	1
cg14969015	4	120645330	-	1
cg01729717	14	110095013	-	1
cg13608733	7	113231834	-	1
cg12741345	3	92064053	-	1
cg25475603	11	54178608	-	1
cg19809499	4	117811530	-	1
cg10254000	16	18913811	-	1
cg03152602	11	100967541	-	1
cg25401220	17	30829177	-	1
cg25340241	5	24163713	-	1
cg22817039	13	111019991	-	1
cg03175975	1	122983241	-	1
cg08868202	4	131997290	-	1
cg12042503	12	114725482	-	1
cg15951188	11	71001673	-	1
cg01949684	17	35678024	-	1
cg03469079	15	80989556	-	1
cg00691830	2	119116086	-	1
cg05061393	1	77291436	-	1
cg08505456	2	76652587	-	1
cg15528519	7	31975110	-	1
cg06880930	8	96919261	-	1
cg24776350	11	71077400	-	1
cg03355998	9	93380079	-	1
cg12122509	11	76759459	-	1
cg13646020	5	68981971	-	1
cg10276404	11	21194820	-	1
cg03905758	8	58817632	-	1
cg16551732	8	63178275	-	1
cg24992007	11	106742791	-	1
cg27506254	1	3352692	-	1
cg16005818	4	155138670	-	1
cg23415789	11	87778863	-	1
cg12322617	8	109789069	-	1
cg00822571	19	33287046	-	1
cg00436183	13	46827989	-	1
cg01430372	11	102353414	-	1
cg16069971	4	35506683	-	1
cg20887442	7	105738835	-	1
cg05963618	11	45028846	-	1
cg06926934	7	73338204	-	1
cg05043908	5	151505793	-	1
cg05889979	6	87411060	-	1
cg02875395	2	17975725	-	1
cg03700449	10	89571975	-	1
cg13851843	7	48417847	-	1
cg15472170	4	151845062	-	1
cg20322375	10	108066292	-	1
cg27560182	4	137542860	-	1
cg03669907	2	107909221	-	1
cg05620842	7	36385699	-	1
cg10549986	12	27425300	-	1
cg04159381	4	111142439	-	1
cg17121176	10	43998770	-	1
cg22402902	11	77032982	-	1
cg11164537	11	61029873	-	1
cg17509220	8	86640482	-	1
cg01808706	2	122851153	-	1
cg03363567	11	88794854	-	1
cg11302943	19	43591613	-	1
cg14596338	16	4566120	-	1
cg26969942	11	104834381	-	1
cg14651363	X	138808134	-	1
cg12251659	5	126575069	-	1
cg27565880	11	77032950	-	1
cg09174502	9	31905998	-	1
cg12651540	7	82865915	-	1
cg05710997	13	119608553	-	1
cg25110106	3	111457165	-	1
cg13493749	13	50280570	-	1
cg19029301	2	157035043	-	1
cg15455979	15	104231547	-	1
cg13347257	6	116565953	-	1
cg01495907	14	55479812	-	1
cg10193870	12	85567405	-	1
cg13059982	7	93584400	-	1
cg27606567	9	125158843	-	1
cg21490597	3	130854462	-	1
cg13537801	11	123054400	-	1
cg15278043	6	32054310	-	1
cg06324957	9	24085379	-	1
cg01311064	14	99054281	-	1
cg13479780	17	49162449	-	1
cg24655222	5	32160118	-	1
cg06785746	11	106069444	-	1
cg18989243	3	106308174	-	1
cg18932798	19	48255302	-	1
cg03635671	18	36905005	-	1
cg26807935	18	36861861	-	1
cg06560524	14	65081200	-	1
cg11331678	2	168884643	-	1
cg04469303	16	100155119	-	1
cg26708817	3	131562243	-	1
cg07168124	14	19451699	-	1
cg23731212	3	77981019	-	1
cg13686537	2	27674587	-	1
cg06576393	19	43358843	-	1
cg11891579	11	45869341	-	1
cg13217064	9	102047925	-	1
cg20866375	11	74952123	-	1
cg05218311	7	99868543	-	1
cg04844543	9	112878591	-	1
cg20274783	5	138404313	-	1
cg11130778	13	56516212	-	1
cg14534739	17	35063151	-	1
cg11196350	12	106149315	-	1
cg19577984	12	93225365	-	1
cg21736089	10	83358099	-	1
cg20977426	4	118917176	-	1
cg19138755	17	30829191	-	1
cg20162381	6	131731215	-	1
cg14381623	2	26637530	-	1
cg26321013	11	101068873	-	1
cg04027548	6	147027977	-	1
cg12431729	4	123309748	-	1
cg17726795	7	32029050	-	1
cg22039234	1	39404118	-	1
cg00830626	15	84263657	-	1
cg20655068	17	35634940	-	1
cg12258307	16	92319520	-	1
cg17245135	13	86123939	-	1
cg06744574	4	114164365	-	1
cg12270738	4	142948555	-	1
cg05982686	11	87895607	-	1
cg19784903	11	99319637	-	1
cg26035323	4	120467803	-	1
cg10229294	5	123973624	-	1
cg19669107	15	5259477	-	1
cg17560586	6	39983086	-	1
cg03513246	18	22422421	-	1
cg15364725	19	37027479	-	1
cg12080431	10	130611512	-	1
cg20419307	10	108986498	-	1
cg12921614	14	50341743	-	1
cg08969532	19	43591456	-	1
cg22355463	8	81160902	-	1
cg03754311	4	141758405	-	1
cg02155287	13	13982700	-	1
cg08093892	8	74484168	-	1
cg13567392	10	46168429	-	1
cg00405060	16	4329227	-	1
cg26134646	10	61761498	-	1
cg04194674	11	99719187	-	1
cg27115721	12	12569952	-	1
cg25749432	19	4326983	-	1
cg13459498	2	167202367	-	1
cg25889750	5	92417381	-	1
cg14453281	12	110991536	-	1
cg00063567	11	31862410	-	1
cg11666140	15	103676692	-	1
cg13868216	15	81341482	-	1
cg21842944	5	149183048	-	1
cg02162462	17	86127972	-	1
cg19580241	6	53854569	-	1
cg12827637	12	82359068	-	1
cg23613205	1	184983319	-	1
cg03745431	1	185817491	-	1
cg17216478	4	141270685	-	1
cg15875860	15	81308492	-	1
cg07385362	17	26082814	-	1
cg18811597	4	109561994	-	1
cg10570838	4	137265597	-	1
cg15112458	5	24163706	-	1
cg18965377	4	33150949	-	1
cg13447391	5	35021996	-	1
cg13847987	2	32764353	-	1
cg14351882	2	25714628	-	1
cg09279412	5	140360553	-	1
cg12860092	2	61217893	-	1
cg14667685	4	127129758	-	1
cg02602423	12	34443888	-	1
cg04504441	11	54178647	-	1
cg16915653	7	148036283	-	1
cg07835437	4	159771639	-	1
cg21935113	19	7654099	-	1
cg26675876	14	63401306	-	1
cg14631690	13	75765793	-	1
cg08655589	6	94650518	-	1
cg02430183	13	50460633	-	1
cg23087992	3	35888194	-	1
cg24904436	15	78752718	-	1
cg13710595	2	121998505	-	1
cg13648682	2	27924865	-	1
cg00788067	18	92502184	-	1
cg19615304	12	26058267	-	1
cg26207141	1	91225387	-	1
cg27219874	8	108409751	-	1
cg07870982	8	118548312	-	1
cg03529432	6	53818248	-	1
cg22788002	X	97658355	-	1
cg04645545	19	46959633	-	1
cg05869392	14	19449578	-	1
cg00553487	7	26314489	-	1
cg06701726	X	54277973	-	1
cg05656590	3	31711105	-	1
cg08441803	11	98755951	-	1
cg26218726	5	126575075	-	1
cg22122361	5	100027424	-	1
cg22472154	5	34906463	-	1
cg14931631	2	75825959	-	1
cg26066277	11	123127171	-	1
cg24994156	8	109789071	-	1
cg10643578	4	33150936	-	1
cg27007008	17	36210120	-	1
cg11370512	5	124039616	-	1
cg23665973	1	76949990	-	1
cg07578663	2	9964450	-	1
cg27230711	19	47281442	-	1
cg12646252	X	138808146	-	1
cg23710795	2	178929004	-	1
cg11674844	4	136872279	-	1
cg07204662	19	7137673	-	1
cg14947478	2	159846515	-	1
cg21899276	X	139892998	-	1
cg20227255	17	48103935	-	1
cg09892203	11	110156489	-	1
cg20471297	12	113700251	-	1
cg10439765	2	168996670	-	1
cg09667001	10	81548547	-	1
cg14530259	2	32529962	-	1
cg07691180	19	5749511	-	1
cg07639739	X	97658355	-	1
cg19209911	7	140499458	-	1
cg13577493	9	109696583	-	1
cg10937890	2	71564983	-	1
cg19220099	16	18555504	-	1
cg20430847	4	158983051	-	1
cg01651170	1	58771284	-	1
cg05975845	2	170861511	-	1
cg27588646	13	101553391	-	1
cg03315484	18	35795123	-	1
cg09512322	7	132245862	-	1
cg11839944	7	48340015	-	1
cg07960629	4	33150943	-	1
cg15189866	4	137318121	-	1
cg12546181	7	48100401	-	1
cg14933266	11	81232009	-	1
cg13565492	17	48106755	-	1
cg11817453	17	34780680	-	1
cg22640114	1	186063124	-	1
cg04296578	4	119842912	-	1
cg16897634	4	33150952	-	1
cg22120063	13	101411794	-	1
cg10336131	19	5148422	-	1
cg13909534	11	50560365	-	1
cg19099050	6	116566184	-	1
cg10932068	16	18913791	-	1
cg01905589	4	137183162	-	1
cg20454517	5	31183055	-	1
cg05375728	4	106227927	-	1
cg00558702	6	142757867	-	1
cg08699206	5	34572977	-	1
cg10636447	2	155748375	-	1
cg09748975	5	38892332	-	1
cg25059646	4	137783319	-	1
cg22836359	6	128511575	-	1
cg24744425	1	138331012	-	1
cg10779674	10	131429986	-	1
cg20395646	5	126517662	-	1
cg22369787	2	118914180	-	1
cg24213507	6	113974297	-	1
cg18770669	6	129837665	-	1
cg23098168	3	111788405	-	1
cg01533258	12	107398422	-	1
cg19733867	15	78237923	-	1
cg07312954	3	93031669	-	1
cg08960156	7	122481050	-	1
cg13694576	2	108458356	-	1
cg25729445	17	38224670	-	1
cg22355031	X	102867436	-	1
cg22775593	X	73520700	-	1
cg05785344	X	49907188	-	1
cg24135606	11	72369068	-	1
cg00946507	11	118414267	-	1
cg13673779	18	75286822	-	1
cg26247646	4	153171569	-	1
cg26742815	18	35794923	-	1
cg01121770	11	76663594	-	1
cg02738256	2	18294480	-	1
cg05343811	12	87663800	-	1
cg01809675	11	34075406	-	1
cg11724493	17	35072771	-	1
cg17376041	11	31021079	-	1
cg13302166	11	70358730	-	1
cg17330672	11	3809038	-	1
cg26998842	11	122590971	-	1
cg23388714	18	72223551	-	1
cg26936311	6	22519269	-	1
cg12175172	9	65405570	-	1
cg09549726	7	60469814	-	1
cg04419618	X	59274071	-	1
cg01734140	17	24555108	-	1
cg21502999	10	95498714	-	1
cg19351000	11	24734928	-	1
cg22166703	1	12648683	-	1
cg15168577	18	36966338	-	1
cg05676441	15	23634167	-	1
cg09296453	17	37155911	-	1
cg10626744	4	102192063	-	1
cg24839533	4	133216995	-	1
cg04330371	7	73338223	-	1
cg01453221	17	35981260	-	1
cg25309759	11	85372913	-	1
cg04167725	8	98052644	-	1
cg17752088	13	96101310	-	1
cg07534440	2	87056365	-	1
cg19925772	4	138173445	-	1
cg14562426	17	35979105	-	1
cg05274534	11	99124367	-	1
cg00668227	4	132353951	-	1
cg20468891	19	9139955	-	1
cg20797858	4	23043221	-	1
cg25567021	2	108178907	-	1
cg16894263	X	49903906	-	1
cg08681110	10	37983190	-	1
cg18482164	11	100526166	-	1
cg05680710	17	35978718	-	1
cg03119897	1	136399831	-	1
cg01416227	3	111588435	-	1
cg06744585	8	87002035	-	1
cg04868078	1	142734381	-	1
cg26485937	18	38852749	-	1
cg21567792	4	127802551	-	1
cg10752731	11	122465086	-	1
cg05058121	7	126347299	-	1
cg21543987	5	143495331	-	1
cg11944428	19	5531721	-	1
cg24596836	9	76928087	-	1
cg22563312	11	53612651	-	1
cg19781133	5	25114554	-	1
cg21787965	13	16592489	-	1
cg22025478	8	124566859	-	1
cg25195302	19	54692032	-	1
cg17967970	9	68553551	-	1
cg04728482	13	101481690	-	1
cg16109089	9	28112200	-	1
cg20041802	9	70180670	-	1
cg21455485	4	136291020	-	1
cg16852837	18	72223546	-	1
cg05253021	7	141806461	-	1
cg12213201	3	97828177	-	1
cg14087168	3	90868031	-	1
cg14491820	19	46442272	-	1
cg26083396	6	30277624	-	1
cg06705004	14	56771136	-	1
cg23655615	6	94357031	-	1
cg09143673	17	27729357	-	1
cg26223654	8	87167985	-	1
cg19656282	6	85883695	-	1
cg00497554	1	96047355	-	1
cg24631970	14	63401453	-	1
cg16560077	16	4126072	-	1
cg09291131	12	112755884	-	1
cg15792338	7	38450987	-	1
cg03350042	2	121998572	-	1
cg05675373	3	110828050	-	1
cg19495969	9	35779113	-	1
cg21737675	3	123548726	-	1
cg22894910	4	117950804	-	1
cg10122865	11	22590114	-	1
cg01337429	17	25042358	-	1
cg14940308	6	88045032	-	1
cg23189410	9	93378712	-	1
cg16837525	16	96827364	-	1
cg10242372	2	95447971	-	1
cg13366219	11	118933789	-	1
cg18411550	10	26915408	-	1
cg25073998	17	89995078	-	1
cg07816637	18	38832975	-	1
cg26704087	17	46248818	-	1
cg14160518	2	172853191	-	1
cg27470303	2	18312565	-	1
cg03620623	7	47121149	-	1
cg13723766	X	37987891	-	1
cg11113644	19	37323756	-	1
cg08112534	4	117794284	-	1
cg22280167	9	46958226	-	1
cg18941893	4	45123296	-	1
cg21122147	8	111454036	-	1
cg00053010	11	99054500	-	1
cg04722914	1	96047362	-	1
cg24268531	3	90729834	-	1
cg15107038	9	70822116	-	1
cg12946524	3	28826182	-	1
cg16161715	4	122303397	-	1
cg05866836	X	145916242	-	1
cg11594731	9	113132285	-	1
cg07929575	3	107177892	-	1
cg26506779	2	185394012	-	1
cg25942789	1	95616826	-	1
cg01393939	3	148525224	-	1
cg16066237	16	94928057	-	1
cg23670599	9	70822160	-	1
cg06011292	11	70358765	-	1
cg21511365	14	64389229	-	1
cg21813473	2	165078172	-	1
cg25370753	1	158819736	-	1
cg12070724	1	136152551	-	1
cg14875449	14	6483041	-	1
cg24170085	14	30250418	-	1
cg18635552	13	74101423	-	1
cg10870443	13	65355089	-	1
cg26220594	4	143085989	-	1
cg20174699	15	101843006	-	1
cg08373003	13	57363115	-	1
cg02813877	5	126731055	-	1
cg18308527	9	116385664	-	1
cg07229938	7	135988185	-	1
cg16492707	16	77339105	-	1
cg18772588	2	185258677	-	1
cg07691152	10	89568909	-	1
cg13800209	2	119117889	-	1
cg13905264	2	31490779	-	1
cg26518327	8	71930929	-	1
cg14929266	8	13362582	-	1
cg24024056	19	45868803	-	1
cg21477170	5	36062248	-	1
cg00993191	4	153361742	-	1
cg08770580	16	21006837	-	1
cg07702255	2	94651400	-	1
cg13208031	14	69950350	-	1
cg26331160	4	158878211	-	1
cg17613214	15	87719245	-	1
cg10857489	8	108659273	-	1
cg25306611	3	157496903	-	1
cg05344430	5	151386510	-	1
cg11473189	9	47151232	-	1
cg01060026	6	119398174	-	1
cg09706512	16	66244510	-	1
cg15621682	14	54732271	-	1
cg26310240	2	156523206	-	1
cg07975032	4	120814295	-	1
cg25952029	11	119012975	-	1
cg02761523	8	87029537	-	1
cg14978172	5	143929645	-	1
cg22595230	2	134507781	-	1
cg25315148	10	130511142	-	1
cg05839636	18	35951771	-	1
cg00600786	14	23574455	-	1
cg04584009	10	82380082	-	1
cg23849781	9	62801235	-	1
cg16423747	11	4911292	-	1
cg19248367	19	4256323	-	1
cg07130520	3	150130632	-	1
cg01485790	5	128705446	-	1
cg19402405	10	69109833	-	1
cg14494468	12	58227006	-	1
cg02720925	5	146740155	-	1
cg01460805	14	69950649	-	1
cg06704122	1	124183410	-	1
cg19741945	9	117044941	-	1
cg24046927	3	148534994	-	1
cg21050240	7	28685774	-	1
cg05923197	14	45650293	-	1
cg17852594	4	119842906	-	1
cg04191530	15	76445816	-	1
cg16678545	8	127339694	-	1
cg24141991	9	45298185	-	1
cg02854695	7	46802998	-	1
cg26046953	11	90380606	-	1
cg12474117	X	97658378	-	1
cg24488810	4	65142249	-	1
cg21690979	8	129578201	-	1
cg05119290	11	74222646	-	1
cg19642835	5	121687045	-	1
cg26663063	15	101032486	-	1
cg23475135	1	93899896	-	1
cg09928203	11	6570562	-	1
cg13603112	4	70546084	-	1
cg00994804	16	94926416	-	1
cg07598082	3	110843088	-	1
cg20088005	7	141806465	-	1
cg12963312	1	21799809	-	1
cg27352514	1	177175361	-	1
cg19173440	7	100744645	-	1
cg00215432	1	77049018	-	1
cg19697530	9	48752830	-	1
cg02390588	15	104803069	-	1
cg20903764	7	114248019	-	1
cg12823329	12	112736351	-	1
cg03416541	16	60831797	-	1
cg14839932	17	48106665	-	1
cg17807479	11	68153328	-	1
cg05507481	3	60285865	-	1
cg02565672	1	175997939	-	1
cg11887629	17	58237089	-	1
cg03385548	5	43000955	-	1
cg13983686	11	37676184	-	1
cg17713751	5	140174799	-	1
cg07961283	16	94928081	-	1
cg07746998	10	4650499	-	1
cg02066409	14	63401440	-	1
cg05931684	17	35981254	-	1
cg06926362	10	83326323	-	1
cg19677607	14	67968671	-	1
cg19369780	7	146650141	-	1
cg12137286	7	4905908	-	1
cg20340302	2	177079311	-	1
cg13024202	X	24003075	-	1
cg03465880	4	159887929	-	1
cg22306928	1	77049005	-	1
cg14657116	6	87410925	-	1
cg24932816	3	148535073	-	1
cg06617636	12	82358967	-	1
cg25887254	4	90295701	-	1
cg13703859	13	54587950	-	1
cg16048568	7	73338667	-	1
cg16973098	14	119947848	-	1
cg08329647	7	26241690	-	1
cg12035092	2	50996693	-	1
cg05085809	11	98479818	-	1
cg24473846	2	170861550	-	1
cg27207530	8	125832105	-	1
cg20094282	11	122803348	-	1
cg11880727	12	77347366	-	1
cg12550817	12	79030907	-	1
cg18324126	8	34170953	-	1
cg05931087	1	147868442	-	1
cg27375388	7	131379020	-	1
cg17626178	1	63518439	-	1
cg20649716	18	38434751	-	1
cg24999819	1	40771732	-	1
cg01640606	12	75183539	-	1
cg03527422	4	23043795	-	1
cg00366352	10	95835198	-	1
cg24037166	14	19282034	-	1
cg26745032	X	168709971	-	1
cg20830775	9	109174479	-	1
cg27039501	18	62119220	-	1
cg22639787	2	178487733	-	1
cg05537653	2	93338755	-	1
cg13999330	5	144493366	-	1
cg09632273	17	36148662	-	1
cg24838305	7	47266849	-	1
cg26476595	17	25285978	-	1
cg04788956	8	108409794	-	1
cg14584159	7	143902393	-	1
cg03312703	1	135846996	-	1
cg06680921	7	26921844	-	1
cg06266993	11	98479770	-	1
cg00267012	1	11866659	-	1
cg15913680	7	105181356	-	1
cg25645657	13	117718129	-	1
cg23734759	1	188669513	-	1
cg07082452	14	69952768	-	1
cg05449830	X	106029538	-	1
cg04605084	5	109927913	-	1
cg21855944	11	97147251	-	1
cg10414269	9	106245819	-	1
cg18908524	19	7212507	-	1
cg16602504	17	90551510	-	1
cg04419610	7	48067740	-	1
cg22369786	14	106933188	-	1
cg12077322	7	144519828	-	1
cg22321892	15	87027165	-	1
cg10206657	13	115010149	-	1
cg12284142	X	74049706	-	1
cg25751158	7	81721128	-	1
cg18496502	7	26614030	-	1
cg07562135	7	30214873	-	1
cg26140688	16	92565669	-	1
cg12514620	4	109561994	-	1
cg02574526	6	91109609	-	1
cg08979686	2	168938814	-	1
cg25977493	3	69113079	-	1
cg21333217	6	119362058	-	1
cg20973743	2	129119659	-	1
cg05835276	10	130471045	-	1
cg13732589	2	29383459	-	1
cg06816718	12	105198561	-	1
cg14455366	4	84703869	-	1
cg21451265	3	123548717	-	1
cg23209537	5	146832942	-	1
cg26010095	4	111521165	-	1
cg00586365	11	54178613	-	1
cg26777760	X	53332843	-	1
cg00502035	11	71625385	-	1
cg16876647	17	86616928	-	1
cg24032214	7	3681405	-	1
cg13327466	2	63693835	-	1
cg09599130	19	47546069	-	1
cg16004390	10	78041894	-	1
cg21939789	7	118354478	-	1
cg17913274	2	93391583	-	1
cg24368383	4	159684855	-	1
cg21944491	7	28675586	-	1
cg25365214	14	24461343	-	1
cg01320491	9	112786304	-	1
cg10711996	18	6603818	-	1
cg03586390	19	6702928	-	1
cg04400147	14	30039071	-	1
cg03181248	2	75199164	-	1
cg03588460	19	33627287	-	1
cg08992581	2	76634936	-	1
cg27168133	16	32250043	-	1
cg16387669	6	40104116	-	1
cg10162691	11	103727260	-	1
cg00569091	4	154571431	-	1
cg10088527	6	85869395	-	1
cg05808319	2	96737949	-	1
cg21860679	10	101562756	-	1
cg07015911	11	98494913	-	1
cg18301891	12	113305051	-	1
cg24770638	X	105178224	-	1
cg18684142	11	98468852	-	1
cg02862674	17	47076560	-	1
cg04798095	2	184583606	-	1
cg10438649	15	37677534	-	1
cg20276511	17	33352131	-	1
cg24442740	4	136318566	-	1
cg21164975	17	49439068	-	1
cg11381282	14	56771209	-	1
cg16000599	16	19209137	-	1
cg06724588	8	91336127	-	1
cg27016990	15	68056952	-	1
cg13562841	11	120323543	-	1
cg27424226	15	81106728	-	1
cg02675502	1	76535220	-	1
cg05884032	18	82821716	-	1
cg27051937	17	27858202	-	1
cg16490096	4	126104175	-	1
cg07281948	10	130487911	-	1
cg20003050	11	27639861	-	1
cg13385521	11	81893749	-	1
cg12869958	19	4369960	-	1
cg09362543	4	110692295	-	1
cg06350203	11	85366816	-	1
cg02697246	5	121752748	-	1
cg21503799	8	96328995	-	1
cg05462328	2	73405593	-	1
cg00381697	7	17161264	-	1
cg00682458	17	48106462	-	1
cg04224864	1	160477601	-	1
cg07791997	7	104085109	-	1
cg02991338	12	50934426	-	1
cg03568975	7	81721563	-	1
cg19504123	11	80070311	-	1
cg17681516	17	86494710	-	1
cg13269449	2	35370632	-	1
cg08023020	17	25515827	-	1
cg13875012	4	152084584	-	1
cg09213403	7	131700361	-	1
cg07910050	17	35978700	-	1
cg14341953	4	42968837	-	1
cg20133326	19	4668423	-	1
cg03775871	17	47565734	-	1
cg06008912	1	52600376	-	1
cg26106778	17	35066076	-	1
cg14558639	7	32406785	-	1
cg21582570	3	108062209	-	1
cg04477010	8	26309239	-	1
cg05156850	6	73699628	-	1
cg19928597	5	138770942	-	1
cg02183231	17	45298850	-	1
cg13874817	9	99147898	-	1
cg25924096	4	22224593	-	1
cg18130905	18	22585814	-	1
cg25338254	13	45973541	-	1
cg11017382	13	106355374	-	1
cg15507730	2	119120545	-	1
cg22071344	17	90551485	-	1
cg15721666	5	118909885	-	1
cg24842967	3	91227365	-	1
cg07233159	18	53898164	-	1
cg05758010	13	94225353	-	1
cg00946032	1	139316917	-	1
cg26375057	9	93376649	-	1
cg16096096	11	21802175	-	1
cg11814826	11	80414579	-	1
cg25650110	16	18555518	-	1
cg04657224	14	63401444	-	1
cg10569606	6	130323753	-	1
cg12802921	16	17279053	-	1
cg13716208	15	81507024	-	1
cg24902139	17	38009927	-	1
cg19926434	12	80439762	-	1
cg01708711	5	139695367	-	1
cg06380923	17	25296260	-	1
cg17926458	14	116699634	-	1
cg15599146	17	5573513	-	1
cg15714321	16	96827470	-	1
cg01316745	17	44881942	-	1
cg13837097	14	46152096	-	1
cg12329516	2	93722127	-	1
cg18395327	1	77600684	-	1
cg23955684	17	51840803	-	1
cg22787311	8	19939839	-	1
cg09570585	6	39714702	-	1
cg01353608	5	44976794	-	1
cg25923056	7	28503433	-	1
cg05898042	19	29480519	-	1
cg01956624	1	88412221	-	1
cg25664021	10	130494997	-	1
cg27411091	4	159029272	-	1
cg01246390	4	118383426	-	1
cg12026629	12	115806391	-	1
cg23582836	15	105390455	-	1
cg14219291	7	137304125	-	1
cg02495413	11	118625497	-	1
cg06210197	14	67969679	-	1
cg16426221	4	35506663	-	1
cg00299737	8	90062157	-	1
cg20481153	4	142561963	-	1
cg05029822	7	148044404	-	1
cg16113298	2	108463579	-	1
cg04028315	12	121662261	-	1
cg26717995	14	20740288	-	1
cg13876222	2	26905403	-	1
cg21384883	X	8199858	-	1
cg12803572	11	90899196	-	1
cg00879184	2	18312541	-	1
cg03413835	17	27834827	-	1
cg07843568	10	81968518	-	1
cg23167035	18	36887053	-	1
cg21322241	18	84408586	-	1
cg26332175	X	141406569	-	1
cg04105760	2	75199216	-	1
cg10329345	4	120273392	-	1
cg14693555	8	89747577	-	1
cg21035356	12	85787844	-	1
cg09211893	12	111416559	-	1
cg22068068	10	110887531	-	1
cg23224511	10	83310781	-	1
cg24365088	6	117153204	-	1
cg09049672	11	45028833	-	1
cg27600205	3	46898285	-	1
cg12894709	18	37327457	-	1
cg04287931	5	100027421	-	1
cg15714776	11	30996749	-	1
cg09033783	X	76221067	-	1
cg14007067	18	82821532	-	1
cg25561581	15	87028110	-	1
cg05503916	11	119901296	-	1
cg09440095	8	68472422	-	1
cg06554744	11	62269542	-	1
cg12520549	2	63445384	-	1
cg17318297	13	108112233	-	1
cg15786972	19	4334422	-	1
cg11755867	8	109667889	-	1
cg19877581	10	126063319	-	1
cg11424597	4	120521224	-	1
cg05784108	5	121687023	-	1
cg23555471	5	124219299	-	1
cg04185893	3	123548731	-	1
cg26139303	13	97692222	-	1
cg05694921	4	135078101	-	1
cg09910967	10	18279733	-	1
cg09649347	19	58574278	-	1
cg19127360	1	95911037	-	1
cg01382474	9	98756145	-	1
cg06784429	12	116467818	-	1
cg04054593	9	44409925	-	1
cg04334417	2	108184627	-	1
cg00970737	8	86119968	-	1
cg04719435	9	44375177	-	1
cg05359376	11	79482180	-	1
cg24899767	11	118314804	-	1
cg26225025	3	133495925	-	1
cg17880859	X	168828145	-	1
cg23197945	19	45172057	-	1
cg05240381	7	148425962	-	1
cg17964510	2	75199188	-	1
cg24806294	15	78528149	-	1
cg08756778	13	117718155	-	1
cg08979194	19	43044915	-	1
cg23535950	19	42697974	-	1
cg02196694	4	7089888	-	1
cg00400832	6	6954498	-	1
cg00019841	18	75645477	-	1
cg01940181	4	158518688	-	1
cg17286258	1	56790487	-	1
cg18079845	6	87411581	-	1
cg07532542	6	102595901	-	1
cg12530191	9	124564043	-	1
cg24813704	17	35262809	-	1
cg06690459	16	44399057	-	1
cg05208399	17	25751203	-	1
cg25720804	11	34162000	-	1
cg01251131	X	174880753	-	1
cg14207210	11	89352095	-	1
cg07871947	2	168996628	-	1
cg10906729	11	98468856	-	1
cg12009516	7	20475861	-	1
cg20246315	17	38023903	-	1
cg00371107	4	137042607	-	1
cg27297626	12	5279108	-	1
cg02641990	4	105359542	-	1
cg08102602	6	128568130	-	1
cg02790620	4	156107342	-	1
cg13270464	1	77317326	-	1
cg07211472	5	146204975	-	1
cg21683774	4	90295519	-	1
cg03754195	X	39726683	-	1
cg23429746	X	104514170	-	1
cg04325880	18	37232054	-	1
cg11737742	3	110828206	-	1
cg16349206	19	9263046	-	1
cg27133880	19	5668780	-	1
cg03780927	9	45691145	-	1
cg25987077	2	157035100	-	1
cg15894722	15	105488481	-	1
cg01651570	12	114882702	-	1
cg24487027	19	37324928	-	1
cg01353065	8	108322378	-	1
cg26764972	X	105178214	-	1
cg01805347	4	126879274	-	1
cg15172734	14	25340089	-	1
cg19642230	7	4758777	-	1
cg18815943	4	117811481	-	1
cg18892424	7	141163425	-	1
cg00118719	12	60964505	-	1
cg01678084	9	65450530	-	1
cg14754787	11	86483784	-	1
cg04375213	6	122627439	-	1
cg16865446	2	108474116	-	1
cg24446586	6	53855530	-	1
cg06177522	2	39443158	-	1
cg27529944	15	78618570	-	1
cg16002305	12	109452814	-	1
cg04813639	9	91874271	-	1
cg03498913	2	72421291	-	1
cg25317585	14	126019007	-	1
cg18503615	12	87813877	-	1
cg20120430	14	20246591	-	1
cg19091677	8	59012863	-	1
cg24404479	7	70735026	-	1
cg26616078	6	39420203	-	1
cg00304629	11	20454251	-	1
cg21472783	12	78560270	-	1
cg26112893	4	154444592	-	1
cg22569836	2	123857798	-	1
cg06785624	15	78180548	-	1
cg00243547	18	8023878	-	1
cg15965006	17	35918892	-	1
cg06734027	X	50186282	-	1
cg10101470	5	108924275	-	1
cg00015930	4	118917274	-	1
cg02325951	12	102101178	-	1
cg02231404	2	186044847	-	1
cg00478198	X	7424620	-	1
cg16805117	13	21896004	-	1
cg19240678	9	29419356	-	1
cg00940287	X	62697864	-	1
cg06274671	8	91335901	-	1
cg06499652	7	117372792	-	1
cg15243024	5	32200823	-	1
cg13250388	15	82104599	-	1
cg02344911	15	105444554	-	1
cg09236176	11	121127609	-	1
cg00417421	2	173731021	-	1
cg05977669	6	53855522	-	1
cg03604796	6	36118839	-	1
cg06871798	4	133235541	-	1
cg01863808	14	54731892	-	1
cg13739279	17	68513401	-	1
cg15316716	14	70656740	-	1
cg20276947	11	123407887	-	1
cg26059153	2	143858944	-	1
cg04398451	11	62016903	-	1
cg26870093	8	126443416	-	1
cg24428002	11	71932101	-	1
cg09219451	6	53854572	-	1
cg03740978	18	15609053	-	1
cg04253816	11	71578958	-	1
cg23499194	10	83337120	-	1
cg22871947	14	31567432	-	1
cg09125402	15	78752488	-	1
cg16555755	2	106462664	-	1
cg10095226	1	139672608	-	1
cg10428279	2	129954815	-	1
cg05336094	4	127802834	-	1
cg10550166	2	115253960	-	1
cg22376822	9	49900095	-	1
cg19149410	11	96769354	-	1
cg07206010	X	76193546	-	1
cg16136038	15	101680397	-	1
cg06296107	19	43082580	-	1
cg12875775	19	6712340	-	1
cg12773325	7	147248952	-	1
cg07590839	1	89601707	-	1
cg08376191	3	71295694	-	1
cg15480114	17	35988975	-	1
cg27193021	7	118207387	-	1
cg03127034	17	49443828	-	1
cg15511625	6	117153240	-	1
cg25320562	5	26276011	-	1
cg16447652	11	91337969	-	1
cg14839351	18	26603093	-	1
cg20724004	5	31845114	-	1
cg13818726	7	87107625	-	1
cg09526712	17	26100771	-	1
cg12614029	7	147248956	-	1
cg04813781	1	89601683	-	1
cg06981817	18	71135628	-	1
cg17160984	7	141809578	-	1
cg12339424	17	76569268	-	1
cg23428507	3	156715548	-	1
cg15116677	18	75685253	-	1
cg06862374	1	76929374	-	1
cg02433018	3	153413785	-	1
cg26502263	5	68497458	-	1
cg08825223	14	24515127	-	1
cg22198907	11	53689037	-	1
cg16020249	4	136291037	-	1
cg00661399	17	35752774	-	1
cg14036868	17	82258941	-	1
cg01966335	13	57365515	-	1
cg07380496	13	102443901	-	1
cg09288658	2	74203047	-	1
cg20623036	7	17751756	-	1
cg03515557	15	50177265	-	1
cg02565068	17	7595506	-	1
cg06291428	2	86776764	-	1
cg08163785	5	113829951	-	1
cg19210770	1	77600666	-	1
cg03056854	4	142430181	-	1
cg25860425	19	6462491	-	1
cg10530883	13	74105113	-	1
cg06348377	15	82381409	-	1
cg04946721	11	108740094	-	1
cg08089301	11	98494932	-	1
cg09818502	15	68960719	-	1
cg19194595	X	20941144	-	1
cg12560877	9	31736518	-	1
cg05525812	2	76674254	-	1
cg05067991	5	126575260	-	1
cg01354921	15	101843016	-	1
cg06508445	18	53897927	-	1
cg25896944	X	161210982	-	1
cg05743982	11	77625134	-	1
cg07775855	12	82778664	-	1
cg21639988	11	123174850	-	1
cg04548513	18	39111505	-	1
cg02195366	X	174880724	-	1
cg15785868	5	118028031	-	1
cg12534150	18	35260340	-	1
cg15449899	4	126104165	-	1
cg16528022	12	79015255	-	1
cg02567756	9	101735922	-	1
cg13834146	9	57993696	-	1
cg05222995	5	123197902	-	1
cg15592945	1	185817493	-	1
cg17830061	18	59562096	-	1
cg04553410	5	25291273	-	1
cg09754110	4	152870389	-	1
cg24377657	2	112577644	-	1
cg02544684	2	177945647	-	1
cg16510127	3	91260916	-	1
cg21229135	12	85848363	-	1
cg26687844	6	17726072	-	1
cg27441689	2	122579883	-	1
cg14974749	6	53812116	-	1
cg08384999	X	12348596	-	1
cg07573727	12	86892740	-	1
cg17159093	1	59583373	-	1
cg17087331	7	133648876	-	1
cg12521678	X	76687180	-	1
cg03327386	17	68584628	-	1
cg21781916	5	126575059	-	1
cg17831269	4	156346592	-	1
cg20826416	17	36249272	-	1
cg16764494	9	46634987	-	1
cg25333258	11	6154006	-	1
cg15257930	X	174880755	-	1
cg04881720	2	186045456	-	1
cg12704708	X	7626189	-	1
cg25691834	5	138835045	-	1
cg00706674	6	103922178	-	1
cg14945867	14	46054937	-	1
cg09848218	12	115986386	-	1
cg26834624	5	147317976	-	1
cg18058532	2	108463598	-	1
cg06359703	4	123292014	-	1
cg27343663	11	122570428	-	1
cg21333147	2	172982195	-	1
cg03846926	2	18296343	-	1
cg22488975	1	156126511	-	1
cg15603959	14	29880187	-	1
cg02172150	5	135037638	-	1
cg11460331	17	83107081	-	1
cg02313829	7	103167048	-	1
cg02985724	1	177439402	-	1
cg24360733	13	117718172	-	1
cg13361007	1	45421053	-	1
cg22148191	5	119110076	-	1
cg06179749	4	131951339	-	1
cg23025893	16	20326296	-	1
cg03505148	10	130017716	-	1
cg19142026	6	53801023	-	1
cg09366730	5	35262880	-	1
cg06316695	17	35064934	-	1
cg09249800	4	156245879	-	1
cg05643303	15	105444166	-	1
cg23888281	4	119961199	-	1
cg14457439	7	114248021	-	1
cg07758077	3	92135725	-	1
cg20710888	4	35847169	-	1
cg17623341	2	158443965	-	1
cg06584112	8	119587143	-	1
cg12086936	2	108463429	-	1
cg13406423	15	45658766	-	1
cg24330922	17	37033297	-	1
cg10832012	5	25357501	-	1
cg10491652	3	91256447	-	1
cg13544847	14	69950485	-	1
cg05640558	5	138454291	-	1
cg07143083	5	135037491	-	1
cg09596958	10	130016956	-	1
cg25149069	8	128887190	-	1
cg03578331	2	62587367	-	1
cg12244464	15	80952278	-	1
cg18459189	2	117189286	-	1
cg02974928	1	159150928	-	1
cg02197303	5	35944370	-	1
cg24203851	10	41274606	-	1
cg10192893	5	68979467	-	1
cg18958339	9	32170622	-	1
cg08599635	8	117569616	-	1
cg01585322	10	119299298	-	1
cg12843022	2	94858181	-	1
cg02036832	17	25296253	-	1
cg26875450	3	98750510	-	1
cg13834844	19	45868567	-	1
cg02451362	11	123212106	-	1
cg08602305	19	33627201	-	1
cg19092105	7	84257553	-	1
cg27049517	7	30533207	-	1
cg01697719	16	18909138	-	1
cg25034117	11	110097240	-	1
cg11859641	14	70320069	-	1
cg24552876	X	77111430	-	1
cg08941714	15	101332114	-	1
cg06219103	19	7224892	-	1
cg13872831	9	109850899	-	1
cg19406975	11	59828224	-	1
cg12137402	X	103705949	-	1
cg23508333	16	94928095	-	1
cg02611097	13	85984712	-	1
cg17843418	11	121717120	-	1
cg03056321	X	105841687	-	1
cg11757357	7	141805872	-	1
cg14539516	X	49903895	-	1
cg03053914	1	165556825	-	1
cg22896493	3	110964460	-	1
cg11407741	2	9981969	-	1
cg06674527	9	66872840	-	1
cg15588177	4	159856985	-	1
cg00799121	11	50590773	-	1
cg18006085	11	96769351	-	1
cg09247981	19	48382823	-	1
cg05180847	18	36862621	-	1
cg20650693	11	98233629	-	1
cg19745637	4	103333383	-	1
cg07169368	13	97101060	-	1
cg06291328	11	81145966	-	1
cg03902214	12	78559199	-	1
cg14166458	4	142724538	-	1
cg20434586	17	48010453	-	1
cg15784006	5	147284793	-	1
cg02707552	7	47344334	-	1
cg15396686	5	36432879	-	1
cg10126715	4	128650600	-	1
cg00824109	6	128755568	-	1
cg13635262	14	33209599	-	1
cg08186362	2	184460094	-	1
cg11326968	10	72049179	-	1
cg08502239	11	69349840	-	1
cg21834061	17	38380068	-	1
cg15932738	6	128568141	-	1
cg06324983	3	108994483	-	1
cg20585869	14	67968608	-	1
cg22644163	5	141172351	-	1
cg04768697	10	80524500	-	1
cg01180479	19	5755533	-	1
cg14906304	2	74402483	-	1
cg02147028	11	104256779	-	1
cg24008929	17	35161202	-	1
cg02057783	11	100999673	-	1
cg04170451	18	8023884	-	1
cg00226545	8	94126272	-	1
cg20116491	11	117893583	-	1
cg13934266	9	77244949	-	1
cg04913160	7	82425942	-	1
cg08304084	8	91321779	-	1
cg11558850	19	43493157	-	1
cg14464791	9	45798356	-	1
cg11358565	4	112928433	-	1
cg04718234	3	20466355	-	1
cg20357628	2	182472743	-	1
cg26573797	8	111544571	-	1
cg07101782	9	113686279	-	1
cg17386710	5	135178356	-	1
cg14525473	5	34227320	-	1
cg03632832	15	104918543	-	1
cg10766172	5	138404319	-	1
cg11364468	5	140832930	-	1
cg25924583	11	87325714	-	1
cg01451391	11	92445632	-	1
cg22783100	2	33685779	-	1
cg02517134	16	65230837	-	1
cg22204479	2	150652198	-	1
cg17978996	10	44459898	-	1
cg00198102	3	99798735	-	1
cg20362529	5	36087699	-	1
cg05191700	18	35795113	-	1
cg19332710	2	167922401	-	1
cg07659240	X	73520689	-	1
cg15208573	17	47266383	-	1
cg13612083	10	29756167	-	1
cg14859047	9	104581574	-	1
cg27240008	18	84408590	-	1
cg10723146	12	78902310	-	1
cg17243637	4	120467860	-	1
cg14418275	19	4982821	-	1
cg08018585	14	75399487	-	1
cg13802316	7	149070809	-	1
cg18584265	10	80357634	-	1
cg12030788	6	30534296	-	1
cg05390437	11	123945354	-	1
cg14871385	16	18555489	-	1
cg14639847	15	105431376	-	1
cg21200656	2	150652042	-	1
cg03693760	4	152084343	-	1
cg03167339	5	143690274	-	1
cg03001463	1	58771551	-	1
cg00010954	8	94394462	-	1
cg06804312	16	29309341	-	1
cg11667020	2	150652015	-	1
cg06699461	7	141733413	-	1
cg12500891	2	87056392	-	1
cg13766489	2	30874981	-	1
cg12963084	4	143209898	-	1
cg10207277	15	50176412	-	1
cg05232576	2	133709266	-	1
cg25652824	18	62438287	-	1
cg21196659	19	4795063	-	1
cg00005306	7	131874164	-	1
cg23015696	16	26594634	-	1
cg21638108	8	71901982	-	1
cg10823804	4	133405361	-	1
cg23983671	18	82806115	-	1
cg05353133	8	126842337	-	1
cg27016163	2	76608706	-	1
cg03627705	11	4801143	-	1
cg05264760	7	47266469	-	1
cg04985273	8	109275544	-	1
cg04576568	1	77599426	-	1
cg05169951	17	24557017	-	1
cg14310499	X	54951057	-	1
cg09010067	11	82393322	-	1
cg08269394	4	151957494	-	1
cg18705909	18	38822159	-	1
cg11839979	X	148111266	-	1
cg22604316	4	118880401	-	1
cg27518993	9	108647449	-	1
cg00781875	3	91048930	-	1
cg11018357	11	71045130	-	1
cg26369667	9	8222991	-	1
cg17487170	11	52323025	-	1
cg14768335	2	72333865	-	1
cg25967157	2	125889052	-	1
cg02075410	3	89222344	-	1
cg12340868	14	33209591	-	1
cg12886066	2	74903925	-	1
cg02847589	4	140389261	-	1
cg21302839	11	53707429	-	1
cg20664636	11	77006239	-	1
cg19567046	11	103507772	-	1
cg12273770	7	92873398	-	1
cg18844144	14	54267954	-	1
cg11338643	17	8611691	-	1
cg22913933	11	98459064	-	1
cg11054924	12	3336409	-	1
cg05822022	10	131649318	-	1
cg22120094	15	59296343	-	1
cg25953239	2	76633366	-	1
cg25019126	3	133496254	-	1
cg10100747	12	84454022	-	1
cg04456021	11	99199119	-	1
cg05906144	7	136495676	-	1
cg17853575	4	111896086	-	1
cg03306374	7	126571813	-	1
cg16844989	2	164331214	-	1
cg13567870	10	77267501	-	1
cg08802203	1	89601723	-	1
cg02742906	8	12679914	-	1
cg07044548	14	70414291	-	1
cg02014853	17	38224682	-	1
cg12245706	6	86963240	-	1
cg23449010	2	185389861	-	1
cg23950688	2	121998776	-	1
cg04072768	11	31149879	-	1
cg14658804	11	36108975	-	1
cg13768953	11	71713765	-	1
cg25832771	1	15301790	-	1
cg09568217	11	71521779	-	1
cg19547972	5	138564782	-	1
cg08406370	7	126571319	-	1
cg01812826	15	59295499	-	1
cg11523538	1	182507097	-	1
cg11255394	15	105375296	-	1
cg04148091	8	120020955	-	1
cg04101060	13	57361110	-	1
cg07802900	11	123365113	-	1
cg02980631	17	4978201	-	1
cg24151352	13	32578087	-	1
cg04530992	2	73232642	-	1
cg26639039	2	168996644	-	1
cg07608565	7	4534164	-	1
cg20086579	9	22773542	-	1
cg22466171	3	142689002	-	1
cg06127256	8	111343363	-	1
cg17158618	10	123787849	-	1
cg20014819	11	116102441	-	1
cg04807900	1	131490455	-	1
cg24664570	2	61217906	-	1
cg24829313	19	7496606	-	1
cg21245132	2	26897244	-	1
cg18469550	8	73163988	-	1
cg03037150	15	105444169	-	1
cg19401340	11	89352093	-	1
cg19589652	7	5000676	-	1
cg11301556	2	168996630	-	1
cg04937080	4	106227934	-	1
cg18425696	12	75246949	-	1
cg04685880	7	4988922	-	1
cg22614239	9	93397950	-	1
cg20608783	4	133222836	-	1
cg17553300	14	27348823	-	1
cg06524757	14	99054621	-	1
cg05882782	19	9218825	-	1
cg19593285	2	158438372	-	1
cg27432847	3	131555410	-	1
cg16836056	3	42928383	-	1
cg00329154	7	141806427	-	1
cg16095795	1	77629438	-	1
cg03143742	16	18108840	-	1
cg09503194	15	83966403	-	1
cg19788831	15	97979560	-	1
cg08813197	8	111542628	-	1
cg02466008	15	28450159	-	1
cg03402994	5	111946980	-	1
cg24599205	3	110828220	-	1
cg07648749	12	58386795	-	1
cg17427639	4	141829338	-	1
cg23877401	5	126573941	-	1
cg27188115	8	96368799	-	1
cg15007959	7	46738474	-	1
cg13355248	11	122112551	-	1
cg18020679	17	35072780	-	1
cg19226007	11	105228235	-	1
cg11229533	17	83325329	-	1
cg23398076	11	19530762	-	1
cg26930643	4	117287624	-	1
cg06684987	8	14516809	-	1
cg23946286	5	143223548	-	1
cg04591732	11	122850315	-	1
cg16557308	4	111896079	-	1
cg25610245	12	68285776	-	1
cg00744351	11	72331543	-	1
cg22361816	17	35097423	-	1
cg16956543	15	87027163	-	1
cg26031047	15	62478985	-	1
cg13244241	19	45940936	-	1
cg14508643	3	90610614	-	1
cg18432864	9	47222202	-	1
cg06632207	15	105123079	-	1
cg14048780	13	53024724	-	1
cg03027977	6	39714494	-	1
cg06644124	1	140486912	-	1
cg17921464	10	130016947	-	1
cg08709073	13	108112321	-	1
cg08478074	3	110964458	-	1
cg23178322	11	71316170	-	1
cg02886837	11	54178620	-	1
cg11186981	X	74049728	-	1
cg25474442	15	77932289	-	1
cg19767580	8	90986584	-	1
cg10081138	11	71243082	-	1
cg04387175	8	125234681	-	1
cg26362079	14	69662702	-	1
cg13513622	6	122934953	-	1
cg23840860	1	96324287	-	1
cg22602002	3	119928368	-	1
cg25249207	7	5103054	-	1
cg13944175	17	18290926	-	1
cg24715260	11	123407419	-	1
cg09945103	11	72741717	-	1
cg22120095	9	109746460	-	1
cg21962423	5	123963283	-	1
cg25887069	15	81121361	-	1
cg09648315	13	106355365	-	1
cg06444178	15	28183282	-	1
cg14011486	4	137318071	-	1
cg24052530	4	120521122	-	1
cg27114138	15	61280520	-	1
cg03671443	13	21852968	-	1
cg00079216	6	128755577	-	1
cg20072171	14	10817086	-	1
cg10701252	14	27348698	-	1
cg18998860	13	56687459	-	1
cg17904852	9	111155997	-	1
cg12700788	11	117259955	-	1
cg05148373	2	82159441	-	1
cg26876680	4	134021323	-	1
cg24722405	18	36627478	-	1
cg03971469	X	96789353	-	1
cg00266983	5	143500332	-	1
cg10680621	18	36899374	-	1
[truncated: 17,246 more rows]
