# Supplementary material for: Usability of human Infinium MethylationEPIC BeadChip for mouse DNA methylation studies
Source: BMC Bioinformatics. 2017 Nov 15;18:486. doi: 10.1186/s12859-017-1870-y (PMC5688710; doi:10.1186/s12859-017-1870-y)
Supplement: Supplementary file 26 — NZO_HlLtJ_EPIC. (XLS 1812 kb) [file 12859_2017_1870_MOESM26_ESM.xls]

## Sheet: Mapinfo_19366
	CHR	Mapinfo	Strand	Infinium_Design_Type
cg01675618	3	90901603	-	1
cg08193650	17	86294444	-	1
cg11413800	8	86450302	-	1
cg22914934	7	101456759	-	1
cg06523030	15	49606001	-	1
cg25928603	1	58634833	-	1
cg04836978	X	106115533	-	1
cg04645063	17	24233089	-	1
cg05351940	1	75751455	-	1
cg00811777	17	35868016	-	1
cg22441074	11	76101185	-	1
cg16546279	11	103973136	-	1
cg09628838	11	83739120	-	1
cg25365565	6	139922798	-	1
cg13977827	4	84052370	-	1
cg27289462	12	105667812	-	1
cg13352750	6	53300347	-	1
cg08877293	19	5500523	-	1
cg17991604	9	96200847	-	1
cg08611470	19	47612985	-	1
cg24540710	11	96504211	-	1
cg08169020	12	82013214	-	1
cg05524529	11	44170926	-	1
cg23740135	17	49378321	-	1
cg22342925	15	77004703	-	1
cg19504702	11	58823316	-	1
cg11686940	7	66106823	-	1
cg06559364	17	27764601	-	1
cg08125081	4	153411520	-	1
cg25729807	15	100371979	-	1
cg19645734	15	100487287	-	1
cg14282180	17	89821910	-	1
cg10115987	1	76975386	-	1
cg17801860	9	104139319	-	1
cg06837355	8	126669460	-	1
cg16984619	7	108681594	-	1
cg04361145	2	35716272	-	1
cg19622078	4	135142379	-	1
cg14592406	5	117432839	-	1
cg03407756	16	44781108	-	1
cg05372365	6	85027464	-	1
cg11466301	8	109386684	-	1
cg22232120	18	7984883	-	1
cg06147822	2	177087147	-	1
cg22696982	2	76269773	-	1
cg05792022	3	53398658	-	1
cg22218911	3	92193228	-	1
cg06220235	16	10951070	-	1
cg21686797	17	37405500	-	1
cg18050295	6	92721014	-	1
cg00613914	10	61770870	-	1
cg20882208	3	42462370	-	1
cg25745773	2	157899375	-	1
cg25926008	10	41922495	-	1
cg26978172	17	36090287	-	1
cg18875435	17	33044727	-	1
cg12975464	3	53233423	-	1
cg07310671	8	122225014	-	1
cg00564759	7	130245765	-	1
cg25416230	6	48888271	-	1
cg10093679	19	5663258	-	1
cg08292112	5	66837583	-	1
cg19482025	9	33236684	-	1
cg03778388	10	110356279	-	1
cg15993795	10	121594167	-	1
cg27595582	7	94564647	-	1
cg26543180	6	127472108	-	1
cg06263372	18	26017378	-	1
cg11667683	5	9362402	-	1
cg03481131	4	64694542	-	1
cg24219929	9	70535723	-	1
cg00049718	3	105136751	-	1
cg11050601	13	71146795	-	1
cg04468543	13	96702795	-	1
cg10503284	14	56260376	-	1
cg12526346	6	139626995	-	1
cg14177917	1	36915364	-	1
cg24843246	8	3552383	-	1
cg17069313	8	47919380	-	1
cg07925619	11	102017189	-	1
cg26504197	13	75600029	-	1
cg24720192	17	81763012	-	1
cg04739647	2	75827863	-	1
cg09012513	8	34523016	-	1
cg27605355	11	118479956	-	1
cg10496350	12	83709772	-	1
cg09258813	8	27717133	-	1
cg21837669	10	88977249	-	1
cg08409804	5	125141706	-	1
cg08730747	16	4697363	-	1
cg24594830	10	112965402	-	1
cg17708456	3	31249226	-	1
cg01496648	8	107675723	-	1
cg00437048	13	6747202	-	1
cg13160221	14	71946652	-	1
cg06887159	2	93700739	-	1
cg07771338	16	18906198	-	1
cg18082337	9	92996236	-	1
cg16805150	5	145982872	-	1
cg12111170	14	14226986	-	1
cg21825840	19	5164114	-	1
cg10144604	2	177085935	-	1
cg11528849	2	80626562	-	1
cg03341723	17	35017791	-	1
cg23479730	12	110380091	-	1
cg04346261	17	82542472	-	1
cg01420426	4	122402784	-	1
cg05167251	2	75827866	-	1
cg23063716	9	58181616	-	1
cg11869721	7	124208974	-	1
cg15561583	11	22239740	-	1
cg08683012	7	99669140	-	1
cg03527353	2	107372594	-	1
cg12977696	11	77010810	-	1
cg07359369	2	120570391	-	1
cg02624737	15	77319253	-	1
cg04313601	7	113679691	-	1
cg19109729	8	123627984	-	1
cg09515097	16	4644098	-	1
cg12646972	1	138641434	-	1
cg22777520	17	36049041	-	1
cg13462935	3	90887175	-	1
cg26717983	1	23298646	-	1
cg19667082	15	90711072	-	1
cg04678743	6	31447408	-	1
cg10814176	11	100407056	-	1
cg04882273	8	101120645	-	1
cg02346313	3	53233429	-	1
cg25916282	2	75864711	-	1
cg04085768	3	130272493	-	1
cg14044874	6	93837237	-	1
cg15088000	7	28867984	-	1
cg25623174	10	82066299	-	1
cg21411075	2	128755478	-	1
cg16745091	1	120990352	-	1
cg03831465	2	105242532	-	1
cg17215497	2	25974129	-	1
cg05835545	X	111723705	-	1
cg06090630	17	77435335	-	1
cg09556632	4	123142071	-	1
cg12308391	9	50508720	-	1
cg11994584	X	96676063	-	1
cg05291069	7	135902696	-	1
cg01044722	11	69819628	-	1
cg05492845	19	7056175	-	1
cg21046967	11	99928094	-	1
cg17733353	2	27847751	-	1
cg03312572	12	36128323	-	1
cg13482308	4	45563007	-	1
cg27196194	10	82899085	-	1
cg24799921	14	22457745	-	1
cg22253255	11	70548415	-	1
cg24761507	11	85905375	-	1
cg09395572	19	42696461	-	1
cg03653137	17	34914137	-	1
cg10479082	6	54885547	-	1
cg03451670	1	91400966	-	1
cg24700222	3	148159945	-	1
cg20074371	9	117318275	-	1
cg16810054	2	157928463	-	1
cg27566289	11	96629491	-	1
cg01988539	13	93514369	-	1
cg07024996	5	31920606	-	1
cg27294054	7	4804158	-	1
cg10024000	11	80665898	-	1
cg11651961	11	31256518	-	1
cg26456022	15	8633745	-	1
cg14127398	4	32895329	-	1
cg04118306	14	69481128	-	1
cg07817883	4	131960547	-	1
cg05223760	X	7623844	-	1
cg05661612	X	39511127	-	1
cg17021559	14	21155035	-	1
cg01546568	6	79762020	-	1
cg13053914	5	138124914	-	1
cg11837181	4	157583361	-	1
cg22095507	8	37214718	-	1
cg10268491	6	110939144	-	1
cg21551704	13	93922496	-	1
cg05971891	1	44481073	-	1
cg08224646	8	107670446	-	1
cg02257300	7	20239183	-	1
cg23667405	17	36188809	-	1
cg14544505	18	68547189	-	1
cg22014887	5	35283627	-	1
cg15316734	6	127709743	-	1
cg15723222	11	87022085	-	1
cg10092265	11	70977604	-	1
cg01641792	9	21752808	-	1
cg17036062	X	95832817	-	1
cg25291396	2	34144438	-	1
cg24435866	3	91130337	-	1
cg16636935	18	21002031	-	1
cg02952918	5	118216360	-	1
cg17864357	15	80153847	-	1
cg19186145	17	87743973	-	1
cg05299650	15	100339006	-	1
cg08248516	6	53270222	-	1
cg27093143	7	31721205	-	1
cg19443023	11	121798687	-	1
cg06640637	2	166119412	-	1
cg20448966	11	122383452	-	1
cg19591512	9	104139323	-	1
cg03421073	11	51051598	-	1
cg13873889	17	36177881	-	1
cg15585318	14	29047976	-	1
cg11157771	11	74447717	-	1
cg11360931	17	36190085	-	1
cg00522555	9	21782503	-	1
cg00751785	X	18503732	-	1
cg00783945	1	134691219	-	1
cg17734803	4	101457629	-	1
cg25315731	17	30109689	-	1
cg08911275	2	75798018	-	1
cg19742111	19	4786712	-	1
cg14006463	6	127472310	-	1
cg04571321	7	30362863	-	1
cg08499046	2	107381075	-	1
cg16718678	19	6483831	-	1
cg04214350	1	138452658	-	1
cg14379462	2	27344860	-	1
cg17452291	5	9362388	-	1
cg20139338	19	6915241	-	1
cg18080819	7	147729691	-	1
cg00441027	1	94698378	-	1
cg20109541	16	66850460	-	1
cg21039708	14	49583029	-	1
cg25052737	6	24583384	-	1
cg07665466	9	101387142	-	1
cg05058672	11	106523566	-	1
cg17816390	8	27464387	-	1
cg06892439	17	38016938	-	1
cg07094533	1	88950140	-	1
cg23203698	12	5145877	-	1
cg16688031	18	36569441	-	1
cg26348180	16	30519404	-	1
cg01185682	11	91857366	-	1
cg06462727	4	125182453	-	1
cg25333181	6	118338805	-	1
cg00107914	17	36192690	-	1
cg18397073	7	26216473	-	1
cg13011604	9	112647961	-	1
cg01721429	8	87075531	-	1
cg25947544	14	13010702	-	1
cg21824343	11	76725186	-	1
cg19940537	10	72750484	-	1
cg01342411	8	113599707	-	1
cg23235460	16	24791706	-	1
cg00680003	17	37099312	-	1
cg09527731	11	54458068	-	1
cg03794219	2	32791828	-	1
cg20919680	1	77008259	-	1
cg07940072	7	19869417	-	1
cg24341236	X	77423456	-	1
cg01464969	5	34465428	-	1
cg20046608	11	87227135	-	1
cg19148137	6	31770443	-	1
cg27131953	5	25031982	-	1
cg21865157	4	144040334	-	1
cg03960952	10	113703763	-	1
cg21996137	13	46893227	-	1
cg26860994	6	29004429	-	1
cg22961278	5	100087699	-	1
cg06652112	16	30520544	-	1
cg22901100	17	49234173	-	1
cg26164681	6	30273431	-	1
cg18175036	13	105604792	-	1
cg26957677	10	53242592	-	1
cg01108400	2	30862051	-	1
cg16029875	1	135821798	-	1
cg17876581	8	78921777	-	1
cg01439340	11	122143445	-	1
cg02506324	19	4786075	-	1
cg08180952	9	58181613	-	1
cg10653296	14	124457284	-	1
cg05062854	17	31289421	-	1
cg08178756	15	87042169	-	1
cg04674734	6	54884725	-	1
cg22105332	17	38109200	-	1
cg07579618	X	146678359	-	1
cg06716807	5	31941131	-	1
cg22835709	2	121390187	-	1
cg22127730	4	154075409	-	1
cg23446033	2	19136385	-	1
cg14591280	5	132881491	-	1
cg01525669	8	8831505	-	1
cg16519705	4	155276132	-	1
cg01279418	8	125085871	-	1
cg26224223	7	38152266	-	1
cg05728201	5	88422529	-	1
cg20772300	11	117973857	-	1
cg02128325	18	36879241	-	1
cg08368788	6	4935559	-	1
cg15135704	4	143926664	-	1
cg03848676	15	80586185	-	1
cg04945331	9	101624165	-	1
cg26324606	13	64915592	-	1
cg19592439	9	100692952	-	1
cg02058918	4	47908974	-	1
cg22740006	19	4653781	-	1
cg16677019	11	105503973	-	1
cg26360961	6	126999441	-	1
cg15169878	15	79702924	-	1
cg09658576	6	39515325	-	1
cg07979106	14	122680573	-	1
cg20917706	14	72159956	-	1
cg19158325	11	69983690	-	1
cg08422745	8	58681696	-	1
cg20115868	2	71896657	-	1
cg18072802	5	76509602	-	1
cg19447973	17	80453378	-	1
cg05270634	11	103133089	-	1
cg19356389	17	35018208	-	1
cg13176715	16	5295942	-	1
cg04927889	14	12529893	-	1
cg08128826	1	141547849	-	1
cg06070960	9	104139493	-	1
cg18665732	19	33332042	-	1
cg18142615	9	33235298	-	1
cg11531628	4	135312885	-	1
cg24322382	6	47392985	-	1
cg08127858	17	25274104	-	1
cg22694153	4	118152413	-	1
cg06036563	7	142484080	-	1
cg13264311	3	131788806	-	1
cg18918349	10	43221125	-	1
cg14328683	2	25834016	-	1
cg21639435	8	73802880	-	1
cg13242392	15	8508005	-	1
cg02185531	1	89497868	-	1
cg19859323	X	59497775	-	1
cg22696073	17	35114376	-	1
cg12177793	14	56999899	-	1
cg04801617	10	86616340	-	1
cg00674395	11	70484223	-	1
cg15457037	2	184508768	-	1
cg27542366	7	116295091	-	1
cg12692042	18	21762167	-	1
cg02039267	19	60165709	-	1
cg16039964	11	71387804	-	1
cg20570761	11	100385401	-	1
cg23834494	10	118799837	-	1
cg22315440	4	110366867	-	1
cg06468969	11	109223791	-	1
cg15712577	5	131200164	-	1
cg25019648	11	116629668	-	1
cg14062745	11	20403008	-	1
cg11686722	2	117933506	-	1
cg15968297	5	34014591	-	1
cg05340339	4	139130314	-	1
cg20211779	2	105242408	-	1
cg05890285	6	115430524	-	1
cg07313502	2	25442052	-	1
cg26692294	13	71354473	-	1
cg08337312	2	172323936	-	1
cg10424330	8	111580249	-	1
cg20820767	4	119400233	-	1
cg04210573	X	104777093	-	1
cg07960450	11	7041084	-	1
cg13157098	15	8507968	-	1
cg25636132	15	100340250	-	1
cg18977541	19	45461596	-	1
cg00044463	1	155393962	-	1
cg26177966	7	26402099	-	1
cg12477716	11	97572930	-	1
cg06197760	13	39049708	-	1
cg23965099	1	90514124	-	1
cg23729501	3	149652908	-	1
cg22542300	13	39049721	-	1
cg03721993	12	112731807	-	1
cg12146864	10	130031918	-	1
cg23506944	11	78516927	-	1
cg25967745	12	110741638	-	1
cg18590015	10	18717875	-	1
cg02331143	4	122150712	-	1
cg00560671	14	58977521	-	1
cg00267862	5	145376899	-	1
cg21364278	2	68598491	-	1
cg07435294	19	5615642	-	1
cg04988476	16	29193918	-	1
cg06001237	2	184643762	-	1
cg10198271	2	175759610	-	1
cg14456207	3	105706871	-	1
cg09984392	15	60286825	-	1
cg17004212	14	62938122	-	1
cg14575155	2	34471312	-	1
cg02676375	11	33738769	-	1
cg10500218	1	158130340	-	1
cg08452456	11	98713603	-	1
cg01904414	7	137548997	-	1
cg18740769	13	87199802	-	1
cg13445984	17	21543284	-	1
cg27558234	12	74863770	-	1
cg22467364	8	25570831	-	1
cg01874084	10	131220250	-	1
cg02760300	7	99327372	-	1
cg09415883	19	5144033	-	1
cg16055035	13	44210156	-	1
cg08430409	15	100322164	-	1
cg07813495	9	53155808	-	1
cg12714180	4	126862500	-	1
cg17263061	5	31303146	-	1
cg13828701	12	3931895	-	1
cg23921699	15	100164256	-	1
cg11308211	2	72442708	-	1
cg07727358	5	110801511	-	1
cg25538602	11	104858068	-	1
cg09801353	7	148390330	-	1
cg05250874	11	99255300	-	1
cg13491481	14	13010699	-	1
cg18344660	13	9285739	-	1
cg12028548	2	154626206	-	1
cg16336127	13	96980704	-	1
cg13508402	6	29357734	-	1
cg01931502	1	174391837	-	1
cg13600489	12	57984485	-	1
cg15626629	X	104076370	-	1
cg25307665	6	53259132	-	1
cg07166360	9	101625088	-	1
cg18305324	17	36193795	-	1
cg10582804	2	123823427	-	1
cg09214456	11	5947396	-	1
cg02795432	1	61754855	-	1
cg00106093	17	27760355	-	1
cg20926035	17	87811626	-	1
cg05570827	4	131378370	-	1
cg10361922	11	102912867	-	1
cg02219962	14	22451213	-	1
cg09471527	17	27783287	-	1
cg13925683	1	75800064	-	1
cg18026225	11	104766872	-	1
cg01392544	2	14761861	-	1
cg18396275	11	104078978	-	1
cg25680638	19	61803547	-	1
cg00385863	4	122388161	-	1
cg14306734	18	26003029	-	1
cg24514230	7	104958360	-	1
cg04108127	1	187035652	-	1
cg07864323	16	20944279	-	1
cg26353862	7	113679538	-	1
cg03397389	4	128652304	-	1
cg15233711	7	116295098	-	1
cg19531507	9	46911670	-	1
cg18134734	7	104155317	-	1
cg14731407	9	22492971	-	1
cg27558594	4	32895308	-	1
cg03199005	12	71116686	-	1
cg16794406	2	93700725	-	1
cg02766820	10	130123393	-	1
cg09577841	9	79012256	-	1
cg06332339	9	59743809	-	1
cg05902531	10	129426429	-	1
cg24599249	5	4828936	-	1
cg00543073	11	24366608	-	1
cg16641060	X	37764772	-	1
cg23808946	17	87743959	-	1
cg08591265	11	89481727	-	1
cg23813514	14	35412638	-	1
cg23468927	19	4188661	-	1
cg00508498	2	105242524	-	1
cg14951598	17	49545280	-	1
cg16764637	6	53270208	-	1
cg26008390	17	85966551	-	1
cg22424284	3	102557622	-	1
cg02522760	19	46573147	-	1
cg22188945	11	76101170	-	1
cg25172243	X	61663490	-	1
cg03785696	6	53299679	-	1
cg05397514	3	90903797	-	1
cg02328660	4	157238706	-	1
cg15740366	6	29749408	-	1
cg22656750	11	36571448	-	1
cg00482994	17	35109534	-	1
cg25160286	6	53368206	-	1
cg04061117	6	115547284	-	1
cg23934404	8	12619843	-	1
cg18580491	4	128757923	-	1
cg24389389	3	53233459	-	1
cg18036763	15	86220210	-	1
cg08642014	7	29405530	-	1
cg00376019	14	31384099	-	1
cg09333532	11	23525184	-	1
cg25889711	19	45546048	-	1
cg06257136	11	104286718	-	1
cg11920325	11	80013070	-	1
cg16383389	3	124801470	-	1
cg26544363	2	107372425	-	1
cg04084364	17	82543018	-	1
cg01866162	8	107448754	-	1
cg10626768	10	113703774	-	1
cg14421860	3	118670659	-	1
cg01080375	12	83559932	-	1
cg12864721	14	22454537	-	1
cg19604444	12	78705264	-	1
cg02573857	7	30128512	-	1
cg16149238	12	5426333	-	1
cg09294629	8	4217394	-	1
cg12721145	3	133317453	-	1
cg23841819	1	135211288	-	1
cg00535430	16	4635994	-	1
cg09973986	10	129523698	-	1
cg20399260	7	116295088	-	1
cg16529483	X	75846063	-	1
cg05814800	12	105657333	-	1
cg08945214	7	66106811	-	1
cg17937222	5	125325818	-	1
cg26606397	10	120164459	-	1
cg12129080	7	140590362	-	1
cg02469607	13	25405364	-	1
cg18375296	11	122514590	-	1
cg11732282	2	54003184	-	1
cg24128593	10	4315933	-	1
cg06997305	2	95490848	-	1
cg09641689	8	93946212	-	1
cg21288693	14	71465137	-	1
cg11993636	11	96503950	-	1
cg13402773	7	47531765	-	1
cg18798853	16	95732239	-	1
cg22542420	11	104752467	-	1
cg02538342	7	124885793	-	1
cg08096854	11	96025242	-	1
cg26264232	6	53215266	-	1
cg08876130	15	100766387	-	1
cg07405849	5	31922213	-	1
cg11686528	11	77865042	-	1
cg13886231	15	80153820	-	1
cg15268691	19	46062366	-	1
cg10503751	4	145586962	-	1
cg16896847	15	76971936	-	1
cg26545730	X	103944859	-	1
cg14650175	15	74254607	-	1
cg25939742	7	17053597	-	1
cg06925975	4	138427863	-	1
cg13254080	18	36449978	-	1
cg01813294	X	166346986	-	1
cg15938266	5	101983324	-	1
cg09602577	9	38300770	-	1
cg23344688	2	18287826	-	1
cg16668534	17	24891141	-	1
cg26258074	6	127669790	-	1
cg02461391	8	118663105	-	1
cg24491553	2	121719424	-	1
cg12699044	5	122848691	-	1
cg19753794	7	46408373	-	1
cg24810439	5	120448685	-	1
cg14425564	2	38947256	-	1
cg16804899	5	32184906	-	1
cg03445006	19	6441178	-	1
cg22060817	10	31228408	-	1
cg02070685	8	121400701	-	1
cg19901889	10	120164469	-	1
cg23194024	11	100407053	-	1
cg11711420	13	118827576	-	1
cg14353137	1	10173864	-	1
cg01013653	19	29208174	-	1
cg21538190	1	175511504	-	1
cg07986385	17	35662005	-	1
cg17511933	1	121328065	-	1
cg16143176	4	8799013	-	1
cg16527491	12	59011686	-	1
cg26998856	17	29025770	-	1
cg13653195	15	100403973	-	1
cg25330147	6	29053775	-	1
cg13545763	11	96971939	-	1
cg24879595	12	71127506	-	1
cg05001009	17	93293890	-	1
cg25226874	10	118874457	-	1
cg23712980	2	155740287	-	1
cg11950383	16	92642807	-	1
cg04245693	10	37665311	-	1
cg03054277	11	60157164	-	1
cg04616401	18	35531344	-	1
cg15454066	19	10242401	-	1
cg02135464	12	112157206	-	1
cg24168641	9	59435950	-	1
cg06708432	10	129738214	-	1
cg25841847	2	95490850	-	1
cg01592198	7	45268272	-	1
cg15457058	4	116960378	-	1
cg00056719	15	104066958	-	1
cg26910651	8	34191137	-	1
cg20946504	5	88422496	-	1
cg14332444	3	151897800	-	1
cg13706058	9	89570408	-	1
cg02700369	7	17641505	-	1
cg01755467	8	33976160	-	1
cg06369833	7	28719549	-	1
cg20347665	X	104777263	-	1
cg21875234	16	11426410	-	1
cg13173903	2	159842982	-	1
cg25012556	13	49822684	-	1
cg15301489	14	64916016	-	1
cg01860947	17	33208612	-	1
cg05203659	16	11426383	-	1
cg10491460	4	151708198	-	1
cg09034774	9	63520820	-	1
cg00986824	3	109678776	-	1
cg12459542	3	106051597	-	1
cg04354879	11	104286956	-	1
cg05746407	8	122498537	-	1
cg11050908	2	30338658	-	1
cg09425753	2	171903774	-	1
cg04899896	5	99014166	-	1
cg12595013	9	92981564	-	1
cg10141377	11	99928484	-	1
cg06691214	1	65923878	-	1
cg14592474	5	19706707	-	1
cg19116006	2	177086006	-	1
cg05516489	15	104547118	-	1
cg00778995	1	43617573	-	1
cg19156483	2	65076072	-	1
cg19945202	6	121003292	-	1
cg03037622	9	108728584	-	1
cg10383019	7	112053606	-	1
cg04262392	17	25285878	-	1
cg23395398	17	46261502	-	1
cg10635194	3	107611396	-	1
cg10949322	18	3415477	-	1
cg13696942	7	51536756	-	1
cg03024619	6	101821926	-	1
cg09973102	8	125237851	-	1
cg05052194	4	158187998	-	1
cg07339181	10	123349967	-	1
cg14963317	2	153477944	-	1
cg23371278	19	44249185	-	1
cg10755973	2	38929131	-	1
cg05872702	15	6752559	-	1
cg15534364	X	104960941	-	1
cg15660669	16	78195411	-	1
cg13658921	1	130819402	-	1
cg27046659	14	21241779	-	1
cg21407839	16	96015354	-	1
cg08873940	7	45466567	-	1
cg02898094	6	6933623	-	1
cg16905926	1	164123679	-	1
cg16127683	2	120330810	-	1
cg14553506	16	20925479	-	1
cg21672855	15	69274162	-	1
cg21652524	12	87448802	-	1
cg07963363	4	14088115	-	1
cg13875536	2	29340054	-	1
cg11567041	2	5698734	-	1
cg09190824	5	94708750	-	1
cg07522644	17	48099716	-	1
cg11271505	14	21155346	-	1
cg25957240	2	3238830	-	1
cg15297110	3	136909114	-	1
cg21960381	5	35013240	-	1
cg15771763	5	101983306	-	1
cg14506196	19	44425052	-	1
cg05184586	11	102350430	-	1
cg27599792	18	38403940	-	1
cg15382538	13	100619911	-	1
cg03203603	11	88158437	-	1
cg22876092	14	35412636	-	1
cg03414764	7	86467405	-	1
cg26089573	11	77010791	-	1
cg25435146	7	3712271	-	1
cg21004366	14	58088935	-	1
cg21630368	7	94564917	-	1
cg08689931	5	9362385	-	1
cg26476852	6	53280005	-	1
cg11171235	13	59550430	-	1
cg08572394	13	96988508	-	1
cg05970014	13	56581041	-	1
cg17497049	7	5079799	-	1
cg02635948	19	9118520	-	1
cg06990796	11	36543137	-	1
cg15710638	11	121051944	-	1
cg04276951	11	102390901	-	1
cg02086094	5	36071418	-	1
cg06942701	2	62768658	-	1
cg20741134	1	157827968	-	1
cg22198823	19	4842991	-	1
cg27470027	19	7341055	-	1
cg04568842	6	127472304	-	1
cg05512505	8	4273666	-	1
cg11460727	14	71466215	-	1
cg23598212	7	145795577	-	1
cg13310671	2	170169643	-	1
cg14371731	14	26099594	-	1
cg12911732	4	112043902	-	1
cg07317551	4	125372768	-	1
cg21229886	10	113703732	-	1
cg23895041	1	37261134	-	1
cg10232654	11	97854136	-	1
cg08863848	6	53299530	-	1
cg25796016	17	8312528	-	1
cg01171898	7	101456765	-	1
cg27416312	7	129365137	-	1
cg04446303	16	4643580	-	1
cg03575974	7	30132411	-	1
cg07835293	1	172952850	-	1
cg16096176	1	91570685	-	1
cg03891929	19	33332030	-	1
cg19964638	13	55735644	-	1
cg03067574	7	17037004	-	1
cg05723499	18	35446418	-	1
cg03844923	3	98639652	-	1
cg26766798	17	25175846	-	1
cg11202785	3	124318901	-	1
cg06229867	10	128400273	-	1
cg14969015	4	119771298	-	1
cg01729717	14	111329733	-	1
cg13608733	7	112158021	-	1
cg12741345	3	91059584	-	1
cg25475603	11	53668141	-	1
cg19809499	4	116960435	-	1
cg10254000	16	18863246	-	1
cg03152602	11	100375222	-	1
cg25401220	17	30776443	-	1
cg25340241	5	23993678	-	1
cg22817039	13	110255386	-	1
cg03175975	1	121882047	-	1
cg08868202	4	131040804	-	1
cg12042503	12	114162428	-	1
cg15951188	11	70464655	-	1
cg01949684	17	35621933	-	1
cg03469079	15	80190610	-	1
cg00691830	2	117930305	-	1
cg05061393	1	76670789	-	1
cg08505456	2	75841999	-	1
cg15528519	7	31811659	-	1
cg06880930	8	96158788	-	1
cg03355998	9	92985997	-	1
cg12122509	11	76196578	-	1
cg13646020	5	68422823	-	1
cg10276404	11	20858936	-	1
cg03905758	8	58344427	-	1
cg16551732	8	62646785	-	1
cg24992007	11	106143559	-	1
cg27506254	1	3225958	-	1
cg16005818	4	154095068	-	1
cg23415789	11	87196060	-	1
cg12322617	8	108890048	-	1
cg00822571	19	32990627	-	1
cg00436183	13	46492313	-	1
cg01430372	11	101762957	-	1
cg16069971	4	35231301	-	1
cg20887442	7	104842647	-	1
cg05963618	11	44536337	-	1
cg06926934	7	72629839	-	1
cg05043908	5	150067156	-	1
cg05889979	6	86500838	-	1
cg02875395	2	17950031	-	1
cg03700449	10	89408631	-	1
cg13851843	7	48012193	-	1
cg15472170	4	150819427	-	1
cg20322375	10	107728351	-	1
cg27560182	4	136552238	-	1
cg03669907	2	106818165	-	1
cg05620842	7	36085201	-	1
cg10549986	12	27430208	-	1
cg04159381	4	110366996	-	1
cg17121176	10	43668016	-	1
cg22402902	11	76466040	-	1
cg11164537	11	60528553	-	1
cg17509220	8	85922844	-	1
cg01808706	2	121662566	-	1
cg03363567	11	88208576	-	1
cg11302943	19	43226291	-	1
cg14596338	16	4607196	-	1
cg26969942	11	104238273	-	1
cg21285782	3	91519409	-	1
cg12251659	5	125325651	-	1
cg27565880	11	76466008	-	1
cg09174502	9	31766979	-	1
cg12651540	7	82133256	-	1
cg05710997	13	118821226	-	1
cg25110106	3	110313428	-	1
cg13493749	13	49920440	-	1
cg19029301	2	155740285	-	1
cg15455979	15	103384580	-	1
cg13347257	6	115547050	-	1
cg01495907	14	57004539	-	1
cg10193870	12	85209999	-	1
cg27606567	9	124656870	-	1
cg21490597	3	129501117	-	1
cg13537801	11	122394991	-	1
cg15278043	6	31447432	-	1
cg06324957	9	23973875	-	1
cg01311064	14	100016502	-	1
cg13479780	17	49153762	-	1
cg24655222	5	31920713	-	1
cg06785746	11	105466555	-	1
cg18989243	3	105175255	-	1
cg18932798	19	47869594	-	1
cg03635671	18	36553093	-	1
cg26807935	18	36509884	-	1
cg06560524	14	66587657	-	1
cg11331678	2	167483969	-	1
cg04469303	16	99330070	-	1
cg26708817	3	130209507	-	1
cg07168124	14	21163424	-	1
cg23731212	3	77103088	-	1
cg13686537	2	27648154	-	1
cg06576393	19	42991338	-	1
cg11891579	11	45371685	-	1
cg13217064	9	101625060	-	1
cg20866375	11	74369271	-	1
cg05218311	7	98984498	-	1
cg04844543	9	112404768	-	1
cg20274783	5	137113997	-	1
cg11130778	13	56118533	-	1
cg14534739	17	35015277	-	1
cg11196350	12	105667751	-	1
cg19577984	12	92853337	-	1
cg21736089	10	83272783	-	1
cg20977426	4	118049984	-	1
cg19138755	17	30776457	-	1
cg20162381	6	130617796	-	1
cg14381623	2	26612217	-	1
cg26321013	11	100477400	-	1
cg04027548	6	145789597	-	1
cg12431729	4	122406760	-	1
cg17726795	7	31866206	-	1
cg22039234	1	39054660	-	1
cg00830626	15	83466714	-	1
cg20655068	17	35577984	-	1
cg12258307	16	91547478	-	1
cg15179278	11	95734522	-	1
cg17245135	13	85544911	-	1
cg06744574	4	113352761	-	1
cg12270738	4	141958698	-	1
cg05982686	11	87312558	-	1
cg19784903	11	98713311	-	1
cg26035323	4	119594095	-	1
cg10229294	5	122728441	-	1
cg19669107	15	5252372	-	1
cg17560586	6	39336240	-	1
cg03513246	18	22121896	-	1
cg15364725	19	36686649	-	1
cg12080431	10	130123381	-	1
cg20419307	10	108640797	-	1
cg12921614	14	51904155	-	1
cg08969532	19	43226134	-	1
cg22355463	8	80456127	-	1
cg03754311	4	140774835	-	1
cg02155287	13	13839107	-	1
cg08093892	8	73802886	-	1
cg13567392	10	45832731	-	1
cg00405060	16	4367082	-	1
cg26134646	10	61770946	-	1
cg04194674	11	99123654	-	1
cg27115721	12	12519149	-	1
cg10403260	2	93700776	-	1
cg25749432	19	4320178	-	1
cg13459498	2	165814354	-	1
cg25889750	5	91611899	-	1
cg14453281	12	110431320	-	1
cg00063567	11	31441063	-	1
cg11666140	15	102832002	-	1
cg13868216	15	80540635	-	1
cg21842944	5	147756592	-	1
cg02162462	17	85807743	-	1
cg19580241	6	53299342	-	1
cg12827637	12	82013117	-	1
cg23613205	1	183356937	-	1
cg03745431	1	184178916	-	1
cg17216478	4	140287686	-	1
cg15875860	15	80508096	-	1
cg18811597	4	108795397	-	1
cg10570838	4	136286164	-	1
cg15112458	5	23993671	-	1
cg18965377	4	32895287	-	1
cg13447391	5	34771859	-	1
cg13847987	2	32276565	-	1
cg14351882	2	25682295	-	1
cg09279412	5	139071522	-	1
cg12860092	2	60545330	-	1
cg14667685	4	126192829	-	1
cg02602423	12	34421022	-	1
cg04504441	11	53668180	-	1
cg16915653	7	146871396	-	1
cg07835437	4	158718233	-	1
cg21935113	19	7498863	-	1
cg26675876	14	64915620	-	1
cg14631690	13	75266199	-	1
cg08655589	6	93748093	-	1
cg02430183	13	50100667	-	1
cg23087992	3	35462966	-	1
cg24904436	15	77970069	-	1
cg13710595	2	120809553	-	1
cg13648682	2	27897655	-	1
cg19615304	12	23027701	-	1
cg26207141	1	90514112	-	1
cg18760837	17	36944039	-	1
cg27219874	8	107515697	-	1
cg07870982	8	117629145	-	1
cg03529432	6	53263040	-	1
cg22788002	X	96676044	-	1
cg04645545	19	46577638	-	1
cg05869392	14	21161300	-	1
cg00553487	7	26187729	-	1
cg06701726	X	53877976	-	1
cg05656590	3	31249237	-	1
cg26218726	5	125325657	-	1
cg22122361	5	98899822	-	1
cg22472154	5	34655873	-	1
cg14931631	2	75015741	-	1
cg26066277	11	122467015	-	1
cg24994156	8	108890050	-	1
cg15190599	13	24211642	-	1
cg10643578	4	32895274	-	1
cg27007008	17	36151388	-	1
cg11370512	5	122793636	-	1
cg23665973	1	76329060	-	1
cg07578663	2	9949258	-	1
cg27230711	19	46896015	-	1
cg23710795	2	177524910	-	1
cg11674844	4	135892858	-	1
cg07204662	19	6981087	-	1
cg14947478	2	158492318	-	1
cg21899276	X	138291263	-	1
cg20227255	17	48099723	-	1
cg09892203	11	109553108	-	1
cg20471297	12	113124335	-	1
cg10439765	2	167595419	-	1
cg09667001	10	81472905	-	1
cg25514273	14	98345564	-	1
cg14530259	2	32043912	-	1
cg07691180	19	5746242	-	1
cg07639739	X	96676044	-	1
cg19209911	7	139364286	-	1
cg13577493	9	109247972	-	1
cg10937890	2	70785410	-	1
cg19220099	16	18508283	-	1
cg20430847	4	157924823	-	1
cg01651170	1	58634819	-	1
cg05975845	2	169455211	-	1
cg27588646	13	100831214	-	1
cg03315484	18	35446613	-	1
cg09512322	7	131113310	-	1
cg11839944	7	47931693	-	1
cg19721680	1	181647632	-	1
cg07960629	4	32895281	-	1
cg15189866	4	136337084	-	1
cg12546181	7	47693666	-	1
cg14933266	11	80665593	-	1
cg13565492	17	48102550	-	1
cg11817453	17	34720502	-	1
cg22640114	1	184423574	-	1
cg04296578	4	118969187	-	1
cg16897634	4	32895290	-	1
cg22120063	13	100692713	-	1
cg10336131	19	5140492	-	1
cg13909534	11	51429300	-	1
cg19099050	6	115547281	-	1
cg10932068	16	18863226	-	1
cg01905589	4	136204183	-	1
cg20454517	5	30945666	-	1
cg05375728	4	105483743	-	1
cg00558702	6	141542695	-	1
cg08699206	5	34325572	-	1
cg10636447	2	154449080	-	1
cg09748975	5	38629050	-	1
cg25059646	4	136795371	-	1
cg22836359	6	127415497	-	1
cg24744425	1	137159921	-	1
cg10779674	10	130930135	-	1
cg20395646	5	125268683	-	1
cg22369787	2	117728645	-	1
cg24213507	6	112959504	-	1
cg18770669	6	128733245	-	1
cg23098168	3	110645354	-	1
cg01533258	12	106857716	-	1
cg19733867	15	77459101	-	1
cg07312954	3	92027572	-	1
cg08960156	7	121376374	-	1
cg13694576	2	107367550	-	1
cg25729445	17	38222794	-	1
cg22355031	X	101813710	-	1
cg22775593	X	72883612	-	1
cg05785344	X	49522919	-	1
cg24135606	11	71809823	-	1
cg00946507	11	117758515	-	1
cg13673779	18	74800809	-	1
cg26247646	4	152142951	-	1
cg26742815	18	35446413	-	1
cg01121770	11	76101167	-	1
cg02738256	2	18269964	-	1
cg05343811	12	87309302	-	1
cg01809675	11	33651526	-	1
cg11724493	17	35024898	-	1
cg17376041	11	30614767	-	1
cg13302166	11	69819706	-	1
cg17330672	11	3676861	-	1
cg26998842	11	121930100	-	1
cg23388714	18	71750259	-	1
cg26936311	6	22365765	-	1
cg12175172	9	65149863	-	1
cg09549726	7	59862738	-	1
cg04419618	X	58863416	-	1
cg21502999	10	95291574	-	1
cg19351000	11	24360287	-	1
cg15168577	18	36614705	-	1
cg05676441	15	23430533	-	1
cg09296453	17	37152323	-	1
cg10626744	4	101451605	-	1
cg24839533	4	132258660	-	1
cg04330371	7	72629858	-	1
cg01453221	17	35922086	-	1
cg25309759	11	84790378	-	1
cg04167725	8	97293618	-	1
cg17752088	13	95391148	-	1
cg07534440	2	86158737	-	1
cg19925772	4	137182785	-	1
cg14562426	17	35919897	-	1
cg05274534	11	98517467	-	1
cg00668227	4	131394298	-	1
cg20468891	19	9118517	-	1
cg20797858	4	22905496	-	1
cg25567021	2	107088845	-	1
cg16894263	X	49519521	-	1
cg08681110	10	37665631	-	1
cg18482164	11	99929728	-	1
cg05680710	17	35919510	-	1
cg03119897	1	135231991	-	1
cg01416227	3	110446590	-	1
cg06744585	8	86281893	-	1
cg20524211	8	11737761	-	1
cg04868078	1	141547837	-	1
cg26485937	18	38476667	-	1
cg21567792	4	126862229	-	1
cg10752731	11	121804958	-	1
cg10163397	8	23299500	-	1
cg05058121	7	125250333	-	1
cg21543987	5	142112973	-	1
cg11944428	19	5527820	-	1
cg24596836	9	76631811	-	1
cg22563312	11	50955601	-	1
cg19781133	5	24935560	-	1
cg21787965	13	16428348	-	1
cg22025478	8	123627730	-	1
cg25195302	19	54258360	-	1
cg17967970	9	68279051	-	1
cg09535358	17	36296761	-	1
cg04728482	13	100762786	-	1
cg16109089	9	27980276	-	1
cg20041802	9	69897614	-	1
cg21455485	4	135312871	-	1
cg16852837	18	71750254	-	1
cg05253021	7	140661453	-	1
cg12213201	3	96805865	-	1
cg14087168	3	89870697	-	1
cg14491820	19	46061767	-	1
cg26083396	6	29749425	-	1
cg06705004	14	58321311	-	1
cg23655615	6	93457831	-	1
cg09143673	17	27651953	-	1
cg26223654	8	86450311	-	1
cg19656282	6	84976866	-	1
cg00497554	1	95326060	-	1
cg24631970	14	64915767	-	1
cg16560077	16	4163987	-	1
cg09291131	12	112181918	-	1
cg15792338	7	38152260	-	1
cg03350042	2	120809620	-	1
cg05675373	3	109678926	-	1
cg19495969	9	35617806	-	1
cg21737675	3	122261300	-	1
cg22894910	4	117098611	-	1
cg10122865	11	22233680	-	1
cg01337429	17	24891359	-	1
cg14940308	6	87125013	-	1
cg23189410	9	92984622	-	1
cg16837525	16	96015337	-	1
cg10242372	2	94500466	-	1
cg13366219	11	118279426	-	1
cg18411550	10	26697790	-	1
cg25073998	17	89669555	-	1
cg26704087	17	46261493	-	1
cg14160518	2	171447943	-	1
cg27470303	2	18287818	-	1
cg03620623	7	46726178	-	1
cg13723766	X	37764870	-	1
cg11113644	19	36983789	-	1
cg08112534	4	116942872	-	1
cg22280167	9	46721307	-	1
cg18941893	4	44749110	-	1
cg21122147	8	110554171	-	1
cg00053010	11	98447295	-	1
cg04722914	1	95326067	-	1
cg24268531	3	89734050	-	1
cg15107038	9	70535698	-	1
cg12946524	3	28419440	-	1
cg16161715	4	121408530	-	1
cg05866836	X	144222273	-	1
cg11594731	9	112657435	-	1
cg07929575	3	106051591	-	1
cg26506779	2	183982999	-	1
cg25942789	1	94897242	-	1
cg01393939	3	147046281	-	1
cg16066237	16	94121682	-	1
cg23670599	9	70535742	-	1
cg06011292	11	69819741	-	1
cg21511365	14	65900394	-	1
cg21813473	2	163700512	-	1
cg25370753	1	157424298	-	1
cg12070724	1	134985243	-	1
cg14875449	14	8227962	-	1
cg24170085	14	31949132	-	1
cg18635552	13	73602424	-	1
cg10870443	13	64915577	-	1
cg26220594	4	142095471	-	1
cg20174699	15	100996692	-	1
cg08373003	13	56957833	-	1
cg02813877	5	125480132	-	1
cg18308527	9	115911621	-	1
cg07229938	7	134854923	-	1
cg16492707	16	76763469	-	1
cg18772588	2	183848046	-	1
cg07691152	10	89405667	-	1
cg13800209	2	117932105	-	1
cg13905264	2	31003726	-	1
cg26518327	8	71304506	-	1
cg14929266	8	13300039	-	1
cg24024056	19	45492819	-	1
cg21477170	5	35810705	-	1
cg00993191	4	152333668	-	1
cg08770580	16	20944586	-	1
cg07702255	2	93700316	-	1
cg13208031	14	71465064	-	1
cg26331160	4	157805906	-	1
cg17613214	15	86909937	-	1
cg10857489	8	107760975	-	1
cg25306611	3	155934215	-	1
cg05344430	5	149946955	-	1
cg11473189	9	46911651	-	1
cg01060026	6	118365204	-	1
cg09706512	16	65879498	-	1
cg15621682	14	56260349	-	1
cg26310240	2	155225688	-	1
cg07975032	4	119935926	-	1
cg25952029	11	118365194	-	1
cg14978172	5	142546104	-	1
cg22595230	2	133314375	-	1
cg25315148	10	130021142	-	1
cg15060081	1	174284275	-	1
cg05839636	18	35602374	-	1
cg00600786	14	25266108	-	1
cg04584009	10	82294516	-	1
cg23849781	9	62541604	-	1
cg16423747	11	4785613	-	1
cg19248367	19	4250887	-	1
cg07130520	3	148633393	-	1
cg01485790	5	127450048	-	1
cg19402405	10	69097304	-	1
cg14494468	12	57984566	-	1
cg02720925	5	145325781	-	1
cg01460805	14	71465363	-	1
cg06704122	1	123076814	-	1
cg19741945	9	116559707	-	1
cg24046927	3	147055704	-	1
cg21050240	7	28542707	-	1
cg05923197	14	47272646	-	1
cg17852594	4	118969181	-	1
cg04191530	15	75675999	-	1
cg16678545	8	126387546	-	1
cg24141991	9	45063055	-	1
cg02854695	7	46408378	-	1
cg26046953	11	89791136	-	1
cg12474117	X	96676067	-	1
cg24488810	4	64694575	-	1
cg21690979	8	128619826	-	1
cg05119290	11	73640507	-	1
cg19642835	5	120448721	-	1
cg26663063	15	100188770	-	1
cg23475135	1	93178432	-	1
cg09928203	11	6439400	-	1
cg13603112	4	70048025	-	1
cg00994804	16	94120041	-	1
cg07598082	3	109693710	-	1
cg20088005	7	140661457	-	1
cg12963312	1	21529864	-	1
cg27352514	1	175678052	-	1
cg19173440	7	99865280	-	1
cg00215432	1	76427563	-	1
cg19697530	9	48516381	-	1
cg02390588	15	103951914	-	1
cg20903764	7	113177441	-	1
cg12823329	12	112162350	-	1
cg03416541	16	60514845	-	1
cg14839932	17	48102460	-	1
cg17807479	11	67625039	-	1
cg05507481	3	59609702	-	1
cg02565672	1	174536625	-	1
cg11887629	17	58171373	-	1
cg03385548	5	42749755	-	1
cg13983686	11	37246511	-	1
cg17713751	5	138885526	-	1
cg07961283	16	94121706	-	1
cg07746998	10	4643208	-	1
cg02066409	14	64915754	-	1
cg05931684	17	35922080	-	1
cg06926362	10	83240935	-	1
cg19677607	14	69481208	-	1
cg19369780	7	145496226	-	1
cg12137286	7	4898940	-	1
cg20340302	2	175676032	-	1
cg13024202	X	23828003	-	1
cg03465880	4	158832705	-	1
cg22306928	1	76427550	-	1
cg14657116	6	86500703	-	1
cg24932816	3	147055783	-	1
cg06617636	12	82013016	-	1
cg25887254	4	89640667	-	1
cg13703859	13	54211544	-	1
cg16048568	7	72630302	-	1
cg16973098	14	120404818	-	1
cg08329647	7	26115851	-	1
cg12035092	2	50400583	-	1
cg05085809	11	97872407	-	1
cg24473846	2	169455250	-	1
cg27207530	8	124887418	-	1
cg20094282	11	122143447	-	1
cg11880727	12	77027706	-	1
cg12550817	12	78705273	-	1
cg18324126	8	33976157	-	1
cg05931087	1	146614568	-	1
cg27375388	7	130245854	-	1
cg17626178	1	63000392	-	1
cg20649716	18	38058087	-	1
cg24999819	1	40427274	-	1
cg01640606	12	74867747	-	1
cg03527422	4	22906070	-	1
cg00366352	10	95626103	-	1
cg24037166	14	20992491	-	1
cg26745032	X	166835847	-	1
cg20830775	9	108730363	-	1
cg27039501	18	61664646	-	1
cg22639787	2	177085312	-	1
cg05537653	2	92384938	-	1
cg13999330	5	143103610	-	1
cg09632273	17	36090281	-	1
cg24838305	7	46871787	-	1
cg26476595	17	25131835	-	1
cg04788956	8	107515740	-	1
cg14584159	7	142752666	-	1
cg03312703	1	134682670	-	1
cg06680921	7	26780136	-	1
cg06266993	11	97872359	-	1
cg00267012	1	11652155	-	1
cg25645657	13	116949055	-	1
cg23734759	1	187035901	-	1
cg07082452	14	71467482	-	1
cg05449830	X	104960943	-	1
cg11138318	1	187035667	-	1
cg04605084	5	108773478	-	1
cg21855944	11	96544252	-	1
cg10414269	9	105799324	-	1
cg18908524	19	7056178	-	1
cg16602504	17	90218130	-	1
cg04419610	7	47660861	-	1
cg22369786	14	107860708	-	1
cg12077322	7	143370041	-	1
cg22321892	15	86220185	-	1
cg10206657	13	114240374	-	1
cg12284142	X	73401244	-	1
cg25751158	7	80978592	-	1
cg18496502	7	26484892	-	1
cg07562135	7	30045013	-	1
cg26140688	16	91792715	-	1
cg12514620	4	108795397	-	1
cg02574526	6	90190668	-	1
cg08979686	2	167538392	-	1
cg25977493	3	68367775	-	1
cg21333217	6	118328944	-	1
cg20973743	2	127925287	-	1
cg05835276	10	129980633	-	1
cg13732589	2	29346879	-	1
cg06816718	12	104723446	-	1
cg14455366	4	84059310	-	1
cg21451265	3	122261291	-	1
cg23209537	5	145419087	-	1
cg25027798	18	37654095	-	1
cg26010095	4	110744802	-	1
cg00586365	11	53668146	-	1
cg26777760	X	52935755	-	1
cg00502035	11	71081799	-	1
cg16876647	17	86294418	-	1
cg24032214	7	3686694	-	1
cg13327466	2	63009198	-	1
cg10438011	14	107864553	-	1
cg09599130	19	47163151	-	1
cg16004390	10	77991578	-	1
cg21939789	7	117280717	-	1
cg17913274	2	92442413	-	1
cg24368383	4	158628969	-	1
cg21944491	7	28532495	-	1
cg25365214	14	26153266	-	1
cg01320491	9	112311939	-	1
cg10711996	18	6587531	-	1
cg03586390	19	6546601	-	1
cg04400147	14	31737783	-	1
cg03181248	2	74390953	-	1
cg03588460	19	33332132	-	1
cg08992581	2	75824230	-	1
cg27168133	16	32134374	-	1
cg16387669	6	39456966	-	1
cg10162691	11	103133053	-	1
cg00569091	4	153539390	-	1
cg10088527	6	84962656	-	1
cg05808319	2	95783844	-	1
cg21860679	10	101309108	-	1
cg07015911	11	97887699	-	1
cg18301891	12	112732200	-	1
cg24770638	X	104112530	-	1
cg18684142	11	97861239	-	1
cg02862674	17	47083405	-	1
cg04798095	2	183171857	-	1
cg10438649	15	37235516	-	1
cg20276511	17	33291885	-	1
cg24442740	4	135340386	-	1
cg21164975	17	49435081	-	1
cg11381282	14	58321384	-	1
cg16000599	16	19158516	-	1
cg06724588	8	90603410	-	1
cg27016990	15	67357261	-	1
cg13562841	11	119672968	-	1
cg27424226	15	80306707	-	1
cg02675502	1	75910115	-	1
cg05884032	18	82306391	-	1
cg27051937	17	27786063	-	1
cg07974531	11	76466029	-	1
cg16490096	4	125181830	-	1
cg07281948	10	129997484	-	1
cg20003050	11	27251674	-	1
cg13385521	11	81325859	-	1
cg12869958	19	4363385	-	1
cg09362543	4	109914221	-	1
cg06350203	11	84784293	-	1
cg02697246	5	120514523	-	1
cg21503799	8	95576061	-	1
cg05462328	2	72622459	-	1
cg00381697	7	17057808	-	1
cg00682458	17	48102257	-	1
cg04224864	1	159075234	-	1
cg07791997	7	103194446	-	1
cg02991338	12	50727721	-	1
cg03568975	7	80979027	-	1
cg19504123	11	79498018	-	1
cg01986502	3	42462372	-	1
cg17681516	17	86174163	-	1
cg13269449	2	34879000	-	1
cg08023020	17	25358564	-	1
cg13875012	4	151057475	-	1
cg09213403	7	130569741	-	1
cg07910050	17	35919492	-	1
cg14341953	4	42575808	-	1
cg20133326	19	4660422	-	1
cg03775871	17	47570240	-	1
cg06008912	1	52126076	-	1
cg26106778	17	35018201	-	1
cg14558639	7	32247931	-	1
cg21582570	3	106931520	-	1
cg04477010	8	26149152	-	1
cg05156850	6	72899847	-	1
cg19928597	5	137481251	-	1
cg02183231	17	45317666	-	1
cg13874817	9	98720768	-	1
cg25924096	4	22091525	-	1
cg18130905	18	22281156	-	1
cg25338254	13	45646967	-	1
cg11017382	13	105604789	-	1
cg15507730	2	117934447	-	1
cg22071344	17	90218105	-	1
cg15721666	5	117678433	-	1
cg24842967	3	90224039	-	1
cg07233159	18	53459478	-	1
cg05758010	13	93514346	-	1
cg00946032	1	138150343	-	1
cg26375057	9	92981789	-	1
cg16096096	11	21459547	-	1
cg11814826	11	79845175	-	1
cg25650110	16	18508297	-	1
cg04657224	14	64915758	-	1
cg10569606	6	129217690	-	1
cg27437944	3	34831064	-	1
cg12802921	16	17244442	-	1
cg13716208	15	80706396	-	1
cg24902139	17	38003203	-	1
cg19926434	12	80115340	-	1
cg01708711	5	138407934	-	1
cg06380923	17	25142056	-	1
cg17926458	14	117187014	-	1
cg15599146	17	5551875	-	1
cg15714321	16	96015443	-	1
cg01316745	17	44902894	-	1
cg13837097	14	47774070	-	1
cg12329516	2	92772398	-	1
cg18395327	1	76979002	-	1
cg23955684	17	51794748	-	1
cg22787311	8	19836579	-	1
cg09570585	6	39070204	-	1
cg01353608	5	44715033	-	1
cg25923056	7	28370391	-	1
cg05898042	19	29208142	-	1
cg10322510	16	11571439	-	1
cg01956624	1	87763095	-	1
cg25664021	10	130004561	-	1
cg27411091	4	157971742	-	1
cg01246390	4	117493096	-	1
cg12026629	12	115241065	-	1
cg23582836	15	104536590	-	1
cg14219291	7	136167728	-	1
cg02495413	11	117969816	-	1
cg06210197	14	69482216	-	1
cg16426221	4	35231281	-	1
cg00299737	8	89332762	-	1
cg05029822	7	146879498	-	1
cg16113298	2	107372579	-	1
cg04028315	12	121150276	-	1
cg26717995	14	22450761	-	1
cg13876222	2	26879303	-	1
cg21384883	X	8190149	-	1
cg12803572	11	90311583	-	1
cg00879184	2	18287794	-	1
cg03413835	17	27763107	-	1
cg24222746	2	49713727	-	1
cg07843568	10	81892118	-	1
cg23167035	18	36535130	-	1
cg21322241	18	83887575	-	1
cg26332175	X	139760116	-	1
cg04105760	2	74391005	-	1
cg10329345	4	119399999	-	1
cg14693555	8	89024293	-	1
cg21035356	12	85431549	-	1
cg09211893	12	110854758	-	1
cg22068068	10	110527129	-	1
cg23224511	10	83225380	-	1
cg24365088	6	116131924	-	1
cg09049672	11	44536324	-	1
cg27600205	3	46391510	-	1
cg12894709	18	36971233	-	1
cg04287931	5	98899819	-	1
cg15714776	11	30590420	-	1
cg09033783	X	75531620	-	1
cg14007067	18	82306207	-	1
cg25561581	15	86221130	-	1
cg05503916	11	119249128	-	1
cg09440095	8	67872080	-	1
cg06554744	11	61766081	-	1
cg12520549	2	62769387	-	1
cg17318297	13	107358029	-	1
cg15786972	19	4326920	-	1
cg11755867	8	108768158	-	1
cg19877581	10	125593117	-	1
cg11424597	4	119648290	-	1
cg05784108	5	120448699	-	1
cg23276047	19	56716022	-	1
cg23555471	5	122974731	-	1
cg04185893	3	122261305	-	1
cg05694921	4	134102531	-	1
cg09910967	10	18133120	-	1
cg09649347	19	58116250	-	1
cg19127360	1	95190166	-	1
cg01382474	9	98327388	-	1
cg04054593	9	44186140	-	1
cg04334417	2	107094565	-	1
cg00970737	8	85405222	-	1
cg04719435	9	44151600	-	1
cg13212283	10	129967815	-	1
cg05359376	11	78911618	-	1
cg24899767	11	117661396	-	1
cg26225025	3	132124326	-	1
cg17880859	X	166955378	-	1
cg15339058	4	8799016	-	1
cg23197945	19	44800417	-	1
cg05240381	7	147264026	-	1
cg17964510	2	74390977	-	1
cg24806294	15	77747451	-	1
cg08756778	13	116949081	-	1
cg08979194	19	42680093	-	1
cg23535950	19	42333953	-	1
cg02196694	4	7065766	-	1
cg00400832	6	6949084	-	1
cg00019841	18	75164169	-	1
cg01940181	4	157460687	-	1
cg17286258	1	56720446	-	1
cg18079845	6	86501359	-	1
cg12920393	13	22261892	-	1
cg07532542	6	101651369	-	1
cg12530191	9	124063457	-	1
cg24813704	17	35208718	-	1
cg06690459	16	44245026	-	1
cg05208399	17	25595856	-	1
cg25720804	11	33738560	-	1
cg01251131	X	172964270	-	1
cg14207210	11	88764721	-	1
cg07871947	2	167595377	-	1
cg10906729	11	97861243	-	1
cg12009516	7	20331894	-	1
cg20246315	17	38016859	-	1
cg00371107	4	136062839	-	1
cg27297626	12	5260753	-	1
cg02641990	4	104610521	-	1
cg08102602	6	127472104	-	1
cg02790620	4	155059857	-	1
cg13270464	1	76696992	-	1
cg07211472	5	144807134	-	1
cg03754195	X	39511130	-	1
cg17636077	11	108880361	-	1
cg23429746	X	103454603	-	1
cg04325880	18	36879101	-	1
cg11737742	3	109679082	-	1
cg16349206	19	9243273	-	1
cg27133880	19	5665316	-	1
cg03780927	9	45455345	-	1
cg25987077	2	155740342	-	1
cg15894722	15	104634543	-	1
cg22926029	11	80013080	-	1
cg01651570	12	114320208	-	1
cg24487027	19	36984961	-	1
cg01353065	8	107428393	-	1
cg26764972	X	104112520	-	1
cg01805347	4	125948823	-	1
cg15172734	14	27045413	-	1
cg19642230	7	4752164	-	1
cg18815943	4	116960386	-	1
cg18892424	7	140020709	-	1
cg00118719	12	60721073	-	1
cg01678084	9	65194613	-	1
cg14754787	11	85900029	-	1
cg04375213	6	121580677	-	1
cg16865446	2	107383072	-	1
cg24446586	6	53300302	-	1
cg06177522	2	38929139	-	1
cg27529944	15	77836612	-	1
cg16002305	12	108898993	-	1
cg04813639	9	91488635	-	1
cg03498913	2	71631983	-	1
cg25317585	14	126440700	-	1
cg18503615	12	87460218	-	1
cg20120430	14	21957314	-	1
cg24404479	7	70052043	-	1
cg26616078	6	38779361	-	1
cg00304629	11	20118540	-	1
cg21472783	12	78234442	-	1
cg26112893	4	153411523	-	1
cg22569836	2	122670465	-	1
cg06785624	15	77402166	-	1
cg14460003	2	156033404	-	1
cg00243547	18	7984874	-	1
cg15965006	17	35860330	-	1
cg06734027	X	49801694	-	1
cg10101470	5	107766326	-	1
cg00015930	4	118050082	-	1
cg02325951	12	101642092	-	1
cg02231404	2	184633614	-	1
cg00478198	X	7423788	-	1
cg16805117	13	21726049	-	1
cg19240678	9	29284838	-	1
cg00940287	X	62251909	-	1
cg06274671	8	90603190	-	1
cg06499652	7	116295193	-	1
cg15243024	5	31961354	-	1
cg13250388	15	81303764	-	1
cg02344911	15	104590785	-	1
cg09236176	11	120470731	-	1
cg00417421	2	172325164	-	1
cg05977669	6	53300294	-	1
cg03604796	6	35489859	-	1
cg06871798	4	132277240	-	1
cg01863808	14	56259970	-	1
cg13739279	17	68315156	-	1
cg15316716	14	72168920	-	1
cg20276947	11	122748204	-	1
cg26059153	2	142657977	-	1
cg04398451	11	61514258	-	1
cg26870093	8	125496408	-	1
cg24428002	11	71387668	-	1
cg15149866	15	38941001	-	1
cg09219451	6	53299345	-	1
cg03740978	18	15404154	-	1
cg04253816	11	71034068	-	1
cg23499194	10	83251732	-	1
cg13407975	8	71739719	-	1
cg22871947	14	33258769	-	1
cg09125402	15	77969839	-	1
cg16555755	2	105378386	-	1
cg10095226	1	138505319	-	1
cg10428279	2	128755576	-	1
cg05336094	4	126862512	-	1
cg10550166	2	114090341	-	1
cg22376822	9	49659423	-	1
cg19149410	11	96168611	-	1
cg07206010	X	75502075	-	1
cg16136038	15	100834052	-	1
cg06296107	19	42716989	-	1
cg12875775	19	6556013	-	1
cg12773325	7	146086716	-	1
cg07590839	1	88950137	-	1
cg08376191	3	70535442	-	1
cg15480114	17	35929567	-	1
cg27193021	7	117133108	-	1
cg03127034	17	49439835	-	1
cg22839729	11	89500406	-	1
cg15511625	6	116131960	-	1
cg16447652	11	90751782	-	1
cg14839351	18	26270770	-	1
cg20724004	5	31605708	-	1
cg13818726	7	86358368	-	1
cg09526712	17	26031166	-	1
cg12614029	7	146086720	-	1
cg04813781	1	88950113	-	1
cg06981817	18	70669773	-	1
cg17160984	7	140664570	-	1
cg12339424	17	76300915	-	1
cg23428507	3	155156740	-	1
cg15116677	18	75204357	-	1
cg06862374	1	76308751	-	1
cg02433018	3	151897802	-	1
cg26502263	5	67939235	-	1
cg08825223	14	26207405	-	1
cg22198907	11	51032673	-	1
cg16020249	4	135312888	-	1
cg00661399	17	35697369	-	1
cg14036868	17	81946215	-	1
cg01966335	13	56960235	-	1
cg07380496	13	101719680	-	1
cg24922817	7	26072454	-	1
cg09288658	2	73398495	-	1
cg20623036	7	17641522	-	1
cg03515557	15	49606931	-	1
cg02565068	17	7294589	-	1
cg06291428	2	85885697	-	1
cg08163785	5	112629909	-	1
cg19210770	1	76978984	-	1
cg03056854	4	141442733	-	1
cg15142246	8	27464378	-	1
cg25860425	19	6305465	-	1
cg10530883	13	73606008	-	1
cg06348377	15	81582949	-	1
cg04946721	11	108145724	-	1
cg08089301	11	97887718	-	1
cg09818502	15	68260635	-	1
cg19194595	X	20824732	-	1
cg12560877	9	31598277	-	1
cg05525812	2	75863586	-	1
cg05067991	5	125325842	-	1
cg01354921	15	100996702	-	1
cg06508445	18	53459241	-	1
cg25896944	X	159406067	-	1
cg05743982	11	77055958	-	1
cg07775855	12	82430453	-	1
cg21639988	11	122514596	-	1
cg04548513	18	38736772	-	1
cg08743881	11	80013063	-	1
cg02195366	X	172964241	-	1
cg15785868	5	116798392	-	1
cg12534150	18	34911797	-	1
cg15449899	4	125181820	-	1
cg16528022	12	78689934	-	1
cg02567756	9	101315621	-	1
cg13834146	9	57740601	-	1
cg05222995	5	121956233	-	1
cg15592945	1	184178918	-	1
cg17830061	18	59098240	-	1
cg04553410	5	25114420	-	1
cg09754110	4	151840647	-	1
cg24377657	2	111451059	-	1
cg02544684	2	176544009	-	1
cg16510127	3	90257372	-	1
cg21229135	12	85491760	-	1
cg26687844	6	17605228	-	1
cg27441689	2	121390184	-	1
cg14974749	6	53256922	-	1
cg08384999	X	12312897	-	1
cg07573727	12	86534643	-	1
cg17159093	1	59445320	-	1
cg08991457	8	27464352	-	1
cg17087331	7	132516295	-	1
cg12521678	X	75992394	-	1
cg03327386	17	68385350	-	1
cg01506399	11	95734516	-	1
cg21781916	5	125325641	-	1
cg17831269	4	155298129	-	1
cg20826416	17	36192235	-	1
cg16764494	9	46397601	-	1
cg25333258	11	6019604	-	1
cg15257930	X	172964272	-	1
cg04881720	2	184634223	-	1
cg12704708	X	7623846	-	1
cg25691834	5	137546531	-	1
cg00706674	6	102979581	-	1
cg14945867	14	47676293	-	1
cg09848218	12	115420407	-	1
cg26834624	5	145900244	-	1
cg18058532	2	107372598	-	1
cg06359703	4	122389038	-	1
cg27343663	11	121909492	-	1
cg21333147	2	171578715	-	1
cg03846926	2	18271840	-	1
cg22488975	1	154741017	-	1
cg15603959	14	31580239	-	1
cg02172150	5	133754568	-	1
cg11460331	17	82794853	-	1
cg02313829	7	102280513	-	1
cg02985724	1	175942743	-	1
cg24360733	13	116949098	-	1
cg13361007	1	45051005	-	1
cg22148191	5	117878564	-	1
cg06179749	4	130996295	-	1
cg23025893	16	20268092	-	1
cg03505148	10	129528864	-	1
cg19142026	6	53245952	-	1
cg09366730	5	35011650	-	1
cg06316695	17	35017059	-	1
cg09249800	4	155196208	-	1
cg05643303	15	104590397	-	1
cg23888281	4	119087698	-	1
cg14457439	7	113177443	-	1
cg07758077	3	91131627	-	1
cg20710888	4	35582865	-	1
cg17623341	2	157091463	-	1
cg06584112	8	118663117	-	1
cg12086936	2	107372429	-	1
cg16652621	4	135614891	-	1
cg13406423	15	45165803	-	1
cg24330922	17	37032375	-	1
cg10832012	5	25179828	-	1
cg10491652	3	90253101	-	1
cg13544847	14	71465199	-	1
cg05640558	5	137163276	-	1
cg07143083	5	133754421	-	1
cg09596958	10	129528104	-	1
cg25149069	8	127928267	-	1
cg03578331	2	61910220	-	1
cg12244464	15	80153845	-	1
cg18459189	2	116012667	-	1
cg02974928	1	157755153	-	1
cg02197303	5	35694794	-	1
cg24203851	10	40961821	-	1
cg10192893	5	68420309	-	1
cg18958339	9	32031737	-	1
cg08599635	8	116650144	-	1
cg01585322	10	118874624	-	1
cg12843022	2	93907158	-	1
cg02036832	17	25142049	-	1
cg26875450	3	97662518	-	1
cg13834844	19	45492583	-	1
cg02451362	11	122549622	-	1
cg08602305	19	33332046	-	1
cg19092105	7	83518551	-	1
cg16590151	9	89991612	-	1
cg27049517	7	30362880	-	1
cg01697719	16	18858573	-	1
cg25034117	11	109493433	-	1
cg11859641	14	71835085	-	1
cg24552876	X	76419387	-	1
cg08941714	15	100487242	-	1
cg06219103	19	7069141	-	1
cg13872831	9	109402167	-	1
cg19406975	11	59330983	-	1
cg12137402	X	102506430	-	1
cg23508333	16	94121720	-	1
cg02611097	13	85406591	-	1
cg17843418	11	121058103	-	1
cg03056321	X	104777331	-	1
cg11757357	7	140660864	-	1
cg14539516	X	49519510	-	1
cg03053914	1	164123687	-	1
cg22896493	3	109815266	-	1
cg11407741	2	9966922	-	1
cg06674527	9	66600453	-	1
cg15588177	4	158802041	-	1
cg00799121	11	51460014	-	1
cg18006085	11	96168608	-	1
cg09247981	19	47997175	-	1
cg05180847	18	36510762	-	1
cg20650693	11	97631098	-	1
cg19745637	4	102596133	-	1
cg07169368	13	96381646	-	1
cg14128173	2	30257280	-	1
cg06291328	11	80579558	-	1
cg03902214	12	78233381	-	1
cg14166458	4	141736145	-	1
cg20434586	17	48006069	-	1
cg15784006	5	145867068	-	1
cg02707552	7	46948403	-	1
cg15396686	5	36183288	-	1
cg10126715	4	127700606	-	1
cg00824109	6	127651769	-	1
cg13635262	14	34896366	-	1
cg08186362	2	183050326	-	1
cg11326968	10	72026463	-	1
cg08502239	11	68806955	-	1
cg21834061	17	38377783	-	1
cg15932738	6	127472115	-	1
cg06324983	3	107865500	-	1
cg20585869	14	69481145	-	1
cg22644163	5	139878791	-	1
cg04768697	10	80456343	-	1
cg01180479	19	5752283	-	1
cg14906304	2	73597081	-	1
cg02147028	11	103658986	-	1
cg24008929	17	35114384	-	1
cg04170451	18	7984880	-	1
cg00226545	8	93386573	-	1
cg21487830	11	95734651	-	1
cg10774155	5	132377507	-	1
cg20116491	11	117240913	-	1
cg13934266	9	76948466	-	1
cg04913160	7	81692248	-	1
cg08304084	8	90588956	-	1
cg11558850	19	43124396	-	1
cg14464791	9	45564252	-	1
cg11358565	4	112136480	-	1
cg04718234	3	20125251	-	1
cg20357628	2	181074655	-	1
cg26573797	8	110644731	-	1
cg07101782	9	113212295	-	1
cg17386710	5	133890868	-	1
cg14525473	5	33978492	-	1
cg03632832	15	104067525	-	1
cg10766172	5	137114003	-	1
cg11364468	5	139548500	-	1
cg25924583	11	86741999	-	1
cg01451391	11	91857358	-	1
cg22783100	2	33198204	-	1
cg02517134	16	64872244	-	1
cg22204479	2	149432427	-	1
cg17978996	10	44129044	-	1
cg00198102	3	98702801	-	1
cg20362529	5	35836336	-	1
cg05191700	18	35446603	-	1
cg19332710	2	166534399	-	1
cg07659240	X	72883601	-	1
cg13612083	10	29521501	-	1
cg14859047	9	104139487	-	1
cg27240008	18	83887579	-	1
cg10723146	12	78577767	-	1
cg17243637	4	119594152	-	1
cg14418275	19	4975120	-	1
cg08018585	14	76907933	-	1
cg13802316	7	147909297	-	1
cg18584265	10	80288813	-	1
cg12030788	6	29936051	-	1
cg05390437	11	123290286	-	1
cg14871385	16	18508268	-	1
cg14639847	15	104577588	-	1
cg21200656	2	149432268	-	1
cg03693760	4	151057234	-	1
cg03167339	5	142308105	-	1
cg03001463	1	58635086	-	1
cg00010954	8	93652190	-	1
cg06804312	16	29194475	-	1
cg11667020	2	149432241	-	1
cg06699461	7	140588178	-	1
cg12500891	2	86158764	-	1
cg13766489	2	30710523	-	1
cg12963084	4	142218307	-	1
cg10207277	15	49606081	-	1
cg05232576	2	132524879	-	1
cg25652824	18	61980730	-	1
cg21196659	19	4787529	-	1
cg00005306	7	130743081	-	1
cg23015696	16	26518453	-	1
cg21638108	8	71275366	-	1
cg10823804	4	132445340	-	1
cg23983671	18	82290794	-	1
cg14851108	14	35412632	-	1
cg05353133	8	125892228	-	1
cg27016163	2	75798023	-	1
cg03627705	11	4674979	-	1
cg05264760	7	46871407	-	1
cg04985273	8	108374156	-	1
cg04576568	1	76977744	-	1
cg05169951	17	24401426	-	1
cg09010067	11	81826568	-	1
cg08269394	4	150930860	-	1
cg18705909	18	38446576	-	1
cg11839979	X	146390249	-	1
cg22604316	4	118014163	-	1
cg27518993	9	108204047	-	1
cg00781875	3	90049596	-	1
cg11018357	11	70506717	-	1
cg26369667	9	8158942	-	1
cg17487170	11	53183361	-	1
cg14768335	2	71544939	-	1
cg25967157	2	124684858	-	1
cg02075410	3	88239108	-	1
cg12340868	14	34896358	-	1
cg12886066	2	74093855	-	1
cg02847589	4	139407749	-	1
cg21302839	11	51051546	-	1
cg20664636	11	76439535	-	1
cg19567046	11	102912574	-	1
cg12273770	7	93592327	-	1
cg18844144	14	55800151	-	1
cg11338643	17	8582166	-	1
cg22913933	11	97851485	-	1
cg11054924	12	3324022	-	1
cg05822022	10	131143176	-	1
cg22120094	15	58643524	-	1
cg25953239	2	75822634	-	1
cg25019126	3	132124655	-	1
cg10100747	12	84101864	-	1
cg04456021	11	98592378	-	1
cg05906144	7	135358181	-	1
cg17853575	4	111114954	-	1
cg03306374	7	125474672	-	1
cg16844989	2	162953173	-	1
cg13567870	10	77222383	-	1
cg08802203	1	88950153	-	1
cg02742906	8	12619977	-	1
cg07044548	14	71928923	-	1
cg02014853	17	38222806	-	1
cg12245706	6	86058355	-	1
cg23449010	2	183978848	-	1
cg23950688	2	120809824	-	1
cg04072768	11	30743369	-	1
cg14658804	11	35671129	-	1
cg13768953	11	71170025	-	1
cg25832771	1	15061867	-	1
cg09568217	11	70977478	-	1
cg19547972	5	137275300	-	1
cg08406370	7	125474178	-	1
cg01812826	15	58642395	-	1
cg11523538	1	180845206	-	1
cg11255394	15	104521411	-	1
cg04148091	8	119090916	-	1
cg04101060	13	56955828	-	1
cg07802900	11	122705391	-	1
cg02980631	17	4961984	-	1
cg24151352	13	32359089	-	1
cg04530992	2	72442706	-	1
cg26639039	2	167595393	-	1
cg07608565	7	4532004	-	1
cg20086579	9	22675460	-	1
cg22466171	3	141267859	-	1
cg11859541	8	27464369	-	1
cg06127256	8	110443693	-	1
cg17158618	10	123349965	-	1
cg20014819	11	115478876	-	1
cg04807900	1	130345856	-	1
cg24664570	2	60545343	-	1
cg24829313	19	7341059	-	1
cg21245132	2	26871144	-	1
cg18469550	8	72647531	-	1
cg03037150	15	104590400	-	1
cg19401340	11	88764719	-	1
cg19589652	7	4991733	-	1
cg11301556	2	167595379	-	1
cg04937080	4	105483750	-	1
cg18425696	12	74931635	-	1
cg04685880	7	4979960	-	1
cg22614239	9	93003945	-	1
cg20608783	4	132264497	-	1
cg17553300	14	29054857	-	1
cg06524757	14	100016853	-	1
cg05882782	19	9198069	-	1
cg19593285	2	157085891	-	1
cg27432847	3	130202580	-	1
cg16836056	3	42462271	-	1
cg00329154	7	140661419	-	1
cg16095795	1	77007731	-	1
cg03143742	16	18067450	-	1
cg09503194	15	83167792	-	1
cg19788831	15	97152764	-	1
cg08813197	8	110642788	-	1
cg05279076	15	38941010	-	1
cg02466008	15	28216812	-	1
cg03402994	5	110773230	-	1
cg24599205	3	109679096	-	1
cg07648749	12	58141836	-	1
cg17427639	4	140844455	-	1
cg23877401	5	125324523	-	1
cg27188115	8	95616480	-	1
cg15007959	7	46345170	-	1
cg13355248	11	121452429	-	1
cg18020679	17	35024907	-	1
cg19226007	11	104631759	-	1
cg11229533	17	83013191	-	1
cg23398076	11	19195994	-	1
cg26930643	4	116439465	-	1
cg06684987	8	14460411	-	1
cg23946286	5	141838894	-	1
cg04591732	11	122189953	-	1
cg16557308	4	111114947	-	1
cg00744351	11	71771912	-	1
cg22361816	17	35049395	-	1
cg16956543	15	86220183	-	1
cg26031047	15	61808930	-	1
cg13244241	19	45564676	-	1
cg14508643	3	89614654	-	1
cg18432864	9	46982308	-	1
cg06632207	15	104269668	-	1
cg14048780	13	52656545	-	1
cg03027977	6	39069996	-	1
cg06644124	1	139316979	-	1
cg17921464	10	129528095	-	1
cg20548934	1	177158548	-	1
cg08709073	13	107358117	-	1
cg08478074	3	109815264	-	1
cg23178322	11	70773860	-	1
cg02886837	11	53668153	-	1
cg11186981	X	73401266	-	1
[truncated: 17,367 more rows]
