# Supplementary material for: Usability of human Infinium MethylationEPIC BeadChip for mouse DNA methylation studies
Source: BMC Bioinformatics. 2017 Nov 15;18:486. doi: 10.1186/s12859-017-1870-y (PMC5688710; doi:10.1186/s12859-017-1870-y)
Supplement: Supplementary file 27 — Pahari_EiJ_EPIC. (XLS 1807 kb) [file 12859_2017_1870_MOESM27_ESM.xls]

## Sheet: Mapinfo_19303
	CHR	Mapinfo	Strand	Infinium_Design_Type
cg01675618	4	92958676	-	1
cg08193650	18	59047994	-	1
cg11413800	20	9919377	-	1
cg22914934	1	74346991	-	1
cg06523030	17	16838864	-	1
cg25928603	5	40193518	-	1
cg06734406	17	68639705	-	1
cg04836978	X	105350847	-	1
cg04645063	21	24813855	-	1
cg05351940	5	57862780	-	1
cg00811777	18	778954	-	1
cg22441074	14	46791692	-	1
cg16546279	14	74910249	-	1
cg09628838	14	54505349	-	1
cg25365565	2	174162803	-	1
cg13977827	6	37992713	-	1
cg27289462	7	110118144	-	1
cg17991604	10	98322748	-	1
cg24540710	14	67307242	-	1
cg08169020	7	83226969	-	1
cg05524529	14	12758466	-	1
cg23740135	18	21661361	-	1
cg22342925	17	44409383	-	1
cg19504702	14	27392214	-	1
cg06559364	18	1331494	-	1
cg08125081	6	108018542	-	1
cg25729807	17	67884042	-	1
cg19645734	17	68000675	-	1
cg15862271	23	2763486	-	1
cg14282180	18	62613962	-	1
cg10115987	5	59084168	-	1
cg17801860	10	106217404	-	1
cg17977470	14	41121822	-	1
cg06837355	20	50407614	-	1
cg16984619	1	81743411	-	1
cg04361145	3	12477431	-	1
cg19622078	6	89990726	-	1
cg14036303	2	124831501	-	1
cg03407756	12	44920188	-	1
cg11466301	20	32951239	-	1
cg24033330	3	141117992	-	1
cg06147822	3	155380187	-	1
cg22696982	3	53447341	-	1
cg22218911	4	94269471	-	1
cg11048722	8	65487281	-	1
cg06220235	12	10551196	-	1
cg18050295	2	124941199	-	1
cg00613914	9	27975754	-	1
cg20882208	4	44113548	-	1
cg25745773	3	135743734	-	1
cg05453337	1	171636333	-	1
cg06873457	13	4340931	-	1
cg12975464	4	54978691	-	1
cg00564759	1	103647661	-	1
cg10093679	1	128110139	-	1
cg08292112	13	66100447	-	1
cg20168230	6	82466947	-	1
cg01572810	2	25595859	-	1
cg19482025	10	33658736	-	1
cg03778388	9	77412338	-	1
cg15993795	9	88670982	-	1
cg27595582	1	65981905	-	1
cg06263372	15	26438317	-	1
cg14608384	11	47351258	-	1
cg03481131	6	18508324	-	1
cg24219929	10	71716014	-	1
cg00049718	4	107266583	-	1
cg11050601	11	90484492	-	1
cg02647941	10	95118611	-	1
cg04468543	11	28580981	-	1
cg10503284	8	56896474	-	1
cg12526346	2	173853883	-	1
cg14177917	5	18652567	-	1
cg24843246	19	31785461	-	1
cg17069313	19	76159750	-	1
cg13175861	3	51255155	-	1
cg26504197	11	7029813	-	1
cg24720192	18	54482018	-	1
cg04739647	3	53001016	-	1
cg14922895	17	49447096	-	1
cg09012513	19	62740905	-	1
cg00824018	1	170739130	-	1
cg27605355	14	89453368	-	1
cg10496350	7	84931040	-	1
cg04346428	X	174731249	-	1
cg09258813	19	55936512	-	1
cg21837669	9	55454839	-	1
cg08730747	12	4248590	-	1
cg24594830	9	80034884	-	1
cg17708456	4	39718778	-	1
cg01496648	20	31228841	-	1
cg06980387	11	17278250	-	1
cg00437048	16	30862060	-	1
cg13160221	8	72960604	-	1
cg06887159	3	71203116	-	1
cg18082337	10	95131754	-	1
cg16805150	23	39499704	-	1
cg12111170	8	13851641	-	1
cg21825840	1	127615387	-	1
cg10144604	3	155378988	-	1
cg11528849	3	57812248	-	1
cg02015876	1	41858745	-	1
cg23479730	7	114889466	-	1
cg04346261	18	55272619	-	1
cg01420426	6	77143245	-	1
cg05167251	3	53001019	-	1
cg23063716	10	59152275	-	1
cg11869721	1	97551197	-	1
cg15561583	13	22008495	-	1
cg00267373	21	25956818	-	1
cg03527353	3	84967104	-	1
cg12977696	14	47722919	-	1
cg07359369	3	98247750	-	1
cg02624737	17	44730007	-	1
cg04313601	1	86944067	-	1
cg19109729	20	47359339	-	1
cg09515097	12	4195403	-	1
cg12646972	5	122068075	-	1
cg22777520	18	949633	-	1
cg13342360	2	61273424	-	1
cg26717983	5	5007523	-	1
cg19667082	17	58221683	-	1
cg04678743	2	62745940	-	1
cg10814176	14	71306945	-	1
cg04882273	20	24645795	-	1
cg02346313	4	54978697	-	1
cg25916282	3	53037795	-	1
cg20703579	14	21121932	-	1
cg09072679	13	6031979	-	1
cg14044874	2	126047199	-	1
cg15088000	19	28371632	-	1
cg25623174	9	48564181	-	1
cg21411075	3	106448027	-	1
cg16745091	5	104125118	-	1
cg03831465	3	82794534	-	1
cg17215497	3	2598912	-	1
cg05835545	X	111082972	-	1
cg06090630	21	25070312	-	1
cg09556632	6	77880464	-	1
cg21644740	18	10087252	-	1
cg12308391	10	51441018	-	1
cg11994584	X	96021690	-	1
cg05291069	1	109415218	-	1
cg01044722	14	40406613	-	1
cg05492845	1	129534447	-	1
cg17733353	3	4572654	-	1
cg03312572	7	36083259	-	1
cg07379293	3	83980670	-	1
cg13482308	22	61833892	-	1
cg14041264	14	29918854	-	1
cg27196194	9	49392949	-	1
cg24799921	8	22252275	-	1
cg22253255	14	41133602	-	1
cg24761507	14	56712212	-	1
cg06602546	3	162779963	-	1
cg13525837	17	12827157	-	1
cg09395572	14	51961250	-	1
cg03653137	18	7715016	-	1
cg10479082	2	86291605	-	1
cg03451670	5	73545602	-	1
cg24700222	4	150472365	-	1
cg07027680	11	11491727	-	1
cg20074371	10	119384469	-	1
cg16810054	3	135772764	-	1
cg01988539	11	25367530	-	1
cg04683509	19	19950232	-	1
cg07024996	7	23617000	-	1
cg27294054	19	4720629	-	1
cg10024000	14	51398445	-	1
cg11651961	13	31912887	-	1
cg26456022	11	63577396	-	1
cg25107608	4	93900971	-	1
cg22305258	14	42197392	-	1
cg14127398	22	51196559	-	1
cg04118306	8	70470572	-	1
cg07817883	6	86747854	-	1
cg19339021	23	36712413	-	1
cg05223760	X	5782762	-	1
cg05661612	X	37521339	-	1
cg17021559	8	20944197	-	1
cg01546568	2	111977161	-	1
cg11837181	6	112194956	-	1
cg22095507	19	65446083	-	1
cg10268491	2	145005248	-	1
cg20974609	2	84666186	-	1
cg05971891	5	26429776	-	1
cg23667405	18	1089401	-	1
cg22014887	13	33800454	-	1
cg15723222	14	57844123	-	1
cg10092265	14	41562323	-	1
cg01641792	10	22060329	-	1
cg15443202	9	89134177	-	1
cg17036062	X	95172305	-	1
cg25291396	3	10891391	-	1
cg10906284	9	91924363	-	1
cg24435866	4	93188671	-	1
cg17864357	17	47587726	-	1
cg19186145	18	60522538	-	1
cg05299650	17	67851469	-	1
cg08248516	2	84679517	-	1
cg23973429	17	4742577	-	1
cg27093143	1	3039595	-	1
cg19443023	14	92905903	-	1
cg06640637	3	144316050	-	1
cg20448966	14	93484283	-	1
cg19591512	10	106217408	-	1
cg26159030	1	3178011	-	1
cg13873889	18	1080750	-	1
cg15585318	8	28902931	-	1
cg15750986	23	40711163	-	1
cg11157771	14	45082234	-	1
cg02428701	4	104305055	-	1
cg00522555	10	22088596	-	1
cg00751785	X	16338188	-	1
cg00783945	5	118109301	-	1
cg17734803	6	55842327	-	1
cg08911275	3	52971113	-	1
cg19742111	1	127237587	-	1
cg14006463	2	161702231	-	1
cg04571321	1	1668848	-	1
cg08499046	3	84975510	-	1
cg16718678	1	128964072	-	1
cg04214350	5	121877742	-	1
cg14379462	3	4059566	-	1
cg20139338	1	129393885	-	1
cg18080819	1	121293366	-	1
cg20109541	12	67013935	-	1
cg21039708	8	50193015	-	1
cg07665466	10	103477088	-	1
cg17816390	19	55681536	-	1
cg06892439	18	9887234	-	1
cg07094533	5	71126132	-	1
cg23203698	7	5438430	-	1
cg16688031	15	37160819	-	1
cg26348180	12	30515782	-	1
cg01185682	14	62665712	-	1
cg06462727	6	79933520	-	1
cg18397073	19	25723551	-	1
cg13011604	10	114764321	-	1
cg01721429	20	10549553	-	1
cg25947544	8	12575363	-	1
cg21824343	14	47417224	-	1
cg01342411	20	37181439	-	1
cg23235460	12	24738266	-	1
cg05512684	14	70837555	-	1
cg00680003	18	8634986	-	1
cg20919680	5	59116614	-	1
cg01464969	13	32974271	-	1
cg20046608	14	58047939	-	1
cg19148137	2	63068496	-	1
cg27131953	2	25486475	-	1
cg21865157	6	98941498	-	1
cg03960952	9	80770700	-	1
cg21996137	16	71079726	-	1
cg26860994	2	60290652	-	1
cg22961278	13	100378386	-	1
cg06652112	12	30516955	-	1
cg22901100	18	21514432	-	1
cg26164681	2	61565746	-	1
cg27040976	2	162073821	-	1
cg17876581	20	2272818	-	1
cg01439340	14	93248174	-	1
cg02506324	1	127236944	-	1
cg15160873	15	33081256	-	1
cg08180952	10	59152272	-	1
cg10653296	8	126043412	-	1
cg04552470	6	95846067	-	1
cg08178756	17	54529089	-	1
cg04674734	2	86290777	-	1
cg22105332	18	9981500	-	1
cg07579618	X	146302964	-	1
cg01555661	X	19270048	-	1
cg06716807	7	23637665	-	1
cg22835709	3	99077743	-	1
cg22127730	6	108681617	-	1
cg23446033	16	19884781	-	1
cg01525669	19	37059339	-	1
cg16519705	6	109887416	-	1
cg01279418	20	48822986	-	1
cg26224223	1	9363340	-	1
cg20772300	14	88952611	-	1
cg02128325	15	37476360	-	1
cg08368788	2	36182319	-	1
cg15135704	6	98830433	-	1
cg03848676	17	48017402	-	1
cg04945331	10	103710976	-	1
cg26324606	16	89156698	-	1
cg19592439	10	102792542	-	1
cg02058918	6	1642214	-	1
cg22740006	1	127101434	-	1
cg16677019	14	76446727	-	1
cg15169878	17	47132889	-	1
cg22591964	1	164660235	-	1
cg09658576	2	70868365	-	1
cg07979106	8	124257953	-	1
cg19158325	14	40565341	-	1
cg12001355	11	46006843	-	1
cg20468063	14	61574112	-	1
cg08422745	19	86934443	-	1
cg20115868	3	49049278	-	1
cg19447973	18	53158419	-	1
cg05270634	14	74076018	-	1
cg13176715	12	4841539	-	1
cg04927889	8	12088839	-	1
cg08128826	5	125008535	-	1
cg06070960	10	106217578	-	1
cg18665732	1	156045868	-	1
cg18142615	10	33657234	-	1
cg11531628	6	90163678	-	1
cg22694153	6	72751655	-	1
cg06036563	1	116023010	-	1
cg13264311	4	134017831	-	1
cg18918349	9	9592817	-	1
cg21639435	19	102155417	-	1
cg13242392	11	63444157	-	1
cg03603214	6	67823119	-	1
cg19859323	X	57570100	-	1
cg08480266	1	3672980	-	1
cg04801617	9	52818343	-	1
cg01529917	9	64031123	-	1
cg00674395	14	41067927	-	1
cg15457037	3	162658531	-	1
cg27542366	1	89566546	-	1
cg12692042	15	21992110	-	1
cg02039267	1	183101765	-	1
cg16039964	14	41968818	-	1
cg23834494	9	85907010	-	1
cg22315440	6	64805882	-	1
cg06468969	14	80168241	-	1
cg15712577	23	19213488	-	1
cg25019648	14	87620394	-	1
cg11686722	3	95602241	-	1
cg15968297	13	32508488	-	1
cg05340339	6	94011758	-	1
cg20211779	3	82794410	-	1
cg05890285	2	149497151	-	1
cg07313502	3	2058777	-	1
cg11580575	14	27604061	-	1
cg26692294	11	2763258	-	1
cg08337312	3	150608939	-	1
cg20820767	6	74029235	-	1
cg18884060	1	109579115	-	1
cg07960450	13	6735679	-	1
cg13157098	11	63444120	-	1
cg25636132	17	67852667	-	1
cg00044463	5	139129305	-	1
cg24550149	6	62942237	-	1
cg12477716	14	68367175	-	1
cg23965099	5	72654397	-	1
cg23729501	4	151966367	-	1
cg04968806	1	23523229	-	1
cg22542300	16	63205581	-	1
cg03721993	7	117229402	-	1
cg12146864	9	97107477	-	1
cg23506944	14	49221038	-	1
cg02331143	6	76889092	-	1
cg00560671	8	59704977	-	1
cg00267862	23	38897904	-	1
cg21364278	3	45734320	-	1
cg07435294	1	128064294	-	1
cg04988476	12	29183564	-	1
cg06001237	3	162789491	-	1
cg10198271	3	154053230	-	1
cg12554655	16	79602924	-	1
cg14456207	4	107833743	-	1
cg09984392	17	27623774	-	1
cg17004212	8	63890323	-	1
cg14575155	3	11219634	-	1
cg02676375	14	2252420	-	1
cg10500218	5	141884268	-	1
cg08452456	14	69519947	-	1
cg15838054	1	168694154	-	1
cg18740769	11	18929867	-	1
cg13445984	21	9432106	-	1
cg27558234	7	75055806	-	1
cg22467364	19	53785422	-	1
cg01874084	9	98326121	-	1
cg02760300	1	72214196	-	1
cg09415883	1	127595796	-	1
cg16055035	16	68378458	-	1
cg00129232	14	70780711	-	1
cg08430409	17	67834210	-	1
cg13424608	2	123591300	-	1
cg12714180	6	81621773	-	1
cg20927952	7	89033388	-	1
cg13828701	7	4221581	-	1
cg23921699	17	67679542	-	1
cg11308211	3	49593946	-	1
cg07727358	13	111095331	-	1
cg25538602	14	75804707	-	1
cg09801353	1	121960090	-	1
cg05250874	14	70058637	-	1
cg13491481	8	12575360	-	1
cg18344660	16	33409635	-	1
cg12028548	3	132428833	-	1
cg16336127	11	28866019	-	1
cg13508402	2	60642771	-	1
cg01931502	5	158385777	-	1
cg13600489	7	58058963	-	1
cg23407396	16	48256581	-	1
cg15626629	X	103334960	-	1
cg16063617	15	60316677	-	1
cg25307665	2	84668196	-	1
cg07166360	10	103711902	-	1
cg18305324	18	1094332	-	1
cg09214456	13	5615991	-	1
cg00106093	18	1327341	-	1
cg20926035	18	60589715	-	1
cg05570827	6	86164646	-	1
cg02219962	8	22245851	-	1
cg09471527	18	1350285	-	1
cg13925683	5	57910474	-	1
cg18026225	14	75720652	-	1
cg01392544	16	15417765	-	1
cg18396275	14	75023995	-	1
cg25680638	1	184754475	-	1
cg00385863	6	77128681	-	1
cg14306734	15	26424073	-	1
cg24514230	1	77894333	-	1
cg04108127	5	171006190	-	1
cg07864323	12	20870211	-	1
cg26353862	1	86943914	-	1
cg03397389	6	83416646	-	1
cg15233711	1	89566553	-	1
cg18134734	1	77093286	-	1
cg27558594	22	51196538	-	1
cg16794406	3	71203102	-	1
cg02766820	9	97197743	-	1
cg09577841	10	80224327	-	1
cg06332339	10	60722199	-	1
cg05902531	9	96501752	-	1
cg24599249	2	4751575	-	1
cg00543073	13	24189373	-	1
cg24744031	14	31865819	-	1
cg10716835	1	161156715	-	1
cg16641060	X	35830000	-	1
cg23808946	18	60522524	-	1
cg08591265	14	60302436	-	1
cg23813514	8	35556362	-	1
cg23468927	1	126636679	-	1
cg00508498	3	82794526	-	1
cg14951598	18	21821353	-	1
cg13151498	12	22460968	-	1
cg16764637	2	84679503	-	1
cg26008390	18	58718261	-	1
cg22424284	4	104677855	-	1
cg02522760	1	169435798	-	1
cg22188945	14	46791677	-	1
cg25172243	X	59980361	-	1
cg03785696	2	84708981	-	1
cg02328660	6	111852744	-	1
cg15740366	2	61036692	-	1
cg22656750	14	5096100	-	1
cg25160286	2	84777035	-	1
cg04061117	2	149615538	-	1
cg23934404	19	40855105	-	1
cg24389389	4	54978727	-	1
cg18036763	17	53712197	-	1
cg24288581	10	47462239	-	1
cg08642014	1	703781	-	1
cg00376019	8	31231568	-	1
cg09333532	13	23322723	-	1
cg25889711	1	168410439	-	1
cg06257136	14	75228769	-	1
cg11920325	14	50738333	-	1
cg16383389	4	126969505	-	1
cg26544363	3	84966935	-	1
cg04084364	18	55273150	-	1
cg01866162	20	31000348	-	1
cg10626768	9	80770711	-	1
cg14421860	4	120814021	-	1
cg01080375	7	84779024	-	1
cg16640855	14	70732070	-	1
cg11221049	7	60804534	-	1
cg12864721	8	22249166	-	1
cg19604444	7	79634390	-	1
cg16149238	7	5722810	-	1
cg09294629	19	32439515	-	1
cg06357691	1	129469235	-	1
cg12721145	4	135560311	-	1
cg23841819	5	118628872	-	1
cg00535430	12	4185970	-	1
cg09973986	9	96594881	-	1
cg20399260	1	89566543	-	1
cg23136742	7	3057089	-	1
cg16529483	X	74610456	-	1
cg05814800	7	110107536	-	1
cg08945214	1	37932638	-	1
cg26606397	9	87267548	-	1
cg17523282	9	29437944	-	1
cg12129080	1	114111769	-	1
cg06682197	8	115338663	-	1
cg02469607	16	49563566	-	1
cg18375296	14	93615908	-	1
cg11732282	3	31121144	-	1
cg24128593	21	33374299	-	1
cg06997305	3	73003816	-	1
cg27319677	2	35868185	-	1
cg09641689	20	17471405	-	1
cg21288693	8	72447414	-	1
cg11993636	14	67306981	-	1
cg18798853	2	131036401	-	1
cg02538342	1	98234977	-	1
cg08096854	14	66840467	-	1
cg08876130	17	68281128	-	1
cg07405849	7	23618579	-	1
cg04178858	14	71348427	-	1
cg11686528	14	48558766	-	1
cg12474182	7	54726157	-	1
cg13886231	17	47587699	-	1
cg15268691	1	168923229	-	1
cg10503751	6	100486492	-	1
cg16896847	17	44378577	-	1
cg14650175	17	41703063	-	1
cg25939742	19	16718206	-	1
cg06925975	6	93308256	-	1
cg13254080	15	37037919	-	1
cg01813294	X	166162329	-	1
cg15938266	13	102281427	-	1
cg09602577	10	38711400	-	1
cg23344688	16	19043342	-	1
cg16668534	21	25457004	-	1
cg26258074	2	161901409	-	1
cg02461391	20	42263409	-	1
cg13585776	3	15914291	-	1
cg24491553	3	99409097	-	1
cg12699044	23	11112158	-	1
cg19753794	1	16916501	-	1
cg14425564	3	15923406	-	1
cg16804899	15	12054597	-	1
cg03445006	1	128920589	-	1
cg22060817	21	59877285	-	1
cg19901889	9	87267558	-	1
cg23194024	14	71306942	-	1
cg11711420	11	50693606	-	1
cg14353137	22	10481935	-	1
cg26019258	9	9286811	-	1
cg01013653	1	151876119	-	1
cg21538190	5	159386285	-	1
cg07986385	18	672953	-	1
cg17511933	5	104464309	-	1
cg16143176	22	27624078	-	1
cg16527491	7	59093296	-	1
cg26998856	18	2545158	-	1
cg13653195	17	67916035	-	1
cg25330147	2	60333547	-	1
cg10836716	23	20623469	-	1
cg13545763	14	67771563	-	1
cg24879595	7	71292203	-	1
cg05001009	18	66085696	-	1
cg25226874	9	85972677	-	1
cg23712980	3	133556526	-	1
cg11950383	12	92872680	-	1
cg03054277	14	29608599	-	1
cg04616401	15	36109448	-	1
cg15454066	1	132740223	-	1
cg02135464	7	116661053	-	1
cg24168641	10	60411699	-	1
cg06708432	9	96823717	-	1
cg25841847	3	73003818	-	1
cg01592198	1	15776726	-	1
cg15457058	6	71575171	-	1
cg23520090	2	123590651	-	1
cg00056719	17	71589494	-	1
cg26910651	19	62400353	-	1
cg14332444	4	154208606	-	1
cg13706058	10	91776220	-	1
cg02700369	19	17309404	-	1
cg01644623	7	88217801	-	1
cg06369833	19	28227853	-	1
cg02062480	9	9592589	-	1
cg16101572	8	53737156	-	1
cg20347665	X	104036727	-	1
cg21875234	12	11041855	-	1
cg13173903	3	137716441	-	1
cg25012556	16	74046021	-	1
cg15301489	8	65898159	-	1
cg01860947	18	6393216	-	1
cg05203659	12	11041828	-	1
cg10491460	6	106319899	-	1
cg14909603	10	67935233	-	1
cg00986824	4	111825738	-	1
cg12459542	4	108177311	-	1
cg05746407	20	46225916	-	1
cg11050908	3	7073170	-	1
cg09425753	3	150187552	-	1
cg04899896	13	99308883	-	1
cg12595013	10	95117652	-	1
cg10141377	14	70732474	-	1
cg06691214	5	47875802	-	1
cg14592474	2	19580277	-	1
cg02299195	3	69361589	-	1
cg19116006	3	155379059	-	1
cg05516489	17	72079968	-	1
cg00778995	5	25546885	-	1
cg19156483	3	42209341	-	1
cg19945202	2	155104022	-	1
cg04262392	21	25850950	-	1
cg23395398	18	18502206	-	1
cg10635194	4	109725781	-	1
cg10949322	15	3190656	-	1
cg13696942	1	23236079	-	1
cg03024619	2	135706812	-	1
cg09973102	20	48972496	-	1
cg05052194	6	112800221	-	1
cg07339181	9	90428235	-	1
cg14963317	3	131317977	-	1
cg23371278	1	167087191	-	1
cg10755973	3	15905264	-	1
cg10439911	2	106312269	-	1
cg05872702	11	61677673	-	1
cg15534364	X	104232768	-	1
cg15660669	12	78407296	-	1
cg13658921	5	114197628	-	1
cg27046659	8	21030644	-	1
cg21407839	2	131551492	-	1
cg08873940	1	15979040	-	1
cg02898094	2	38164448	-	1
cg20116579	14	41582868	-	1
cg16905926	5	148084985	-	1
cg14553506	12	20850348	-	1
cg21672855	17	36699499	-	1
cg21652524	7	88689564	-	1
cg07963363	22	32953859	-	1
cg13875536	3	6084036	-	1
cg11567041	16	5775996	-	1
cg09190824	13	95101191	-	1
cg07522644	18	20362490	-	1
cg11271505	8	20944508	-	1
cg25957240	16	3288172	-	1
cg15297110	4	139140884	-	1
cg21960381	13	33519354	-	1
cg15771763	13	102281409	-	1
cg05184586	14	73299101	-	1
cg03203603	14	58987860	-	1
cg22876092	8	35556360	-	1
cg03414764	1	59052139	-	1
cg26089573	14	47722900	-	1
cg25435146	19	3771490	-	1
cg21630368	1	65982175	-	1
cg08689931	2	9245556	-	1
cg26476852	2	84689318	-	1
cg08572394	11	28874013	-	1
cg21697252	18	698879	-	1
cg16337939	1	56842202	-	1
cg17497049	19	4995550	-	1
cg02635948	1	131435091	-	1
cg13282908	10	112053107	-	1
cg15710638	14	92142930	-	1
cg04090147	11	46006862	-	1
cg04276951	14	73340271	-	1
cg06942701	3	39896578	-	1
cg07544187	19	99487411	-	1
cg22198823	1	127293327	-	1
cg19894588	17	47740432	-	1
cg27470027	1	129821817	-	1
cg00079602	18	2178264	-	1
cg04568842	2	161702225	-	1
cg11460727	8	72448490	-	1
cg23598212	1	119327417	-	1
cg13310671	3	148442383	-	1
cg14371731	8	25918821	-	1
cg12911732	6	66516358	-	1
cg05607278	2	62144185	-	1
cg07317551	6	80123664	-	1
cg21229886	9	80770669	-	1
cg23895041	5	18999138	-	1
cg10232654	14	68660799	-	1
cg08863848	2	84708832	-	1
cg25796016	21	13596379	-	1
cg01171898	1	74346997	-	1
cg27416312	1	102742900	-	1
cg04446303	12	4195153	-	1
cg03575974	1	1437817	-	1
cg16096176	5	73717435	-	1
cg03891929	1	156045856	-	1
cg19964638	16	79978390	-	1
cg14608422	8	21030521	-	1
cg03067574	19	16703152	-	1
cg05723499	15	36023804	-	1
cg03844923	4	100740737	-	1
cg26766798	21	25740464	-	1
cg06229867	9	95493312	-	1
cg04419871	12	33356236	-	1
cg14969015	6	74406310	-	1
cg01729717	8	112393407	-	1
cg13608733	1	85412134	-	1
cg12741345	4	93118563	-	1
cg01595997	18	793793	-	1
cg25475603	14	22255856	-	1
cg10254000	12	18623182	-	1
cg25401220	18	4343445	-	1
cg25340241	2	24526271	-	1
cg22817039	11	42161669	-	1
cg21876001	10	22929370	-	1
cg03175975	5	105019328	-	1
cg12042503	7	118703722	-	1
cg24366127	12	45263427	-	1
cg15951188	14	41048967	-	1
cg01949684	18	632134	-	1
cg03469079	17	47623765	-	1
cg00691830	3	95599034	-	1
cg05061393	5	58776641	-	1
cg08505456	3	53015323	-	1
cg15528519	1	3129075	-	1
cg24776350	14	41123437	-	1
cg03355998	10	95121594	-	1
cg12122509	14	46887994	-	1
cg13646020	13	67667792	-	1
cg03905758	19	86592409	-	1
cg16551732	19	90924248	-	1
cg24992007	14	77083977	-	1
cg16005818	6	108700089	-	1
cg23415789	14	58017155	-	1
cg12322617	20	32445165	-	1
cg00436183	16	70679098	-	1
cg01430372	14	72654821	-	1
cg16069971	22	53403290	-	1
cg20887442	1	77777418	-	1
cg21972156	13	6031982	-	1
cg05963618	14	13128125	-	1
cg06926934	1	44499425	-	1
cg05043908	23	43581102	-	1
cg05889979	2	118687230	-	1
cg02875395	16	18700946	-	1
cg03700449	9	55893524	-	1
cg21009747	17	46464470	-	1
cg13851843	1	18524832	-	1
cg15472170	6	105428299	-	1
cg20322375	9	74806742	-	1
cg03669907	3	84411325	-	1
cg05620842	1	7294469	-	1
cg10549986	7	27281249	-	1
cg04159381	6	64806020	-	1
cg17121176	9	10043644	-	1
cg22402902	14	47161053	-	1
cg04867535	1	57909680	-	1
cg11164537	14	30196399	-	1
cg17509220	20	9387142	-	1
cg01808706	3	99351899	-	1
cg03363567	14	59042491	-	1
cg11302943	1	166020276	-	1
cg14596338	12	4151419	-	1
cg21285782	4	93580249	-	1
cg12251659	23	13611021	-	1
cg27565880	14	47161021	-	1
cg06780105	23	25321194	-	1
cg09174502	10	32173648	-	1
cg25110106	4	112455148	-	1
cg13493749	16	74144846	-	1
cg19029301	3	133556524	-	1
cg13347257	2	149615304	-	1
cg01495907	8	57645466	-	1
cg10193870	7	86452202	-	1
cg22747848	19	53785400	-	1
cg13059982	X	50692243	-	1
cg27606567	10	126679512	-	1
cg00597112	2	66277649	-	1
cg21490597	4	131711338	-	1
cg13537801	14	93495606	-	1
cg15278043	2	62745964	-	1
cg06324957	10	24371087	-	1
cg01311064	8	101399399	-	1
cg13479780	18	21434367	-	1
cg24655222	7	23617107	-	1
cg06785746	14	76409303	-	1
cg23179456	8	57599494	-	1
cg13418419	18	455450	-	1
cg18989243	4	107303684	-	1
cg24867146	6	83522659	-	1
cg17777676	15	38273342	-	1
cg18932798	1	170738972	-	1
cg03635671	15	37145845	-	1
cg26807935	15	37101258	-	1
cg06560524	8	67575118	-	1
cg11331678	3	145662407	-	1
cg04469303	12	99584472	-	1
cg26708817	4	132428691	-	1
cg00793166	12	44918893	-	1
cg21893358	10	44633675	-	1
cg07168124	8	20952575	-	1
cg23731212	4	79034759	-	1
cg13686537	3	4367144	-	1
cg06576393	1	165789689	-	1
cg11891579	14	13966972	-	1
cg13217064	10	103711874	-	1
cg20866375	14	45004699	-	1
cg05218311	1	71870751	-	1
cg04844543	10	114510837	-	1
cg10551631	X	15344990	-	1
cg11130778	16	80358535	-	1
cg11196350	7	110118083	-	1
cg19577984	7	92776441	-	1
cg21736089	9	49784166	-	1
cg20977426	6	72646729	-	1
cg19138755	18	4343459	-	1
cg20162381	2	164860712	-	1
cg14381623	3	3247045	-	1
cg26321013	14	71376718	-	1
cg04027548	2	180013264	-	1
cg12431729	6	77147213	-	1
cg10888244	5	158622928	-	1
cg22039234	5	20954381	-	1
cg00830626	17	50913473	-	1
cg12258307	12	91772765	-	1
cg17245135	11	17217833	-	1
cg06744574	6	67823505	-	1
cg05982686	14	58133887	-	1
cg19784903	14	69519655	-	1
cg26035323	6	74224823	-	1
cg10229294	23	10991613	-	1
cg19669107	11	60136015	-	1
cg03513246	15	22353593	-	1
cg15364725	1	159451972	-	1
cg12080431	9	97197731	-	1
cg20419307	9	75693372	-	1
cg12921614	8	52576238	-	1
cg25734490	9	55894623	-	1
cg08969532	1	166020119	-	1
cg22355463	20	3827527	-	1
cg03754311	6	95650218	-	1
cg01383349	12	3706192	-	1
cg08093892	19	102155423	-	1
cg13567392	9	12272462	-	1
cg00405060	12	3912047	-	1
cg07015256	18	52757	-	1
cg26134646	9	27975830	-	1
cg27115721	7	12787555	-	1
cg10403260	3	71203153	-	1
cg06526980	5	73717473	-	1
cg25749432	1	126765991	-	1
cg13459498	3	144004326	-	1
cg25889750	13	91956740	-	1
cg14453281	7	114940522	-	1
cg00063567	13	32251406	-	1
cg11666140	17	70346471	-	1
cg13868216	17	47971000	-	1
cg02162462	18	58558770	-	1
cg10441628	14	13066470	-	1
cg12827637	7	83226872	-	1
cg23613205	5	167274654	-	1
cg03745431	5	168106313	-	1
cg17216478	6	95166950	-	1
cg15875860	17	47939303	-	1
cg07385362	21	26504093	-	1
cg18811597	6	63222998	-	1
cg19886179	3	39792305	-	1
cg11207839	13	30502402	-	1
cg10570838	6	91146401	-	1
cg15112458	2	24526264	-	1
cg18965377	22	51196517	-	1
cg02527886	23	36980766	-	1
cg13447391	13	33279191	-	1
cg13847987	3	9010142	-	1
cg14351882	3	2301407	-	1
cg09032973	15	38267171	-	1
cg09279412	23	26652275	-	1
cg12860092	3	37674531	-	1
cg14667685	6	80942167	-	1
cg02602423	7	34374876	-	1
cg04504441	14	22255895	-	1
cg16915653	1	120430730	-	1
cg07835437	6	113337347	-	1
cg21935113	1	129982387	-	1
cg15232214	17	26094410	-	1
cg26675876	8	65897762	-	1
cg27187669	6	98941493	-	1
cg14631690	11	6696867	-	1
cg08655589	2	125960216	-	1
cg02430183	16	74326703	-	1
cg23087992	4	35498434	-	1
cg24904436	17	45383532	-	1
cg13710595	3	98487422	-	1
cg00788067	6	78473256	-	1
cg19615304	7	25914178	-	1
cg26207141	5	72654385	-	1
cg18760837	18	8480994	-	1
cg07870982	20	41215554	-	1
cg03529432	2	84672249	-	1
cg27209265	21	27056026	-	1
cg22788002	X	96021671	-	1
cg04645545	1	169440169	-	1
cg05869392	8	20950591	-	1
cg00553487	19	25694183	-	1
cg06701726	X	52106492	-	1
cg05656590	4	39718789	-	1
cg08441803	14	68954981	-	1
cg26218726	23	13611027	-	1
cg22122361	13	99191288	-	1
cg22472154	13	33164480	-	1
cg14931631	3	52180543	-	1
cg24994156	20	32445167	-	1
cg15190599	16	48316844	-	1
cg10643578	22	51196504	-	1
cg20078054	2	123135931	-	1
cg11370512	23	11056435	-	1
cg23665973	5	58437051	-	1
cg07578663	16	10001989	-	1
cg27230711	1	169759901	-	1
cg12646252	X	136790260	-	1
cg23710795	3	155814488	-	1
cg16218721	3	53031563	-	1
cg13531315	19	27544455	-	1
cg17099815	1	38408048	-	1
cg11674844	6	90754171	-	1
cg07204662	1	129461962	-	1
cg06902555	3	86033293	-	1
cg14947478	3	136347587	-	1
cg25811527	19	28309656	-	1
cg20227255	18	20362497	-	1
cg09892203	14	80499615	-	1
cg00900735	14	88482810	-	1
cg20471297	7	117677629	-	1
cg10439765	3	145776229	-	1
cg09667001	9	47956051	-	1
cg25514273	8	99691206	-	1
cg14530259	3	8781164	-	1
cg07691180	1	128193091	-	1
cg07639739	X	96021671	-	1
cg13577493	10	111335031	-	1
cg19220099	12	18265832	-	1
cg20430847	6	112536179	-	1
cg01651170	5	40193504	-	1
cg26944981	14	52296319	-	1
cg05975845	3	147736825	-	1
cg27588646	11	32767079	-	1
cg03315484	15	36023999	-	1
cg20617676	2	56359206	-	1
cg07960629	22	51196511	-	1
cg15189866	6	91207591	-	1
cg12546181	1	18213557	-	1
cg14933266	14	51398140	-	1
cg13565492	18	20365305	-	1
cg11817453	18	7565620	-	1
cg22640114	5	168354774	-	1
cg04296578	6	73580277	-	1
cg16897634	22	51196520	-	1
cg22120063	11	32628790	-	1
cg10336131	1	127592242	-	1
cg13909534	14	20054052	-	1
cg19099050	2	149615535	-	1
cg10932068	12	18623162	-	1
cg01905589	6	91064568	-	1
cg05375728	6	59867827	-	1
cg25459000	17	48832668	-	1
cg06024623	23	15633365	-	1
cg00558702	2	175762783	-	1
cg08699206	13	32828729	-	1
cg10636447	3	132255230	-	1
cg09748975	13	37150541	-	1
cg25059646	6	91662424	-	1
cg22836359	2	161643152	-	1
cg24744425	5	120579703	-	1
cg10779674	9	98035987	-	1
cg20395646	23	13553419	-	1
cg22369787	3	95395583	-	1
cg03804985	3	10216365	-	1
cg24213507	2	147039305	-	1
cg17888151	10	110188764	-	1
cg18770669	2	162960599	-	1
cg23098168	4	112785019	-	1
cg01533258	7	111307758	-	1
cg19733867	17	44872155	-	1
cg08960156	1	94671572	-	1
cg13694576	3	84961871	-	1
cg25729445	18	10090717	-	1
cg22355031	X	101070337	-	1
cg22775593	X	71807542	-	1
cg05785344	X	47766021	-	1
cg24135606	14	42395531	-	1
cg13673779	15	75464262	-	1
cg26247646	6	106753584	-	1
cg22090419	8	30441618	-	1
cg04489856	14	70058396	-	1
cg26742815	15	36023799	-	1
cg01121770	14	46791674	-	1
cg02738256	16	19025615	-	1
cg05343811	7	88554039	-	1
cg01809675	14	2166260	-	1
cg17376041	13	30690701	-	1
cg13302166	14	40406691	-	1
cg17330672	13	3342330	-	1
cg23388714	15	72419768	-	1
cg26936311	2	53611354	-	1
cg12175172	10	66174709	-	1
cg04419618	X	56934371	-	1
cg01734140	21	24980647	-	1
cg21502999	9	61780539	-	1
cg19351000	13	24183178	-	1
cg15168577	15	37209032	-	1
cg05676441	11	78345600	-	1
cg09296453	18	8685965	-	1
cg10626744	6	55836490	-	1
cg24839533	6	87041686	-	1
cg04330371	1	44499444	-	1
cg01453221	18	830170	-	1
cg25309759	14	55567710	-	1
cg17752088	11	27263543	-	1
cg07534440	3	63392951	-	1
cg19925772	6	92053510	-	1
cg09060772	X	101743338	-	1
cg05274534	14	69324787	-	1
cg13545538	23	39026232	-	1
cg00668227	6	86180575	-	1
cg20468891	1	131435088	-	1
cg20797858	22	41690038	-	1
cg25567021	3	84681381	-	1
cg16894263	X	47762568	-	1
cg08681110	9	3939432	-	1
cg18482164	14	70733709	-	1
cg02769252	14	51077700	-	1
cg05680710	18	827689	-	1
cg03119897	5	118649617	-	1
cg01416227	4	112586583	-	1
cg06744585	20	9749937	-	1
cg20524211	19	39971877	-	1
cg04868078	5	125008523	-	1
cg26485937	15	39066688	-	1
cg21567792	6	81621505	-	1
cg10752731	14	92912099	-	1
cg08707540	12	99484328	-	1
cg10163397	19	51521852	-	1
cg05058121	1	98602998	-	1
cg11944428	1	127977753	-	1
cg24596836	10	77830320	-	1
cg22563312	14	19575364	-	1
cg19781133	2	25390222	-	1
cg21787965	16	40469378	-	1
cg22025478	20	47359085	-	1
cg25195302	1	177163188	-	1
cg17967970	10	69530512	-	1
cg09535358	18	1294295	-	1
cg04728482	11	32696604	-	1
cg21455485	6	90163664	-	1
cg16852837	15	72419763	-	1
cg05253021	1	114181449	-	1
cg12213201	4	98898809	-	1
cg14087168	4	91929643	-	1
cg14491820	1	168922629	-	1
cg14603620	14	71348423	-	1
cg06705004	8	59048732	-	1
cg23655615	2	125668527	-	1
cg09143673	21	28157239	-	1
cg26223654	20	9919386	-	1
cg19656282	2	117155021	-	1
cg00497554	5	77484654	-	1
cg24631970	8	65897909	-	1
cg09291131	7	116684987	-	1
cg15792338	1	9363334	-	1
cg03350042	3	98487489	-	1
cg05675373	4	111825891	-	1
cg19495969	10	36049296	-	1
cg23087239	10	106595254	-	1
cg21737675	4	124408214	-	1
cg22894910	6	71712753	-	1
cg02551882	13	30561571	-	1
cg10122865	13	22002450	-	1
cg14940308	2	119329789	-	1
cg23189410	10	95120194	-	1
cg16837525	2	131551475	-	1
cg10242372	3	72008252	-	1
cg19450145	21	19160001	-	1
cg13366219	14	89257107	-	1
cg18411550	21	55331147	-	1
cg00176888	14	60007868	-	1
cg07816637	15	39037015	-	1
cg26704087	18	18502197	-	1
cg14160518	3	149727622	-	1
cg27470303	16	19043334	-	1
cg03620623	1	17241517	-	1
cg13723766	X	35830098	-	1
cg11113644	1	159751743	-	1
cg07265976	13	33757940	-	1
cg08112534	6	71558368	-	1
cg22280167	10	47532478	-	1
cg21122147	20	34115572	-	1
cg00053010	14	69255949	-	1
cg24268531	4	91793964	-	1
cg15107038	10	71715989	-	1
cg12946524	4	28437883	-	1
cg00875200	16	45804362	-	1
cg20044645	5	42937090	-	1
cg05866836	X	143836868	-	1
cg11594731	10	114773421	-	1
cg07929575	4	108177305	-	1
cg26506779	3	162127318	-	1
cg25942789	5	77048676	-	1
cg01393939	4	149365730	-	1
cg16066237	12	94363691	-	1
cg16267304	16	48280581	-	1
cg11150827	7	3523121	-	1
cg23670599	10	71716033	-	1
cg06011292	14	40406726	-	1
cg21511365	8	66878550	-	1
cg21813473	3	141884196	-	1
cg25370753	5	141175149	-	1
cg14875449	8	7634864	-	1
cg22636799	18	59982055	-	1
cg22533762	5	52798959	-	1
cg24170085	8	31803772	-	1
cg18635552	11	5011940	-	1
cg10870443	16	89156683	-	1
cg26220594	6	96991863	-	1
cg20174699	17	68512644	-	1
cg08373003	16	81205627	-	1
cg02813877	23	13766374	-	1
cg18308527	10	117995248	-	1
cg07229938	1	108350062	-	1
cg27517158	22	59791185	-	1
cg16492707	12	76974479	-	1
cg18772588	3	161992148	-	1
cg13800209	3	95600825	-	1
cg26518327	19	99677410	-	1
cg14929266	19	41540919	-	1
cg24024056	1	168359182	-	1
cg21477170	13	34334714	-	1
cg00993191	6	106943215	-	1
cg08770580	12	20870518	-	1
cg07702255	3	71202690	-	1
cg13208031	8	72447341	-	1
cg26331160	6	112431150	-	1
cg21880624	2	133846865	-	1
cg17613214	17	54396581	-	1
cg10857489	20	31313554	-	1
cg05344430	23	43458525	-	1
cg11473189	10	47726215	-	1
cg01060026	2	152440105	-	1
cg09706512	12	66031307	-	1
cg15621682	8	56896447	-	1
cg26310240	3	133040666	-	1
cg07975032	6	74569676	-	1
cg25952029	14	89338673	-	1
cg02761523	20	9777635	-	1
cg14978172	23	36053195	-	1
cg22595230	3	111070328	-	1
cg05839636	15	36181455	-	1
cg00600786	8	25079840	-	1
cg04584009	9	48791738	-	1
cg23849781	10	63544474	-	1
cg16423747	13	4444756	-	1
cg19248367	1	126697354	-	1
cg07130520	4	150942550	-	1
cg19402405	9	35341884	-	1
cg02395441	19	25908311	-	1
cg14494468	7	58059044	-	1
cg02720925	23	38843870	-	1
cg01460805	8	72447638	-	1
cg06704122	5	106225282	-	1
cg19741945	10	118631696	-	1
cg24046927	4	149375152	-	1
cg21050240	19	28050569	-	1
cg05923197	8	47662648	-	1
cg17852594	6	73580271	-	1
cg04191530	17	43119311	-	1
cg16678545	20	50128841	-	1
cg02854695	1	16916506	-	1
cg05851442	2	84637669	-	1
cg26046953	14	60615246	-	1
cg12474117	X	96021694	-	1
cg24488810	6	18508357	-	1
cg21690979	20	52361456	-	1
cg05119290	14	44278416	-	1
cg19642835	23	8692907	-	1
cg09928203	13	6117823	-	1
cg13603112	6	23878157	-	1
cg17666825	13	74104635	-	1
cg00994804	12	94362044	-	1
cg07598082	4	111840891	-	1
cg22695389	4	108176910	-	1
cg20088005	1	114181453	-	1
cg12963312	5	3203650	-	1
cg19173440	1	72751726	-	1
cg00215432	5	58534003	-	1
cg19697530	10	49416115	-	1
cg02390588	17	71474173	-	1
cg20903764	1	86440232	-	1
cg12823329	7	116665946	-	1
cg03416541	12	60684672	-	1
cg14839932	18	20365215	-	1
cg17807479	14	38222371	-	1
cg11712793	X	9953172	-	1
cg02565672	5	158533146	-	1
cg11887629	18	30731293	-	1
cg13983686	14	5777073	-	1
cg17713751	23	26469123	-	1
cg07961283	12	94363715	-	1
cg07746998	21	33681162	-	1
cg05931684	18	830164	-	1
cg18058069	6	98301768	-	1
cg10058779	8	56715677	-	1
cg06926362	9	49732069	-	1
cg19677607	8	70470652	-	1
cg19369780	1	119032656	-	1
cg12137286	19	4813939	-	1
cg20340302	3	153970542	-	1
cg13024202	X	33862917	-	1
cg22306928	5	58533990	-	1
cg14657116	2	118687095	-	1
cg09485063	2	116820417	-	1
cg24932816	4	149375231	-	1
cg06617636	7	83226771	-	1
cg25887254	6	43716102	-	1
cg13703859	16	78336870	-	1
cg16048568	1	44499888	-	1
cg16973098	8	121974188	-	1
cg08329647	19	25621479	-	1
cg12035092	3	27470889	-	1
cg05085809	14	68679005	-	1
cg24473846	3	147736864	-	1
cg27207530	20	48623030	-	1
cg20094282	14	93248176	-	1
cg11880727	7	77599433	-	1
cg12550817	7	79634399	-	1
cg05931087	5	130122792	-	1
cg27375388	1	103647750	-	1
cg17626178	5	44958954	-	1
cg24999819	5	22341803	-	1
cg01640606	7	75059347	-	1
cg03527422	22	41690612	-	1
cg00366352	9	62111195	-	1
cg24037166	8	20775983	-	1
cg26745032	X	166650418	-	1
cg20830775	10	110812577	-	1
cg27039501	15	62298383	-	1
cg22639787	3	155378365	-	1
cg05537653	3	69890161	-	1
cg13999330	23	36609116	-	1
cg09632273	18	993192	-	1
cg24838305	1	17387677	-	1
cg26476595	21	25695344	-	1
cg04788956	20	31067992	-	1
cg14584159	1	116294568	-	1
cg03312703	5	118100879	-	1
cg06680921	19	26294882	-	1
cg06266993	14	68678957	-	1
cg00267012	22	11972810	-	1
cg15913680	1	77223170	-	1
cg25645657	11	48826543	-	1
cg17515635	18	45436880	-	1
cg23734759	5	171006439	-	1
cg07082452	8	72449756	-	1
cg25408325	15	38971428	-	1
cg05449830	X	104232770	-	1
cg11138318	5	171006205	-	1
cg04605084	13	109019818	-	1
cg21855944	14	67344275	-	1
cg10414269	10	107887515	-	1
cg16602504	18	63013884	-	1
cg04419610	1	18180835	-	1
cg22369786	8	109290312	-	1
cg22321892	17	53712172	-	1
cg05487769	6	42370846	-	1
cg10206657	11	46127906	-	1
cg05152874	X	4578036	-	1
cg12284142	X	72323912	-	1
cg25751158	1	53550485	-	1
cg18496502	19	25991359	-	1
cg07562135	1	1350220	-	1
cg26140688	12	92019563	-	1
cg12514620	6	63222998	-	1
cg11692371	19	25995482	-	1
cg02574526	2	122434576	-	1
cg08979686	3	145717820	-	1
cg25977493	4	70259125	-	1
cg21333217	2	152404293	-	1
cg20973743	3	105620018	-	1
cg05835276	9	97055380	-	1
cg13732589	3	6090877	-	1
cg14455366	6	37999698	-	1
cg21451265	4	124408205	-	1
cg23209537	23	38939214	-	1
cg25027798	15	38237445	-	1
cg26010095	6	65190063	-	1
cg00586365	14	22255861	-	1
cg26777760	X	51164900	-	1
cg00502035	14	41664468	-	1
cg16876647	18	59047968	-	1
cg24032214	19	3747177	-	1
cg13327466	3	40129350	-	1
cg10438011	8	109294069	-	1
cg09599130	1	170027391	-	1
cg16004390	9	44335519	-	1
cg17913274	3	69940357	-	1
cg23302682	21	13843301	-	1
cg24368383	6	113246974	-	1
cg21944491	19	28040154	-	1
cg25365214	8	25973005	-	1
cg01320491	10	114421303	-	1
cg10711996	15	6415179	-	1
cg04400147	8	31588305	-	1
cg03181248	3	51556633	-	1
cg03588460	1	156045958	-	1
cg01898698	5	25549068	-	1
cg08992581	3	52997332	-	1
cg27168133	12	32148914	-	1
cg16387669	2	70811226	-	1
cg10162691	14	74075982	-	1
cg00569091	6	108143697	-	1
cg10088527	2	117142090	-	1
cg21860679	9	67847024	-	1
cg07015911	14	68694371	-	1
cg18301891	7	117229847	-	1
cg03891598	20	45114387	-	1
cg08005774	6	97533838	-	1
cg18684142	14	68667765	-	1
cg02862674	18	19330860	-	1
cg04798095	3	161312218	-	1
cg20276511	18	6468475	-	1
cg24442740	6	90191479	-	1
cg21164975	18	21713553	-	1
cg23546965	5	157816774	-	1
cg11381282	8	59048805	-	1
cg16000599	12	19027274	-	1
cg06724588	20	14093470	-	1
cg27016990	17	34764729	-	1
cg18685243	9	96709947	-	1
cg13562841	14	90759206	-	1
cg27424226	17	47737688	-	1
cg02675502	5	58018723	-	1
cg04016730	18	1169903	-	1
cg05884032	15	83087555	-	1
cg27051937	18	1353010	-	1
cg07974531	14	47161042	-	1
cg16490096	6	79932897	-	1
cg07281948	9	97071987	-	1
cg20003050	13	27094435	-	1
cg13385521	14	52066692	-	1
cg12869958	1	126808193	-	1
cg09362543	6	64346659	-	1
cg06350203	14	55561643	-	1
cg02697246	23	8757657	-	1
cg05462328	3	49772624	-	1
cg00381697	19	16722194	-	1
cg00682458	18	20365021	-	1
cg07791997	1	76105997	-	1
cg02991338	7	50799716	-	1
cg03568975	1	53550936	-	1
cg19504123	14	50214246	-	1
cg01986502	4	44113550	-	1
cg13269449	3	11628678	-	1
cg08023020	21	25921667	-	1
cg13875012	6	105664675	-	1
cg09213403	1	104034302	-	1
cg08478193	1	102290753	-	1
cg07910050	18	827671	-	1
cg14341953	22	59895194	-	1
cg04916660	12	33196616	-	1
cg20133326	1	127107994	-	1
cg03775871	18	19832508	-	1
cg06008912	5	34027362	-	1
cg14558639	1	3559113	-	1
cg21582570	4	109049980	-	1
cg04477010	19	54363529	-	1
cg05156850	2	105109682	-	1
cg19928597	23	25153688	-	1
cg20709984	14	70870901	-	1
cg13874817	10	100838238	-	1
cg25924096	22	40875932	-	1
cg18130905	15	22513591	-	1
cg25338254	16	69827166	-	1
cg11017382	11	37546497	-	1
cg15507730	3	95603195	-	1
cg22071344	18	63013859	-	1
cg15721666	23	5906940	-	1
cg24842967	4	92279142	-	1
cg27306777	21	27869344	-	1
cg05758010	11	25367507	-	1
cg00946032	5	121565924	-	1
cg26375057	10	95117877	-	1
cg16096096	13	21222002	-	1
cg11814826	14	50571706	-	1
cg25650110	12	18265846	-	1
cg04657224	8	65897900	-	1
cg27437944	4	34858292	-	1
cg13716208	17	48137378	-	1
cg19926434	7	81311228	-	1
cg01708711	23	26014639	-	1
cg06380923	21	25705959	-	1
cg02673453	12	14056153	-	1
cg17926458	8	118753971	-	1
cg15714321	2	131551581	-	1
cg01316745	18	17132834	-	1
cg13837097	8	48166607	-	1
cg18579396	14	74395020	-	1
cg12329516	3	70266470	-	1
cg18395327	5	59087768	-	1
cg23955684	18	24083646	-	1
cg22787311	14	27604049	-	1
cg11600186	18	460276	-	1
cg20510500	11	66826573	-	1
cg25923056	19	27878766	-	1
cg10322510	12	11183489	-	1
cg01956624	5	69914895	-	1
cg25664021	9	97078960	-	1
cg27411091	6	112583496	-	1
cg22474464	3	127320068	-	1
cg12026629	7	119779797	-	1
cg23582836	17	72069241	-	1
cg14219291	1	109682167	-	1
cg02495413	14	88948784	-	1
cg06210197	8	70471660	-	1
cg16456503	20	31281320	-	1
cg08285730	2	66277663	-	1
cg16426221	22	53403270	-	1
cg00299737	20	12813252	-	1
cg20481153	6	96465988	-	1
cg05029822	1	120438815	-	1
cg07297039	10	60255564	-	1
cg16113298	3	84967089	-	1
cg04028315	7	125585720	-	1
cg11797883	3	16568592	-	1
cg26717995	8	22245397	-	1
cg13876222	3	3508448	-	1
cg21384883	X	6345507	-	1
cg12803572	14	61130697	-	1
cg00879184	16	19043310	-	1
cg07843568	9	48393215	-	1
cg23167035	15	37126894	-	1
cg21322241	15	84563810	-	1
cg26332175	X	139316039	-	1
cg04105760	3	51556685	-	1
cg10329345	6	74029001	-	1
cg14693555	20	12497514	-	1
cg21035356	7	86672414	-	1
cg09211893	7	115360584	-	1
cg22068068	9	77583659	-	1
cg23224511	9	49716512	-	1
cg24365088	2	150209155	-	1
cg09049672	14	13128112	-	1
cg27600205	4	48070804	-	1
cg12894709	15	37572682	-	1
cg27293631	2	40277755	-	1
cg04287931	13	99191285	-	1
cg15714776	13	30641488	-	1
cg17929645	5	165869479	-	1
cg14007067	15	83087371	-	1
cg25561581	17	53713117	-	1
cg18905461	8	19907478	-	1
cg05503916	14	90334795	-	1
cg09440095	19	96232573	-	1
cg06554744	14	32140480	-	1
cg12520549	3	39897307	-	1
cg17318297	14	29525732	-	1
cg09265619	6	109557668	-	1
cg15786972	1	126772569	-	1
cg11755867	20	32319446	-	1
cg19877581	9	92690365	-	1
cg11424597	6	74279185	-	1
cg13006146	5	144279139	-	1
cg23276047	1	179623551	-	1
cg23555471	23	11236345	-	1
cg04185893	4	124408219	-	1
cg14628071	3	2944809	-	1
cg26139303	11	28866303	-	1
cg05694921	6	88909904	-	1
cg09910967	21	46720462	-	1
cg09649347	1	181032422	-	1
cg19127360	5	77348368	-	1
cg01382474	10	100437928	-	1
cg04054593	10	44979262	-	1
cg04334417	3	84687550	-	1
cg27297221	9	47983751	-	1
cg04719435	10	44945080	-	1
cg13212283	9	97041811	-	1
cg05359376	3	105671	-	1
cg26225025	4	134359337	-	1
cg17880859	X	166773964	-	1
cg15339058	22	27624081	-	1
cg23197945	1	167658358	-	1
cg05240381	1	120825799	-	1
cg17964510	3	51556657	-	1
cg24806294	17	45161839	-	1
cg08756778	11	48826569	-	1
cg27331144	18	550748	-	1
cg23535950	1	165126589	-	1
cg02196694	22	25895747	-	1
cg11826338	5	19303676	-	1
cg00400832	2	38179898	-	1
cg00019841	15	75821968	-	1
cg01940181	6	112073204	-	1
cg07532542	2	135535768	-	1
cg12530191	10	126127662	-	1
cg24813704	18	52749	-	1
cg06690459	12	44410512	-	1
cg05208399	21	26174152	-	1
cg25720804	14	2252211	-	1
cg01251131	X	172868999	-	1
cg15807973	8	35392790	-	1
cg14207210	14	59604543	-	1
cg07871947	3	145776187	-	1
cg26362852	14	13821084	-	1
cg10906729	14	68667769	-	1
cg12009516	19	20047191	-	1
cg20246315	18	9887155	-	1
cg12371615	16	80901230	-	1
cg00371107	6	90924232	-	1
cg27297626	7	5557657	-	1
cg02641990	6	58996346	-	1
cg02790620	6	109669915	-	1
cg19935040	14	75062794	-	1
cg13200125	3	70134541	-	1
cg13270464	5	58804016	-	1
cg07211472	23	38319582	-	1
cg21683774	6	43715831	-	1
cg03754195	X	37521342	-	1
cg17636077	14	79821713	-	1
cg21129976	23	27299852	-	1
cg05781294	18	1179712	-	1
cg23429746	X	102697138	-	1
cg04325880	15	37476220	-	1
cg11737742	4	111826047	-	1
cg24039816	1	16637691	-	1
cg16349206	1	131561399	-	1
cg27133880	1	128112199	-	1
cg03780927	10	46250953	-	1
cg25987077	3	133556581	-	1
cg27185063	9	92289564	-	1
cg15894722	17	72166585	-	1
cg22926029	14	50738343	-	1
cg03203646	19	28242878	-	1
cg01651570	7	118861767	-	1
cg24487027	1	159752914	-	1
cg01805347	6	80697428	-	1
cg23082845	6	113591122	-	1
cg15172734	8	26865940	-	1
cg19642230	19	4668345	-	1
cg18815943	6	71575179	-	1
cg18892424	1	113536412	-	1
cg00118719	7	60804541	-	1
cg01678084	10	66219679	-	1
cg14754787	14	56706896	-	1
cg04375213	2	155678443	-	1
cg16865446	3	84977505	-	1
cg06700462	X	164472484	-	1
cg24446586	2	84709602	-	1
cg06177522	3	15905272	-	1
cg16002305	7	113402825	-	1
cg04813639	10	93642390	-	1
cg24094374	7	93545886	-	1
cg25317585	8	127976937	-	1
cg20120430	8	21751246	-	1
cg19091677	19	86791337	-	1
cg24404479	1	41905499	-	1
cg06776588	7	54726446	-	1
cg00304629	13	19871298	-	1
cg21472783	7	79037107	-	1
cg26112893	6	108018545	-	1
cg22569836	3	100350296	-	1
cg06785624	17	44812170	-	1
cg14460003	3	133860673	-	1
cg03039399	12	3836871	-	1
cg00243547	15	7854444	-	1
cg15965006	18	770847	-	1
cg06734027	X	48044590	-	1
cg10101470	13	108023761	-	1
cg00015930	6	72646827	-	1
cg02325951	7	106103335	-	1
cg02231404	3	162779369	-	1
cg25148117	21	24369495	-	1
cg23144563	18	613877	-	1
cg12195620	16	38219039	-	1
cg00940287	X	60735229	-	1
cg06274671	20	14093250	-	1
cg06499652	1	89566648	-	1
cg15243024	7	23665030	-	1
cg13250388	17	48731360	-	1
cg02344911	17	72123178	-	1
cg09236176	14	91558466	-	1
cg00417421	3	150609887	-	1
cg05977669	2	84709594	-	1
cg03604796	2	66803681	-	1
cg13224081	20	49157243	-	1
cg06871798	6	87060319	-	1
cg01863808	8	56896068	-	1
cg13739279	18	40995098	-	1
cg20276947	14	93843846	-	1
cg26059153	3	120462968	-	1
cg04398451	14	31837856	-	1
cg05218510	1	94928997	-	1
cg26870093	20	49239043	-	1
cg24428002	14	41968682	-	1
cg15149866	17	5835743	-	1
cg09442458	4	9293998	-	1
cg03740978	15	15483747	-	1
cg04253816	14	41618933	-	1
cg23499194	9	49742431	-	1
cg13407975	19	100114111	-	1
cg09125402	17	45383302	-	1
cg16555755	3	82930454	-	1
cg10095226	5	121930795	-	1
cg10428279	3	106448125	-	1
cg25740621	3	39792292	-	1
cg05336094	6	81621785	-	1
cg10550166	3	91716638	-	1
cg22376822	10	50572786	-	1
cg26085197	4	33173086	-	1
cg19149410	14	66980070	-	1
cg07206010	X	74266565	-	1
cg16136038	17	68346389	-	1
cg13796796	7	3030397	-	1
cg14752990	16	48280581	-	1
cg06296107	1	165515954	-	1
cg12875775	1	129037379	-	1
cg12773325	1	119620017	-	1
cg07590839	5	71126129	-	1
cg08376191	4	72440679	-	1
cg15480114	18	838618	-	1
cg27193021	1	90401141	-	1
cg03127034	18	21718351	-	1
cg22839729	14	60323153	-	1
cg15511625	2	150209191	-	1
cg25320562	2	26545460	-	1
cg09032630	16	48280574	-	1
cg16447652	14	61571225	-	1
cg14839351	15	26692968	-	1
cg20724004	7	18704210	-	1
cg13818726	1	58942720	-	1
cg09526712	21	26520860	-	1
cg12614029	1	119620021	-	1
cg19824334	14	88928817	-	1
cg04813781	5	71126105	-	1
cg06981817	15	71338031	-	1
cg11203797	18	839250	-	1
cg12339424	18	49022785	-	1
cg23428507	4	157491899	-	1
cg06862374	5	58416498	-	1
cg02433018	4	154208608	-	1
cg26502263	13	67180724	-	1
cg08825223	8	26024931	-	1
cg16020249	6	90163681	-	1
cg00661399	18	705511	-	1
cg00063649	10	65603436	-	1
cg14036868	18	54674471	-	1
cg01966335	16	81207999	-	1
cg07380496	11	33670102	-	1
cg24922817	19	25576606	-	1
cg20623036	19	17309421	-	1
cg03515557	17	16839800	-	1
cg04024681	3	83752991	-	1
cg06291428	3	63124944	-	1
cg08163785	23	838736	-	1
cg19210770	5	59087750	-	1
cg03056854	6	96333194	-	1
cg15142246	19	55681527	-	1
cg25860425	1	128784070	-	1
cg14109799	7	53153077	-	1
cg10530883	11	5015529	-	1
cg06348377	17	49012236	-	1
cg10306079	9	9286839	-	1
cg04946721	14	79075799	-	1
cg08089301	14	68694390	-	1
cg09818502	17	35670531	-	1
cg19194595	X	19061812	-	1
cg12560877	10	32000910	-	1
cg01805869	7	3091347	-	1
cg05067991	23	13611216	-	1
cg01354921	17	68512654	-	1
cg06508445	15	54085417	-	1
cg25896944	X	159171184	-	1
cg07775855	7	83637880	-	1
cg21639988	14	93615914	-	1
cg04548513	15	39328061	-	1
cg23691246	1	170863277	-	1
cg08743881	14	50738326	-	1
cg02195366	X	172868970	-	1
cg15785868	23	5077702	-	1
cg12534150	15	35479731	-	1
cg15449899	6	79932887	-	1
cg02543075	5	56137185	-	1
cg16528022	7	79617460	-	1
cg02567756	10	103401080	-	1
cg13834146	10	58697999	-	1
cg05222995	23	10212001	-	1
cg15592945	5	168106315	-	1
cg17830061	15	59759729	-	1
cg04553410	2	25567614	-	1
cg15853812	14	41122645	-	1
cg09754110	6	106451254	-	1
cg24377657	3	89073608	-	1
cg16510127	4	92313090	-	1
cg21229135	7	86733777	-	1
cg26687844	2	48904850	-	1
cg27441689	3	99077740	-	1
cg08384999	X	10417738	-	1
cg15841944	5	19129365	-	1
cg07573727	7	87806569	-	1
cg17159093	5	40997953	-	1
cg08991457	19	55681501	-	1
cg17087331	1	106010023	-	1
cg12521678	X	74757027	-	1
cg03327386	18	41065452	-	1
cg21781916	23	13611011	-	1
cg16764494	10	47207575	-	1
cg25333258	13	5694187	-	1
cg15257930	X	172869001	-	1
cg04881720	3	162779978	-	1
cg12704708	X	5782764	-	1
cg25691834	23	25216339	-	1
cg00706674	2	136852575	-	1
cg14945867	8	48067620	-	1
cg09848218	7	119957815	-	1
cg01459673	22	30180034	-	1
cg26834624	23	39415047	-	1
cg18058532	3	84967108	-	1
cg27343663	14	93016636	-	1
cg21333147	3	149859505	-	1
cg03846926	16	19027462	-	1
cg14952359	1	3511329	-	1
cg22488975	5	138479884	-	1
cg11460331	18	55527340	-	1
cg02985724	5	159820952	-	1
cg24360733	11	48826586	-	1
cg13361007	5	27009830	-	1
cg22148191	23	6104366	-	1
cg06179749	6	85770577	-	1
cg03505148	9	96599843	-	1
cg19142026	2	84655184	-	1
cg05643303	17	72122790	-	1
cg20138711	8	27705521	-	1
cg23888281	6	73708127	-	1
cg14457439	1	86440234	-	1
cg07758077	4	93189947	-	1
cg20710888	22	53712689	-	1
cg17623341	3	134926630	-	1
cg06584112	20	42263421	-	1
cg12086936	3	84966939	-	1
cg07697522	10	126260874	-	1
cg13065262	17	71636281	-	1
cg16652621	6	90463183	-	1
cg13406423	17	12128705	-	1
cg24330922	18	8568932	-	1
cg10491652	4	92308942	-	1
cg13544847	8	72447476	-	1
cg09596958	9	96599083	-	1
cg03578331	3	39039434	-	1
cg12244464	17	47587724	-	1
cg18459189	3	93666467	-	1
cg02974928	5	141505238	-	1
cg02197303	13	34213221	-	1
cg24203851	9	7288283	-	1
cg22154024	9	55894631	-	1
cg10192893	13	67665316	-	1
cg18958339	10	32439761	-	1
cg01585322	9	85972844	-	1
cg02036832	21	25705952	-	1
cg13834844	1	168358946	-	1
cg02451362	14	93651537	-	1
cg08602305	1	156045872	-	1
cg19092105	1	56095773	-	1
cg16590151	10	92924426	-	1
cg27049517	1	1668865	-	1
cg01697719	12	18618489	-	1
cg09840174	10	59061282	-	1
cg25034117	14	80440252	-	1
cg11859641	8	72845648	-	1
cg24552876	X	75201441	-	1
cg08941714	17	68000630	-	1
cg06219103	1	129546898	-	1
cg13872831	10	111487299	-	1
cg19406975	14	28048167	-	1
cg10674805	18	772226	-	1
cg12137402	X	101904526	-	1
cg23508333	12	94363729	-	1
cg02611097	11	17080352	-	1
cg17843418	14	92149979	-	1
cg03056321	X	104036795	-	1
cg11757357	1	114180860	-	1
cg14539516	X	47762557	-	1
cg03053914	5	148084993	-	1
cg22896493	4	111963919	-	1
cg11407741	16	10019426	-	1
cg06674527	10	67648894	-	1
cg15588177	6	113421324	-	1
cg00799121	14	20085349	-	1
cg18006085	14	66980067	-	1
cg09247981	1	170871399	-	1
cg05180847	15	37102130	-	1
cg20650693	14	68427152	-	1
cg12058539	20	49149083	-	1
cg07169368	11	28271878	-	1
cg03841151	6	112431187	-	1
cg03506502	19	86600234	-	1
cg00530568	16	82200609	-	1
cg06291328	14	51312963	-	1
cg03902214	7	79036059	-	1
cg14166458	6	96631289	-	1
cg20434586	18	20268237	-	1
cg15784006	23	39382125	-	1
cg07724259	18	45848432	-	1
cg15396686	13	34706750	-	1
cg10126715	6	82466404	-	1
cg00824109	2	161882480	-	1
cg13635262	8	35021662	-	1
cg02694017	19	3340770	-	1
cg08186362	3	161191138	-	1
cg11326968	9	38271912	-	1
cg21834061	18	10244534	-	1
cg06324983	4	109982368	-	1
cg20585869	8	70470589	-	1
cg22644163	23	27299844	-	1
cg04768697	9	46831533	-	1
cg01180479	1	128199002	-	1
cg02147028	14	74597547	-	1
cg02057783	14	71306818	-	1
cg04170451	15	7854450	-	1
cg00226545	20	16899404	-	1
cg21487830	14	66554078	-	1
cg20116491	14	88224405	-	1
cg13934266	10	78147832	-	1
cg04913160	1	54251864	-	1
cg11558850	1	165928257	-	1
cg14464791	10	46358982	-	1
cg09508496	1	1559661	-	1
cg26573797	20	34208591	-	1
cg07101782	10	115287081	-	1
cg03632832	17	71590191	-	1
cg25924583	14	57558058	-	1
cg01451391	14	62665704	-	1
cg22783100	3	9941131	-	1
cg02517134	12	65020607	-	1
cg22204479	3	127229732	-	1
cg17978996	9	10512161	-	1
cg00198102	4	100802941	-	1
cg20362529	13	34359954	-	1
cg05191700	15	36023989	-	1
cg19332710	3	144718068	-	1
cg07659240	X	71807531	-	1
cg15208573	18	19529277	-	1
cg05985655	11	81207340	-	1
cg13612083	21	58161059	-	1
cg14859047	10	106217572	-	1
cg07202281	14	73213171	-	1
cg27240008	15	84563814	-	1
cg10723146	7	79505534	-	1
cg17243637	6	74224880	-	1
cg08018585	8	78174220	-	1
cg13802316	1	121469353	-	1
cg18584265	9	46667526	-	1
cg12387604	18	61117317	-	1
cg12030788	2	61220738	-	1
cg05390437	14	94389958	-	1
cg14871385	12	18265817	-	1
cg14639847	17	72110106	-	1
cg21200656	3	127229576	-	1
cg11653314	X	163186168	-	1
cg03167339	23	35813176	-	1
cg03001463	5	40193771	-	1
cg00010954	20	17164371	-	1
cg06804312	12	29184120	-	1
cg11667020	3	127229549	-	1
cg06699461	1	114109588	-	1
cg12500891	3	63392978	-	1
cg13766489	3	7447403	-	1
cg12963084	6	97116688	-	1
cg24721899	13	41160199	-	1
cg10207277	17	16838944	-	1
cg21196659	1	127238401	-	1
cg00005306	1	104206122	-	1
cg23015696	12	26492389	-	1
cg21638108	19	99648634	-	1
cg14884238	14	42464140	-	1
cg10823804	6	87230822	-	1
cg23983671	15	83072179	-	1
cg14851108	8	35556356	-	1
cg05353133	20	49638286	-	1
cg27016163	3	52971118	-	1
cg03627705	13	4332958	-	1
cg05264760	1	17387293	-	1
cg04985273	20	31929254	-	1
cg04576568	5	59086517	-	1
cg05169951	21	24982362	-	1
cg14310499	X	52766176	-	1
cg09010067	14	52582953	-	1
cg08269394	6	105538893	-	1
cg18705909	15	39025804	-	1
cg18085998	6	85637239	-	1
cg11839979	X	146023644	-	1
cg22604316	6	72610095	-	1
cg00781875	4	92110872	-	1
cg11018357	14	41091126	-	1
cg26369667	10	8093492	-	1
cg14768335	3	48691567	-	1
cg00535576	21	26661066	-	1
cg25967157	3	102387957	-	1
cg02075410	4	90277008	-	1
cg12340868	8	35021654	-	1
cg21538208	1	116946289	-	1
cg12886066	3	51254528	-	1
cg02847589	6	94291184	-	1
cg11233444	8	35392792	-	1
cg04371288	1	74979990	-	1
cg21302839	14	19671705	-	1
cg20664636	14	47134225	-	1
cg14789351	21	5921152	-	1
cg19567046	14	73855380	-	1
cg12273770	1	64913806	-	1
cg18844144	8	56445687	-	1
cg11338643	21	13843270	-	1
cg22913933	14	68658168	-	1
cg11054924	7	3609438	-	1
cg22120094	17	25965391	-	1
cg25953239	3	52995706	-	1
cg25019126	4	134359661	-	1
cg10100747	7	85327666	-	1
cg04456021	14	69399408	-	1
cg06690735	18	8926461	-	1
cg03306374	1	98831335	-	1
cg16844989	3	141118440	-	1
cg13567870	9	43549594	-	1
cg08802203	5	71126145	-	1
cg02742906	19	40855239	-	1
cg07044548	8	72943054	-	1
cg02014853	18	10090729	-	1
cg17478827	19	4995559	-	1
cg23449010	3	162123123	-	1
cg23950688	3	98487693	-	1
cg04072768	13	30926430	-	1
cg14658804	14	4201564	-	1
cg13768953	14	41752018	-	1
cg25832771	22	15429006	-	1
cg09568217	14	41562197	-	1
cg23319460	1	128398312	-	1
cg08406370	1	98830847	-	1
cg01812826	17	25964606	-	1
cg11523538	5	164742146	-	1
cg11255394	17	72054164	-	1
cg04148091	20	42812650	-	1
cg04657605	16	19668612	-	1
cg23520245	3	135905758	-	1
cg04101060	16	81203652	-	1
cg02980631	21	4976746	-	1
cg03717570	14	88482801	-	1
cg04530992	3	49593944	-	1
cg09874822	21	26709386	-	1
cg24589514	7	60804522	-	1
cg12258919	21	25458309	-	1
cg26639039	3	145776203	-	1
cg07608565	19	4449873	-	1
cg20086579	10	22991083	-	1
cg22466171	4	143542423	-	1
cg11859541	19	55681518	-	1
cg06127256	20	34004453	-	1
cg17158618	9	90428233	-	1
cg24423424	17	46493457	-	1
cg20014819	14	86467703	-	1
cg04807900	5	113523896	-	1
cg24664570	3	37674544	-	1
cg24829313	1	129821821	-	1
cg18469550	19	100961341	-	1
cg27168291	18	7701466	-	1
cg03037150	17	72122793	-	1
cg12929040	22	22465040	-	1
cg19401340	14	59604541	-	1
cg11301556	3	145776189	-	1
cg02787387	10	64031414	-	1
cg04937080	6	59867834	-	1
cg18425696	7	75121866	-	1
cg04685880	19	4893597	-	1
cg22614239	10	95139317	-	1
cg17553300	8	28910049	-	1
cg05882782	1	131513391	-	1
cg19593285	3	134921200	-	1
cg27432847	4	132421358	-	1
cg16836056	4	44113450	-	1
cg00329154	1	114181415	-	1
cg11791136	19	25908320	-	1
cg01878345	5	25548272	-	1
cg16095795	5	59116084	-	1
cg03143742	12	17812169	-	1
cg09503194	17	50609864	-	1
cg19788831	17	64643267	-	1
cg08813197	20	34206633	-	1
cg05279076	17	5835752	-	1
cg02466008	11	83125597	-	1
cg03402994	13	111070729	-	1
cg24599205	4	111826061	-	1
cg07648749	7	58215820	-	1
cg03077836	7	23249826	-	1
cg17427639	6	95724759	-	1
cg23877401	23	13609889	-	1
cg02343720	5	76916425	-	1
cg15007959	1	16852964	-	1
cg13355248	14	92557298	-	1
cg19226007	14	75577051	-	1
cg11229533	18	55748597	-	1
cg23398076	13	18948515	-	1
cg26930643	6	71052077	-	1
cg04591732	14	93295696	-	1
cg27553162	3	133366991	-	1
cg25610245	7	68143141	-	1
cg00744351	14	42357935	-	1
cg16956543	17	53712170	-	1
cg13244241	1	168428040	-	1
cg14508643	4	91672103	-	1
cg18432864	10	47800509	-	1
cg06632207	17	71795893	-	1
cg14048780	16	76779508	-	1
cg03027977	2	70408311	-	1
cg06644124	5	122745638	-	1
[truncated: 17,304 more rows]
