# Supplementary material for: Usability of human Infinium MethylationEPIC BeadChip for mouse DNA methylation studies
Source: BMC Bioinformatics. 2017 Nov 15;18:486. doi: 10.1186/s12859-017-1870-y (PMC5688710; doi:10.1186/s12859-017-1870-y)
Supplement: Supplementary file 28 — PWK_PhJ_EPIC. (XLS 1813 kb) [file 12859_2017_1870_MOESM28_ESM.xls]

## Sheet: Mapinfo_19375
	CHR	Mapinfo	Strand	Infinium_Design_Type
cg01675618	3	90945506	-	1
cg08193650	17	86176691	-	1
cg11413800	8	86592428	-	1
cg22914934	7	101352850	-	1
cg06523030	15	49642696	-	1
cg25928603	1	58121709	-	1
cg04836978	X	104768808	-	1
cg04645063	17	24215642	-	1
cg05351940	1	75642029	-	1
cg00811777	17	36837305	-	1
cg22441074	11	76169635	-	1
cg16546279	11	103997749	-	1
cg09628838	11	83819483	-	1
cg13977827	4	84118986	-	1
cg27289462	12	105404479	-	1
cg08877293	19	5489278	-	1
cg17991604	9	96066965	-	1
cg08611470	19	47592352	-	1
cg24540710	11	96551405	-	1
cg08169020	12	81756534	-	1
cg05524529	11	44262428	-	1
cg23740135	17	49199929	-	1
cg22342925	15	77069048	-	1
cg19504702	11	58863052	-	1
cg11686940	7	66095529	-	1
cg06559364	17	27635842	-	1
cg01132696	17	36309968	-	1
cg08125081	4	153727150	-	1
cg25729807	15	100413640	-	1
cg19645734	15	100528458	-	1
cg14282180	17	89704548	-	1
cg10115987	1	76871458	-	1
cg17801860	9	103971434	-	1
cg06837355	8	126788328	-	1
cg16984619	7	108602449	-	1
cg04361145	2	35632483	-	1
cg19622078	4	135480594	-	1
cg14592406	5	118962858	-	1
cg03407756	16	44907683	-	1
cg05372365	6	84893435	-	1
cg11466301	8	109495978	-	1
cg22232120	18	8028692	-	1
cg24033330	2	162899231	-	1
cg06147822	2	177002833	-	1
cg22696982	2	76265187	-	1
cg05792022	3	53391522	-	1
cg22218911	3	92237228	-	1
cg06220235	16	11003043	-	1
cg18050295	6	92557489	-	1
cg00613914	10	61327000	-	1
cg20882208	3	42416085	-	1
cg25745773	2	157843169	-	1
cg25926008	10	41958709	-	1
cg26978172	17	34887757	-	1
cg18875435	17	32873738	-	1
cg12975464	3	53226540	-	1
cg07310671	8	122348419	-	1
cg00564759	7	130171294	-	1
cg25416230	6	48628639	-	1
cg10093679	19	5650290	-	1
cg08292112	5	66822847	-	1
cg20168230	4	128030894	-	1
cg19482025	9	33193316	-	1
cg03778388	10	109996328	-	1
cg15993795	10	121220132	-	1
cg27595582	7	93022728	-	1
cg26543180	6	127233168	-	1
cg06263372	18	26091721	-	1
cg11667683	5	9340850	-	1
cg03481131	4	64751223	-	1
cg24219929	9	70419253	-	1
cg00049718	3	105190095	-	1
cg11050601	13	71176008	-	1
cg02647941	9	92836198	-	1
cg04468543	13	96651746	-	1
cg10503284	14	55987279	-	1
cg12526346	6	139239731	-	1
cg14177917	1	36821660	-	1
cg24843246	8	3549355	-	1
cg17069313	8	48048650	-	1
cg07925619	11	102051361	-	1
cg13175861	2	74063296	-	1
cg26504197	13	75613256	-	1
cg24720192	17	81650555	-	1
cg04739647	2	75822554	-	1
cg09012513	8	34707061	-	1
cg27605355	11	118484130	-	1
cg10496350	12	83441199	-	1
cg09258813	8	27903274	-	1
cg08409804	5	125201530	-	1
cg08730747	16	4731612	-	1
cg24594830	10	112602922	-	1
cg17708456	3	31968847	-	1
cg01496648	8	107794315	-	1
cg06980387	13	85589653	-	1
cg00437048	13	6737078	-	1
cg06887159	2	93629371	-	1
cg07771338	16	19003276	-	1
cg18082337	9	92850148	-	1
cg16805150	5	146061646	-	1
cg12111170	14	13936150	-	1
cg21825840	19	5157014	-	1
cg10144604	2	177001623	-	1
cg11528849	2	80627852	-	1
cg13678470	2	25546747	-	1
cg03341723	17	36080538	-	1
cg23479730	12	110136869	-	1
cg04346261	17	82424738	-	1
cg01420426	4	122676109	-	1
cg05167251	2	75822557	-	1
cg23063716	9	58074200	-	1
cg11869721	7	124123558	-	1
cg15561583	11	22399056	-	1
cg08683012	7	99572408	-	1
cg03527353	2	107315519	-	1
cg12977696	11	77081919	-	1
cg07359369	2	120504215	-	1
cg02624737	15	77387059	-	1
cg04313601	7	113608373	-	1
cg19109729	8	123752554	-	1
cg09515097	16	4678686	-	1
cg12646972	1	138490494	-	1
cg22777520	17	34846182	-	1
cg13462935	3	90930534	-	1
cg26717983	1	23304275	-	1
cg19667082	15	90770467	-	1
cg04678743	6	31344595	-	1
cg10814176	11	100443797	-	1
cg04882273	8	101232264	-	1
cg02346313	3	53226546	-	1
cg25916282	2	75858371	-	1
cg04085768	3	130299521	-	1
cg14044874	6	93667507	-	1
cg15088000	7	28737963	-	1
cg25623174	10	81676612	-	1
cg21411075	2	128636580	-	1
cg16745091	1	120864642	-	1
cg03831465	2	105185328	-	1
cg17215497	2	25910561	-	1
cg09556632	4	123413699	-	1
cg12308391	9	50410967	-	1
cg11994584	X	95235848	-	1
cg05291069	7	135803154	-	1
cg01044722	11	69892439	-	1
cg05492845	19	7037229	-	1
cg21046967	11	99968418	-	1
cg17733353	2	27778877	-	1
cg03312572	12	35983757	-	1
cg27196194	10	82506393	-	1
cg24799921	14	22140785	-	1
cg22253255	11	70621595	-	1
cg24761507	11	85985889	-	1
cg09395572	19	42677737	-	1
cg03653137	17	35976910	-	1
cg10479082	6	54630191	-	1
cg03451670	1	91240859	-	1
cg10090256	17	22426277	-	1
cg20074371	9	117109646	-	1
cg16810054	2	157872558	-	1
cg27566289	11	96676266	-	1
cg07024996	5	31944843	-	1
cg27294054	7	4786687	-	1
cg10024000	11	80745312	-	1
cg11651961	11	31399428	-	1
cg26456022	15	8621003	-	1
cg14127398	4	32904275	-	1
cg04118306	14	69170812	-	1
cg07817883	4	132304189	-	1
cg05223760	X	6189459	-	1
cg05661612	X	38014573	-	1
cg17021559	14	20841083	-	1
cg01546568	6	79665305	-	1
cg13053914	5	138198032	-	1
cg11837181	4	157894628	-	1
cg22095507	8	37384891	-	1
cg10268491	6	110728226	-	1
cg21551704	13	93878879	-	1
cg05971891	1	44398737	-	1
cg08224646	8	107789005	-	1
cg02257300	7	20132157	-	1
cg23667405	17	34985020	-	1
cg14544505	18	68628865	-	1
cg22014887	5	35288364	-	1
cg15316734	6	127469219	-	1
cg15723222	11	87099227	-	1
cg10092265	11	71050609	-	1
cg01641792	9	21711270	-	1
cg17036062	X	94422171	-	1
cg25291396	2	34053537	-	1
cg24435866	3	91173470	-	1
cg01431950	15	45714513	-	1
cg16636935	18	21070729	-	1
cg02952918	5	119746927	-	1
cg17864357	15	80239172	-	1
cg19186145	17	87629120	-	1
cg05299650	15	100380616	-	1
cg08248516	6	53010135	-	1
cg27093143	7	31598936	-	1
cg19443023	11	121805113	-	1
cg06640637	2	166063698	-	1
cg20448966	11	122390934	-	1
cg19591512	9	103971438	-	1
cg03421073	11	51118866	-	1
cg13873889	17	34973711	-	1
cg11157771	11	74510377	-	1
cg11360931	17	34986311	-	1
cg00522555	9	21740102	-	1
cg00751785	X	17091703	-	1
cg00783945	1	134554227	-	1
cg17734803	4	101583159	-	1
cg25315731	17	29947893	-	1
cg08911275	2	75791849	-	1
cg19742111	19	4778986	-	1
cg14006463	6	127233370	-	1
cg04571321	7	30251952	-	1
cg08499046	2	107323673	-	1
cg16718678	19	6465751	-	1
cg04214350	1	138301447	-	1
cg14379462	2	27276119	-	1
cg17452291	5	9340836	-	1
cg20139338	19	6774172	-	1
cg18080819	7	147637205	-	1
cg00441027	1	94537737	-	1
cg20109541	16	66957555	-	1
cg21039708	14	49284268	-	1
cg25052737	6	24477409	-	1
cg07665466	9	101221496	-	1
cg17816390	8	27651811	-	1
cg06892439	17	37820757	-	1
cg07094533	1	88791376	-	1
cg23203698	12	5147154	-	1
cg16688031	18	36608073	-	1
cg26348180	16	30649826	-	1
cg01185682	11	91912607	-	1
cg06462727	4	125510342	-	1
cg25333181	6	118111807	-	1
cg00107914	17	34988916	-	1
cg18397073	7	26072235	-	1
cg13011604	9	112436940	-	1
cg01721429	8	87219671	-	1
cg25947544	14	12717743	-	1
cg21824343	11	76794274	-	1
cg19940537	10	72310878	-	1
cg01342411	8	113707231	-	1
cg23235460	16	24937847	-	1
cg00680003	17	35778293	-	1
cg09527731	11	54500033	-	1
cg03794219	2	32706252	-	1
cg20919680	1	76904173	-	1
cg24341236	X	75110895	-	1
cg01464969	5	34472491	-	1
cg20046608	11	87304015	-	1
cg19148137	6	31667409	-	1
cg27131953	5	26563933	-	1
cg21865157	4	144341873	-	1
cg03960952	10	113335885	-	1
cg21996137	13	46860826	-	1
cg26860994	6	28895189	-	1
cg22961278	5	100118009	-	1
cg06652112	16	30651407	-	1
cg26177544	18	84040160	-	1
cg22901100	17	49053664	-	1
cg26164681	6	30161177	-	1
cg18175036	13	105521211	-	1
cg26957677	10	53271875	-	1
cg01108400	2	30781458	-	1
cg16029875	1	135686942	-	1
cg17876581	8	79091903	-	1
cg01439340	11	122149642	-	1
cg02506324	19	4778349	-	1
cg08180952	9	58074197	-	1
cg10653296	14	124269428	-	1
cg05062854	17	31120544	-	1
cg08178756	15	87104818	-	1
cg04674734	6	54629369	-	1
cg22105332	17	37912799	-	1
cg07579618	X	145479623	-	1
cg01555661	X	19594089	-	1
cg06716807	5	31965268	-	1
cg22835709	2	121322500	-	1
cg22127730	4	154389326	-	1
cg23446033	2	19083444	-	1
cg14591280	5	132941375	-	1
cg01525669	8	8821673	-	1
cg16519705	4	155595538	-	1
cg01279418	8	125206809	-	1
cg26224223	7	38048897	-	1
cg05728201	5	88436614	-	1
cg20772300	11	117987306	-	1
cg02128325	18	36917533	-	1
cg08368788	6	4928745	-	1
cg15135704	4	144229969	-	1
cg03848676	15	80669527	-	1
cg04945331	9	101458255	-	1
cg26324606	13	64891729	-	1
cg19592439	9	100528273	-	1
cg02058918	4	47944199	-	1
cg22740006	19	4645481	-	1
cg16677019	11	105533935	-	1
cg26360961	6	126766757	-	1
cg15169878	15	79788365	-	1
cg09658576	6	39404784	-	1
cg07979106	14	122498792	-	1
cg20917706	14	71835616	-	1
cg12001355	13	113987301	-	1
cg20468063	11	90818089	-	1
cg20115868	2	71875618	-	1
cg18072802	5	76498656	-	1
cg19447973	17	80332630	-	1
cg05270634	11	103156984	-	1
cg19356389	17	36080955	-	1
cg13176715	16	5336341	-	1
cg04927889	14	12233297	-	1
cg08128826	1	141488182	-	1
cg06070960	9	103971608	-	1
cg18665732	19	33310939	-	1
cg18142615	9	33191919	-	1
cg11531628	4	135649717	-	1
cg08127858	17	25244321	-	1
cg22694153	4	118393608	-	1
cg06036563	7	142389122	-	1
cg13264311	3	131830583	-	1
cg18918349	10	43252178	-	1
cg14328683	2	25770752	-	1
cg21639435	8	73981456	-	1
cg13242392	15	8496003	-	1
cg19859323	X	59239933	-	1
cg22696073	17	36174905	-	1
cg12177793	14	56725490	-	1
cg04801617	10	86871428	-	1
cg00674395	11	70556461	-	1
cg15457037	2	184467063	-	1
cg27542366	7	116215323	-	1
cg12692042	18	21827348	-	1
cg02039267	19	60124957	-	1
cg16039964	11	71458789	-	1
cg20570761	11	100421953	-	1
cg23834494	10	118455017	-	1
cg22315440	4	110471934	-	1
cg06468969	11	109237334	-	1
cg15712577	5	131246848	-	1
cg25019648	11	116639441	-	1
cg02401220	15	45714513	-	1
cg14062745	11	20583050	-	1
cg11686722	2	117877629	-	1
cg15968297	5	34022516	-	1
cg05340339	4	139443470	-	1
cg20211779	2	105185204	-	1
cg07313502	2	25377904	-	1
cg26692294	13	71382812	-	1
cg08337312	2	172248890	-	1
cg10424330	8	111686971	-	1
cg20820767	4	119639296	-	1
cg04210573	X	103392934	-	1
cg07960450	11	7135207	-	1
cg13157098	15	8495966	-	1
cg25636132	15	100381780	-	1
cg18977541	19	45441282	-	1
cg00044463	1	155343109	-	1
cg26177966	7	26257270	-	1
cg12477716	11	97620976	-	1
cg06197760	13	39015083	-	1
cg23965099	1	90353933	-	1
cg23729501	3	149683994	-	1
cg22542300	13	39015096	-	1
cg03721993	12	112491543	-	1
cg12146864	10	129679171	-	1
cg23506944	11	78592496	-	1
cg25967745	12	110502302	-	1
cg18590015	10	18702298	-	1
cg02331143	4	122424353	-	1
cg00560671	14	58678285	-	1
cg00267862	5	145454955	-	1
cg21364278	2	68566285	-	1
cg07435294	19	5602832	-	1
cg04988476	16	29334533	-	1
cg06001237	2	184599614	-	1
cg10198271	2	175678640	-	1
cg14456207	3	105750530	-	1
cg09984392	15	60352459	-	1
cg17004212	14	62632478	-	1
cg14575155	2	34382524	-	1
cg02676375	11	33865956	-	1
cg10500218	1	158063033	-	1
cg08452456	11	98766451	-	1
cg01904414	7	137439451	-	1
cg18740769	13	87175086	-	1
cg13445984	17	21497411	-	1
cg27558234	12	74597781	-	1
cg22467364	8	25757128	-	1
cg01874084	10	130886767	-	1
cg02760300	7	99231159	-	1
cg09415883	19	5136931	-	1
cg16055035	13	44173603	-	1
cg08430409	15	100363568	-	1
cg07813495	9	53044403	-	1
cg12714180	4	127187242	-	1
cg17263061	5	31341764	-	1
cg13828701	12	3939260	-	1
cg23921699	15	100208834	-	1
cg11308211	2	72419874	-	1
cg07727358	5	110836547	-	1
cg25538602	11	104887125	-	1
cg09801353	7	148299760	-	1
cg13491481	14	12717740	-	1
cg18344660	13	9270548	-	1
cg12028548	2	154560323	-	1
cg16336127	13	96927212	-	1
cg13508402	6	29249384	-	1
cg01931502	1	174321380	-	1
cg13600489	12	57779500	-	1
cg15626629	X	102696218	-	1
cg25307665	6	52999308	-	1
cg07166360	9	101459178	-	1
cg18305324	17	34990021	-	1
cg10582804	2	123737335	-	1
cg09214456	11	6033697	-	1
cg02795432	1	61619329	-	1
cg00106093	17	27631596	-	1
cg20926035	17	87696758	-	1
cg05570827	4	131720913	-	1
cg10361922	11	102935388	-	1
cg02219962	14	22134306	-	1
cg09471527	17	27654359	-	1
cg13925683	1	75691007	-	1
cg18026225	11	104804959	-	1
cg01392544	2	14700260	-	1
cg18396275	11	104102389	-	1
cg25680638	19	61761672	-	1
cg00385863	4	122661486	-	1
cg14306734	18	26077332	-	1
cg24514230	7	104854817	-	1
cg04108127	1	186889407	-	1
cg07864323	16	21070888	-	1
cg26353862	7	113608220	-	1
cg03397389	4	128990777	-	1
cg15233711	7	116215330	-	1
cg14812623	X	48332988	-	1
cg19531507	9	46822668	-	1
cg18134734	7	104055430	-	1
cg14731407	9	22450926	-	1
cg27558594	4	32904254	-	1
cg16794406	2	93629357	-	1
cg02766820	10	129770864	-	1
cg09577841	9	78866660	-	1
cg06332339	9	59651945	-	1
cg05902531	10	129073961	-	1
cg24599249	5	4825825	-	1
cg00543073	11	24517615	-	1
cg16641060	X	36274296	-	1
cg23808946	17	87629106	-	1
cg08591265	11	89547844	-	1
cg23468927	19	4181877	-	1
cg00508498	2	105185320	-	1
cg14951598	17	49367354	-	1
cg13151498	16	22678026	-	1
cg16764637	6	53010121	-	1
cg26008390	17	85846828	-	1
cg22424284	3	102619815	-	1
cg02522760	19	46555591	-	1
cg22188945	11	76169620	-	1
cg25172243	X	61164558	-	1
cg03785696	6	53039559	-	1
cg05397514	3	90947700	-	1
cg02328660	4	157550063	-	1
cg15740366	6	29635450	-	1
cg22656750	11	36693321	-	1
cg00482994	17	36169936	-	1
cg25160286	6	53108519	-	1
cg04061117	6	115319773	-	1
cg23934404	8	12609891	-	1
cg18580491	4	129095182	-	1
cg24389389	3	53226576	-	1
cg18036763	15	86286766	-	1
cg08642014	7	29288150	-	1
cg00376019	14	31055974	-	1
cg09333532	11	23677226	-	1
cg25889711	19	45525656	-	1
cg06257136	11	104307677	-	1
cg11920325	11	80096483	-	1
cg16383389	3	124819947	-	1
cg26544363	2	107315350	-	1
cg04084364	17	82425284	-	1
cg01866162	8	107565096	-	1
cg10626768	10	113335896	-	1
cg14421860	3	118707958	-	1
cg01080375	12	83290337	-	1
cg12864721	14	22137592	-	1
cg19604444	12	78433347	-	1
cg02573857	7	30020310	-	1
cg16149238	12	5427734	-	1
cg09294629	8	4216671	-	1
cg12721145	3	133361705	-	1
cg23841819	1	135073389	-	1
cg00535430	16	4670624	-	1
cg09973986	10	129169621	-	1
cg20399260	7	116215320	-	1
cg16529483	X	73793130	-	1
cg05814800	12	105393634	-	1
cg08945214	7	66095517	-	1
cg17937222	5	125386641	-	1
cg26606397	10	119809669	-	1
cg17523282	10	62772349	-	1
cg12129080	7	140494724	-	1
cg02469607	13	25378484	-	1
cg18375296	11	122522349	-	1
cg11732282	2	53947027	-	1
cg24128593	10	4306013	-	1
cg06997305	2	95408392	-	1
cg09641689	8	94070078	-	1
cg21288693	14	71142679	-	1
cg11993636	11	96551144	-	1
cg13402773	7	47467394	-	1
cg18798853	16	95895885	-	1
cg22542420	11	104780706	-	1
cg02538342	7	124798519	-	1
cg08096854	11	96089877	-	1
cg26264232	6	52955409	-	1
cg08876130	15	100810991	-	1
cg07405849	5	31946449	-	1
cg11686528	11	77932398	-	1
cg13886231	15	80239145	-	1
cg15268691	19	46038837	-	1
cg10503751	4	145883622	-	1
cg16896847	15	77036430	-	1
cg26545730	X	102565375	-	1
cg25939742	7	16944708	-	1
cg06925975	4	138749944	-	1
cg13254080	18	36489779	-	1
cg01813294	X	165153719	-	1
cg15938266	5	102008461	-	1
cg09602577	9	38240497	-	1
cg23344688	2	18242843	-	1
cg16668534	17	24861927	-	1
cg26258074	6	127429923	-	1
cg02461391	8	118781578	-	1
cg24491553	2	121649869	-	1
cg12699044	5	122905044	-	1
cg19753794	7	46342743	-	1
cg23622141	8	40877431	-	1
cg24810439	5	121967026	-	1
cg14425564	2	39320546	-	1
cg16804899	5	32183751	-	1
cg03445006	19	6423599	-	1
cg22060817	10	31234812	-	1
cg02070685	8	121520445	-	1
cg19901889	10	119809679	-	1
cg23194024	11	100443794	-	1
cg11711420	13	118678266	-	1
cg14353137	1	10176505	-	1
cg01013653	19	29196546	-	1
cg21538190	1	175399783	-	1
cg07986385	17	36672090	-	1
cg17511933	1	121200958	-	1
cg16143176	4	8839061	-	1
cg16527491	12	58811684	-	1
cg26998856	17	28877699	-	1
cg13653195	15	100445691	-	1
cg25330147	6	28944775	-	1
cg13545763	11	97018636	-	1
cg24879595	12	70879106	-	1
cg05001009	17	93179319	-	1
cg25226874	10	118530510	-	1
cg23712980	2	155664719	-	1
cg11950383	16	92803525	-	1
cg04245693	10	37717286	-	1
cg03054277	11	60202461	-	1
cg04616401	18	35565742	-	1
cg15454066	19	10304431	-	1
cg02135464	12	111919858	-	1
cg24168641	9	59330315	-	1
cg06708432	10	129390585	-	1
cg25841847	2	95408394	-	1
cg01592198	7	45205144	-	1
cg15457058	4	117214099	-	1
cg00056719	15	104102894	-	1
cg26910651	8	34373587	-	1
cg20946504	5	88436581	-	1
cg14332444	3	151917148	-	1
cg13706058	9	89414938	-	1
cg02700369	7	17530261	-	1
cg01755467	8	34157769	-	1
cg06369833	7	28589144	-	1
cg20347665	X	103393104	-	1
cg21875234	16	11483571	-	1
cg13173903	2	159785917	-	1
cg25012556	13	49783917	-	1
cg15301489	14	64610252	-	1
cg01860947	17	33036614	-	1
cg05203659	16	11483544	-	1
cg10491460	4	152034406	-	1
cg09034774	9	63405067	-	1
cg00986824	3	109721978	-	1
cg12459542	3	106092049	-	1
cg04354879	11	104307915	-	1
cg05746407	8	122625162	-	1
cg11050908	2	30259189	-	1
cg09425753	2	171828337	-	1
cg22157255	4	99434537	-	1
cg04899896	5	99039687	-	1
cg12595013	9	92835193	-	1
cg10141377	11	99968808	-	1
cg06691214	1	65796033	-	1
cg14592474	5	19666408	-	1
cg02299195	2	91799781	-	1
cg19116006	2	177001694	-	1
cg05516489	15	104586460	-	1
cg00778995	1	43530027	-	1
cg19156483	2	65038803	-	1
cg19945202	6	120797199	-	1
cg03037622	9	108546167	-	1
cg10383019	7	111987629	-	1
cg04262392	17	25258185	-	1
cg23395398	17	46076213	-	1
cg10635194	3	107675622	-	1
cg10949322	18	3433041	-	1
cg13696942	7	51533994	-	1
cg03024619	6	101641061	-	1
cg09973102	8	125358747	-	1
cg05052194	4	158501418	-	1
cg07339181	10	122979208	-	1
cg14963317	2	153430909	-	1
cg23371278	19	44233551	-	1
cg10755973	2	39302899	-	1
cg05872702	15	6733865	-	1
cg15534364	X	103574988	-	1
cg15660669	16	78331586	-	1
cg13658921	1	130678978	-	1
cg27046659	14	20928345	-	1
cg21407839	16	96175950	-	1
cg08873940	7	45404719	-	1
cg02898094	6	6914792	-	1
cg16905926	1	164075503	-	1
cg16127683	2	120267359	-	1
cg14553506	16	21052039	-	1
cg21672855	15	69334945	-	1
cg21652524	12	87179842	-	1
cg07963363	4	14111580	-	1
cg13875536	2	29269120	-	1
cg11567041	2	5690902	-	1
cg09190824	5	94766789	-	1
cg07522644	17	47920196	-	1
cg11271505	14	20841394	-	1
cg25957240	2	3234298	-	1
cg15297110	3	136936430	-	1
cg21960381	5	35018647	-	1
cg15771763	5	102008443	-	1
cg14506196	19	44408826	-	1
cg05184586	11	102383203	-	1
cg15382538	13	100571535	-	1
cg03203603	11	88237041	-	1
cg03414764	7	86441472	-	1
cg26089573	11	77081900	-	1
cg25435146	7	3694182	-	1
cg01966787	1	12426504	-	1
cg21630368	7	93022998	-	1
cg08689931	5	9340833	-	1
cg26476852	6	53019898	-	1
cg11171235	13	59514170	-	1
cg08572394	13	96935703	-	1
cg16337939	7	84242626	-	1
cg05970014	13	56541087	-	1
cg17497049	7	5061182	-	1
cg02635948	19	8963824	-	1
cg06990796	11	36665123	-	1
cg15710638	11	121058764	-	1
cg04090147	13	113987320	-	1
cg04276951	11	102423892	-	1
cg02086094	5	36076678	-	1
cg06942701	2	62722259	-	1
cg20741134	1	157759854	-	1
cg22198823	19	4837081	-	1
cg27470027	19	7320300	-	1
cg15120141	4	157408046	-	1
cg04568842	6	127233364	-	1
cg05512505	8	4271929	-	1
cg11460727	14	71143757	-	1
cg23598212	7	145708199	-	1
cg13310671	2	170103439	-	1
cg14371731	14	25779976	-	1
cg12911732	4	112150786	-	1
cg07317551	4	125698326	-	1
cg21229886	10	113335854	-	1
cg23895041	1	37163615	-	1
cg10232654	11	97907470	-	1
cg08863848	6	53039410	-	1
cg25796016	17	8322955	-	1
cg01171898	7	101352856	-	1
cg27416312	7	129292477	-	1
cg04446303	16	4678245	-	1
cg03575974	7	30024204	-	1
cg07835293	1	172883404	-	1
cg16096176	1	91413597	-	1
cg03891929	19	33310927	-	1
cg19964638	13	55690489	-	1
cg14608422	14	20928222	-	1
cg03067574	7	16927288	-	1
cg05723499	18	35480763	-	1
cg03844923	3	98707257	-	1
cg26766798	17	25147190	-	1
cg11202785	3	124338833	-	1
cg06229867	10	128044848	-	1
cg14969015	4	120011067	-	1
cg01729717	14	110570402	-	1
cg13608733	7	112098394	-	1
cg12741345	3	91102831	-	1
cg25475603	11	53721918	-	1
cg19809499	4	117214156	-	1
cg10254000	16	18960182	-	1
cg03152602	11	100411754	-	1
cg25401220	17	30610219	-	1
cg25340241	5	25582918	-	1
cg22817039	13	110144031	-	1
cg03175975	1	121756663	-	1
cg08868202	4	131385191	-	1
cg12042503	12	113904033	-	1
cg15951188	11	70536542	-	1
cg01949684	17	36632166	-	1
cg03469079	15	80275609	-	1
cg00691830	2	117874410	-	1
cg05061393	1	76565494	-	1
cg08505456	2	75835650	-	1
cg15528519	7	31693092	-	1
cg06880930	8	96289912	-	1
cg24776350	11	70611388	-	1
cg03355998	9	92839830	-	1
cg12122509	11	76265550	-	1
cg13646020	5	68403769	-	1
cg10276404	11	21033651	-	1
cg03905758	8	58514680	-	1
cg16551732	8	62820159	-	1
cg24992007	11	106176138	-	1
cg27506254	1	3233237	-	1
cg16005818	4	154408132	-	1
cg23415789	11	87272886	-	1
cg12322617	8	109004319	-	1
cg00822571	19	32975069	-	1
cg00436183	13	46462608	-	1
cg16069971	4	35260419	-	1
cg20887442	7	104740237	-	1
cg05963618	11	44627383	-	1
cg06926934	7	72635627	-	1
cg05043908	5	150132810	-	1
cg05889979	6	86369239	-	1
cg02875395	2	17904833	-	1
cg03700449	10	89040088	-	1
cg21009747	15	79113749	-	1
cg13851843	7	47948405	-	1
cg15472170	4	151147565	-	1
cg20322375	10	107355218	-	1
cg27560182	4	136884915	-	1
cg03669907	2	106763264	-	1
cg05620842	7	35984217	-	1
cg10549986	12	27299195	-	1
cg04159381	4	110472084	-	1
cg17121176	10	43694243	-	1
cg22402902	11	76537277	-	1
cg11164537	11	60572207	-	1
cg17509220	8	86067154	-	1
cg01808706	2	121593003	-	1
cg03363567	11	88287297	-	1
cg11302943	19	43208008	-	1
cg14596338	16	4639883	-	1
cg26969942	11	104258763	-	1
cg14651363	X	135996642	-	1
cg21285782	3	91562421	-	1
cg12251659	5	125386474	-	1
cg27565880	11	76537245	-	1
cg09174502	9	31725102	-	1
cg12651540	7	82125828	-	1
cg05710997	13	118671754	-	1
cg25110106	3	110356621	-	1
cg13493749	13	49881558	-	1
cg19029301	2	155664717	-	1
cg15455979	15	103422839	-	1
cg13347257	6	115319539	-	1
cg01495907	14	56730079	-	1
cg10193870	12	84945487	-	1
cg27606567	9	124458766	-	1
cg21490597	3	129520019	-	1
cg13537801	11	122402547	-	1
cg15278043	6	31344619	-	1
cg06324957	9	23940643	-	1
cg01311064	14	99673608	-	1
cg13479780	17	48971513	-	1
cg24655222	5	31944950	-	1
cg06785746	11	105496136	-	1
cg17777676	18	37691217	-	1
cg18932798	19	47847503	-	1
cg03635671	18	36591740	-	1
cg26807935	18	36548208	-	1
cg06560524	14	66279670	-	1
cg11331678	2	167431306	-	1
cg04469303	16	99496908	-	1
cg26708817	3	130236444	-	1
cg07168124	14	20849669	-	1
cg13686537	2	27580151	-	1
cg06576393	19	42975677	-	1
cg11891579	11	45465957	-	1
cg13217064	9	101459150	-	1
cg20866375	11	74431496	-	1
cg05218311	7	98887626	-	1
cg04844543	9	112194875	-	1
cg11130778	13	56066842	-	1
cg14534739	17	36078023	-	1
cg11196350	12	105404418	-	1
cg19577984	12	92608893	-	1
cg20977426	4	118289826	-	1
cg19138755	17	30610233	-	1
cg20162381	6	130370254	-	1
cg14381623	2	26539935	-	1
cg26321013	11	100513563	-	1
cg04027548	6	145393920	-	1
cg12431729	4	122680096	-	1
cg17726795	7	31747946	-	1
cg22039234	1	38958650	-	1
cg00830626	15	83533904	-	1
cg12258307	16	91708204	-	1
cg15179278	11	95801597	-	1
cg06744574	4	113460233	-	1
cg12270738	4	142263339	-	1
cg05982686	11	87389678	-	1
cg19784903	11	98766159	-	1
cg26035323	4	119833184	-	1
cg10229294	5	122784961	-	1
cg19669107	15	5242128	-	1
cg17560586	6	39226268	-	1
cg03513246	18	22191973	-	1
cg15364725	19	36684578	-	1
cg12080431	10	129770852	-	1
cg20419307	10	108269931	-	1
cg12921614	14	51631283	-	1
cg08969532	19	43207851	-	1
cg22355463	8	80630571	-	1
cg03754311	4	141079352	-	1
cg02155287	13	13814651	-	1
cg08093892	8	73981462	-	1
cg13567392	10	45856945	-	1
cg00405060	16	4402510	-	1
cg26134646	10	61327076	-	1
cg04194674	11	99167483	-	1
cg27115721	12	12506489	-	1
cg10403260	2	93629408	-	1
cg06526980	1	91413635	-	1
cg25749432	19	4312742	-	1
cg13459498	2	165759636	-	1
cg25889750	5	91650006	-	1
cg14453281	12	110188207	-	1
cg00063567	11	31582570	-	1
cg11666140	15	102874297	-	1
cg13868216	15	80623901	-	1
cg21842944	5	147841560	-	1
cg02162462	17	85690283	-	1
cg19580241	6	53039216	-	1
cg12827637	12	81756437	-	1
cg23613205	1	183192807	-	1
cg03745431	1	184016470	-	1
cg17216478	4	140593353	-	1
cg15875860	15	80592292	-	1
cg07385362	17	25897089	-	1
cg18811597	4	108908007	-	1
cg10570838	4	136613823	-	1
cg15112458	5	25582911	-	1
cg18965377	4	32904233	-	1
cg13447391	5	34776969	-	1
cg13847987	2	32191155	-	1
cg14351882	2	25616984	-	1
cg09279412	5	139145049	-	1
cg12860092	2	60499986	-	1
cg14667685	4	126514922	-	1
cg02602423	12	34280375	-	1
cg04504441	11	53721957	-	1
cg16915653	7	146781487	-	1
cg07835437	4	159022852	-	1
cg21935113	19	7480406	-	1
cg26675876	14	64609856	-	1
cg14631690	13	75285160	-	1
cg08655589	6	93578395	-	1
cg02430183	13	50060584	-	1
cg23087992	3	35396995	-	1
cg24904436	15	78041235	-	1
cg13710595	2	120744265	-	1
cg13648682	2	27828431	-	1
cg00788067	18	91935928	-	1
cg19615304	12	25930576	-	1
cg26207141	1	90353921	-	1
cg18760837	17	35634880	-	1
cg27219874	8	107632155	-	1
cg07870982	8	117741414	-	1
cg03529432	6	53002960	-	1
cg22788002	X	95235829	-	1
cg04645545	19	46560082	-	1
cg05869392	14	20847338	-	1
cg00553487	7	26043276	-	1
cg06701726	X	52389420	-	1
cg05656590	3	31968858	-	1
cg26218726	5	125386480	-	1
cg22122361	5	98925067	-	1
cg22472154	5	34661980	-	1
cg14931631	2	75003052	-	1
cg26066277	11	122474265	-	1
cg24994156	8	109004321	-	1
cg15190599	13	24185830	-	1
cg10643578	4	32904220	-	1
cg27007008	17	34948929	-	1
cg11370512	5	122849998	-	1
cg23665973	1	76220271	-	1
cg07578663	2	9901811	-	1
cg27230711	19	46880142	-	1
cg12646252	X	135996654	-	1
cg23710795	2	177437031	-	1
cg11674844	4	136226673	-	1
cg07204662	19	6963796	-	1
cg14947478	2	158435266	-	1
cg21899276	X	137076176	-	1
cg25811527	7	28674778	-	1
cg20227255	17	47920203	-	1
cg00900735	11	117509867	-	1
cg20471297	12	112883304	-	1
cg10439765	2	167542585	-	1
cg09667001	10	81086439	-	1
cg14530259	2	31961641	-	1
cg07691180	19	5732419	-	1
cg07639739	X	95235829	-	1
cg19209911	7	139256882	-	1
cg13577493	9	109065885	-	1
cg10937890	2	70759003	-	1
cg19220099	16	18602397	-	1
cg20430847	4	158237679	-	1
cg01651170	1	58121695	-	1
cg05975845	2	169398298	-	1
cg27588646	13	100779723	-	1
cg03315484	18	35480958	-	1
cg09512322	7	131032278	-	1
cg11839944	7	47867845	-	1
cg19721680	1	181486336	-	1
cg07960629	4	32904227	-	1
cg15189866	4	136665686	-	1
cg12546181	7	47629554	-	1
cg14933266	11	80745007	-	1
cg13565492	17	47923023	-	1
cg11817453	17	34548449	-	1
cg22640114	1	184273744	-	1
cg04296578	4	119204144	-	1
cg16897634	4	32904236	-	1
cg22120063	13	100644285	-	1
cg10336131	19	5133236	-	1
cg13909534	11	51497057	-	1
cg19099050	6	115319770	-	1
cg10932068	16	18960162	-	1
cg01905589	4	136531685	-	1
cg20454517	5	31032668	-	1
cg05375728	4	105600144	-	1
cg00558702	6	141154744	-	1
cg08699206	5	34331372	-	1
cg10636447	2	154384925	-	1
cg09748975	5	38630352	-	1
cg25059646	4	137122007	-	1
cg22836359	6	127176201	-	1
cg10779674	10	130592364	-	1
cg20395646	5	125328361	-	1
cg22369787	2	117672685	-	1
cg24213507	6	112747617	-	1
cg18770669	6	128485322	-	1
cg23098168	3	110683243	-	1
cg01533258	12	106600905	-	1
cg19733867	15	77528998	-	1
cg07312954	3	92070420	-	1
cg08960156	7	121303214	-	1
cg13694576	2	107310392	-	1
cg25729445	17	38022262	-	1
cg22355031	X	100435230	-	1
cg22775593	X	71402218	-	1
cg05785344	X	48055653	-	1
cg24135606	11	71878696	-	1
cg00946507	11	117772707	-	1
cg13673779	18	74878879	-	1
cg26247646	4	152467583	-	1
cg26742815	18	35480758	-	1
cg01121770	11	76169617	-	1
cg02738256	2	18224451	-	1
cg05343811	12	87034177	-	1
cg01809675	11	33777605	-	1
cg17376041	11	30756333	-	1
cg13302166	11	69892517	-	1
cg17330672	11	3777065	-	1
cg26998842	11	121935589	-	1
cg23388714	18	71843083	-	1
cg26936311	6	22263497	-	1
cg12175172	9	65031822	-	1
cg09549726	7	59857322	-	1
cg04419618	X	57360826	-	1
cg01734140	17	24379283	-	1
cg21502999	10	94925951	-	1
cg19351000	11	24511410	-	1
cg22166703	1	12426502	-	1
cg15168577	18	36651650	-	1
cg05676441	15	23448072	-	1
cg09296453	17	35819789	-	1
cg10626744	4	101577285	-	1
cg24839533	4	132599420	-	1
cg04330371	7	72635646	-	1
cg01453221	17	36890061	-	1
cg25309759	11	84871600	-	1
cg04167725	8	97419247	-	1
cg17752088	13	95343762	-	1
cg07534440	2	86147582	-	1
cg19925772	4	137512416	-	1
cg14562426	17	36887947	-	1
cg05274534	11	98570127	-	1
cg20468891	19	8963821	-	1
cg20797858	4	22923194	-	1
cg25567021	2	107030376	-	1
cg16894263	X	48052347	-	1
cg08681110	10	37717607	-	1
cg18482164	11	99970052	-	1
cg05680710	17	36887560	-	1
cg03119897	1	135094429	-	1
cg01416227	3	110485760	-	1
cg06744585	8	86426347	-	1
cg20524211	8	11727416	-	1
cg04868078	1	141488170	-	1
cg21567792	4	127186971	-	1
cg10752731	11	121811380	-	1
cg10163397	8	23492595	-	1
cg05058121	7	125171796	-	1
cg21543987	5	142190307	-	1
cg11944428	19	5516421	-	1
cg24596836	9	76493594	-	1
cg22563312	11	51021635	-	1
cg19781133	5	26469384	-	1
cg11429969	18	37691233	-	1
cg21787965	13	16401161	-	1
cg22025478	8	123752300	-	1
cg25195302	19	54222494	-	1
cg17967970	9	68164514	-	1
cg09535358	17	35091785	-	1
cg04728482	13	100714025	-	1
cg16109089	9	27936274	-	1
cg21455485	4	135649703	-	1
cg16852837	18	71843078	-	1
cg05253021	7	140565385	-	1
cg12213201	3	96815614	-	1
cg14087168	3	89917297	-	1
cg14491820	19	46038238	-	1
cg26083396	6	29635467	-	1
cg06705004	14	58029448	-	1
cg23655615	6	93286401	-	1
cg09143673	17	27524439	-	1
cg26223654	8	86592437	-	1
cg19656282	6	84843316	-	1
cg00497554	1	95165808	-	1
cg24631970	14	64610003	-	1
cg16560077	16	4198464	-	1
cg09291131	12	111944519	-	1
cg15792338	7	38048891	-	1
cg05675373	3	109722128	-	1
cg19495969	9	35570606	-	1
cg21737675	3	122284812	-	1
cg22894910	4	117352046	-	1
cg10122865	11	22392995	-	1
cg01337429	17	24862145	-	1
cg14940308	6	87001555	-	1
cg23189410	9	92838669	-	1
cg16837525	16	96175933	-	1
cg10242372	2	94422282	-	1
cg19450145	17	6628216	-	1
cg13366219	11	118291301	-	1
cg18411550	10	26701255	-	1
cg25073998	17	89551842	-	1
cg26704087	17	46076204	-	1
cg14160518	2	171375088	-	1
cg27470303	2	18242835	-	1
cg03620623	7	46661530	-	1
cg13723766	X	36274394	-	1
cg11113644	19	36977963	-	1
cg08112534	4	117196739	-	1
cg22280167	9	46631094	-	1
cg18941893	4	44789856	-	1
cg21122147	8	110660985	-	1
cg00053010	11	98501219	-	1
cg04722914	1	95165815	-	1
cg24268531	3	89782597	-	1
cg15107038	9	70419228	-	1
cg12946524	3	28311023	-	1
cg00875200	13	21634732	-	1
cg05866836	X	143034443	-	1
cg11594731	9	112446302	-	1
cg07929575	3	106092043	-	1
cg26506779	2	183942814	-	1
cg25942789	1	94735996	-	1
cg01393939	3	147066031	-	1
cg16066237	16	94285347	-	1
cg23670599	9	70419272	-	1
cg06011292	11	69892552	-	1
cg21511365	14	65593276	-	1
cg21813473	2	163646721	-	1
cg25370753	1	157356403	-	1
cg12070724	1	134849658	-	1
cg14875449	14	7934562	-	1
cg24170085	14	31625253	-	1
cg18635552	13	73620982	-	1
cg10870443	13	64891714	-	1
cg26220594	4	142399530	-	1
cg20174699	15	101040333	-	1
cg08373003	13	56918389	-	1
cg02813877	5	125538228	-	1
cg18308527	9	115690635	-	1
cg07229938	7	134749062	-	1
cg16492707	16	76902184	-	1
cg18772588	2	183807835	-	1
cg07691152	10	89037073	-	1
cg13800209	2	117876206	-	1
cg13905264	2	30922106	-	1
cg26518327	8	71577238	-	1
cg14929266	8	13293299	-	1
cg24024056	19	45472730	-	1
cg21477170	5	35817327	-	1
cg00993191	4	152656136	-	1
cg08770580	16	21071195	-	1
cg07702255	2	93628858	-	1
cg13208031	14	71142606	-	1
cg26331160	4	158130407	-	1
cg21880624	16	97334937	-	1
cg17613214	15	86971851	-	1
cg10857489	8	107879293	-	1
cg25306611	3	155946440	-	1
cg05344430	5	150012786	-	1
cg11473189	9	46822649	-	1
cg01060026	6	118138324	-	1
cg09706512	16	65979444	-	1
cg15621682	14	55987252	-	1
cg26310240	2	155153874	-	1
cg07975032	4	120176634	-	1
cg25952029	11	118369522	-	1
cg14978172	5	142623166	-	1
cg22595230	2	133251956	-	1
cg25315148	10	129669283	-	1
cg05839636	18	35638116	-	1
cg00600786	14	24947301	-	1
cg04584009	10	81902960	-	1
cg23849781	9	62425813	-	1
cg16423747	11	4879104	-	1
cg19248367	19	4243375	-	1
cg07130520	3	148657630	-	1
cg01485790	5	127499077	-	1
cg19402405	10	68659367	-	1
cg14494468	12	57779581	-	1
cg01460805	14	71142905	-	1
cg06704122	1	122954461	-	1
cg19741945	9	116355148	-	1
cg24046927	3	147075843	-	1
cg21050240	7	28412273	-	1
cg05923197	14	46982332	-	1
cg17852594	4	119204138	-	1
cg04191530	15	75733632	-	1
cg16678545	8	126507200	-	1
cg24141991	9	44972835	-	1
cg02854695	7	46342748	-	1
cg26046953	11	89849502	-	1
cg12474117	X	95235852	-	1
cg24488810	4	64751256	-	1
cg21690979	8	128728825	-	1
cg05119290	11	73704715	-	1
cg19642835	5	121967062	-	1
cg26663063	15	100231954	-	1
cg23475135	1	93015024	-	1
cg09928203	11	6528504	-	1
cg13603112	4	70088163	-	1
cg00994804	16	94283708	-	1
cg07598082	3	109738608	-	1
cg20088005	7	140565389	-	1
cg12963312	1	21510663	-	1
cg27352514	1	175566232	-	1
cg19173440	7	99767237	-	1
cg00215432	1	76317775	-	1
cg19697530	9	48420460	-	1
cg02390588	15	103987663	-	1
cg20903764	7	113109669	-	1
cg12823329	12	111924994	-	1
cg03416541	16	60628832	-	1
cg14839932	17	47922933	-	1
cg17807479	11	67678102	-	1
cg05507481	3	59598268	-	1
cg02565672	1	174467518	-	1
cg11887629	17	58023225	-	1
cg03385548	5	42719611	-	1
cg13983686	11	37363629	-	1
cg17713751	5	138959375	-	1
cg07961283	16	94285371	-	1
cg07746998	10	4633611	-	1
cg02066409	14	64609990	-	1
cg05931684	17	36890055	-	1
cg06926362	10	82847745	-	1
cg19677607	14	69170892	-	1
cg19369780	7	145403703	-	1
cg12137286	7	4881678	-	1
cg20340302	2	175596434	-	1
cg13024202	X	22421621	-	1
cg03465880	4	159137449	-	1
cg22306928	1	76317762	-	1
cg14657116	6	86369104	-	1
cg24932816	3	147075922	-	1
cg06617636	12	81756336	-	1
cg25887254	4	89809377	-	1
cg13703859	13	54154465	-	1
cg16048568	7	72636090	-	1
cg16973098	14	120223997	-	1
cg08329647	7	25971430	-	1
cg12035092	2	50334238	-	1
cg05085809	11	97925271	-	1
cg24473846	2	169398337	-	1
cg27207530	8	125009199	-	1
cg20094282	11	122149644	-	1
cg11880727	12	76750927	-	1
cg12550817	12	78433356	-	1
cg18324126	8	34157766	-	1
cg05931087	1	146560904	-	1
cg27375388	7	130171383	-	1
cg17626178	1	62865290	-	1
cg20649716	18	38093879	-	1
cg01640606	12	74601323	-	1
cg03527422	4	22923768	-	1
cg00366352	10	95260132	-	1
cg24037166	14	20677966	-	1
cg26745032	X	165644854	-	1
cg20830775	9	108547776	-	1
cg27039501	18	61766132	-	1
cg22639787	2	177001003	-	1
cg05537653	2	92324289	-	1
cg13999330	5	143182591	-	1
cg09632273	17	34887751	-	1
cg24838305	7	46806814	-	1
cg26476595	17	25102725	-	1
cg04788956	8	107632198	-	1
cg14584159	7	142656512	-	1
cg03312703	1	134545615	-	1
cg17741839	18	37730216	-	1
cg06680921	7	26641663	-	1
cg06266993	11	97925223	-	1
cg00267012	1	11652428	-	1
cg15913680	7	104185511	-	1
cg25645657	13	116804751	-	1
cg07082452	14	71145023	-	1
cg05449830	X	103574990	-	1
cg04605084	5	108816107	-	1
cg21855944	11	96590815	-	1
cg10414269	9	105639281	-	1
cg16602504	17	90100013	-	1
cg04419610	7	47596573	-	1
cg22369786	14	107486094	-	1
cg12077322	7	143285045	-	1
cg22321892	15	86286741	-	1
cg10206657	13	114110478	-	1
cg12284142	X	71914230	-	1
cg25751158	7	80985225	-	1
cg18496502	7	26340472	-	1
cg12972643	16	32261471	-	1
cg07562135	7	29929560	-	1
cg26140688	16	91954463	-	1
cg12514620	4	108908007	-	1
cg02574526	6	90048329	-	1
cg08979686	2	167485235	-	1
cg25977493	3	68384984	-	1
cg21333217	6	118101933	-	1
cg20973743	2	127806676	-	1
cg05835276	10	129629084	-	1
cg13732589	2	29275909	-	1
cg06816718	12	104462159	-	1
cg14455366	4	84125935	-	1
cg21451265	3	122284803	-	1
cg23209537	5	145496216	-	1
cg25027798	18	37691386	-	1
cg26010095	4	110848722	-	1
cg00586365	11	53721923	-	1
cg26777760	X	51446761	-	1
cg00502035	11	71154865	-	1
cg16876647	17	86176665	-	1
cg24032214	7	3668759	-	1
cg13327466	2	62962846	-	1
cg10438011	14	107489944	-	1
cg09599130	19	47148068	-	1
cg16004390	10	77530047	-	1
cg21939789	7	117196185	-	1
cg17913274	2	92375173	-	1
cg24368383	4	158936959	-	1
cg21944491	7	28402226	-	1
cg25365214	14	25834043	-	1
cg01320491	9	112103621	-	1
cg10711996	18	6610465	-	1
cg03586390	19	6529210	-	1
cg04400147	14	31413496	-	1
cg03181248	2	74364749	-	1
cg03588460	19	33311029	-	1
cg08992581	2	75818062	-	1
cg27168133	16	32261230	-	1
cg16387669	6	39347429	-	1
cg09244601	6	32654473	-	1
cg00569091	4	153852736	-	1
cg10088527	6	84828794	-	1
cg05808319	2	95700091	-	1
cg21860679	10	100950648	-	1
cg07015911	11	97940538	-	1
cg18301891	12	112491995	-	1
cg24770638	X	102732707	-	1
cg18684142	11	97914167	-	1
cg04798095	2	183135215	-	1
cg10438649	15	37242248	-	1
cg20276511	17	33119969	-	1
cg24442740	4	135677664	-	1
cg21164975	17	49258632	-	1
cg23546965	1	173744701	-	1
cg11381282	14	58029521	-	1
cg16000599	16	19253730	-	1
cg06724588	8	90729904	-	1
cg27016990	15	67414158	-	1
cg13562841	11	119669750	-	1
cg27424226	15	80390142	-	1
cg02675502	1	75803712	-	1
cg05884032	18	82360231	-	1
cg27051937	17	27657135	-	1
cg07974531	11	76537266	-	1
cg16490096	4	125509719	-	1
cg07281948	10	129645887	-	1
cg20003050	11	27395589	-	1
cg13385521	11	81402872	-	1
cg12869958	19	4354436	-	1
cg09362543	4	110024677	-	1
cg06350203	11	84865502	-	1
cg02697246	5	122032797	-	1
cg21503799	8	95702808	-	1
cg00381697	7	16948912	-	1
cg00682458	17	47922730	-	1
cg04224864	1	159006860	-	1
cg07791997	7	103091342	-	1
cg02991338	12	50540269	-	1
cg03568975	7	80985660	-	1
cg19504123	11	79582541	-	1
cg01986502	3	42416087	-	1
cg17681516	17	86056198	-	1
cg13269449	2	34791211	-	1
cg08023020	17	25328188	-	1
cg13875012	4	151384553	-	1
cg09213403	7	130495208	-	1
cg07910050	17	36887542	-	1
cg14341953	4	42624671	-	1
cg04916660	16	33240605	-	1
cg20133326	19	4652109	-	1
cg03775871	17	47390038	-	1
cg06008912	1	51972660	-	1
cg26106778	17	36080948	-	1
cg14558639	7	32126600	-	1
cg21582570	3	106963445	-	1
cg04477010	8	26339213	-	1
cg05156850	6	72831811	-	1
cg19928597	5	137549999	-	1
cg02183231	17	45132714	-	1
cg13874817	9	98576178	-	1
cg25924096	4	22102275	-	1
cg25338254	13	45622663	-	1
cg11017382	13	105521208	-	1
cg22071344	17	90099988	-	1
cg15721666	5	119207238	-	1
cg24842967	3	90268133	-	1
cg07233159	18	53438397	-	1
cg00946032	1	138000648	-	1
cg26375057	9	92835418	-	1
cg16096096	11	21627932	-	1
cg11814826	11	79928565	-	1
cg25650110	16	18602411	-	1
cg04657224	14	64609994	-	1
cg10569606	6	128969840	-	1
cg27437944	3	34760650	-	1
cg12802921	16	17339461	-	1
cg13716208	15	80790088	-	1
cg24902139	17	37806797	-	1
cg19926434	12	79837423	-	1
cg01708711	5	138481325	-	1
cg06380923	17	25112864	-	1
cg17926458	14	116993939	-	1
cg15599146	17	5558891	-	1
cg15714321	16	96176039	-	1
cg02603003	11	68268560	-	1
cg01316745	17	44714767	-	1
cg13837097	14	47484394	-	1
cg12329516	2	92700943	-	1
cg18395327	1	76875074	-	1
cg23955684	17	51649092	-	1
cg22787311	8	20200471	-	1
cg09570585	6	38959838	-	1
cg01353608	5	44685635	-	1
cg25923056	7	28242360	-	1
cg05898042	19	29196514	-	1
cg10322510	16	11628448	-	1
cg01956624	1	87612404	-	1
cg25664021	10	129653032	-	1
cg27411091	4	158284059	-	1
cg12026629	12	114977731	-	1
cg23582836	15	104575979	-	1
cg14219291	7	136065533	-	1
cg02495413	11	117983456	-	1
cg06210197	14	69171900	-	1
cg16426221	4	35260399	-	1
cg00299737	8	89462736	-	1
cg05029822	7	146789386	-	1
cg16113298	2	107315504	-	1
cg04028315	12	121008718	-	1
cg26717995	14	22133854	-	1
cg13876222	2	26806398	-	1
cg21384883	X	6753894	-	1
cg12803572	11	90370264	-	1
cg00879184	2	18242811	-	1
cg24222746	2	49660215	-	1
cg07843568	10	81505144	-	1
cg23167035	18	36573752	-	1
cg21322241	18	83945141	-	1
cg26332175	X	138564916	-	1
cg04105760	2	74364801	-	1
cg10329345	4	119639062	-	1
cg14693555	8	89149709	-	1
cg21035356	12	85167120	-	1
cg09211893	12	110614746	-	1
cg22068068	10	110166993	-	1
cg23224511	10	82832447	-	1
cg24365088	6	115903930	-	1
cg09049672	11	44627370	-	1
cg27600205	3	46328194	-	1
cg12894709	18	37007929	-	1
cg04287931	5	98925064	-	1
cg09033783	X	73478339	-	1
cg14007067	18	82360047	-	1
cg25561581	15	86287686	-	1
cg05503916	11	119248053	-	1
cg09440095	8	68050151	-	1
cg06554744	11	61804697	-	1
cg12520549	2	62722988	-	1
cg17318297	13	107269437	-	1
cg15786972	19	4319255	-	1
cg11755867	8	108880325	-	1
cg19877581	10	125236511	-	1
cg11424597	4	119887118	-	1
cg05784108	5	121967040	-	1
cg23276047	19	56676930	-	1
cg23555471	5	123029928	-	1
cg04185893	3	122284817	-	1
cg14628071	2	26240403	-	1
cg26139303	13	96927497	-	1
cg05694921	4	134448206	-	1
cg09910967	10	18109552	-	1
cg09649347	19	58078751	-	1
cg19127360	1	95030870	-	1
cg01382474	9	98185100	-	1
cg06784429	12	115636536	-	1
cg04054593	9	44096537	-	1
cg04334417	2	107036084	-	1
cg00970737	8	85550264	-	1
cg04719435	9	44062437	-	1
cg13212283	10	129616688	-	1
cg05359376	11	78988804	-	1
cg24899767	11	117674832	-	1
cg26225025	3	132164719	-	1
cg17880859	X	165764428	-	1
cg15339058	4	8839064	-	1
cg23197945	19	44783611	-	1
cg05240381	7	147171951	-	1
cg17964510	2	74364773	-	1
cg08756778	13	116804777	-	1
cg08979194	19	42660737	-	1
cg23535950	19	42315687	-	1
cg15835988	7	123685530	-	1
cg02196694	4	7108840	-	1
cg00400832	6	6930272	-	1
cg00019841	18	75239754	-	1
cg01940181	4	157771822	-	1
cg17286258	1	56155624	-	1
cg18079845	6	86369760	-	1
cg07532542	6	101470908	-	1
cg12530191	9	123865040	-	1
cg24813704	17	36268177	-	1
cg06690459	16	44368246	-	1
cg05208399	17	25565910	-	1
cg25720804	11	33865747	-	1
cg01251131	X	171778407	-	1
cg14207210	11	88847178	-	1
cg07871947	2	167542543	-	1
cg10906729	11	97914171	-	1
cg12009516	7	20224125	-	1
cg20246315	17	37820678	-	1
cg00371107	4	136395600	-	1
cg27297626	12	5261720	-	1
cg02641990	4	104732274	-	1
cg08102602	6	127233164	-	1
cg02790620	4	155378242	-	1
cg13270464	1	76591324	-	1
cg07211472	5	144886314	-	1
cg21683774	4	89808411	-	1
cg03754195	X	38014576	-	1
cg17636077	11	108893525	-	1
cg23429746	X	102070748	-	1
cg04325880	18	36917393	-	1
cg11737742	3	109722284	-	1
cg24039816	7	46062613	-	1
cg16349206	19	9086606	-	1
cg27133880	19	5652347	-	1
cg03780927	9	45370243	-	1
cg25987077	2	155664774	-	1
cg27185063	10	124835429	-	1
cg15894722	15	104674044	-	1
cg22926029	11	80096493	-	1
cg01651570	12	114060837	-	1
cg24487027	19	36979135	-	1
cg01353065	8	107544652	-	1
cg26764972	X	102732697	-	1
cg01805347	4	126271852	-	1
cg15172734	14	26719938	-	1
cg19642230	7	4734677	-	1
cg18815943	4	117214107	-	1
cg18892424	7	139923494	-	1
cg00118719	12	60511992	-	1
cg01678084	9	65076036	-	1
cg14754787	11	85980509	-	1
cg04375213	6	121372645	-	1
cg16865446	2	107325671	-	1
cg06177522	2	39302907	-	1
cg27529944	15	77906544	-	1
cg16002305	12	108648564	-	1
cg04813639	9	91341042	-	1
cg24094374	12	93473169	-	1
cg03498913	2	71610684	-	1
cg25317585	14	126264431	-	1
cg18503615	12	87191224	-	1
cg20120430	14	21641923	-	1
cg26616078	6	38670639	-	1
cg00304629	11	20284028	-	1
cg21472783	12	77960076	-	1
cg26112893	4	153727153	-	1
cg22569836	2	122588935	-	1
cg06785624	15	77471499	-	1
cg14460003	2	155958251	-	1
cg00243547	18	8028683	-	1
cg06681566	9	104732920	-	1
cg15965006	17	36829531	-	1
cg06734027	X	48332824	-	1
cg10101470	5	107813521	-	1
cg00015930	4	118289925	-	1
cg02325951	12	101420058	-	1
cg02231404	2	184589402	-	1
cg00478198	X	5988320	-	1
cg16805117	13	21676907	-	1
cg19240678	9	29242343	-	1
cg00940287	X	61700459	-	1
cg06274671	8	90729696	-	1
cg06499652	7	116215425	-	1
cg15243024	5	31986126	-	1
cg13250388	15	81383983	-	1
cg02344911	15	104629938	-	1
cg09236176	11	120476480	-	1
cg00417421	2	172249714	-	1
cg05977669	6	53040173	-	1
cg03604796	6	35391942	-	1
cg06871798	4	132618098	-	1
cg01863808	14	55986873	-	1
cg13739279	17	68185334	-	1
cg15316716	14	71844294	-	1
cg20276947	11	122752437	-	1
cg26059153	2	142573829	-	1
cg04398451	11	61554711	-	1
cg26870093	8	125616777	-	1
cg24428002	11	71458653	-	1
cg15149866	15	38953762	-	1
cg09219451	6	53039219	-	1
cg09442458	3	9459511	-	1
cg03740978	18	15476161	-	1
cg04253816	11	71109045	-	1
cg23499194	10	82858778	-	1
cg22871947	14	32938438	-	1
cg09125402	15	78041005	-	1
cg16555755	2	105320590	-	1
cg10095226	1	138354000	-	1
cg10428279	2	128636678	-	1
cg05336094	4	127187254	-	1
cg10550166	2	114035891	-	1
cg22376822	9	49565023	-	1
cg19149410	11	96227130	-	1
cg07206010	X	73451175	-	1
cg16136038	15	100877392	-	1
cg06296107	19	42698969	-	1
cg12875775	19	6539192	-	1
cg12773325	7	145997286	-	1
cg07590839	1	88791373	-	1
cg08376191	3	70568067	-	1
cg15480114	17	36897552	-	1
cg27193021	7	117049240	-	1
cg03127034	17	49263646	-	1
cg22839729	11	89566846	-	1
cg15511625	6	115903966	-	1
cg16447652	11	90814802	-	1
cg14839351	18	26347136	-	1
cg20724004	5	31635736	-	1
cg13818726	7	86332529	-	1
cg09526712	17	25913814	-	1
cg12614029	7	145997290	-	1
cg04813781	1	88791349	-	1
cg06981817	18	70763796	-	1
cg17160984	7	140568495	-	1
cg12339424	17	76177012	-	1
cg23428507	3	155166045	-	1
cg02433018	3	151917150	-	1
cg26502263	5	67920024	-	1
cg08825223	14	25894943	-	1
cg22198907	11	51097860	-	1
cg16020249	4	135649720	-	1
cg00661399	17	36706412	-	1
cg00063649	9	64472113	-	1
cg14036868	17	81835961	-	1
cg01966335	13	56920776	-	1
cg07380496	13	101669811	-	1
cg24922817	7	25928127	-	1
cg09288658	2	73363024	-	1
cg20623036	7	17530278	-	1
cg03515557	15	49643644	-	1
cg02565068	17	7119736	-	1
cg06291428	2	85880283	-	1
cg08163785	5	112658932	-	1
cg19210770	1	76875056	-	1
cg03056854	4	141748535	-	1
cg15142246	8	27651802	-	1
cg25860425	19	6288822	-	1
cg10530883	13	73624589	-	1
cg06348377	15	81659943	-	1
cg04946721	11	108164159	-	1
cg08089301	11	97940557	-	1
cg09818502	15	68319084	-	1
cg19194595	X	19398434	-	1
cg12560877	9	31555839	-	1
cg05525812	2	75857220	-	1
cg05067991	5	125386665	-	1
cg01354921	15	101040343	-	1
cg06508445	18	53438160	-	1
cg25896944	X	158202751	-	1
cg05743982	11	77126672	-	1
cg07775855	12	82168079	-	1
cg21639988	11	122522355	-	1
cg04548513	18	38766054	-	1
cg08743881	11	80096476	-	1
cg02195366	X	171778378	-	1
cg15785868	5	118331859	-	1
cg12534150	18	34944320	-	1
cg15449899	4	125509709	-	1
cg16528022	12	78417259	-	1
cg02567756	9	101150004	-	1
cg13834146	9	57630046	-	1
cg05222995	5	115836302	-	1
cg15592945	1	184016472	-	1
cg17830061	18	59084636	-	1
cg04553410	5	26644178	-	1
cg09754110	4	152166310	-	1
cg24377657	2	111406230	-	1
cg16510127	3	90301316	-	1
cg21229135	12	85228229	-	1
cg26687844	6	17523562	-	1
cg27441689	2	121322497	-	1
cg14974749	6	52997098	-	1
cg08384999	X	10900423	-	1
cg07573727	12	86262713	-	1
cg17159093	1	58931539	-	1
cg08991457	8	27651776	-	1
cg17087331	7	132430451	-	1
cg12521678	X	73939068	-	1
cg03327386	17	68255902	-	1
cg01506399	11	95801591	-	1
cg21781916	5	125386464	-	1
cg17831269	4	155617493	-	1
cg20826416	17	34988461	-	1
cg16764494	9	46307349	-	1
cg25333258	11	6112680	-	1
cg15257930	X	171778409	-	1
cg04881720	2	184590011	-	1
cg12704708	X	6189461	-	1
cg25691834	5	137613078	-	1
cg00706674	6	102790239	-	1
cg14945867	14	47387260	-	1
cg09848218	12	115155578	-	1
cg26834624	5	145978183	-	1
cg18058532	2	107315523	-	1
cg06359703	4	122662363	-	1
cg27343663	11	121915117	-	1
cg21333147	2	171504076	-	1
cg03846926	2	18226285	-	1
cg22488975	1	154691275	-	1
cg02172150	5	133813814	-	1
cg11460331	17	82676923	-	1
cg02313829	7	102177531	-	1
cg02985724	1	175832255	-	1
cg24360733	13	116804794	-	1
cg13361007	1	44968863	-	1
cg06179749	4	131341141	-	1
cg23025893	16	20388171	-	1
cg03505148	10	129175030	-	1
cg19142026	6	52986051	-	1
cg09366730	5	35017046	-	1
cg06316695	17	36079806	-	1
cg09249800	4	155517174	-	1
cg05643303	15	104629550	-	1
cg20138711	14	27534621	-	1
cg23888281	4	119324737	-	1
cg14457439	7	113109671	-	1
cg07758077	3	91174759	-	1
cg20710888	4	35602594	-	1
cg06584112	8	118781590	-	1
cg12086936	2	107315354	-	1
cg16652621	4	135948347	-	1
cg13406423	15	45166912	-	1
cg24330922	17	35720120	-	1
cg10832012	5	26708425	-	1
cg10491652	3	90297201	-	1
cg13544847	14	71142741	-	1
cg05640558	5	137232200	-	1
cg07143083	5	133813667	-	1
cg09596958	10	129174270	-	1
cg25149069	8	128043212	-	1
cg03578331	2	61860862	-	1
cg12244464	15	80239170	-	1
cg18459189	2	115961337	-	1
cg02974928	1	157687841	-	1
cg02197303	5	35701891	-	1
cg24203851	10	40998039	-	1
cg10192893	5	68401289	-	1
cg18958339	9	31990139	-	1
cg08599635	8	116765696	-	1
cg01585322	10	118530677	-	1
cg12843022	2	93835921	-	1
cg02036832	17	25112857	-	1
cg26875450	3	97724357	-	1
cg13834844	19	45472494	-	1
cg02451362	11	122558263	-	1
cg08602305	19	33310943	-	1
cg19092105	7	83509639	-	1
cg16590151	9	89832967	-	1
cg27049517	7	30251969	-	1
cg01697719	16	18955503	-	1
cg25034117	11	109508419	-	1
cg11859641	14	71511225	-	1
cg24552876	X	74347676	-	1
cg08941714	15	100528413	-	1
cg13872831	9	109218959	-	1
cg19406975	11	59373083	-	1
cg12137402	X	101273812	-	1
cg23508333	16	94285385	-	1
cg02611097	13	85391223	-	1
cg17843418	11	121064951	-	1
cg03056321	X	103393172	-	1
cg11757357	7	140564796	-	1
cg14539516	X	48052336	-	1
cg03053914	1	164075511	-	1
cg22896493	3	109860768	-	1
cg11407741	2	9919269	-	1
cg06674527	9	66491688	-	1
cg15588177	4	159107039	-	1
cg00799121	11	51527459	-	1
cg18006085	11	96227127	-	1
cg09247981	19	47975788	-	1
cg05180847	18	36549059	-	1
cg20650693	11	97679169	-	1
cg19745637	4	102719313	-	1
cg07169368	13	96340376	-	1
cg06291328	11	80658507	-	1
cg03902214	12	77959023	-	1
cg20434586	17	47826853	-	1
cg15784006	5	145945321	-	1
cg02707552	7	46883992	-	1
cg15396686	5	36187804	-	1
cg10126715	4	128030351	-	1
cg00824109	6	127412266	-	1
cg13635262	14	34581361	-	1
cg08186362	2	183012923	-	1
cg11326968	10	71588822	-	1
cg08502239	11	68880673	-	1
cg21834061	17	38172868	-	1
cg15932738	6	127233175	-	1
cg06324983	3	107929301	-	1
cg20585869	14	69170829	-	1
cg22644163	5	139940814	-	1
cg04768697	10	79998549	-	1
cg01180479	19	5738444	-	1
cg14906304	2	73561526	-	1
cg02147028	11	103683588	-	1
cg24008929	17	36174913	-	1
cg04170451	18	8028689	-	1
cg00226545	8	93509802	-	1
cg21487830	11	95801727	-	1
cg10774155	5	132426429	-	1
cg20116491	11	117250678	-	1
cg13934266	9	76815337	-	1
cg08304084	8	90715523	-	1
cg11558850	19	43109839	-	1
cg11358565	4	112243416	-	1
cg09508496	7	30146151	-	1
cg20357628	2	181031943	-	1
cg26573797	8	110751450	-	1
cg07101782	9	112996824	-	1
cg17386710	5	133953565	-	1
cg14525473	5	33985761	-	1
cg03632832	15	104103414	-	1
cg11364468	5	139614191	-	1
cg25924583	11	86822267	-	1
cg01451391	11	91912599	-	1
cg22783100	2	33108319	-	1
cg02517134	16	64980605	-	1
cg22204479	2	149335969	-	1
cg17978996	10	44158934	-	1
cg00198102	3	98769026	-	1
cg20362529	5	35842687	-	1
cg05191700	18	35480948	-	1
cg19332710	2	166480494	-	1
cg07659240	X	71402207	-	1
cg15208573	17	47092437	-	1
cg13612083	10	29528942	-	1
cg14859047	9	103971602	-	1
cg27240008	18	83945145	-	1
cg10723146	12	78303302	-	1
cg17243637	4	119833241	-	1
cg14418275	19	4969306	-	1
cg08018585	14	76577135	-	1
cg13802316	7	147815413	-	1
cg18584265	10	79834263	-	1
cg12030788	6	29820916	-	1
cg05390437	11	123288967	-	1
cg14871385	16	18602382	-	1
cg14639847	15	104616821	-	1
cg21200656	2	149335810	-	1
cg03167339	5	142387695	-	1
cg03001463	1	58121962	-	1
cg00010954	8	93776067	-	1
cg06804312	16	29335099	-	1
cg11667020	2	149335783	-	1
cg06699461	7	140492542	-	1
cg12500891	2	86147609	-	1
cg13766489	2	30631593	-	1
cg12963084	4	142527162	-	1
cg10207277	15	49642776	-	1
cg05232576	2	132395977	-	1
cg25652824	18	62083953	-	1
cg00629088	11	101687892	-	1
cg21196659	19	4779803	-	1
cg00005306	7	130665232	-	1
cg23015696	16	26660212	-	1
cg21638108	8	71548527	-	1
cg14884238	11	71948388	-	1
cg23983671	18	82344845	-	1
cg05353133	8	126014058	-	1
cg27016163	2	75791854	-	1
cg03627705	11	4768977	-	1
cg05264760	7	46806431	-	1
cg04985273	8	108494336	-	1
cg04576568	1	76873814	-	1
cg05169951	17	24381186	-	1
cg14310499	X	53066541	-	1
cg09010067	11	81903495	-	1
cg08269394	4	151257382	-	1
cg18705909	18	38477777	-	1
cg11839979	X	145193063	-	1
cg22604316	4	118253999	-	1
cg27518993	9	108021835	-	1
cg00781875	3	90100380	-	1
cg11018357	11	70578935	-	1
cg26369667	9	8157183	-	1
cg17487170	11	52266534	-	1
cg25967157	2	124595294	-	1
cg02075410	3	88294578	-	1
cg12340868	14	34581353	-	1
cg21538208	7	143333069	-	1
cg02847589	4	139720660	-	1
cg21302839	11	51118814	-	1
cg01386294	11	60017903	-	1
cg20664636	11	76511000	-	1
cg12273770	7	91968019	-	1
cg18844144	14	55530757	-	1
cg11338643	17	8596373	-	1
cg22913933	11	97904512	-	1
cg11054924	12	3328637	-	1
cg05822022	10	130808993	-	1
cg22120094	15	58714953	-	1
cg25953239	2	75816482	-	1
cg25019126	3	132165048	-	1
cg10100747	12	83831322	-	1
cg04456021	11	98645184	-	1
cg06690735	17	37207766	-	1
cg17853575	4	111221604	-	1
cg03306374	7	125395255	-	1
cg16844989	2	162899679	-	1
cg13567870	10	76759955	-	1
cg08802203	1	88791389	-	1
cg02742906	8	12610025	-	1
cg07044548	14	71604698	-	1
cg02014853	17	38022274	-	1
cg12245706	6	85926200	-	1
cg23449010	2	183938675	-	1
cg23950688	2	120744456	-	1
cg04072768	11	30886315	-	1
cg14658804	11	35800643	-	1
cg13768953	11	71244485	-	1
cg25832771	1	15062211	-	1
cg09568217	11	71050483	-	1
cg23319460	19	5935431	-	1
cg19547972	5	137341627	-	1
cg08406370	7	125394761	-	1
cg11523538	1	180678759	-	1
cg11255394	15	104560515	-	1
cg04148091	8	119211176	-	1
cg04101060	13	56916389	-	1
cg07802900	11	122711292	-	1
cg02980631	17	4968922	-	1
cg03717570	11	117509858	-	1
cg24151352	13	32298674	-	1
cg04530992	2	72419872	-	1
cg26639039	2	167542559	-	1
cg07608565	7	4515113	-	1
cg20086579	9	22631419	-	1
cg22466171	3	141288239	-	1
cg11859541	8	27651793	-	1
cg06127256	8	110550615	-	1
cg17158618	10	122979206	-	1
cg20014819	11	115482068	-	1
cg04807900	1	130207928	-	1
cg24664570	2	60499999	-	1
cg24829313	19	7320304	-	1
cg21245132	2	26798231	-	1
cg18469550	8	73035804	-	1
cg03037150	15	104629553	-	1
cg19401340	11	88847176	-	1
cg19589652	7	4973392	-	1
cg11301556	2	167542545	-	1
cg04937080	4	105600151	-	1
cg18425696	12	74664200	-	1
cg04685880	7	4961689	-	1
cg22614239	9	92857780	-	1
cg20608783	4	132605263	-	1
cg17553300	14	28726543	-	1
cg06524757	14	99674385	-	1
cg05882782	19	9042008	-	1
cg19593285	2	157039421	-	1
cg27432847	3	130229434	-	1
cg16836056	3	42415981	-	1
cg00329154	7	140565351	-	1
cg16095795	1	76903646	-	1
cg03143742	16	18159819	-	1
cg09503194	15	83235326	-	1
cg19788831	15	97186851	-	1
cg08813197	8	110749507	-	1
cg05279076	15	38953771	-	1
cg02466008	15	28221346	-	1
cg03402994	5	110811434	-	1
cg24599205	3	109722298	-	1
cg07648749	12	57936832	-	1
cg17427639	4	141147760	-	1
cg23877401	5	125385345	-	1
cg27188115	8	95742925	-	1
cg15007959	7	46278424	-	1
cg13355248	11	121457974	-	1
cg19226007	11	104659434	-	1
cg11229533	17	82896027	-	1
cg23398076	11	19358572	-	1
cg26930643	4	116691252	-	1
cg23946286	5	141913880	-	1
cg04591732	11	122196740	-	1
cg16557308	4	111221597	-	1
cg25610245	12	67740389	-	1
cg00744351	11	71841548	-	1
cg22361816	17	36112375	-	1
cg16956543	15	86286739	-	1
cg13244241	19	45544108	-	1
cg14508643	3	89664900	-	1
cg18432864	9	46894910	-	1
cg06632207	15	104309139	-	1
cg14048780	13	52602471	-	1
cg03027977	6	38959630	-	1
cg06644124	1	139171363	-	1
cg00014203	11	70610645	-	1
cg17921464	10	129174261	-	1
cg20548934	1	176738454	-	1
cg08709073	13	107269525	-	1
cg08478074	3	109860766	-	1
cg23178322	11	70847244	-	1
cg02886837	11	53721930	-	1
cg11186981	X	71914252	-	1
cg25474442	15	77218759	-	1
cg19767580	8	90382152	-	1
cg10081138	11	70777079	-	1
cg04387175	8	124421831	-	1
cg26362079	14	70858006	-	1
cg13513622	6	121681024	-	1
cg09928813	7	130765652	-	1
cg23840860	1	95442634	-	1
cg22602002	3	118707516	-	1
cg25249207	7	5075727	-	1
cg13944175	17	18243118	-	1
cg24715260	11	122751969	-	1
cg09945103	11	72250346	-	1
[truncated: 17,376 more rows]
