# Supplementary material for: Usability of human Infinium MethylationEPIC BeadChip for mouse DNA methylation studies
Source: BMC Bioinformatics. 2017 Nov 15;18:486. doi: 10.1186/s12859-017-1870-y (PMC5688710; doi:10.1186/s12859-017-1870-y)
Supplement: Supplementary file 29 — SPRET_EiJ_EPIC. (XLS 1806 kb) [file 12859_2017_1870_MOESM29_ESM.xls]

## Sheet: Mapinfo_19294
	CHR	Mapinfo	Strand	Infinium_Design_Type
cg01675618	3	91741397	-	1
cg08193650	17	86764760	-	1
cg11413800	8	87022210	-	1
cg22914934	7	101950230	-	1
cg06523030	15	49896309	-	1
cg25928603	1	58891799	-	1
cg04836978	X	106580694	-	1
cg04645063	17	24508067	-	1
cg05351940	1	76512424	-	1
cg00811777	17	36076577	-	1
cg22441074	11	76363483	-	1
cg16546279	11	104393585	-	1
cg09628838	11	84035588	-	1
cg13977827	4	84567971	-	1
cg27289462	12	106091133	-	1
cg13352750	6	53290629	-	1
cg08877293	19	5502262	-	1
cg17991604	9	96988458	-	1
cg08611470	19	47890325	-	1
cg24540710	11	96869018	-	1
cg08169020	12	82386538	-	1
cg05524529	11	44364202	-	1
cg23740135	17	49591445	-	1
cg22342925	15	77750144	-	1
cg19504702	11	59045142	-	1
cg11686940	7	66182501	-	1
cg06559364	17	27963147	-	1
cg08125081	4	154725754	-	1
cg25729807	15	101442155	-	1
cg19645734	15	101556678	-	1
cg15862271	5	115339287	-	1
cg14282180	17	90301965	-	1
cg10115987	1	77732107	-	1
cg17801860	9	104931549	-	1
cg00774458	17	37149758	-	1
cg06837355	8	127454011	-	1
cg16984619	7	109242691	-	1
cg04361145	2	35999609	-	1
cg19622078	4	136154050	-	1
cg14036303	6	93167063	-	1
cg14592406	5	118271697	-	1
cg03407756	16	45290096	-	1
cg05372365	6	85560082	-	1
cg11466301	8	110074222	-	1
cg22232120	18	8000270	-	1
cg24033330	2	164204301	-	1
cg06147822	2	178824659	-	1
cg22696982	2	76822665	-	1
cg05792022	3	53996507	-	1
cg22218911	3	93039429	-	1
cg06220235	16	11077753	-	1
cg18050295	6	93275544	-	1
cg00613914	10	61891619	-	1
cg20882208	3	42942365	-	1
cg25745773	2	159128674	-	1
cg25926008	10	42277944	-	1
cg26978172	17	36296524	-	1
cg18875435	17	33224628	-	1
cg12975464	3	53829232	-	1
cg07310671	8	122984781	-	1
cg00564759	7	130915019	-	1
cg25416230	6	48877617	-	1
cg10093679	19	5666193	-	1
cg08292112	5	67173948	-	1
cg20168230	4	128665465	-	1
cg19482025	9	33552609	-	1
cg03778388	10	110777309	-	1
cg27595582	7	93570107	-	1
cg26543180	6	128211421	-	1
cg06263372	18	26216932	-	1
cg11667683	5	9406792	-	1
cg03481131	4	65018529	-	1
cg24219929	9	71162145	-	1
cg00049718	3	106032742	-	1
cg11050601	13	71180940	-	1
cg02647941	9	93747167	-	1
cg04468543	13	96901703	-	1
cg10503284	14	55306173	-	1
cg12526346	6	141013091	-	1
cg14177917	1	37458553	-	1
cg24843246	8	3531313	-	1
cg17069313	8	48299901	-	1
cg13175861	2	74639217	-	1
cg26504197	13	75654827	-	1
cg24720192	17	82190042	-	1
cg04739647	2	76378167	-	1
cg09012513	8	34845620	-	1
cg27605355	11	118963240	-	1
cg10496350	12	84092875	-	1
cg09258813	8	27924912	-	1
cg21837669	10	89230779	-	1
cg08409804	5	126046553	-	1
cg08730747	16	4791885	-	1
cg24594830	10	113403037	-	1
cg17708456	3	31531714	-	1
cg01496648	8	107771831	-	1
cg06980387	13	85719411	-	1
cg00437048	13	6439619	-	1
cg13160221	14	71017090	-	1
cg06887159	2	94299120	-	1
cg07771338	16	19101823	-	1
cg18082337	9	93760535	-	1
cg16805150	5	147074345	-	1
cg12111170	14	13018544	-	1
cg21825840	19	5168193	-	1
cg10144604	2	178823461	-	1
cg11528849	2	81220769	-	1
cg13678470	1	25611746	-	1
cg03341723	17	35205030	-	1
cg10037448	14	19081798	-	1
cg23479730	12	110847964	-	1
cg04346261	17	82975208	-	1
cg01420426	4	123274689	-	1
cg05167251	2	76378170	-	1
cg23063716	9	58732780	-	1
cg11869721	7	124829996	-	1
cg15561583	11	22392648	-	1
cg08683012	7	100163614	-	1
cg03527353	2	108087359	-	1
cg12977696	11	77278191	-	1
cg07359369	2	121383282	-	1
cg02624737	15	78065954	-	1
cg04313601	7	114257755	-	1
cg19109729	8	124400912	-	1
cg09515097	16	4739231	-	1
cg12646972	1	139881564	-	1
cg22777520	17	36255122	-	1
cg13462935	3	91726929	-	1
cg26717983	1	23781940	-	1
cg19667082	15	91705215	-	1
cg04678743	6	31484972	-	1
cg10814176	11	100810150	-	1
cg04882273	8	101731230	-	1
cg02346313	3	53829238	-	1
cg25916282	2	76414508	-	1
cg04085768	3	131394573	-	1
cg14044874	6	94388632	-	1
cg15088000	7	28578194	-	1
cg25623174	10	82293445	-	1
cg21411075	2	129590844	-	1
cg16745091	1	122119012	-	1
cg03831465	2	105953134	-	1
cg17215497	2	26231312	-	1
cg05835545	X	112208982	-	1
cg06090630	17	24761598	-	1
cg09556632	4	124014971	-	1
cg12308391	9	51039896	-	1
cg11994584	X	96655348	-	1
cg05291069	7	136621347	-	1
cg01044722	11	70097689	-	1
cg05492845	19	7054252	-	1
cg21046967	11	100300569	-	1
cg17733353	2	28109421	-	1
cg03312572	12	36299286	-	1
cg27196194	10	83125069	-	1
cg24799921	14	21286752	-	1
cg22253255	11	70835172	-	1
cg24761507	11	86216345	-	1
cg09395572	19	42976972	-	1
cg03653137	17	35107766	-	1
cg10479082	6	54893795	-	1
cg03451670	1	92153819	-	1
cg24700222	3	149377652	-	1
cg20074371	9	118142427	-	1
cg16810054	2	159158386	-	1
cg27566289	11	96994785	-	1
cg01988539	13	93719570	-	1
cg07024996	5	31794066	-	1
cg27294054	7	4794467	-	1
cg10024000	11	80960552	-	1
cg11651961	11	31420006	-	1
cg26456022	15	8678591	-	1
cg14127398	4	33026928	-	1
cg04118306	14	68562518	-	1
cg07817883	4	132967052	-	1
cg05223760	X	7595174	-	1
cg05661612	X	39408950	-	1
cg17021559	14	19981574	-	1
cg01546568	6	80293358	-	1
cg13053914	5	139088897	-	1
cg11837181	4	158915369	-	1
cg22095507	8	37547724	-	1
cg10268491	6	111551389	-	1
cg21551704	13	94124294	-	1
cg05971891	1	45074061	-	1
cg08224646	8	107766557	-	1
cg02257300	7	20079809	-	1
cg14544505	18	69193402	-	1
cg22014887	5	35473703	-	1
cg15316734	6	128448093	-	1
cg10092265	11	71267058	-	1
cg01641792	9	21957363	-	1
cg17036062	X	96840881	-	1
cg25291396	2	34422894	-	1
cg10906284	10	125455383	-	1
cg24435866	3	91970809	-	1
cg02952918	5	119060466	-	1
cg17864357	15	81108281	-	1
cg19186145	17	88219664	-	1
cg05299650	15	101409188	-	1
cg08248516	6	53260585	-	1
cg27093143	7	31476074	-	1
cg19443023	11	122292617	-	1
cg06640637	2	167408130	-	1
cg20448966	11	122878477	-	1
cg19591512	9	104931553	-	1
cg03421073	11	51464441	-	1
cg13873889	17	36382780	-	1
cg15585318	14	27917460	-	1
cg11157771	11	74737193	-	1
cg11360931	17	36395098	-	1
cg00522555	9	21986343	-	1
cg00751785	X	18579842	-	1
cg00783945	1	135907787	-	1
cg17734803	4	102083629	-	1
cg25315731	17	30296878	-	1
cg08911275	2	76348311	-	1
cg19742111	19	4790581	-	1
cg14006463	6	128211617	-	1
cg08499046	2	108095701	-	1
cg16718678	19	6484582	-	1
cg04214350	1	139693176	-	1
cg14379462	2	27605552	-	1
cg17452291	5	9406778	-	1
cg20139338	19	6914100	-	1
cg18080819	7	148534256	-	1
cg00441027	1	95456608	-	1
cg20109541	16	67547001	-	1
cg21039708	14	48555183	-	1
cg07665466	9	102179194	-	1
cg17816390	8	27672623	-	1
cg06892439	17	38257912	-	1
cg07094533	1	89728417	-	1
cg23203698	12	5137859	-	1
cg16688031	18	36813389	-	1
cg26348180	16	30859276	-	1
cg06462727	4	126125522	-	1
cg25333181	6	118986649	-	1
cg00107914	17	36397706	-	1
cg18397073	7	25914873	-	1
cg13011604	9	113461022	-	1
cg01721429	8	87651753	-	1
cg25947544	14	11794434	-	1
cg21824343	11	76987996	-	1
cg19940537	10	72943365	-	1
cg01342411	8	114298710	-	1
cg23235460	16	25068332	-	1
cg00680003	17	37299212	-	1
cg09527731	11	54666246	-	1
cg03794219	2	33075341	-	1
cg20919680	1	77769689	-	1
cg07940072	7	19704050	-	1
cg01464969	5	34650149	-	1
cg20046608	11	87548329	-	1
cg19148137	6	31809637	-	1
cg27131953	5	25079335	-	1
cg21865157	4	145076484	-	1
cg03960952	10	114139998	-	1
cg21996137	13	46711726	-	1
cg26860994	6	29027682	-	1
cg22961278	5	100783413	-	1
cg06652112	16	30860416	-	1
cg22901100	17	49446852	-	1
cg26164681	6	30301874	-	1
cg26957677	10	53738358	-	1
cg01108400	2	31138139	-	1
cg16029875	1	137049654	-	1
cg17876581	8	79472941	-	1
cg01439340	11	122636213	-	1
cg08180952	9	58732777	-	1
cg10653296	14	124204681	-	1
cg08178756	15	88016230	-	1
cg04674734	6	54892964	-	1
cg22105332	17	38351752	-	1
cg07579618	X	147362524	-	1
cg06716807	5	31813725	-	1
cg22835709	2	122208455	-	1
cg22127730	4	155390122	-	1
cg23446033	2	19233253	-	1
cg14591280	5	133833172	-	1
cg01525669	8	8822819	-	1
cg16519705	4	156603525	-	1
cg01279418	8	125856364	-	1
cg26224223	7	37988843	-	1
cg05728201	5	88963602	-	1
cg20772300	11	118464324	-	1
cg02128325	18	37123525	-	1
cg08368788	6	4905141	-	1
cg15135704	4	144962305	-	1
cg03848676	15	81539341	-	1
cg26324606	13	65174760	-	1
cg19592439	9	101473063	-	1
cg02058918	4	48164567	-	1
cg22740006	19	4657563	-	1
cg16677019	11	105934129	-	1
cg26360961	6	127749503	-	1
cg15169878	15	80654944	-	1
cg09658576	6	39628753	-	1
cg07979106	14	122414027	-	1
cg20917706	14	71231279	-	1
cg19158325	11	70260083	-	1
cg12001355	13	114354813	-	1
cg20468063	11	91084589	-	1
cg08422745	8	58841640	-	1
cg20115868	2	72439949	-	1
cg18072802	5	76940781	-	1
cg19447973	17	80870297	-	1
cg05270634	11	103536480	-	1
cg19356389	17	35205453	-	1
cg13176715	16	5395307	-	1
cg04927889	14	11308161	-	1
cg08128826	1	142820280	-	1
cg06070960	9	104931723	-	1
cg18665732	19	33607485	-	1
cg18142615	9	33551215	-	1
cg11531628	4	136334265	-	1
cg08127858	17	25547359	-	1
cg22694153	4	118932230	-	1
cg06036563	7	143236679	-	1
cg13264311	3	132929782	-	1
cg18918349	10	43584953	-	1
cg21639435	8	74353874	-	1
cg13242392	15	8552750	-	1
cg02185531	1	90274483	-	1
cg19859323	X	59615767	-	1
cg22696073	17	35300115	-	1
cg12177793	14	56050723	-	1
cg04801617	10	86835738	-	1
cg00674395	11	70771521	-	1
cg27542366	7	116875606	-	1
cg12692042	18	21934446	-	1
cg02039267	19	60555843	-	1
cg16039964	11	71674069	-	1
cg20570761	11	100787973	-	1
cg23834494	10	119312875	-	1
cg22315440	4	111023005	-	1
cg06468969	11	109681245	-	1
cg15712577	5	132131688	-	1
cg25019648	11	117113153	-	1
cg14062745	11	20549982	-	1
cg11686722	2	118737860	-	1
cg15968297	5	34200585	-	1
cg05340339	4	140155652	-	1
cg20211779	2	105953010	-	1
cg05890285	6	116066974	-	1
cg07313502	2	25695621	-	1
cg27080348	18	37948560	-	1
cg08337312	2	174040910	-	1
cg10424330	8	112267094	-	1
cg20820767	4	120209375	-	1
cg04210573	X	105220935	-	1
cg07960450	11	7014018	-	1
cg13157098	15	8552713	-	1
cg25636132	15	101410456	-	1
cg18977541	19	45742835	-	1
cg00044463	1	156900218	-	1
cg26177966	7	26102640	-	1
cg12477716	11	97947177	-	1
cg06197760	13	38807088	-	1
cg23965099	1	91258440	-	1
cg22542300	13	38807101	-	1
cg03721993	12	113195224	-	1
cg12146864	10	130672463	-	1
cg23506944	11	78792855	-	1
cg25967745	12	111209187	-	1
cg02331143	4	123022736	-	1
cg00560671	14	58035555	-	1
cg00267862	5	146473318	-	1
cg21364278	2	69112036	-	1
cg07435294	19	5619107	-	1
cg04988476	16	29525599	-	1
cg06001237	2	186429457	-	1
cg10198271	2	177483982	-	1
cg14456207	3	106600512	-	1
cg09984392	15	60913423	-	1
cg17004212	14	61984561	-	1
cg14575155	2	34753393	-	1
cg02676375	11	33914923	-	1
cg10500218	1	159625669	-	1
cg08452456	11	99028125	-	1
cg01904414	7	138266510	-	1
cg18740769	13	87340319	-	1
cg13445984	17	21771395	-	1
cg27558234	12	75183085	-	1
cg22467364	8	25757999	-	1
cg01874084	10	131890864	-	1
cg02760300	7	99824641	-	1
cg09415883	19	5147766	-	1
cg16055035	13	44006544	-	1
cg00129232	11	100347785	-	1
cg08430409	15	101392222	-	1
cg07813495	9	53675706	-	1
cg12714180	4	127818841	-	1
cg17263061	5	31166107	-	1
cg13828701	12	3926705	-	1
cg23921699	15	101235366	-	1
cg11308211	2	72987018	-	1
cg07727358	5	111562240	-	1
cg25538602	11	105281953	-	1
cg09801353	7	149192103	-	1
cg13491481	14	11794431	-	1
cg18344660	13	8986118	-	1
cg12028548	2	155631987	-	1
cg16336127	13	97176751	-	1
cg13508402	6	29384027	-	1
cg01931502	1	175939226	-	1
cg13600489	12	58262717	-	1
cg15626629	X	104518701	-	1
cg25307665	6	53249295	-	1
cg07166360	9	102416704	-	1
cg18305324	17	36398798	-	1
cg21139325	17	35447513	-	1
cg09214456	11	5900109	-	1
cg00106093	17	27958896	-	1
cg20926035	17	88289970	-	1
cg05570827	4	132379921	-	1
cg10361922	11	103321153	-	1
cg02219962	14	21280298	-	1
cg09471527	17	27981932	-	1
cg13925683	1	76561741	-	1
cg18026225	11	105191296	-	1
cg01392544	2	14801082	-	1
cg18396275	11	104501662	-	1
cg25680638	19	62205444	-	1
cg00385863	4	123259842	-	1
cg14306734	18	26202596	-	1
cg24514230	7	105459577	-	1
cg04108127	1	188538583	-	1
cg07864323	16	21188753	-	1
cg26353862	7	114257602	-	1
cg03397389	4	129624959	-	1
cg15233711	7	116875613	-	1
cg19531507	9	47428963	-	1
cg18134734	7	104654451	-	1
cg14731407	9	22701999	-	1
cg27558594	4	33026907	-	1
cg16794406	2	94299106	-	1
cg02766820	10	130764353	-	1
cg09577841	9	79657887	-	1
cg06332339	9	60319772	-	1
cg05902531	10	130065766	-	1
cg24599249	5	4849588	-	1
cg00543073	11	24528593	-	1
cg16641060	X	37672051	-	1
cg23808946	17	88219650	-	1
cg08591265	11	89805398	-	1
cg23813514	14	34333604	-	1
cg23468927	19	4190873	-	1
cg00508498	2	105953126	-	1
cg14951598	17	49756082	-	1
cg13151498	16	22797439	-	1
cg16764637	6	53260571	-	1
cg26008390	17	86431392	-	1
cg22424284	3	103457048	-	1
cg02522760	19	46849875	-	1
cg22188945	11	76363468	-	1
cg25172243	X	61809703	-	1
cg03785696	6	53289960	-	1
cg05397514	3	91743586	-	1
cg02328660	4	158570806	-	1
cg15740366	6	29773915	-	1
cg22656750	11	36752516	-	1
cg00482994	17	35295272	-	1
cg25160286	6	53357989	-	1
cg04061117	6	116184161	-	1
cg23934404	8	12659010	-	1
cg24389389	3	53829268	-	1
cg18036763	15	87191914	-	1
cg08642014	7	29127624	-	1
cg00376019	14	30254950	-	1
cg09333532	11	23679467	-	1
cg25889711	19	45827104	-	1
cg06257136	11	104708949	-	1
cg11920325	11	80306977	-	1
cg16383389	3	125849190	-	1
cg26544363	2	108087190	-	1
cg04084364	17	82975748	-	1
cg01866162	8	108349515	-	1
cg10626768	10	114140009	-	1
cg14421860	3	119689366	-	1
cg01080375	12	83940683	-	1
cg12864721	14	21283565	-	1
cg19604444	12	79058987	-	1
cg02573857	7	29864893	-	1
cg16149238	12	5418982	-	1
cg09294629	8	4193299	-	1
cg12721145	3	134470436	-	1
cg23841819	1	136426848	-	1
cg00535430	16	4730959	-	1
cg09973986	10	130161178	-	1
cg20399260	7	116875603	-	1
cg16529483	X	76662132	-	1
cg05814800	12	106080581	-	1
cg08945214	7	66182489	-	1
cg17937222	5	126229551	-	1
cg26606397	10	120664377	-	1
cg12129080	7	141336283	-	1
cg02469607	13	25083498	-	1
cg18375296	11	123012796	-	1
cg11732282	2	54429614	-	1
cg24128593	10	4749806	-	1
cg06997305	2	96104831	-	1
cg09641689	8	94547445	-	1
cg21288693	14	70536643	-	1
cg11993636	11	96868756	-	1
cg13402773	7	47390860	-	1
cg18798853	16	96679498	-	1
cg22542420	11	105176929	-	1
cg02538342	7	125510247	-	1
cg08096854	11	96399918	-	1
cg26264232	6	53205689	-	1
cg08876130	15	101843691	-	1
cg07405849	5	31795674	-	1
cg04178858	11	100853069	-	1
cg11686528	11	78138157	-	1
cg13886231	15	81108254	-	1
cg15268691	19	46339864	-	1
cg10503751	4	147000161	-	1
cg16896847	15	77718505	-	1
cg26545730	X	104388131	-	1
cg25939742	7	16887032	-	1
cg06925975	4	139454818	-	1
cg01813294	X	167121986	-	1
cg15938266	5	102678832	-	1
cg09602577	9	38722577	-	1
cg23344688	2	18390421	-	1
cg16668534	17	25158247	-	1
cg26258074	6	128409539	-	1
cg02461391	8	119395930	-	1
cg12699044	5	123723090	-	1
cg19753794	7	46260209	-	1
cg24810439	5	121301798	-	1
cg14425564	2	39275840	-	1
cg16804899	5	32349799	-	1
cg03445006	19	6441829	-	1
cg22060817	10	31437292	-	1
cg02070685	8	122159590	-	1
cg19901889	10	120664387	-	1
cg23194024	11	100810147	-	1
cg11711420	13	119085624	-	1
cg14353137	1	10539299	-	1
cg01013653	19	29427774	-	1
cg21538190	1	176941538	-	1
cg07986385	17	35868675	-	1
cg17511933	1	122463693	-	1
cg16527491	12	59300577	-	1
cg26998856	17	29220424	-	1
cg13653195	15	101474073	-	1
cg25330147	6	29079194	-	1
cg13545763	11	97334847	-	1
cg24879595	12	71436751	-	1
cg05001009	17	93796033	-	1
cg25226874	10	119386772	-	1
cg23712980	2	156748341	-	1
cg11950383	16	93578262	-	1
cg04245693	10	38011271	-	1
cg03054277	11	60385366	-	1
cg04616401	18	35758905	-	1
cg15454066	19	10308001	-	1
cg02135464	12	112620414	-	1
cg24168641	9	60009509	-	1
cg06708432	10	130379172	-	1
cg25841847	2	96104833	-	1
cg01592198	7	45085168	-	1
cg15457058	4	117738428	-	1
cg00056719	15	105172554	-	1
cg08997628	14	120140814	-	1
cg26910651	8	34511787	-	1
cg20946504	5	88963569	-	1
cg14332444	3	153122942	-	1
cg02700369	7	17478306	-	1
cg01644623	12	87358593	-	1
cg02062480	10	43584725	-	1
cg16101572	14	52077636	-	1
cg20347665	X	105221105	-	1
cg21875234	16	11563501	-	1
cg13173903	2	161088283	-	1
cg15301489	14	63979222	-	1
cg01860947	17	33392371	-	1
cg05203659	16	11563474	-	1
cg10491460	4	153017223	-	1
cg14909603	9	67494335	-	1
cg09034774	9	64101806	-	1
cg00986824	3	110646748	-	1
cg12459542	3	106941512	-	1
cg04354879	11	104709187	-	1
cg05746407	8	123261555	-	1
cg09425753	2	173620886	-	1
cg04899896	5	99707024	-	1
cg12595013	9	93746209	-	1
cg10141377	11	100300959	-	1
cg06691214	1	66617893	-	1
cg15471177	1	63676558	-	1
cg14592474	5	19766285	-	1
cg02299195	2	92457083	-	1
cg19116006	2	178823532	-	1
cg05516489	15	105659206	-	1
cg00778995	1	44197940	-	1
cg19156483	2	65581172	-	1
cg19945202	6	121682216	-	1
cg03037622	9	109524355	-	1
cg10383019	7	112628490	-	1
cg04262392	17	25560919	-	1
cg23395398	17	46461860	-	1
cg10635194	3	108499564	-	1
cg10949322	18	3396895	-	1
cg13696942	7	51445505	-	1
cg03024619	6	102415176	-	1
cg09973102	8	126013346	-	1
cg05052194	4	159517954	-	1
cg07339181	10	123939200	-	1
cg14963317	2	154482608	-	1
cg23371278	19	44525549	-	1
cg10755973	2	39258204	-	1
cg05872702	15	6777075	-	1
cg15534364	X	105408338	-	1
cg15660669	16	78974195	-	1
cg13658921	1	132008779	-	1
cg27046659	14	20068007	-	1
cg21407839	16	96962982	-	1
cg08873940	7	45283577	-	1
cg02898094	6	6898307	-	1
cg16905926	1	165658344	-	1
cg16127683	2	121144890	-	1
cg14553506	16	21168983	-	1
cg21672855	15	69976895	-	1
cg21652524	12	87846391	-	1
cg07963363	4	14130209	-	1
cg13875536	2	29611526	-	1
cg11567041	2	5712194	-	1
cg07522644	17	48308206	-	1
cg11271505	14	19981885	-	1
cg25957240	2	3239164	-	1
cg15297110	3	138061908	-	1
cg21960381	5	35201930	-	1
cg15771763	5	102678814	-	1
cg14506196	19	44702003	-	1
cg05184586	11	102762398	-	1
cg27599792	18	38647107	-	1
cg15382538	13	100837727	-	1
cg03203603	11	88490006	-	1
cg22876092	14	34333602	-	1
cg03414764	7	86677567	-	1
cg26089573	11	77278172	-	1
cg25435146	7	3702756	-	1
cg21004366	14	57161029	-	1
cg21630368	7	93570377	-	1
cg08689931	5	9406775	-	1
cg26476852	6	53270371	-	1
cg11171235	13	59485415	-	1
cg08572394	13	97184886	-	1
cg21697252	17	35895626	-	1
cg05970014	13	56501511	-	1
cg17497049	7	5071606	-	1
cg02635948	19	8982125	-	1
cg06990796	11	36723521	-	1
cg15710638	11	121537537	-	1
cg04090147	13	114354832	-	1
cg04276951	11	102802846	-	1
cg02086094	5	36270937	-	1
cg06942701	2	63246361	-	1
cg20741134	1	159323083	-	1
cg22198823	19	4846827	-	1
cg27470027	19	7341298	-	1
cg04568842	6	128211611	-	1
cg05512505	8	4248488	-	1
cg11460727	14	70537721	-	1
cg23598212	7	146585323	-	1
cg13310671	2	171871560	-	1
cg14371731	14	24956875	-	1
cg12911732	4	112723466	-	1
cg05607278	6	30883147	-	1
cg07317551	4	126314054	-	1
cg21229886	10	114139967	-	1
cg23895041	1	37801839	-	1
cg10232654	11	98235932	-	1
cg08863848	6	53289811	-	1
cg01171898	7	101950236	-	1
cg27416312	7	130024074	-	1
cg04446303	16	4738550	-	1
cg03575974	7	29868797	-	1
cg07835293	1	174492516	-	1
cg03891929	19	33607473	-	1
cg19964638	13	55660982	-	1
cg14608422	14	20067884	-	1
cg03067574	7	16871352	-	1
cg05723499	18	35671922	-	1
cg03844923	3	99746710	-	1
cg26766798	17	25445978	-	1
cg11202785	3	125364619	-	1
cg06229867	10	129042148	-	1
cg14969015	4	120581154	-	1
cg01729717	14	110341288	-	1
cg13608733	7	112732463	-	1
cg12741345	3	91899794	-	1
cg25475603	11	53876448	-	1
cg19809499	4	117738485	-	1
cg10254000	16	19058451	-	1
cg03152602	11	100777837	-	1
cg25401220	17	30969774	-	1
cg25340241	5	24044935	-	1
cg22817039	13	110498594	-	1
cg03175975	1	123022811	-	1
cg08868202	4	132037566	-	1
cg12042503	12	114619354	-	1
cg15951188	11	70752037	-	1
cg01949684	17	35827421	-	1
cg03469079	15	81144142	-	1
cg00691830	2	118734658	-	1
cg05061393	1	77431562	-	1
cg08505456	2	76391852	-	1
cg15528519	7	31567324	-	1
cg06880930	8	96784183	-	1
cg24776350	11	70825092	-	1
cg03355998	9	93750314	-	1
cg12122509	11	76460330	-	1
cg13646020	5	68764635	-	1
cg10276404	11	21003775	-	1
cg03905758	8	59329092	-	1
cg16551732	8	63137339	-	1
cg24992007	11	106575285	-	1
cg27506254	1	3519213	-	1
cg16005818	4	155408822	-	1
cg23415789	11	87517644	-	1
cg12322617	8	109574762	-	1
cg00822571	19	33268510	-	1
cg00436183	13	46022405	-	1
cg01430372	11	102167820	-	1
cg16069971	4	35393168	-	1
cg20887442	7	105346067	-	1
cg05963618	11	44730547	-	1
cg06926934	7	72744060	-	1
cg05043908	5	151184014	-	1
cg05889979	6	87034190	-	1
cg02875395	2	18050823	-	1
cg03700449	10	89670645	-	1
cg21009747	15	79976781	-	1
cg13851843	7	47875449	-	1
cg15472170	4	152129912	-	1
cg20322375	10	108135178	-	1
cg27560182	4	137578467	-	1
cg03669907	2	107532643	-	1
cg05620842	7	35913235	-	1
cg10549986	12	27557193	-	1
cg04159381	4	111023137	-	1
cg17121176	10	44030649	-	1
cg22402902	11	76728802	-	1
cg04867535	7	85528548	-	1
cg12861418	15	78153326	-	1
cg11164537	11	60757681	-	1
cg17509220	8	86496195	-	1
cg01808706	2	122480870	-	1
cg03363567	11	88543099	-	1
cg11302943	19	43502581	-	1
cg14596338	16	4702422	-	1
cg26969942	11	104660443	-	1
cg14651363	X	137829177	-	1
cg21285782	3	92362291	-	1
cg12251659	5	126229384	-	1
cg27565880	11	76728770	-	1
cg09174502	9	32073264	-	1
cg12651540	7	82304189	-	1
cg05710997	13	119079219	-	1
cg25110106	3	111282869	-	1
cg13493749	13	49763035	-	1
cg19029301	2	156748339	-	1
cg15455979	15	104488163	-	1
cg13347257	6	116183927	-	1
cg01495907	14	56055175	-	1
cg10193870	12	85595224	-	1
cg27606567	9	125909862	-	1
cg21490597	3	130614974	-	1
cg13537801	11	122890453	-	1
cg15278043	6	31484996	-	1
cg06324957	9	24211888	-	1
cg01311064	14	99317064	-	1
cg13479780	17	49364363	-	1
cg24655222	5	31794173	-	1
cg06785746	11	105896730	-	1
cg18989243	3	106070806	-	1
cg24867146	4	129736133	-	1
cg18932798	19	48152398	-	1
cg03635671	18	36797304	-	1
cg26807935	18	36753649	-	1
cg06560524	14	65660337	-	1
cg11331678	2	168786576	-	1
cg04469303	16	100290009	-	1
cg26708817	3	131330708	-	1
cg07168124	14	19989962	-	1
cg23731212	3	77796747	-	1
cg13686537	2	27908360	-	1
cg06576393	19	43272604	-	1
cg11891579	11	45568635	-	1
cg13217064	9	102416676	-	1
cg20866375	11	74658409	-	1
cg05218311	7	99481909	-	1
cg04844543	9	113219154	-	1
cg20274783	5	138077825	-	1
cg11130778	13	56040123	-	1
cg14534739	17	35202515	-	1
cg11196350	12	106091072	-	1
cg19577984	12	93195040	-	1
cg21736089	10	83500181	-	1
cg20977426	4	118826808	-	1
cg19138755	17	30969788	-	1
cg20162381	6	131382275	-	1
cg14381623	2	26866440	-	1
cg26321013	11	100880038	-	1
cg04027548	6	146972744	-	1
cg12431729	4	123278663	-	1
cg10888244	1	176168910	-	1
cg17726795	7	31622695	-	1
cg22039234	1	39610966	-	1
cg00830626	15	84422466	-	1
cg12258307	16	92468712	-	1
cg15179278	11	96113916	-	1
cg06744574	4	114035702	-	1
cg12270738	4	142990146	-	1
cg26035323	4	120403791	-	1
cg10229294	5	123602083	-	1
cg19669107	15	5545301	-	1
cg03513246	18	22296143	-	1
cg15364725	19	36956487	-	1
cg12080431	10	130764341	-	1
cg20419307	10	109055150	-	1
cg12921614	14	50875645	-	1
cg08969532	19	43502424	-	1
cg22355463	8	81013698	-	1
cg03754311	4	141793842	-	1
cg02155287	13	13445668	-	1
cg08093892	8	74353880	-	1
cg00405060	16	4463044	-	1
cg26134646	10	61891695	-	1
cg04194674	11	99497091	-	1
cg27115721	12	12539746	-	1
cg10403260	2	94299157	-	1
cg25749432	19	4321392	-	1
cg13459498	2	167093853	-	1
cg25889750	5	92349979	-	1
cg04709822	9	50592572	-	1
cg14453281	12	110899100	-	1
cg00063567	11	31610141	-	1
cg11666140	15	103925139	-	1
cg13868216	15	81493850	-	1
cg02162462	17	86273573	-	1
cg19580241	6	53289623	-	1
cg08572336	7	46024810	-	1
cg12827637	12	82386441	-	1
cg23613205	1	184831883	-	1
cg03745431	1	185654739	-	1
cg17216478	4	141308147	-	1
cg15875860	15	81462702	-	1
cg07385362	17	26212868	-	1
cg18811597	4	109459310	-	1
cg19886179	2	63147060	-	1
cg10570838	4	137308463	-	1
cg15112458	5	24044928	-	1
cg18965377	4	33026886	-	1
cg13447391	5	34958417	-	1
cg13847987	2	32552253	-	1
cg14351882	2	25940226	-	1
cg09279412	5	140052585	-	1
cg12860092	2	61013390	-	1
cg14667685	4	127137218	-	1
cg02602423	12	34591281	-	1
cg04504441	11	53876487	-	1
cg16915653	7	147666162	-	1
cg07835437	4	160049776	-	1
cg21935113	19	7507383	-	1
cg26675876	14	63978826	-	1
cg24912415	2	159404777	-	1
cg08655589	6	94298403	-	1
cg02430183	13	49945192	-	1
cg23087992	3	35800035	-	1
cg24904436	15	78718739	-	1
cg13710595	2	121624588	-	1
cg13648682	2	28159242	-	1
cg19615304	12	26190946	-	1
cg26207141	1	91258428	-	1
cg18760837	17	37144179	-	1
cg27219874	8	107614352	-	1
cg07870982	8	118349930	-	1
cg03529432	6	53253283	-	1
cg22788002	X	96655329	-	1
cg04645545	19	46854360	-	1
cg05869392	14	19987824	-	1
cg00553487	7	25886326	-	1
cg06701726	X	53856340	-	1
cg05656590	3	31531725	-	1
cg08441803	11	98534024	-	1
cg26218726	5	126229390	-	1
cg22122361	5	99591737	-	1
cg22472154	5	34839843	-	1
cg14931631	2	75561379	-	1
cg26066277	11	122963683	-	1
cg24994156	8	109574764	-	1
cg15190599	13	23882792	-	1
cg10643578	4	33026873	-	1
cg11797994	4	155607515	-	1
cg27007008	17	36358293	-	1
cg11370512	5	123666721	-	1
cg23665973	1	77089227	-	1
cg07578663	2	10212595	-	1
cg27230711	19	47172925	-	1
cg12646252	X	137829189	-	1
cg16218721	2	76408231	-	1
cg11674844	4	136913824	-	1
cg07204662	19	6980389	-	1
cg14947478	2	159727813	-	1
cg21899276	X	138933495	-	1
cg25811527	7	28515877	-	1
cg20227255	17	48308213	-	1
cg09892203	11	109998934	-	1
cg20471297	12	113587528	-	1
cg10439765	2	168899035	-	1
cg09667001	10	81695833	-	1
cg25514273	14	97621320	-	1
cg14530259	2	32320562	-	1
cg07691180	19	5749713	-	1
cg07639739	X	96655329	-	1
cg19209911	7	140105165	-	1
cg13577493	9	110045835	-	1
cg10937890	2	71325895	-	1
cg19220099	16	18702153	-	1
cg20430847	4	159255088	-	1
cg01651170	1	58891785	-	1
cg05975845	2	171158946	-	1
cg27588646	13	101046244	-	1
cg03315484	18	35672117	-	1
cg09512322	7	131776910	-	1
cg11839944	7	47795076	-	1
cg19721680	1	183050087	-	1
cg07960629	4	33026880	-	1
cg15189866	4	137360624	-	1
cg12546181	7	47550588	-	1
cg14933266	11	80960247	-	1
cg13565492	17	48311025	-	1
cg11817453	17	34915252	-	1
cg22640114	1	185902748	-	1
cg04296578	4	119770700	-	1
cg16897634	4	33026889	-	1
cg22120063	13	100911445	-	1
cg10336131	19	5144244	-	1
cg13909534	11	51854362	-	1
cg19099050	6	116184158	-	1
cg10932068	16	19058431	-	1
cg01905589	4	137220385	-	1
cg20454517	5	30863185	-	1
cg05375728	4	106118247	-	1
cg00558702	6	142843903	-	1
cg08699206	5	34510565	-	1
cg10636447	2	155455980	-	1
cg09748975	5	38838279	-	1
cg25059646	4	137816216	-	1
cg22836359	6	128154153	-	1
cg20395646	5	126173060	-	1
cg14938738	X	120513628	-	1
cg22369787	2	118532062	-	1
cg03804985	2	33752137	-	1
cg24213507	6	113583033	-	1
cg18770669	6	129478138	-	1
cg23098168	3	111614675	-	1
cg01533258	12	107309690	-	1
cg19733867	15	78205798	-	1
cg08960156	7	121981042	-	1
cg13694576	2	108082263	-	1
cg25729445	17	38464705	-	1
cg22355031	X	102249027	-	1
cg22775593	X	73075643	-	1
cg05785344	X	49511032	-	1
cg24135606	11	72101795	-	1
cg13673779	18	75239510	-	1
cg26247646	4	153452471	-	1
cg26742815	18	35671917	-	1
cg01121770	11	76363465	-	1
cg02738256	2	18372561	-	1
cg05343811	12	87703373	-	1
cg01809675	11	33827258	-	1
cg11724493	17	35212098	-	1
cg17376041	11	30759759	-	1
cg13302166	11	70097767	-	1
cg17330672	11	3634817	-	1
cg23388714	18	72187604	-	1
cg26936311	6	22347544	-	1
cg12175172	9	65734195	-	1
cg09549726	7	59849665	-	1
cg04419618	X	58984695	-	1
cg01734140	17	24672149	-	1
cg21502999	10	95591359	-	1
cg19351000	11	24522180	-	1
cg15168577	18	36858060	-	1
cg05676441	15	23558159	-	1
cg10626744	4	102077822	-	1
cg24839533	4	133266080	-	1
cg04330371	7	72744079	-	1
cg01453221	17	36130663	-	1
cg25309759	11	85081413	-	1
cg04167725	8	97916686	-	1
cg17752088	13	95590178	-	1
cg07534440	2	86771661	-	1
cg19925772	4	138210894	-	1
cg14562426	17	36128560	-	1
cg05274534	11	99068538	-	1
cg00668227	4	132396030	-	1
cg20468891	19	8982122	-	1
cg20797858	4	23002825	-	1
cg16894263	X	49507220	-	1
cg08681110	10	38011592	-	1
cg18482164	11	100302203	-	1
cg02769252	11	80645717	-	1
cg05680710	17	36128173	-	1
cg03119897	1	136447514	-	1
cg01416227	3	111413233	-	1
cg06744585	8	86855040	-	1
cg04868078	1	142820268	-	1
cg26485937	18	38735049	-	1
cg21567792	4	127818567	-	1
cg10752731	11	122299218	-	1
cg05058121	7	125878839	-	1
cg21543987	5	143185240	-	1
cg24596836	9	77276259	-	1
cg22563312	11	51368275	-	1
cg19781133	5	24983080	-	1
cg21787965	13	16019910	-	1
cg22025478	8	124400658	-	1
cg25195302	19	54621571	-	1
cg04728482	13	100980911	-	1
cg16109089	9	28264122	-	1
cg20041802	9	70518674	-	1
cg21455485	4	136334251	-	1
cg16852837	18	72187599	-	1
cg05253021	7	141406934	-	1
cg12213201	3	97679765	-	1
cg14087168	3	90703742	-	1
cg26083396	6	29773932	-	1
cg14603620	11	100853065	-	1
cg06705004	14	57381047	-	1
cg23655615	6	94004628	-	1
cg09143673	17	27851580	-	1
cg26223654	8	87022219	-	1
cg19656282	6	85509677	-	1
cg00497554	1	96085500	-	1
cg24631970	14	63978973	-	1
cg16560077	16	4260060	-	1
cg09291131	12	112645134	-	1
cg15792338	7	37988837	-	1
cg03350042	2	121624655	-	1
cg05675373	3	110646898	-	1
cg19495969	9	35945498	-	1
cg21737675	3	123297007	-	1
cg22894910	4	117877109	-	1
cg10122865	11	22386564	-	1
cg01337429	17	25158465	-	1
cg23189410	9	93748683	-	1
cg10242372	2	95107696	-	1
cg13366219	11	118768118	-	1
cg18411550	10	26818890	-	1
cg25073998	17	90143435	-	1
cg26704087	17	46461851	-	1
cg14160518	2	173157967	-	1
cg27470303	2	18390413	-	1
cg03620623	7	46579227	-	1
cg13723766	X	37672149	-	1
cg11113644	19	37253679	-	1
cg08112534	4	117721487	-	1
cg22280167	9	47236907	-	1
cg18941893	4	45006378	-	1
cg21122147	8	111241073	-	1
cg00053010	11	98835091	-	1
cg04722914	1	96085507	-	1
cg24268531	3	90569052	-	1
cg15107038	9	71162120	-	1
cg12946524	3	28705673	-	1
cg00875200	13	21319066	-	1
cg05866836	X	144889788	-	1
cg11594731	9	113470761	-	1
cg07929575	3	106941506	-	1
cg25942789	1	95653271	-	1
cg01393939	3	148250262	-	1
cg23670599	9	71162164	-	1
cg06011292	11	70097802	-	1
cg21511365	14	64966716	-	1
cg21813473	2	164958164	-	1
cg25370753	1	158921854	-	1
cg12070724	1	136203831	-	1
cg14875449	14	6969862	-	1
cg22533762	1	71560316	-	1
cg24170085	14	30829219	-	1
cg18635552	13	73648616	-	1
cg10870443	13	65174745	-	1
cg26220594	4	143126798	-	1
cg20174699	15	102075228	-	1
cg08373003	13	56881009	-	1
cg02813877	5	126384549	-	1
cg18308527	9	116729066	-	1
cg07229938	7	135560906	-	1
cg16492707	16	77537537	-	1
cg27630202	18	38700617	-	1
cg18772588	2	185631993	-	1
cg07691152	10	89667645	-	1
cg13800209	2	118736449	-	1
cg13905264	2	31279920	-	1
cg26518327	8	71835423	-	1
cg14929266	8	13341483	-	1
cg24024056	19	45773749	-	1
cg21477170	5	36006172	-	1
cg00993191	4	153643584	-	1
cg07702255	2	94298682	-	1
cg13208031	14	70536570	-	1
cg26331160	4	159151329	-	1
cg21880624	16	98122929	-	1
cg17613214	15	87883023	-	1
cg10857489	8	108441574	-	1
cg25306611	3	157182548	-	1
cg05344430	5	151065124	-	1
cg11473189	9	47428944	-	1
cg01060026	6	119013033	-	1
cg09706512	16	66561664	-	1
cg15621682	14	55306146	-	1
cg26310240	2	156238224	-	1
cg07975032	4	120750262	-	1
cg25952029	11	118847700	-	1
cg02761523	8	86882538	-	1
cg14978172	5	143624577	-	1
cg22595230	2	134164119	-	1
cg25315148	10	130662296	-	1
cg05839636	18	35830470	-	1
cg00600786	14	24122456	-	1
cg04584009	10	82521735	-	1
cg23849781	9	63118832	-	1
cg16423747	11	4740115	-	1
cg19248367	19	4251913	-	1
cg07130520	3	149852364	-	1
cg01485790	5	128356192	-	1
cg19402405	10	69269615	-	1
cg02395441	7	26102816	-	1
cg14494468	12	58262798	-	1
cg02720925	5	146421882	-	1
cg01460805	14	70536869	-	1
cg06704122	1	124225505	-	1
cg19741945	9	117369740	-	1
cg24046927	3	148259770	-	1
cg21050240	7	28252542	-	1
cg05923197	14	46232894	-	1
cg17852594	4	119770694	-	1
cg04191530	15	76421831	-	1
cg16678545	8	127171416	-	1
cg02854695	7	46260214	-	1
cg26046953	11	90118217	-	1
cg12474117	X	96655352	-	1
cg24488810	4	65018562	-	1
cg21690979	8	129414537	-	1
cg05119290	11	73931079	-	1
cg19642835	5	121301834	-	1
cg26663063	15	101258833	-	1
cg23475135	1	93935791	-	1
cg09928203	11	6394695	-	1
cg13603112	4	70403036	-	1
cg00994804	16	95065276	-	1
cg07598082	3	110661790	-	1
cg20088005	7	141406938	-	1
cg12963312	1	21980885	-	1
cg27352514	1	177110992	-	1
cg19173440	7	100358558	-	1
cg00215432	1	77187618	-	1
cg19697530	9	49029651	-	1
cg02390588	15	105057559	-	1
cg20903764	7	113758475	-	1
cg21399040	8	46135085	-	1
cg12823329	12	112625545	-	1
cg03416541	16	61194333	-	1
cg14839932	17	48310935	-	1
cg17807479	11	67911012	-	1
cg05507481	3	60248441	-	1
cg02565672	1	176080066	-	1
cg11887629	17	58442298	-	1
cg03385548	5	42946866	-	1
cg13983686	11	37424687	-	1
cg17713751	5	139858011	-	1
cg07961283	16	95066933	-	1
cg07746998	10	5354629	-	1
cg02066409	14	63978960	-	1
cg05931684	17	36130657	-	1
cg06926362	10	83466934	-	1
cg19677607	14	68562598	-	1
cg02694427	2	76355266	-	1
cg19369780	7	146285606	-	1
cg12137286	7	4889838	-	1
cg20340302	2	177399469	-	1
cg13024202	X	23967346	-	1
cg03465880	4	160165477	-	1
cg22306928	1	77187605	-	1
cg14657116	6	87034055	-	1
cg24932816	3	148259849	-	1
cg06617636	12	82386340	-	1
cg25887254	4	90193616	-	1
cg13703859	13	54132636	-	1
cg16048568	7	72744523	-	1
cg16973098	14	120136258	-	1
cg08329647	7	25814418	-	1
cg12035092	2	50792597	-	1
cg05085809	11	98254209	-	1
cg24473846	2	171158985	-	1
cg27207530	8	125655636	-	1
cg20094282	11	122636215	-	1
cg11880727	12	77356600	-	1
cg12550817	12	79058996	-	1
cg05931087	1	147926644	-	1
cg27375388	7	130915108	-	1
cg17626178	1	63676149	-	1
cg24999819	1	40982808	-	1
cg01640606	12	75186619	-	1
cg03527422	4	23003399	-	1
cg00366352	10	95924812	-	1
cg24037166	14	19818608	-	1
cg26745032	X	167619637	-	1
cg20830775	9	109526076	-	1
cg27039501	18	62057184	-	1
cg22639787	2	178822841	-	1
cg05537653	2	92990656	-	1
cg13999330	5	144184783	-	1
cg09632273	17	36296518	-	1
cg24838305	7	46726146	-	1
cg26476595	17	25401494	-	1
cg04788956	8	107614395	-	1
cg14584159	7	143508743	-	1
cg03312703	1	135899203	-	1
cg06680921	7	26500862	-	1
cg06266993	11	98254161	-	1
cg00267012	1	12040303	-	1
cg15913680	7	104786649	-	1
cg25645657	13	117190057	-	1
cg23734759	1	188538832	-	1
cg07082452	14	70538987	-	1
cg05449830	X	105408340	-	1
cg11138318	1	188538598	-	1
cg04605084	5	109518725	-	1
cg21855944	11	96909424	-	1
cg10414269	9	106608196	-	1
cg16602504	17	90703607	-	1
cg04419610	7	47521412	-	1
cg22369786	14	107188530	-	1
cg12077322	7	144131892	-	1
cg22321892	15	87191889	-	1
cg10206657	13	114478377	-	1
cg12284142	X	73595767	-	1
cg25751158	7	81159080	-	1
cg18496502	7	26185998	-	1
cg12972643	16	32562847	-	1
cg07562135	7	29779378	-	1
cg26140688	16	92717865	-	1
cg12514620	4	109459310	-	1
cg11692371	7	26189949	-	1
cg02574526	6	90720303	-	1
cg08979686	2	168840785	-	1
cg25977493	3	69034001	-	1
cg21333217	6	118976794	-	1
cg05835276	10	130622093	-	1
cg13732589	2	29618326	-	1
cg06816718	12	105137965	-	1
cg14455366	4	84574912	-	1
cg21451265	3	123296998	-	1
cg23209537	5	146515013	-	1
cg26010095	4	111406810	-	1
cg00586365	11	53876453	-	1
cg26777760	X	52912287	-	1
cg00502035	11	71369930	-	1
cg16876647	17	86764734	-	1
cg24032214	7	3677352	-	1
cg13327466	2	63489868	-	1
cg10438011	14	107192313	-	1
cg09599130	19	47438556	-	1
cg16004390	10	78196360	-	1
cg17913274	2	93041885	-	1
cg24368383	4	159964020	-	1
cg21944491	7	28242386	-	1
cg25365214	14	25010859	-	1
cg01320491	9	113128270	-	1
cg10711996	18	6570767	-	1
cg04400147	14	30615534	-	1
cg03181248	2	74932743	-	1
cg03588460	19	33607575	-	1
cg08992581	2	76374512	-	1
cg27168133	16	32562599	-	1
cg16387669	6	39570679	-	1
cg00569091	4	154853675	-	1
cg10088527	6	85495477	-	1
cg05808319	2	96396740	-	1
cg21860679	10	101678037	-	1
cg07015911	11	98269565	-	1
cg18301891	12	113195676	-	1
cg24770638	X	104556297	-	1
cg18684142	11	98242584	-	1
cg04798095	2	184951472	-	1
cg10438649	15	37428100	-	1
cg20276511	17	33482076	-	1
cg24442740	4	136362039	-	1
cg21164975	17	49649185	-	1
cg23546965	1	175347600	-	1
cg11381282	14	57381120	-	1
cg16000599	16	19354417	-	1
cg06724588	8	91191569	-	1
cg27016990	15	68041789	-	1
cg13562841	11	120153294	-	1
cg27424226	15	81260150	-	1
cg02675502	1	76673468	-	1
cg04016730	17	36474872	-	1
cg05884032	18	82786278	-	1
cg27051937	17	27984703	-	1
cg07974531	11	76728791	-	1
cg16490096	4	126124899	-	1
cg07281948	10	130638936	-	1
cg20003050	11	27405468	-	1
cg13385521	11	81621292	-	1
cg12869958	19	4363156	-	1
cg09362543	4	110580863	-	1
cg06350203	11	85075339	-	1
cg02697246	5	121367930	-	1
cg21503799	8	96191758	-	1
cg05462328	2	73164607	-	1
cg00381697	7	16891231	-	1
cg00682458	17	48310735	-	1
cg04224864	1	160579921	-	1
cg07791997	7	103694285	-	1
cg02991338	12	50979595	-	1
cg03568975	7	81159517	-	1
cg19504123	11	79789695	-	1
cg01986502	3	42942367	-	1
cg17681516	17	86643198	-	1
cg13269449	2	35160966	-	1
cg08023020	17	25631597	-	1
cg13875012	4	152368285	-	1
cg09213403	7	131217567	-	1
cg07910050	17	36128155	-	1
cg14341953	4	43368069	-	1
cg20133326	19	4664201	-	1
cg03775871	17	47783592	-	1
cg06008912	1	52716974	-	1
cg26106778	17	35205446	-	1
cg14558639	7	32000872	-	1
cg21582570	3	107819073	-	1
cg04477010	8	26342467	-	1
cg05156850	6	73322980	-	1
cg19928597	5	138445408	-	1
cg02183231	17	45520108	-	1
cg25924096	4	22182794	-	1
cg18130905	18	22454922	-	1
cg25338254	13	45455706	-	1
cg11017382	13	105843979	-	1
cg15507730	2	118738806	-	1
cg22071344	17	90703582	-	1
cg15721666	5	118520776	-	1
cg24842967	3	91059661	-	1
cg07233159	18	53812439	-	1
cg05758010	13	93719547	-	1
cg00946032	1	139388198	-	1
cg26375057	9	93746434	-	1
cg16096096	11	21602041	-	1
cg11814826	11	80138302	-	1
cg25650110	16	18702167	-	1
cg04657224	14	63978964	-	1
cg10569606	6	129965761	-	1
cg27437944	3	35161818	-	1
cg12802921	16	17434723	-	1
cg13716208	15	81661519	-	1
cg24902139	17	38243978	-	1
cg19926434	12	80467469	-	1
cg01708711	5	139381801	-	1
cg06380923	17	25412459	-	1
cg17926458	14	116870906	-	1
cg15599146	17	5634483	-	1
cg15714321	16	96963071	-	1
cg02603003	11	68487687	-	1
cg01316745	17	45096536	-	1
cg13837097	14	46739838	-	1
cg12329516	2	93368048	-	1
cg18395327	1	77742893	-	1
cg23955684	17	52025731	-	1
cg09570585	6	39181875	-	1
cg01353608	5	44913346	-	1
cg20510500	X	119952507	-	1
cg25923056	7	28081411	-	1
cg05898042	19	29427742	-	1
cg10322510	16	11707801	-	1
cg01956624	1	88540027	-	1
cg25664021	10	130645962	-	1
cg27411091	4	159302084	-	1
cg23582836	15	105648576	-	1
cg14219291	7	136884919	-	1
cg02495413	11	118460459	-	1
cg06210197	14	68563606	-	1
cg16426221	4	35393148	-	1
cg00299737	8	89912606	-	1
cg20481153	4	142601135	-	1
cg05029822	7	147674111	-	1
cg16113298	2	108087344	-	1
cg04028315	12	121728195	-	1
cg26717995	14	21279846	-	1
cg13876222	2	27133771	-	1
cg21384883	X	8166842	-	1
cg12803572	11	90635917	-	1
cg00879184	2	18390389	-	1
cg03413835	17	27961659	-	1
cg24222746	2	50106348	-	1
cg07843568	10	82119308	-	1
cg23167035	18	36779099	-	1
cg21322241	18	84381349	-	1
cg04105760	2	74932795	-	1
cg10329345	4	120209141	-	1
cg14693555	8	89598369	-	1
cg21035356	12	85813641	-	1
cg09211893	12	111320362	-	1
cg22068068	10	110950803	-	1
cg23224511	10	83451353	-	1
cg24365088	6	116768655	-	1
cg09049672	11	44730534	-	1
cg27600205	3	46900593	-	1
cg12894709	18	37213904	-	1
cg04287931	5	99591734	-	1
cg15714776	11	30735407	-	1
cg09033783	X	76352081	-	1
cg14007067	18	82786094	-	1
cg25561581	15	87192834	-	1
cg05503916	11	119730474	-	1
cg09440095	8	68376674	-	1
cg06554744	11	61993543	-	1
cg12520549	2	63247090	-	1
cg17318297	13	107594408	-	1
cg09265619	4	156268387	-	1
cg15786972	19	4327936	-	1
cg11755867	8	109454087	-	1
cg19877581	10	126215680	-	1
cg11424597	4	120457535	-	1
cg05784108	5	121301812	-	1
cg23276047	19	57095699	-	1
cg23555471	5	123847610	-	1
cg04185893	3	123297012	-	1
cg14628071	2	26563861	-	1
cg26139303	13	97177102	-	1
cg05694921	4	135112569	-	1
cg09649347	19	58499432	-	1
cg19127360	1	95950083	-	1
cg01382474	9	99117339	-	1
cg04054593	9	44682200	-	1
cg04334417	2	107809480	-	1
cg00970737	8	85975380	-	1
cg13212283	10	130608975	-	1
cg05359376	11	79196688	-	1
cg26225025	3	133268797	-	1
cg17880859	X	167742259	-	1
cg23197945	19	45079476	-	1
cg05240381	7	148063464	-	1
cg17964510	2	74932767	-	1
cg24806294	15	78498541	-	1
cg08756778	13	117190083	-	1
cg08979194	19	42959933	-	1
cg23535950	19	42610607	-	1
cg02196694	4	7077473	-	1
cg00400832	6	6913991	-	1
cg00019841	18	75603009	-	1
cg01940181	4	158792707	-	1
cg17286258	1	56920897	-	1
cg18079845	6	87034708	-	1
cg07532542	6	102244614	-	1
cg12530191	9	125352737	-	1
cg24813704	17	35393795	-	1
cg06690459	16	44751554	-	1
cg05208399	17	25873887	-	1
cg25720804	11	33914714	-	1
cg01251131	X	173772099	-	1
cg14207210	11	89102670	-	1
cg07871947	2	168898993	-	1
cg10906729	11	98242588	-	1
cg12009516	7	20171352	-	1
cg20246315	17	38257833	-	1
cg00371107	4	137084187	-	1
cg27297626	12	5252968	-	1
cg02641990	4	105241150	-	1
cg08102602	6	128211417	-	1
cg02790620	4	156386368	-	1
cg13270464	1	77458342	-	1
cg07211472	5	145895089	-	1
cg21683774	4	90193410	-	1
cg03754195	X	39408953	-	1
cg17636077	11	109323065	-	1
cg23429746	X	103890167	-	1
cg04325880	18	37123385	-	1
cg11737742	3	110647054	-	1
cg24039816	7	45980468	-	1
cg16349206	19	9109116	-	1
cg27133880	19	5668249	-	1
cg03780927	9	45956024	-	1
cg25987077	2	156748396	-	1
cg15894722	15	105746986	-	1
cg22926029	11	80306987	-	1
cg01651570	12	114776242	-	1
cg24487027	19	37254851	-	1
cg01353065	8	108328685	-	1
cg26764972	X	104556287	-	1
cg01805347	4	126896143	-	1
cg15172734	14	25897820	-	1
cg19642230	7	4743287	-	1
cg18815943	4	117738436	-	1
cg18892424	7	140762675	-	1
cg00118719	12	61005409	-	1
cg01678084	9	65778095	-	1
cg14754787	11	86210996	-	1
cg04375213	6	122260055	-	1
cg16865446	2	108097695	-	1
cg24446586	6	53290584	-	1
cg06177522	2	39258212	-	1
cg27529944	15	78584662	-	1
cg16002305	12	109355263	-	1
cg04813639	9	92245263	-	1
cg03498913	2	72175907	-	1
cg11132536	12	86935316	-	1
cg25317585	14	126197450	-	1
cg18503615	12	87857734	-	1
cg20120430	14	20783563	-	1
cg24404479	7	70158144	-	1
cg06776588	12	54911580	-	1
cg26616078	6	38889854	-	1
cg00304629	11	20258173	-	1
cg21472783	12	78587269	-	1
cg26112893	4	154725757	-	1
cg22569836	2	123483876	-	1
cg06785624	15	78148564	-	1
cg14460003	2	157045083	-	1
cg00243547	18	8000261	-	1
cg15965006	17	36068873	-	1
cg06734027	X	49792651	-	1
cg10101470	5	108514743	-	1
cg00015930	4	118826906	-	1
cg02325951	12	102026249	-	1
cg02231404	2	186419331	-	1
cg00478198	X	7385469	-	1
cg16805117	13	21366182	-	1
cg19240678	9	29575531	-	1
cg00940287	X	62395351	-	1
cg06274671	8	91191349	-	1
cg06499652	7	116875708	-	1
cg15243024	5	31834495	-	1
cg13250388	15	82260391	-	1
cg02344911	15	105702598	-	1
cg09236176	11	120953706	-	1
cg00417421	2	174041877	-	1
cg05977669	6	53290576	-	1
cg03604796	6	35580256	-	1
cg06871798	4	133284607	-	1
cg01863808	14	55305770	-	1
cg13739279	17	68652498	-	1
cg15316716	14	71240288	-	1
cg20276947	11	123243684	-	1
cg26059153	2	143558880	-	1
cg04398451	11	61750217	-	1
cg26870093	8	126275522	-	1
cg24428002	11	71673933	-	1
cg15149866	15	39151681	-	1
cg09219451	6	53289626	-	1
cg09442458	3	9490923	-	1
cg03740978	18	15467951	-	1
cg04253816	11	71323787	-	1
cg23499194	10	83477748	-	1
cg13407975	8	72268397	-	1
cg22871947	14	32161153	-	1
cg09125402	15	78718509	-	1
cg16555755	2	106086557	-	1
cg10095226	1	139745091	-	1
cg10428279	2	129590942	-	1
cg25740621	2	63147047	-	1
cg05336094	4	127818853	-	1
cg10550166	2	114873054	-	1
cg24300135	2	158269037	-	1
cg22376822	9	50170464	-	1
cg19149410	11	96532597	-	1
cg07206010	X	76325110	-	1
cg16136038	15	101909818	-	1
cg06296107	19	42999686	-	1
cg12875775	19	6556575	-	1
cg12773325	7	146874672	-	1
cg07590839	1	89728414	-	1
cg08376191	3	71210221	-	1
cg15480114	17	36138349	-	1
cg03127034	17	49653945	-	1
cg15511625	6	116768691	-	1
cg16447652	11	91081733	-	1
cg14839351	18	26470761	-	1
cg20724004	5	31480114	-	1
cg13818726	7	86568451	-	1
cg09526712	17	26230066	-	1
cg12614029	7	146874676	-	1
cg04813781	1	89728390	-	1
cg06981817	18	71101031	-	1
cg17160984	7	141410053	-	1
cg12339424	17	76687547	-	1
cg23428507	3	156407175	-	1
cg15116677	18	75644117	-	1
cg06862374	1	77069058	-	1
cg02433018	3	153122944	-	1
cg26502263	5	68275374	-	1
cg08825223	14	25073309	-	1
cg22198907	11	51446326	-	1
cg16020249	4	136334268	-	1
cg00661399	17	35902460	-	1
cg00063649	9	65171970	-	1
cg14036868	17	82381251	-	1
cg01966335	13	56883393	-	1
cg07380496	13	101952271	-	1
cg24922817	7	25770898	-	1
cg09288658	2	73935379	-	1
cg20623036	7	17478323	-	1
cg03515557	15	49897297	-	1
cg06291428	2	86495268	-	1
cg08163785	5	113450732	-	1
cg19210770	1	77742875	-	1
cg03056854	4	142467945	-	1
cg15142246	8	27672614	-	1
cg25860425	19	6306469	-	1
cg10530883	13	73652253	-	1
cg06348377	15	82539879	-	1
cg04946721	11	108584831	-	1
cg08089301	11	98269584	-	1
cg09818502	15	68954161	-	1
cg19194595	X	20926251	-	1
cg12560877	9	31897220	-	1
cg05525812	2	76413363	-	1
cg05067991	5	126229575	-	1
cg01354921	15	102075238	-	1
cg06508445	18	53812219	-	1
cg25896944	X	160120893	-	1
cg05743982	11	77322401	-	1
cg07775855	12	82803890	-	1
cg21639988	11	123012802	-	1
cg04548513	18	38994514	-	1
cg08743881	11	80306970	-	1
cg02195366	X	173772070	-	1
cg15785868	5	117637815	-	1
cg12534150	18	35137954	-	1
cg15449899	4	126124889	-	1
cg16528022	12	79042379	-	1
cg02567756	9	102104024	-	1
cg13834146	9	58287545	-	1
cg05222995	5	122818986	-	1
cg15592945	1	185654741	-	1
cg17830061	18	59465524	-	1
cg04553410	5	25160211	-	1
cg15853812	11	70824329	-	1
cg09754110	4	153149298	-	1
cg24377657	2	112422213	-	1
cg16510127	3	91093397	-	1
cg21229135	12	85874859	-	1
cg26687844	6	17587252	-	1
cg27441689	2	122208452	-	1
cg08384999	X	12335857	-	1
cg07573727	12	86928784	-	1
cg17159093	1	59704606	-	1
cg08991457	8	27672588	-	1
cg17087331	7	133207702	-	1
cg12521678	X	75414889	-	1
cg03327386	17	68723462	-	1
cg01506399	11	96113910	-	1
cg21781916	5	126229374	-	1
cg17831269	4	156625676	-	1
cg20826416	17	36397251	-	1
cg16764494	9	46912140	-	1
cg25333258	11	5977879	-	1
cg15257930	X	173772101	-	1
cg04881720	2	186419940	-	1
cg12704708	X	7595176	-	1
cg25691834	5	138509494	-	1
cg00706674	6	103566298	-	1
cg14945867	14	46643107	-	1
cg09848218	12	115876251	-	1
cg26834624	5	146991441	-	1
cg18058532	2	108087363	-	1
cg06359703	4	123260719	-	1
cg27343663	11	122402442	-	1
cg21333147	2	173289237	-	1
cg03846926	2	18374432	-	1
cg22488975	1	156248334	-	1
cg15603959	14	30451164	-	1
cg02172150	5	134699536	-	1
cg11460331	17	83232419	-	1
cg02313829	7	102780165	-	1
cg02985724	1	177376638	-	1
cg24360733	13	117190100	-	1
cg13361007	1	45660433	-	1
cg22148191	5	118720435	-	1
cg06179749	4	131993772	-	1
cg23025893	16	20503143	-	1
cg00219956	7	131458297	-	1
cg03505148	10	130166081	-	1
cg19142026	6	53236215	-	1
cg09366730	5	35200333	-	1
cg06316695	17	35204298	-	1
cg09249800	4	156526195	-	1
cg05643303	15	105702210	-	1
cg20138711	14	26725764	-	1
cg23888281	4	119890105	-	1
cg14457439	7	113758477	-	1
cg07758077	3	91972096	-	1
cg20710888	4	35736776	-	1
cg17623341	2	158180030	-	1
cg06584112	8	119395942	-	1
cg12086936	2	108087194	-	1
cg07697522	9	125486852	-	1
cg16652621	4	136633673	-	1
cg13406423	15	45396030	-	1
cg24330922	17	37233648	-	1
cg10832012	5	25226190	-	1
cg10491652	3	91089213	-	1
cg13544847	14	70536705	-	1
cg05640558	5	138127619	-	1
cg07143083	5	134699389	-	1
cg09596958	10	130165321	-	1
cg25149069	8	128721509	-	1
cg03578331	2	62384280	-	1
cg12244464	15	81108279	-	1
cg18459189	2	116805360	-	1
cg02974928	1	159249981	-	1
cg02197303	5	35889608	-	1
cg24203851	10	41314230	-	1
cg10192893	5	68762192	-	1
cg18958339	9	32339080	-	1
cg08599635	8	117371292	-	1
cg01585322	10	119386939	-	1
cg12843022	2	94506455	-	1
cg02036832	17	25412452	-	1
cg26875450	3	98537773	-	1
cg13834844	19	45773513	-	1
cg02451362	11	123049350	-	1
cg08602305	19	33607489	-	1
cg19092105	7	83698932	-	1
cg16590151	9	90713221	-	1
cg25034117	11	109940600	-	1
cg11859641	14	70904448	-	1
cg24552876	X	75841226	-	1
cg08941714	15	101556633	-	1
cg06219103	19	7066523	-	1
cg13872831	9	110198558	-	1
cg19406975	11	59556748	-	1
cg12137402	X	103088206	-	1
cg02611097	13	85519678	-	1
cg17843418	11	121543720	-	1
cg03056321	X	105221173	-	1
cg11757357	7	141406345	-	1
cg14539516	X	49507209	-	1
cg03053914	1	165658352	-	1
cg22896493	3	110784943	-	1
cg11407741	2	10230026	-	1
cg06674527	9	67204151	-	1
cg15588177	4	160136724	-	1
cg00799121	11	51885322	-	1
cg18006085	11	96532594	-	1
cg09247981	19	48282292	-	1
cg05180847	18	36754516	-	1
cg20650693	11	98004749	-	1
cg01002288	4	122240708	-	1
cg19745637	4	103213000	-	1
cg07169368	13	96589335	-	1
cg03841151	4	159151366	-	1
cg06291328	11	80873714	-	1
cg03902214	12	78586217	-	1
cg14166458	4	142765575	-	1
cg20434586	17	48216058	-	1
cg15784006	5	146957784	-	1
cg15396686	5	36383270	-	1
cg10126715	4	128664929	-	1
cg00824109	6	128392499	-	1
cg13635262	14	33816039	-	1
cg08186362	2	184827727	-	1
cg11326968	10	72217697	-	1
cg08502239	11	69091792	-	1
cg21834061	17	38622917	-	1
cg15932738	6	128211428	-	1
cg06324983	3	108753891	-	1
cg09133154	5	21696017	-	1
cg20585869	14	68562535	-	1
cg22644163	5	140846112	-	1
cg04768697	10	80684821	-	1
cg01180479	19	5755736	-	1
cg14906304	2	74134702	-	1
cg02147028	11	104077770	-	1
cg24008929	17	35300123	-	1
cg02057783	11	100809949	-	1
cg04170451	18	8000267	-	1
cg00226545	8	93988717	-	1
cg21487830	11	96114045	-	1
cg10774155	5	133314893	-	1
cg20116491	11	117723777	-	1
cg13934266	9	77592530	-	1
cg04913160	7	81863324	-	1
cg08304084	8	91177192	-	1
cg11558850	19	43404898	-	1
cg14464791	9	46064412	-	1
cg11358565	4	112816061	-	1
cg09508496	7	29993038	-	1
cg20357628	2	182841027	-	1
cg26573797	8	111332140	-	1
cg07101782	9	114026384	-	1
cg17386710	5	134838760	-	1
cg14525473	5	34164865	-	1
cg03632832	15	105173018	-	1
cg10766172	5	138077831	-	1
cg11364468	5	140521584	-	1
cg25924583	11	87065563	-	1
cg22783100	2	33478604	-	1
cg02517134	16	65555432	-	1
cg22204479	2	150336840	-	1
cg17978996	10	44497321	-	1
cg00198102	3	99549247	-	1
cg20362529	5	36031637	-	1
cg05191700	18	35672107	-	1
cg19332710	2	167817109	-	1
cg07659240	X	73075632	-	1
cg15208573	17	47482875	-	1
cg05985655	15	26437023	-	1
cg13612083	10	29690741	-	1
cg14859047	9	104931717	-	1
cg27240008	18	84381353	-	1
cg10723146	12	78930272	-	1
cg17243637	4	120403848	-	1
cg14418275	19	4979028	-	1
cg08018585	14	76001834	-	1
cg13802316	7	148711671	-	1
cg18584265	10	80521095	-	1
cg12030788	6	29957001	-	1
cg05390437	11	123791790	-	1
cg14871385	16	18702138	-	1
cg14639847	15	105689630	-	1
cg21200656	2	150336684	-	1
cg03693760	4	152368044	-	1
cg03167339	5	143378873	-	1
cg03001463	1	58892052	-	1
cg00010954	8	94255239	-	1
cg06804312	16	29526162	-	1
cg11667020	2	150336657	-	1
cg06699461	7	141334094	-	1
cg12500891	2	86771688	-	1
cg13766489	2	30985752	-	1
cg12963084	4	143254379	-	1
cg10207277	15	49896389	-	1
cg05232576	2	133365801	-	1
cg25652824	18	62375174	-	1
cg21196659	19	4791392	-	1
cg00005306	7	131358615	-	1
cg23015696	16	26803083	-	1
cg21638108	8	71804987	-	1
cg14884238	11	72173198	-	1
cg23983671	18	82770806	-	1
cg14851108	14	34333598	-	1
cg05353133	8	126673357	-	1
cg27016163	2	76348316	-	1
cg03627705	11	4627705	-	1
cg23465427	11	71462484	-	1
cg05264760	7	46725763	-	1
cg04985273	8	109062246	-	1
cg04576568	1	77741633	-	1
cg05169951	17	24674051	-	1
cg14310499	X	54545745	-	1
cg09010067	11	82116514	-	1
cg08269394	4	152240594	-	1
cg18705909	18	38704993	-	1
cg11839979	X	147077453	-	1
cg22604316	4	118790371	-	1
cg27518993	9	109003071	-	1
cg11018357	11	70793935	-	1
cg26369667	9	8224652	-	1
cg17487170	11	50724268	-	1
cg14768335	2	72089429	-	1
cg00535576	17	26370365	-	1
cg25967157	2	125509902	-	1
cg02075410	3	89072766	-	1
cg12340868	14	33816031	-	1
cg21538208	7	144179833	-	1
cg12886066	2	74638579	-	1
cg02847589	4	140430766	-	1
cg21302839	11	51464389	-	1
cg01386294	13	23799239	-	1
cg20664636	11	76701985	-	1
cg19567046	11	103320861	-	1
cg12273770	7	92511593	-	1
cg18844144	14	54845867	-	1
cg11338643	17	8835026	-	1
cg11054924	12	3314858	-	1
cg05822022	10	131813734	-	1
cg22120094	15	59258059	-	1
cg25953239	2	76372936	-	1
cg25019126	3	133269116	-	1
cg10100747	12	84483610	-	1
cg04456021	11	98907574	-	1
cg06690735	17	37640279	-	1
cg17853575	4	111779362	-	1
cg03306374	7	126106168	-	1
cg16844989	2	164204749	-	1
cg13567870	10	77416458	-	1
cg08802203	1	89728430	-	1
cg02742906	8	12659144	-	1
cg07044548	14	70998747	-	1
cg02014853	17	38464717	-	1
cg23449010	2	185763805	-	1
cg23950688	2	121624859	-	1
cg04072768	11	30891131	-	1
cg14658804	11	35856380	-	1
cg13768953	11	71459539	-	1
cg25832771	1	15498101	-	1
cg09568217	11	71266932	-	1
cg23319460	19	5955513	-	1
cg19547972	5	138238896	-	1
cg08406370	7	126105660	-	1
cg01812826	15	59257245	-	1
cg11523538	1	182328413	-	1
cg11255394	15	105631621	-	1
cg04148091	8	119827826	-	1
cg04101060	13	56878995	-	1
cg07802900	11	123203606	-	1
cg02980631	17	5043528	-	1
cg24151352	13	32095058	-	1
cg04530992	2	72987016	-	1
cg26639039	2	168899009	-	1
cg07608565	7	4524561	-	1
cg20086579	9	22891272	-	1
cg22466171	3	142442212	-	1
cg11859541	8	27672605	-	1
cg06127256	8	111128997	-	1
cg17158618	10	123939198	-	1
cg20014819	11	115957718	-	1
cg04807900	1	131534874	-	1
cg24664570	2	61013403	-	1
cg24829313	19	7341302	-	1
cg21245132	2	27125610	-	1
cg18469550	8	73229726	-	1
cg27168291	17	35092264	-	1
cg25831002	8	109019242	-	1
cg03037150	15	105702213	-	1
cg19401340	11	89102668	-	1
cg19589652	7	4984135	-	1
cg11301556	2	168898995	-	1
cg04937080	4	106118254	-	1
cg18425696	12	75251190	-	1
cg04685880	7	4972066	-	1
cg22614239	9	93768263	-	1
cg17553300	14	27924578	-	1
cg06524757	14	99317462	-	1
cg05882782	19	9062822	-	1
cg19593285	2	158174454	-	1
cg27432847	3	131323574	-	1
cg16836056	3	42942153	-	1
cg00329154	7	141406900	-	1
cg11791136	7	26102825	-	1
cg16095795	1	77769161	-	1
cg20039944	5	118425236	-	1
cg03143742	16	18256810	-	1
cg09503194	15	84121522	-	1
cg19788831	15	98189963	-	1
cg08813197	8	111330197	-	1
cg05279076	15	39151690	-	1
cg02466008	15	28370190	-	1
cg03402994	5	111537038	-	1
cg24599205	3	110647068	-	1
cg07648749	12	58421803	-	1
cg17427639	4	141862293	-	1
cg23877401	5	126228254	-	1
cg27188115	8	96230184	-	1
cg15007959	7	46196795	-	1
cg13355248	11	121944639	-	1
cg18020679	17	35212107	-	1
cg19226007	11	105055534	-	1
cg11229533	17	83450569	-	1
cg23398076	11	19321903	-	1
cg26930643	4	117217088	-	1
cg06684987	6	73565189	-	1
cg23946286	5	142908965	-	1
cg04591732	11	122683754	-	1
cg16557308	4	111779355	-	1
cg25610245	12	68278529	-	1
cg00744351	11	72063524	-	1
cg22361816	17	35236417	-	1
cg16956543	15	87191887	-	1
cg26031047	15	62443712	-	1
cg13244241	19	45845485	-	1
cg14508643	3	90451547	-	1
cg18432864	9	47499983	-	1
cg06632207	15	105379669	-	1
cg14048780	13	52567931	-	1
cg03027977	6	39181667	-	1
cg06644124	1	140565010	-	1
cg17921464	10	130165312	-	1
cg20548934	1	178292233	-	1
cg08709073	13	107594496	-	1
cg08478074	3	110784941	-	1
cg23178322	11	71059323	-	1
cg02886837	11	53876460	-	1
cg11186981	X	73595789	-	1
cg25474442	15	77898944	-	1
cg19767580	8	90840903	-	1
cg10081138	11	70988402	-	1
cg04387175	8	125069837	-	1
cg26362079	14	70251477	-	1
[truncated: 17,295 more rows]
