# Supplementary material for: Usability of human Infinium MethylationEPIC BeadChip for mouse DNA methylation studies
Source: BMC Bioinformatics. 2017 Nov 15;18:486. doi: 10.1186/s12859-017-1870-y (PMC5688710; doi:10.1186/s12859-017-1870-y)
Supplement: Supplementary file 30 — WSB_EiJ_EPIC. (XLS 1812 kb) [file 12859_2017_1870_MOESM30_ESM.xls]

## Sheet: Mapinfo_19360
	CHR	Mapinfo	Strand	Infinium_Design_Type
cg01675618	3	91358188	-	1
cg08193650	17	86552737	-	1
cg11413800	8	86848715	-	1
cg22914934	7	101872368	-	1
cg06523030	15	49834259	-	1
cg25928603	1	58394145	-	1
cg04836978	X	106792954	-	1
cg04645063	17	24347142	-	1
cg05351940	1	75929587	-	1
cg00811777	17	36211984	-	1
cg22441074	11	76211367	-	1
cg16546279	11	104058764	-	1
cg09628838	11	83842619	-	1
cg25365565	6	140428287	-	1
cg13977827	4	84364924	-	1
cg27289462	12	105857752	-	1
cg13352750	6	53324241	-	1
cg08877293	19	5485507	-	1
cg17991604	9	96299129	-	1
cg08611470	19	47639961	-	1
cg24540710	11	96605670	-	1
cg08169020	12	82159904	-	1
cg05524529	11	44260633	-	1
cg23740135	17	49537968	-	1
cg22342925	15	77312075	-	1
cg19504702	11	58879477	-	1
cg11686940	7	66559811	-	1
cg08125081	4	153890194	-	1
cg25729807	15	100751518	-	1
cg19645734	15	100866410	-	1
cg14282180	17	90079305	-	1
cg10115987	1	77157192	-	1
cg17801860	9	104210179	-	1
cg06837355	8	127133423	-	1
cg16984619	7	109123132	-	1
cg04361145	2	35780361	-	1
cg19622078	4	135714703	-	1
cg14592406	5	117720503	-	1
cg03407756	16	44770678	-	1
cg05372365	6	85478326	-	1
cg11466301	8	109828731	-	1
cg22232120	18	8020539	-	1
cg06147822	2	177512390	-	1
cg22696982	2	76448231	-	1
cg05792022	3	53605473	-	1
cg22218911	3	92649172	-	1
cg06220235	16	10834216	-	1
cg21686797	17	37623347	-	1
cg18050295	6	93147593	-	1
cg00613914	10	61475955	-	1
cg20882208	3	42591132	-	1
cg25745773	2	158311834	-	1
cg25926008	10	42045025	-	1
cg26978172	17	36434415	-	1
cg18875435	17	33033484	-	1
cg12975464	3	53439534	-	1
cg07310671	8	122685845	-	1
cg00564759	7	130779728	-	1
cg25416230	6	48906634	-	1
cg10093679	19	5647474	-	1
cg08292112	5	67045237	-	1
cg19482025	9	33298698	-	1
cg03778388	10	110133128	-	1
cg06133459	17	35140745	-	1
cg15993795	10	121392030	-	1
cg27595582	7	93520407	-	1
cg26543180	6	127974909	-	1
cg06263372	18	26156573	-	1
cg11667683	5	9398491	-	1
cg03481131	4	64906831	-	1
cg24219929	9	70565547	-	1
cg00049718	3	105689854	-	1
cg11050601	13	71379690	-	1
cg02647941	9	93057571	-	1
cg04468543	13	96997423	-	1
cg10503284	14	56472550	-	1
cg12526346	6	140130747	-	1
cg14177917	1	37038731	-	1
cg24843246	8	3552015	-	1
cg17069313	8	48162593	-	1
cg07925619	11	102107329	-	1
cg26504197	13	75828963	-	1
cg24720192	17	82018831	-	1
cg04739647	2	76004452	-	1
cg09012513	8	34754860	-	1
cg27605355	11	118569981	-	1
cg10496350	12	83856232	-	1
cg09258813	8	27929882	-	1
cg21837669	10	88722389	-	1
cg08409804	5	125423070	-	1
cg08730747	16	4540739	-	1
cg24594830	10	112739549	-	1
cg17708456	3	31042963	-	1
cg01496648	8	108117959	-	1
cg06980387	13	85864336	-	1
cg00437048	13	6765695	-	1
cg13160221	14	72155199	-	1
cg06887159	2	94007073	-	1
cg07771338	16	18818610	-	1
cg18082337	9	93071137	-	1
cg16805150	5	146307423	-	1
cg12111170	14	14370890	-	1
cg21825840	19	5152851	-	1
cg10144604	2	177511182	-	1
cg11528849	2	80932458	-	1
cg13678470	2	25665272	-	1
cg03341723	17	35355795	-	1
cg23479730	12	110594946	-	1
cg04346261	17	82795954	-	1
cg01420426	4	122971044	-	1
cg05167251	2	76004455	-	1
cg23063716	9	58229808	-	1
cg11869721	7	124725047	-	1
cg15561583	11	22306752	-	1
cg03527353	2	107731106	-	1
cg12977696	11	77126599	-	1
cg07359369	2	120978122	-	1
cg02624737	15	77647796	-	1
cg04313601	7	114179593	-	1
cg19109729	8	124098554	-	1
cg09515097	16	4487570	-	1
cg12646972	1	139109353	-	1
cg22777520	17	36392615	-	1
cg13462935	3	91342400	-	1
cg26717983	1	23475583	-	1
cg19667082	15	91069705	-	1
cg04678743	6	31533854	-	1
cg10814176	11	100503556	-	1
cg04882273	8	101528340	-	1
cg02346313	3	53439540	-	1
cg25916282	2	76041520	-	1
cg04085768	3	130861746	-	1
cg14044874	6	94259288	-	1
cg15088000	7	28937770	-	1
cg25623174	10	81827497	-	1
cg21411075	2	129160744	-	1
cg16745091	1	121418356	-	1
cg03831465	2	105596415	-	1
cg17215497	2	26048911	-	1
cg05835545	X	112441161	-	1
cg09556632	4	123713373	-	1
cg12308391	9	50568836	-	1
cg11994584	X	97270731	-	1
cg05291069	7	136422427	-	1
cg01044722	11	69885732	-	1
cg05492845	19	7042678	-	1
cg21046967	11	100027130	-	1
cg17733353	2	27920204	-	1
cg03312572	12	36212370	-	1
cg13482308	4	45742051	-	1
cg27196194	10	82656429	-	1
cg24799921	14	22613952	-	1
cg22253255	11	70612220	-	1
cg24761507	11	86011030	-	1
cg03653137	17	35265924	-	1
cg10479082	6	54921867	-	1
cg03451670	1	91586926	-	1
cg24700222	3	148809326	-	1
cg20074371	9	117418357	-	1
cg16810054	2	158342129	-	1
cg27566289	11	96730794	-	1
cg01988539	13	93817925	-	1
cg07024996	5	32012886	-	1
cg27294054	7	4807436	-	1
cg10024000	11	80773640	-	1
cg11651961	11	31354626	-	1
cg26456022	15	8662506	-	1
cg14127398	4	33010915	-	1
cg04118306	14	69698753	-	1
cg07817883	4	132519322	-	1
cg05223760	X	7660123	-	1
cg05661612	X	39742510	-	1
cg17021559	14	21310132	-	1
cg01546568	6	80218608	-	1
cg13053914	5	138401952	-	1
cg11837181	4	158062368	-	1
cg22095507	8	37457087	-	1
cg10268491	6	111368381	-	1
cg21551704	13	94226997	-	1
cg05971891	1	44612767	-	1
cg08224646	8	108112667	-	1
cg02257300	7	20277235	-	1
cg23667405	17	36531292	-	1
cg14544505	18	68692620	-	1
cg22014887	5	35396836	-	1
cg15316734	6	128212188	-	1
cg15723222	11	87127627	-	1
cg10092265	11	71043134	-	1
cg01641792	9	21770697	-	1
cg17036062	X	96418036	-	1
cg25291396	2	34209957	-	1
cg24435866	3	91586642	-	1
cg16636935	18	21112672	-	1
cg02952918	5	118503795	-	1
cg17864357	15	80505620	-	1
cg19186145	17	87999693	-	1
cg05299650	15	100718899	-	1
cg08248516	6	53294103	-	1
cg27093143	7	31813650	-	1
cg19443023	11	121892776	-	1
cg06640637	2	166550996	-	1
cg20448966	11	122475769	-	1
cg19591512	9	104210183	-	1
cg03421073	11	51153804	-	1
cg13873889	17	36520359	-	1
cg15585318	14	29191613	-	1
cg11157771	11	74551207	-	1
cg11360931	17	36532583	-	1
cg00522555	9	21800821	-	1
cg00751785	X	18666161	-	1
cg00783945	1	135162067	-	1
cg17734803	4	101821873	-	1
cg25315731	17	30111958	-	1
cg08911275	2	75974638	-	1
cg19742111	19	4775735	-	1
cg14006463	6	127975111	-	1
cg04571321	7	30461346	-	1
cg08499046	2	107739523	-	1
cg16718678	19	6469089	-	1
cg04214350	1	138920249	-	1
cg14379462	2	27417112	-	1
cg17452291	5	9398477	-	1
cg20139338	19	6901833	-	1
cg18080819	7	148267271	-	1
cg00441027	1	94889022	-	1
cg20109541	16	66950698	-	1
cg21039708	14	49781823	-	1
cg25052737	6	24648441	-	1
cg07665466	9	101452554	-	1
cg17816390	8	27676746	-	1
cg06892439	17	38231283	-	1
cg07094533	1	89123421	-	1
cg23203698	12	5161245	-	1
cg16688031	18	36692092	-	1
cg26348180	16	30487977	-	1
cg01185682	11	91956351	-	1
cg06462727	4	125733392	-	1
cg25333181	6	118773394	-	1
cg00107914	17	36535188	-	1
cg18397073	7	26244299	-	1
cg13011604	9	112743858	-	1
cg01721429	8	87481614	-	1
cg25947544	14	13135365	-	1
cg21824343	11	76837526	-	1
cg19940537	10	72484754	-	1
cg01342411	8	114035329	-	1
cg23235460	16	24762402	-	1
cg00680003	17	37315334	-	1
cg09527731	11	54533579	-	1
cg03794219	2	32869814	-	1
cg20919680	1	77191583	-	1
cg24341236	X	77874085	-	1
cg01464969	5	34577460	-	1
cg20046608	11	87334520	-	1
cg19148137	6	31857154	-	1
cg27131953	5	25114042	-	1
cg21865157	4	144631306	-	1
cg03960952	10	113474891	-	1
cg21996137	13	47039722	-	1
cg26860994	6	29079009	-	1
cg22961278	5	100347935	-	1
cg06652112	16	30489117	-	1
cg22901100	17	49393479	-	1
cg26164681	6	30347040	-	1
cg18175036	13	105893407	-	1
cg26957677	10	53418424	-	1
cg01108400	2	30936184	-	1
cg16029875	1	136297054	-	1
cg17876581	8	79317649	-	1
cg01439340	11	122238429	-	1
cg02506324	19	4775098	-	1
cg08180952	9	58229805	-	1
cg10653296	14	124891699	-	1
cg08178756	15	87407194	-	1
cg04674734	6	54921045	-	1
cg22105332	17	38324257	-	1
cg07579618	X	147635028	-	1
cg06716807	5	32032973	-	1
cg22835709	2	121798288	-	1
cg22127730	4	154554271	-	1
cg23446033	2	19197606	-	1
cg14591280	5	133159299	-	1
cg01525669	8	8873421	-	1
cg16519705	4	155759141	-	1
cg01279418	8	125552497	-	1
cg26224223	7	38372336	-	1
cg05728201	5	88707452	-	1
cg11628859	17	35201185	-	1
cg20772300	11	118066015	-	1
cg02128325	18	37001490	-	1
cg08368788	6	4936672	-	1
cg15135704	4	144518784	-	1
cg03848676	15	80937458	-	1
cg04945331	9	101689177	-	1
cg26324606	13	65175121	-	1
cg19592439	9	100758683	-	1
cg02058918	4	48083318	-	1
cg22740006	19	4641900	-	1
cg16677019	11	105605408	-	1
cg26360961	6	127505567	-	1
cg15169878	15	80052192	-	1
cg09658576	6	39625993	-	1
cg07979106	14	123117526	-	1
cg20917706	14	72368437	-	1
cg19158325	11	70049119	-	1
cg12001355	13	114380448	-	1
cg20115868	2	72080584	-	1
cg18072802	5	76742269	-	1
cg19447973	17	80700169	-	1
cg05270634	11	103218135	-	1
cg19356389	17	35356207	-	1
cg13176715	16	5157075	-	1
cg04927889	14	12654295	-	1
cg08128826	1	142018195	-	1
cg06070960	9	104210353	-	1
cg18665732	19	33341647	-	1
cg18142615	9	33297290	-	1
cg11531628	4	135885473	-	1
cg08127858	17	25380500	-	1
cg22694153	4	118694739	-	1
cg06036563	7	143008761	-	1
cg13264311	3	132385040	-	1
cg18918349	10	43336654	-	1
cg14328683	2	25909606	-	1
cg21639435	8	74160872	-	1
cg13242392	15	8535350	-	1
cg02185531	1	89663982	-	1
cg19859323	X	59878372	-	1
cg22696073	17	35449729	-	1
cg12177793	14	57214757	-	1
cg04801617	10	86339707	-	1
cg00674395	11	70548831	-	1
cg15457037	2	184937620	-	1
cg27542366	7	116793485	-	1
cg12692042	18	21874593	-	1
cg02039267	19	60202835	-	1
cg16039964	11	71452705	-	1
cg20570761	11	100481672	-	1
cg23834494	10	118606709	-	1
cg22315440	4	110721789	-	1
cg06468969	11	109315742	-	1
cg15712577	5	131474264	-	1
cg25019648	11	116716483	-	1
cg14062745	11	20469912	-	1
cg11686722	2	118346295	-	1
cg15968297	5	34125371	-	1
cg05340339	4	139704683	-	1
cg20211779	2	105596291	-	1
cg05890285	6	115853354	-	1
cg07313502	2	25515135	-	1
cg08337312	2	172755979	-	1
cg10424330	8	112020412	-	1
cg20820767	4	119946514	-	1
cg04210573	X	105423916	-	1
cg07960450	11	7082355	-	1
cg13157098	15	8535313	-	1
cg25636132	15	100720187	-	1
cg18977541	19	45479047	-	1
cg04896295	17	35198596	-	1
cg26177966	7	26429643	-	1
cg12477716	11	97678154	-	1
cg06197760	13	39201621	-	1
cg23965099	1	90697822	-	1
cg23729501	3	150300353	-	1
cg22542300	13	39201634	-	1
cg03721993	12	112947481	-	1
cg12146864	10	129843532	-	1
cg23506944	11	78624070	-	1
cg25967745	12	110956393	-	1
cg18590015	10	18786668	-	1
cg02331143	4	122719552	-	1
cg00560671	14	59186532	-	1
cg00267862	5	145702881	-	1
cg21364278	2	68768539	-	1
cg07435294	19	5599737	-	1
cg04988476	16	29170131	-	1
cg06001237	2	185071203	-	1
cg10198271	2	176191055	-	1
cg14456207	3	106252980	-	1
cg09984392	15	60586695	-	1
cg17004212	14	63162471	-	1
cg14575155	2	34537335	-	1
cg02676375	11	33837114	-	1
cg10500218	1	158663654	-	1
cg08452456	11	98820146	-	1
cg01904414	7	138066400	-	1
cg18740769	13	87475631	-	1
cg13445984	17	21630171	-	1
cg27558234	12	75003784	-	1
cg22467364	8	25781097	-	1
cg01874084	10	131038189	-	1
cg02760300	7	99747364	-	1
cg09415883	19	5132708	-	1
cg16055035	13	44354918	-	1
cg08430409	15	100702035	-	1
cg07813495	9	53216926	-	1
cg12714180	4	127416208	-	1
cg17263061	5	31397356	-	1
cg13828701	12	3940058	-	1
cg23921699	15	100545703	-	1
cg11308211	2	72627794	-	1
cg07727358	5	111054474	-	1
cg25538602	11	104946813	-	1
cg09801353	7	148925626	-	1
cg13491481	14	13135362	-	1
cg18344660	13	9316022	-	1
cg12028548	2	155052762	-	1
cg16336127	13	97272286	-	1
cg13508402	6	29434693	-	1
cg01931502	1	174963883	-	1
cg13600489	12	58120658	-	1
cg15626629	X	104722209	-	1
cg25307665	6	53283032	-	1
cg18305324	17	36536293	-	1
cg10582804	2	124222017	-	1
cg09214456	11	5968766	-	1
cg02795432	1	61890682	-	1
cg20926035	17	88066474	-	1
cg05570827	4	131930866	-	1
cg10361922	11	102996664	-	1
cg02219962	14	22607460	-	1
cg13925683	1	75978025	-	1
cg18026225	11	104854893	-	1
cg01392544	2	14800359	-	1
cg18396275	11	104166046	-	1
cg25680638	19	61846926	-	1
cg00385863	4	122956140	-	1
cg14306734	18	26142254	-	1
cg24514230	7	105371561	-	1
cg04108127	1	187489171	-	1
cg07864323	16	20931616	-	1
cg26353862	7	114179440	-	1
cg03397389	4	129211627	-	1
cg15233711	7	116793492	-	1
cg19531507	9	46973046	-	1
cg18134734	7	104571614	-	1
cg14731407	9	22512795	-	1
cg27558594	4	33010894	-	1
cg16794406	2	94007059	-	1
cg02766820	10	129935346	-	1
cg09577841	9	79034916	-	1
cg06332339	9	59796475	-	1
cg05902531	10	129240256	-	1
cg24599249	5	4835448	-	1
cg00543073	11	24437958	-	1
cg16641060	X	38006603	-	1
cg23808946	17	87999679	-	1
cg08591265	11	89588868	-	1
cg23813514	14	35562023	-	1
cg23468927	19	4175256	-	1
cg00508498	2	105596407	-	1
cg14951598	17	49697029	-	1
cg16764637	6	53294089	-	1
cg26008390	17	86223683	-	1
cg22424284	3	103116789	-	1
cg02522760	19	46595257	-	1
cg22188945	11	76211352	-	1
cg25172243	X	62068079	-	1
cg03785696	6	53323574	-	1
cg05397514	3	91360382	-	1
cg02328660	4	157720051	-	1
cg15740366	6	29822135	-	1
cg22656750	11	36676296	-	1
cg00482994	17	35444878	-	1
cg25160286	6	53392319	-	1
cg04061117	6	115974898	-	1
cg23934404	8	12671637	-	1
cg24389389	3	53439570	-	1
cg18036763	15	86582218	-	1
cg08642014	7	29491462	-	1
cg00376019	14	31523187	-	1
cg09333532	11	23596969	-	1
cg25889711	19	45563663	-	1
cg06257136	11	104373235	-	1
cg11920325	19	12507348	-	1
cg16383389	3	125363145	-	1
cg26544363	2	107730937	-	1
cg04084364	17	82796494	-	1
cg01866162	8	107887818	-	1
cg10626768	10	113474902	-	1
cg14421860	3	119205918	-	1
cg01080375	12	83707043	-	1
cg12864721	14	22610759	-	1
cg19604444	12	78846993	-	1
cg02573857	7	30229157	-	1
cg16149238	12	5442152	-	1
cg09294629	8	4225304	-	1
cg12721145	3	133925433	-	1
cg23841819	1	135684449	-	1
cg00535430	16	4479715	-	1
cg09973986	10	129336879	-	1
cg20399260	7	116793482	-	1
cg16529483	X	76247177	-	1
cg05814800	12	105847278	-	1
cg08945214	7	66559799	-	1
cg17937222	5	125608804	-	1
cg26606397	10	119969914	-	1
cg17523282	10	62922875	-	1
cg12129080	7	141111124	-	1
cg02469607	13	25519854	-	1
cg18375296	11	122607100	-	1
cg11732282	2	54114087	-	1
cg24128593	10	4326950	-	1
cg06997305	2	95789315	-	1
cg09641689	8	94355306	-	1
cg21288693	14	71675002	-	1
cg11993636	11	96605409	-	1
cg13402773	7	47815668	-	1
cg18798853	16	95988848	-	1
cg22542420	11	104840450	-	1
cg02538342	7	125401039	-	1
cg08096854	11	96128681	-	1
cg26264232	6	53239089	-	1
cg08876130	15	101148849	-	1
cg07405849	5	32014493	-	1
cg11686528	11	77971890	-	1
cg13886231	15	80505593	-	1
cg15268691	19	46084429	-	1
cg00162191	6	50273650	-	1
cg10503751	4	146175460	-	1
cg16896847	15	77300175	-	1
cg26545730	X	104592249	-	1
cg14650175	15	74590129	-	1
cg25939742	7	17067319	-	1
cg06925975	4	139008535	-	1
cg13254080	18	36572809	-	1
cg15938266	5	102244037	-	1
cg09602577	9	38366443	-	1
cg23344688	2	18351595	-	1
cg16668534	17	24997594	-	1
cg26258074	6	128172519	-	1
cg02461391	8	119106810	-	1
cg12699044	5	123122151	-	1
cg19753794	7	46685815	-	1
cg24810439	5	120724962	-	1
cg14425564	2	39032777	-	1
cg16804899	5	32289505	-	1
cg03445006	19	6426590	-	1
cg22060817	10	31294300	-	1
cg02070685	8	121857131	-	1
cg19901889	10	119969924	-	1
cg23194024	11	100503553	-	1
cg11711420	13	119065890	-	1
cg14353137	1	10272186	-	1
cg01013653	19	29209838	-	1
cg21538190	1	175977991	-	1
cg07986385	17	36004977	-	1
cg17511933	1	121755201	-	1
cg16143176	4	8864568	-	1
cg16527491	12	59149517	-	1
cg26998856	17	29044918	-	1
cg13653195	15	100783602	-	1
cg25330147	6	29131377	-	1
cg13545763	11	97071883	-	1
cg24879595	12	71272473	-	1
cg05001009	17	93559581	-	1
cg25226874	10	118682123	-	1
cg23712980	2	156159454	-	1
cg11950383	16	92880951	-	1
cg04245693	10	37781912	-	1
cg03054277	11	60219779	-	1
cg04616401	18	35652121	-	1
cg15454066	19	10297551	-	1
cg02135464	12	112371058	-	1
cg24168641	9	59489043	-	1
cg06708432	10	129552083	-	1
cg25841847	2	95789317	-	1
cg01592198	7	45539747	-	1
cg15457058	4	117501711	-	1
cg00056719	15	104453887	-	1
cg26910651	8	34419402	-	1
cg20946504	5	88707419	-	1
cg14332444	3	152546890	-	1
cg13706058	9	89626434	-	1
cg02700369	7	17657948	-	1
cg01755467	8	34200323	-	1
cg06369833	7	28788817	-	1
cg20347665	X	105424086	-	1
cg21875234	16	11313289	-	1
cg13173903	2	160262004	-	1
cg15301489	14	65140475	-	1
cg01860947	17	33198133	-	1
cg05203659	16	11313262	-	1
cg10491460	4	152194013	-	1
cg09034774	9	63563030	-	1
cg00986824	3	110213533	-	1
cg12459542	3	106595573	-	1
cg04354879	11	104373473	-	1
cg05746407	8	122959741	-	1
cg11050908	2	30411869	-	1
cg09425753	2	172335768	-	1
cg22157255	4	99661534	-	1
cg04899896	5	99275791	-	1
cg12595013	9	93056635	-	1
cg10141377	11	100027520	-	1
cg06691214	1	66061830	-	1
cg14592474	5	19775610	-	1
cg02299195	2	92156571	-	1
cg19116006	2	177511253	-	1
cg05516489	15	104936277	-	1
cg00778995	1	43745272	-	1
cg19156483	2	65235012	-	1
cg19945202	6	121448195	-	1
cg03037622	9	108802780	-	1
cg10383019	7	112544445	-	1
cg04262392	17	25392453	-	1
cg23395398	17	46408793	-	1
cg10635194	3	108148692	-	1
cg10949322	18	3429932	-	1
cg13696942	7	51883370	-	1
cg03024619	6	102253529	-	1
cg09973102	8	125702569	-	1
cg05052194	4	158669486	-	1
cg07339181	10	123151717	-	1
cg14963317	2	153890787	-	1
cg23371278	19	44264329	-	1
cg10755973	2	39014925	-	1
cg05872702	15	6776777	-	1
cg15534364	X	105607371	-	1
cg15660669	16	78359983	-	1
cg13658921	1	131266525	-	1
cg21407839	16	96271070	-	1
cg08873940	7	45738725	-	1
cg02898094	6	6929968	-	1
cg16905926	1	164708070	-	1
cg16127683	2	120741556	-	1
cg14553506	16	20912511	-	1
cg21672855	15	69602746	-	1
cg21652524	12	87602512	-	1
cg07963363	4	14156455	-	1
cg13875536	2	29411829	-	1
cg11567041	2	5722277	-	1
cg09190824	5	94998893	-	1
cg07522644	17	48254002	-	1
cg11271505	14	21310443	-	1
cg25957240	2	3240962	-	1
cg15297110	3	137503631	-	1
cg21960381	5	35127293	-	1
cg15771763	5	102244019	-	1
cg14506196	19	44438920	-	1
cg05184586	11	102440648	-	1
cg27599792	18	38521785	-	1
cg15382538	13	100914769	-	1
cg03203603	11	88268507	-	1
cg22876092	14	35562021	-	1
cg03414764	7	86921978	-	1
cg26089573	11	77126580	-	1
cg25435146	7	3710594	-	1
cg01966787	1	12540743	-	1
cg21630368	7	93520677	-	1
cg08689931	5	9398474	-	1
cg26476852	6	53303908	-	1
cg11171235	13	59777216	-	1
cg08572394	13	97280329	-	1
cg16337939	7	84703067	-	1
cg05970014	13	56794332	-	1
cg17497049	7	5089357	-	1
cg02635948	19	8969861	-	1
cg06990796	11	36647965	-	1
cg15710638	11	121144689	-	1
cg04090147	13	114380467	-	1
cg04276951	11	102481285	-	1
cg02086094	5	36183753	-	1
cg06942701	2	62915756	-	1
cg20741134	1	158360968	-	1
cg22198823	19	4831792	-	1
cg27470027	19	7330968	-	1
cg04568842	6	127975105	-	1
cg05512505	8	4280683	-	1
cg11460727	14	71676080	-	1
cg23598212	7	146331118	-	1
cg13310671	2	170599929	-	1
cg14371731	14	26263440	-	1
cg12911732	4	112404719	-	1
cg07317551	4	125923270	-	1
cg21229886	10	113474860	-	1
cg23895041	1	37382802	-	1
cg10232654	11	97959359	-	1
cg08863848	6	53323425	-	1
cg25796016	17	8365261	-	1
cg01171898	7	101872374	-	1
cg27416312	7	129888049	-	1
cg04446303	16	4487300	-	1
cg03575974	7	30233056	-	1
cg07835293	1	173531630	-	1
cg16096176	1	91758016	-	1
cg03891929	19	33341635	-	1
cg19964638	13	55945133	-	1
cg03067574	7	17052375	-	1
cg05723499	18	35567673	-	1
cg03844923	3	99202893	-	1
cg26766798	17	25281947	-	1
cg11202785	3	124877863	-	1
cg03731673	17	35193402	-	1
cg06229867	10	128211076	-	1
cg14969015	4	120318179	-	1
cg01729717	14	111238754	-	1
cg13608733	7	112648766	-	1
cg12741345	3	91516177	-	1
cg25475603	11	53752355	-	1
cg19809499	4	117501768	-	1
cg10254000	16	18775614	-	1
cg03152602	11	100471514	-	1
cg25401220	17	30776977	-	1
cg25340241	5	24075456	-	1
cg22817039	13	110536651	-	1
cg03175975	1	122309623	-	1
cg08868202	4	131592318	-	1
cg12042503	12	114357405	-	1
cg15951188	11	70527694	-	1
cg01949684	17	35964471	-	1
cg03469079	15	80542198	-	1
cg00691830	2	118343093	-	1
cg05061393	1	76852961	-	1
cg08505456	2	76018806	-	1
cg15528519	7	31905025	-	1
cg06880930	8	96570970	-	1
cg24776350	11	70599307	-	1
cg03355998	9	93060864	-	1
cg12122509	11	76307375	-	1
cg13646020	5	68630547	-	1
cg10276404	11	20921438	-	1
cg03905758	8	58618963	-	1
cg16551732	8	62955779	-	1
cg24992007	11	106240545	-	1
cg27506254	1	3261220	-	1
cg16005818	4	154574001	-	1
cg23415789	11	87303170	-	1
cg12322617	8	109334080	-	1
cg00822571	19	33002886	-	1
cg00436183	13	46639521	-	1
cg01430372	11	101848542	-	1
cg16069971	4	35358133	-	1
cg20887442	7	105257541	-	1
cg05963618	11	44625276	-	1
cg06926934	7	73098484	-	1
cg05043908	5	150378244	-	1
cg05889979	6	86954617	-	1
cg02875395	2	18013246	-	1
cg03700449	10	89159999	-	1
cg13851843	7	48298076	-	1
cg15472170	4	151304478	-	1
cg20322375	10	107497406	-	1
cg27560182	4	137134405	-	1
cg03669907	2	107180340	-	1
cg05620842	7	36299999	-	1
cg10549986	12	27510562	-	1
cg04159381	4	110721918	-	1
cg17121176	10	43779552	-	1
cg22402902	11	76578908	-	1
cg11164537	11	60589149	-	1
cg17509220	8	86321818	-	1
cg01808706	2	122068394	-	1
cg03363567	11	88319043	-	1
cg11302943	19	43243409	-	1
cg14596338	16	4450791	-	1
cg26969942	11	104324289	-	1
cg14651363	X	138134455	-	1
cg21285782	3	91977439	-	1
cg12251659	5	125608637	-	1
cg27565880	11	76578876	-	1
cg09174502	9	31826674	-	1
cg12651540	7	82583398	-	1
cg05710997	13	119059646	-	1
cg25110106	3	110842131	-	1
cg13493749	13	50074635	-	1
cg19029301	2	156159452	-	1
cg15455979	15	103772903	-	1
cg13347257	6	115974664	-	1
cg01495907	14	57219335	-	1
cg10193870	12	85354857	-	1
cg27606567	9	124781196	-	1
cg21490597	3	130088131	-	1
cg13537801	11	122487340	-	1
cg15278043	6	31533878	-	1
cg06324957	9	24006099	-	1
cg13479780	17	49313793	-	1
cg24655222	5	32012993	-	1
cg06785746	11	105567987	-	1
cg18989243	3	105728818	-	1
cg17777676	18	37773603	-	1
cg18932798	19	47896177	-	1
cg03635671	18	36675456	-	1
cg26807935	18	36632406	-	1
cg06560524	14	66808924	-	1
cg11331678	2	167924183	-	1
cg04469303	16	99586286	-	1
cg26708817	3	130798886	-	1
cg07168124	14	21318510	-	1
cg23731212	3	77477059	-	1
cg13686537	2	27719461	-	1
cg06576393	19	43012844	-	1
cg11891579	11	45462653	-	1
cg13217064	9	101690072	-	1
cg20866375	11	74471683	-	1
cg05218311	7	99405402	-	1
cg04844543	9	112500530	-	1
cg20274783	5	137394699	-	1
cg11130778	13	56322676	-	1
cg14534739	17	35353283	-	1
cg11196350	12	105857691	-	1
cg19577984	12	93003905	-	1
cg21736089	10	83030163	-	1
cg20977426	4	118591354	-	1
cg19138755	17	30776991	-	1
cg20162381	6	131119899	-	1
cg14381623	2	26681530	-	1
cg26321013	11	100573657	-	1
cg04027548	6	146292155	-	1
cg12431729	4	122975020	-	1
cg17726795	7	31959878	-	1
cg22039234	1	39184795	-	1
cg00830626	15	83819649	-	1
cg15448210	17	35157346	-	1
cg12258307	16	91784673	-	1
cg15179278	11	95844977	-	1
cg17245135	13	85803596	-	1
cg06744574	4	113719977	-	1
cg12270738	4	142546123	-	1
cg05982686	11	87420410	-	1
cg19784903	11	98819854	-	1
cg26035323	4	120141709	-	1
cg10229294	5	123002105	-	1
cg19669107	15	5265391	-	1
cg17560586	6	39447800	-	1
cg03513246	18	22237812	-	1
cg15364725	19	36716608	-	1
cg12080431	10	129935334	-	1
cg20419307	10	108411050	-	1
cg12921614	14	52114149	-	1
cg08969532	19	43243252	-	1
cg22355463	8	80853537	-	1
cg03754311	4	141351282	-	1
cg02155287	13	13901410	-	1
cg08093892	8	74160878	-	1
cg13567392	10	45947166	-	1
cg00405060	16	4212452	-	1
cg26134646	10	61476031	-	1
cg04194674	11	99218705	-	1
cg27115721	12	12567800	-	1
cg10403260	2	94007110	-	1
cg06526980	1	91758054	-	1
cg25749432	19	4307101	-	1
cg13459498	2	166245705	-	1
cg25889750	5	91887427	-	1
cg14453281	12	110645878	-	1
cg00063567	11	31540393	-	1
cg11666140	15	103217237	-	1
cg13868216	15	80891531	-	1
cg21842944	5	148089456	-	1
cg02162462	17	86064428	-	1
cg19580241	6	53323237	-	1
cg12827637	12	82159807	-	1
cg23613205	1	183803887	-	1
cg03745431	1	184625190	-	1
cg17216478	4	140864464	-	1
cg15875860	15	80859007	-	1
cg07385362	18	8887410	-	1
cg18811597	4	109155293	-	1
cg10570838	4	136862240	-	1
cg15112458	5	24075449	-	1
cg18965377	4	33010873	-	1
cg13447391	5	34885469	-	1
cg13847987	2	32349922	-	1
cg14351882	2	25756455	-	1
cg09279412	5	139351034	-	1
cg12860092	2	60695242	-	1
cg14667685	4	126745017	-	1
cg02602423	12	34503270	-	1
cg04504441	11	53752394	-	1
cg16915653	7	147404696	-	1
cg07835437	4	159192217	-	1
cg21935113	19	7490335	-	1
cg26675876	14	65140079	-	1
cg14631690	13	75499969	-	1
cg08655589	6	94170365	-	1
cg02430183	13	50257388	-	1
cg23087992	3	35592422	-	1
cg24904436	15	78300376	-	1
cg13710595	2	121216544	-	1
cg13648682	2	27970022	-	1
cg19615304	12	26145208	-	1
cg26207141	1	90697810	-	1
cg18760837	17	37160095	-	1
cg27219874	8	107955884	-	1
cg03529432	6	53286948	-	1
cg22788002	X	97270712	-	1
cg04645545	19	46599752	-	1
cg05869392	14	21316385	-	1
cg00553487	7	26215486	-	1
cg06701726	X	54161291	-	1
cg05656590	3	31042974	-	1
cg26218726	5	125608643	-	1
cg22122361	5	99162256	-	1
cg22472154	5	34768630	-	1
cg14931631	2	75190286	-	1
cg26066277	11	122559421	-	1
cg24994156	8	109334082	-	1
cg15190599	13	24324001	-	1
cg10643578	4	33010860	-	1
cg27007008	17	36495541	-	1
cg11370512	5	123067350	-	1
cg23665973	1	76508342	-	1
cg07578663	2	9982425	-	1
cg27230711	19	46922472	-	1
cg12646252	X	138134467	-	1
cg23710795	2	177947926	-	1
cg11674844	4	136469682	-	1
cg07204662	19	6968790	-	1
cg14947478	2	158906791	-	1
cg21899276	X	139212070	-	1
cg25811527	7	28873669	-	1
cg20227255	17	48254009	-	1
cg09892203	11	109645468	-	1
cg20471297	12	113340091	-	1
cg10439765	2	168035718	-	1
cg09667001	10	81233848	-	1
cg14530259	2	32117822	-	1
cg07691180	19	5729646	-	1
cg07639739	X	97270712	-	1
cg19209911	7	139882115	-	1
cg13577493	9	109330012	-	1
cg10937890	2	70956772	-	1
cg19220099	16	18417753	-	1
cg20430847	4	158405446	-	1
cg01651170	1	58394131	-	1
cg05975845	2	169893347	-	1
cg27588646	13	101122931	-	1
cg03315484	18	35567868	-	1
cg09512322	7	131650328	-	1
cg11839944	7	48216923	-	1
cg07960629	4	33010867	-	1
cg15189866	4	136913646	-	1
cg12546181	7	47979077	-	1
cg13565492	17	48256833	-	1
cg11817453	17	34979706	-	1
cg22640114	1	184870836	-	1
cg04296578	4	119511332	-	1
cg16897634	4	33010876	-	1
cg22120063	13	100988169	-	1
cg10336131	19	5129138	-	1
cg13909534	11	51532421	-	1
cg19099050	6	115974895	-	1
cg10932068	16	18775594	-	1
cg01905589	4	136779569	-	1
cg20454517	5	31040368	-	1
cg05375728	4	105841772	-	1
cg00558702	6	142046508	-	1
cg08699206	5	34433697	-	1
cg10636447	2	154876977	-	1
cg09748975	5	38750525	-	1
cg25059646	4	137374839	-	1
cg22836359	6	127918334	-	1
cg24744425	1	137630823	-	1
cg10779674	10	130743076	-	1
cg20395646	5	125551750	-	1
cg22369787	2	118141771	-	1
cg24213507	6	113400618	-	1
cg18770669	6	129236029	-	1
cg23098168	3	111170177	-	1
cg01533258	12	107075200	-	1
cg19733867	15	77788360	-	1
cg07312954	3	92483014	-	1
cg08960156	7	121898586	-	1
cg13694576	2	107726033	-	1
cg25729445	17	38433439	-	1
cg22355031	X	102455863	-	1
cg22775593	X	73346878	-	1
cg05785344	X	49817567	-	1
cg24135606	11	71876849	-	1
cg00946507	11	117851566	-	1
cg13673779	18	74951561	-	1
cg26247646	4	152627087	-	1
cg26742815	18	35567668	-	1
cg01121770	11	76211349	-	1
cg02738256	2	18333660	-	1
cg05343811	12	87459650	-	1
cg01809675	11	33750188	-	1
cg11724493	17	35363013	-	1
cg17376041	11	30702445	-	1
cg13302166	11	69885810	-	1
cg17330672	11	3714059	-	1
cg26998842	11	122024145	-	1
cg23388714	18	71907424	-	1
cg26936311	6	22425551	-	1
cg12175172	9	65187380	-	1
cg09549726	7	60270588	-	1
cg04419618	X	59238801	-	1
cg01734140	17	24514731	-	1
cg21502999	10	95045905	-	1
cg19351000	11	24431695	-	1
cg22166703	1	12540741	-	1
cg15168577	18	36735770	-	1
cg05676441	15	23566776	-	1
cg09296453	17	37367479	-	1
cg10626744	4	101816230	-	1
cg24839533	4	132819926	-	1
cg04330371	7	73098503	-	1
cg01453221	17	36265819	-	1
cg25309759	11	84893627	-	1
cg04167725	8	97706263	-	1
cg17752088	13	95695248	-	1
cg07534440	2	86470670	-	1
cg19925772	4	137764220	-	1
cg14562426	17	36263704	-	1
cg05274534	11	98623762	-	1
cg00668227	4	131946716	-	1
cg20468891	19	8969858	-	1
cg20797858	4	23003294	-	1
cg25567021	2	107448338	-	1
cg16894263	X	49814156	-	1
cg08681110	10	37782410	-	1
cg18482164	11	100028766	-	1
cg05680710	17	36263317	-	1
cg03119897	1	135705157	-	1
cg01416227	3	110971657	-	1
cg06744585	8	86681996	-	1
cg20524211	8	11777593	-	1
cg04868078	1	142018183	-	1
cg26485937	18	38595797	-	1
cg21567792	4	127415937	-	1
cg10752731	11	121899047	-	1
cg10163397	8	23515681	-	1
cg05058121	7	125765518	-	1
cg21543987	5	142441743	-	1
cg11944428	19	5512832	-	1
cg24596836	9	76652809	-	1
cg22563312	11	51057388	-	1
cg19781133	5	25018817	-	1
cg11429969	18	37773619	-	1
cg21787965	13	16498693	-	1
cg22025478	8	124098300	-	1
cg25195302	19	54287737	-	1
cg17967970	9	68310536	-	1
cg04728482	13	101057622	-	1
cg16109089	9	28040406	-	1
cg20041802	9	69925585	-	1
cg21455485	4	135885459	-	1
cg16852837	18	71907419	-	1
cg05253021	7	141181792	-	1
cg12213201	3	97329620	-	1
cg14087168	3	90321787	-	1
cg14491820	19	46083830	-	1
cg26083396	6	29822152	-	1
cg06705004	14	58532128	-	1
cg23655615	6	93876059	-	1
cg09143673	17	27683215	-	1
cg26223654	8	86848724	-	1
cg19656282	6	85428008	-	1
cg00497554	1	95522391	-	1
cg24631970	14	65140226	-	1
cg16560077	16	4006641	-	1
cg09291131	12	112395793	-	1
cg15792338	7	38372330	-	1
cg03350042	2	121216611	-	1
cg05675373	3	110213683	-	1
cg19495969	9	35686462	-	1
cg21737675	3	122803933	-	1
cg22894910	4	117639614	-	1
cg10122865	11	22300688	-	1
cg01337429	17	24997812	-	1
cg14940308	6	87577313	-	1
cg23189410	9	93059485	-	1
cg16837525	16	96271053	-	1
cg10242372	2	94801129	-	1
cg13366219	11	118374308	-	1
cg18411550	10	26759437	-	1
cg25073998	17	89926511	-	1
cg26704087	17	46408784	-	1
cg14160518	2	171875563	-	1
cg27470303	2	18351587	-	1
cg03620623	7	47003808	-	1
cg13723766	X	38006701	-	1
cg11113644	19	37010469	-	1
cg08112534	4	117484498	-	1
cg22280167	9	46782555	-	1
cg18941893	4	44929674	-	1
cg21122147	8	110993286	-	1
cg00053010	11	98555178	-	1
cg04722914	1	95522398	-	1
cg24268531	3	90186200	-	1
cg15107038	9	70565522	-	1
cg12946524	3	28528989	-	1
cg16161715	4	121973570	-	1
cg05866836	X	145169847	-	1
cg11594731	9	112753271	-	1
cg07929575	3	106595567	-	1
cg26506779	2	184411896	-	1
cg25942789	1	95092126	-	1
cg01393939	3	147684384	-	1
cg16066237	16	94362239	-	1
cg23670599	9	70565566	-	1
cg06011292	11	69885845	-	1
cg21511365	14	66123937	-	1
cg21813473	2	164126377	-	1
cg25370753	1	157954264	-	1
cg12070724	1	135459101	-	1
cg14875449	14	8312630	-	1
cg24170085	14	32092405	-	1
cg18635552	13	73836599	-	1
cg10870443	13	65175106	-	1
cg26220594	4	142683368	-	1
cg20174699	15	101378034	-	1
cg08373003	13	57176502	-	1
cg02813877	5	125762122	-	1
cg18308527	9	115989943	-	1
cg07229938	7	135371508	-	1
cg16492707	16	76925866	-	1
cg18772588	2	184276131	-	1
cg07691152	10	89157113	-	1
cg13800209	2	118344896	-	1
cg13905264	2	31079680	-	1
cg26518327	8	71667144	-	1
cg14929266	8	13351545	-	1
cg24024056	19	45510509	-	1
cg21477170	5	35924465	-	1
cg00993191	4	152818144	-	1
cg08770580	16	20931923	-	1
cg07702255	2	94006650	-	1
cg13208031	14	71674929	-	1
cg26331160	4	158299296	-	1
cg17613214	15	87275220	-	1
cg10857489	8	108204010	-	1
cg25306611	3	156588830	-	1
cg05344430	5	150257798	-	1
cg11473189	9	46973027	-	1
cg01060026	6	118799979	-	1
cg09706512	16	65966355	-	1
cg15621682	14	56472523	-	1
cg26310240	2	155648307	-	1
cg07975032	4	120483400	-	1
cg25952029	11	118452924	-	1
cg02761523	8	86709896	-	1
cg14978172	5	142874303	-	1
cg22595230	2	133720364	-	1
cg25315148	10	129833713	-	1
cg05839636	18	35723289	-	1
cg00600786	14	25432232	-	1
cg04584009	10	82054176	-	1
cg23849781	9	62588316	-	1
cg16423747	11	4813855	-	1
cg19248367	19	4236478	-	1
cg07130520	3	149279603	-	1
cg01485790	5	127729111	-	1
cg19402405	10	68820391	-	1
cg02395441	7	26429819	-	1
cg14494468	12	58120739	-	1
cg02720925	5	145651653	-	1
cg01460805	14	71675228	-	1
cg06704122	1	123507532	-	1
cg19741945	9	116655259	-	1
cg24046927	3	147693838	-	1
cg21050240	7	28611113	-	1
cg05923197	14	47469444	-	1
cg17852594	4	119511326	-	1
cg04191530	15	76013137	-	1
cg16678545	8	126853258	-	1
cg24141991	9	45125997	-	1
cg02854695	7	46685820	-	1
cg26046953	11	89899674	-	1
cg12474117	X	97270735	-	1
cg24488810	4	64906864	-	1
cg21690979	8	129082556	-	1
cg05119290	11	73741345	-	1
cg19642835	5	120724998	-	1
cg26663063	15	100568884	-	1
cg23475135	1	93363544	-	1
cg09928203	11	6466707	-	1
cg13603112	4	70270238	-	1
cg00994804	16	94360597	-	1
cg07598082	3	110228663	-	1
cg20088005	7	141181796	-	1
cg12963312	1	21711277	-	1
cg27352514	1	176144432	-	1
cg19173440	7	100280286	-	1
cg00215432	1	76606348	-	1
cg19697530	9	48574245	-	1
cg02390588	15	104340448	-	1
cg20903764	7	113672198	-	1
cg12823329	12	112376205	-	1
cg03416541	16	60592491	-	1
cg14839932	17	48256743	-	1
cg17807479	11	67697191	-	1
cg05507481	3	59833720	-	1
cg02565672	1	175108275	-	1
cg11887629	17	58327746	-	1
cg03385548	5	42857115	-	1
cg13983686	11	37347724	-	1
cg17713751	5	139165380	-	1
cg07961283	16	94362263	-	1
cg07746998	10	4658881	-	1
cg02066409	14	65140213	-	1
cg05931684	17	36265813	-	1
cg06926362	10	82998365	-	1
cg19677607	14	69698833	-	1
cg19369780	7	146031333	-	1
cg12137286	7	4903663	-	1
cg20340302	2	176108576	-	1
cg13024202	X	24025710	-	1
cg03465880	4	159309328	-	1
cg22306928	1	76606335	-	1
cg14657116	6	86954482	-	1
cg24932816	3	147693917	-	1
cg06617636	12	82159706	-	1
cg25887254	4	89972545	-	1
cg13703859	13	54412447	-	1
cg16048568	7	73098947	-	1
cg16973098	14	120846647	-	1
cg08329647	7	26144113	-	1
cg12035092	2	50499466	-	1
cg05085809	11	97977677	-	1
cg24473846	2	169893386	-	1
cg27207530	8	125353574	-	1
cg20094282	11	122238431	-	1
cg11880727	12	77165480	-	1
cg12550817	12	78847002	-	1
cg18324126	8	34200320	-	1
cg05931087	1	147101961	-	1
cg27375388	7	130779817	-	1
cg17626178	1	63134367	-	1
cg24999819	1	40548075	-	1
cg01640606	12	75007438	-	1
cg03527422	4	23003868	-	1
cg00366352	10	95384317	-	1
cg24037166	14	21148198	-	1
cg26745032	X	167880505	-	1
cg20830775	9	108804515	-	1
cg27039501	18	61814741	-	1
cg22639787	2	177510559	-	1
cg05537653	2	92693684	-	1
cg13999330	5	143429670	-	1
cg09632273	17	36434409	-	1
cg24838305	7	47151151	-	1
cg26476595	17	25237730	-	1
cg04788956	8	107955927	-	1
cg14584159	7	143280448	-	1
cg03312703	1	135153530	-	1
cg06680921	7	26816147	-	1
cg06266993	11	97977629	-	1
cg00267012	1	11759037	-	1
cg15913680	7	104703106	-	1
cg25645657	13	117181518	-	1
cg23734759	1	187489420	-	1
cg07082452	14	71677347	-	1
cg05449830	X	105607373	-	1
cg04605084	5	109025260	-	1
cg21855944	11	96645722	-	1
cg10414269	9	105874262	-	1
cg18908524	19	7042681	-	1
cg16602504	17	90475881	-	1
cg04419610	7	47945737	-	1
cg22369786	14	108140981	-	1
cg12077322	7	143897092	-	1
cg22321892	15	86582193	-	1
cg10206657	13	114496957	-	1
cg12284142	X	73864451	-	1
cg25751158	7	81429466	-	1
cg18496502	7	26512221	-	1
cg12972643	16	32107415	-	1
cg07562135	7	30143715	-	1
cg26140688	16	92029344	-	1
cg12514620	4	109155293	-	1
cg11692371	7	26516128	-	1
cg02574526	6	90628819	-	1
cg08979686	2	167978689	-	1
cg25977493	3	68662222	-	1
cg21333217	6	118763531	-	1
cg20973743	2	128325664	-	1
cg05835276	10	129793212	-	1
cg13732589	2	29418636	-	1
cg06816718	12	104911761	-	1
cg14455366	4	84371882	-	1
cg21451265	3	122803924	-	1
cg23209537	5	145744484	-	1
cg26010095	4	111101729	-	1
cg00586365	11	53752360	-	1
cg26777760	X	53218315	-	1
cg00502035	11	71149071	-	1
cg16876647	17	86552711	-	1
cg24032214	7	3685618	-	1
cg13327466	2	63159369	-	1
cg10438011	14	108144788	-	1
cg09599130	19	47187751	-	1
cg16004390	10	77726133	-	1
cg21939789	7	117776530	-	1
cg17913274	2	92746087	-	1
cg24368383	4	159106204	-	1
cg21944491	7	28600686	-	1
cg25365214	14	26317006	-	1
cg01320491	9	112409109	-	1
cg10711996	18	6607614	-	1
cg03586390	19	6531575	-	1
cg04400147	14	31877466	-	1
cg03181248	2	74561061	-	1
cg03588460	19	33341737	-	1
cg08992581	2	76000827	-	1
cg27168133	16	32107167	-	1
cg16387669	6	39568549	-	1
cg10162691	11	103218099	-	1
cg00569091	4	154017280	-	1
cg10088527	6	85413882	-	1
cg21860679	10	101073521	-	1
cg07015911	11	97992969	-	1
cg18301891	12	112947933	-	1
cg24770638	X	104759408	-	1
cg18684142	11	97966559	-	1
cg02862674	17	47235605	-	1
cg04798095	2	183600342	-	1
cg10438649	15	37383793	-	1
cg20276511	17	33280523	-	1
cg24442740	4	135913192	-	1
cg21164975	17	49589756	-	1
cg11381282	14	58532201	-	1
cg16000599	16	19071143	-	1
cg06724588	8	91012008	-	1
cg27016990	15	67680293	-	1
cg13562841	11	119763427	-	1
cg27424226	15	80657493	-	1
cg02675502	1	76085786	-	1
cg05884032	18	82452307	-	1
cg07974531	11	76578897	-	1
cg16490096	4	125732769	-	1
cg07281948	10	129810099	-	1
cg20003050	11	27322721	-	1
cg13385521	11	81433204	-	1
cg12869958	19	4349783	-	1
cg09362543	4	110276167	-	1
cg06350203	11	84887536	-	1
cg02697246	5	120790846	-	1
cg21503799	8	95987697	-	1
cg05462328	2	72805593	-	1
cg00381697	7	17071536	-	1
cg00682458	17	48256540	-	1
cg04224864	1	159616795	-	1
cg07791997	7	103607227	-	1
cg02991338	12	50858220	-	1
cg03568975	7	81429901	-	1
cg19504123	11	79605963	-	1
cg01986502	3	42591134	-	1
cg17681516	17	86431182	-	1
cg08023020	17	25465082	-	1
cg13875012	4	151542596	-	1
cg09213403	7	131104271	-	1
cg07910050	17	36263299	-	1
cg14341953	4	43376217	-	1
cg20133326	19	4648540	-	1
cg03775871	17	47723201	-	1
cg06008912	1	52224027	-	1
cg26106778	17	35356200	-	1
cg14558639	7	32341755	-	1
cg21582570	3	107472513	-	1
cg04477010	8	26365239	-	1
cg05156850	6	73352342	-	1
cg19928597	5	137760590	-	1
cg02183231	17	45464221	-	1
cg13874817	9	98810575	-	1
cg25924096	4	22182360	-	1
cg18130905	18	22399119	-	1
cg25338254	13	45792727	-	1
cg11017382	13	105893404	-	1
cg15507730	2	118347237	-	1
cg22071344	17	90475856	-	1
cg15721666	5	117965899	-	1
cg24842967	3	90672540	-	1
cg07233159	18	53615089	-	1
cg05758010	13	93817902	-	1
cg00946032	1	138618415	-	1
cg26375057	9	93056860	-	1
cg16096096	11	21525496	-	1
cg11814826	11	79954828	-	1
cg25650110	16	18417767	-	1
cg04657224	14	65140217	-	1
cg10569606	6	129718391	-	1
cg12802921	16	17155886	-	1
cg13716208	15	81058059	-	1
cg24902139	17	38217477	-	1
cg19926434	12	80253243	-	1
cg01708711	5	138684864	-	1
cg06380923	17	25247841	-	1
cg17926458	14	117605236	-	1
cg15599146	17	5567206	-	1
cg15714321	16	96271159	-	1
cg01316745	17	45048322	-	1
cg13837097	14	47970161	-	1
cg12329516	2	93077651	-	1
cg18395327	1	77160996	-	1
cg23955684	17	51942183	-	1
cg22787311	8	19898221	-	1
cg09570585	6	39180030	-	1
cg01353608	5	44829247	-	1
cg25923056	7	28440090	-	1
cg05898042	19	29209806	-	1
cg10322510	16	11456726	-	1
cg01956624	1	87927335	-	1
cg25664021	10	129817178	-	1
cg27411091	4	158451703	-	1
cg01246390	4	117977133	-	1
cg12026629	12	115435307	-	1
cg23582836	15	104925592	-	1
cg14219291	7	136685767	-	1
cg02495413	11	118062146	-	1
cg06210197	14	69699841	-	1
cg16426221	4	35358113	-	1
cg00299737	8	89737675	-	1
cg20481153	4	142160713	-	1
cg05029822	7	147412588	-	1
cg16113298	2	107731091	-	1
cg04028315	12	121278297	-	1
cg26717995	14	22607008	-	1
cg13876222	2	26949225	-	1
cg21384883	X	8227321	-	1
cg12803572	11	90417150	-	1
cg00879184	2	18351563	-	1
cg24222746	2	49818859	-	1
cg07843568	10	81652472	-	1
cg23167035	18	36657642	-	1
cg21322241	18	84043642	-	1
cg26332175	X	140692898	-	1
cg04105760	2	74561113	-	1
cg10329345	4	119946280	-	1
cg14693555	8	89425274	-	1
cg21035356	12	85575911	-	1
cg09211893	12	111068778	-	1
cg22068068	10	110305350	-	1
cg23224511	10	82983019	-	1
cg24365088	6	116560405	-	1
cg09049672	11	44625263	-	1
cg27600205	3	46537147	-	1
cg12894709	18	37092573	-	1
cg04287931	5	99162253	-	1
cg15714776	11	30678123	-	1
cg09033783	X	75931350	-	1
cg14007067	18	82452123	-	1
cg25561581	15	86583138	-	1
cg05503916	11	119339155	-	1
cg09440095	8	68215192	-	1
cg06554744	11	61828763	-	1
cg12520549	2	62916485	-	1
cg17318297	13	107638053	-	1
cg15786972	19	4314385	-	1
cg11755867	8	109211619	-	1
cg19877581	10	125398400	-	1
cg11424597	4	120195649	-	1
cg05784108	5	120724976	-	1
cg23555471	5	123245966	-	1
cg04185893	3	122803938	-	1
cg26139303	13	97272527	-	1
cg05694921	4	134670467	-	1
cg09910967	10	18190035	-	1
cg09649347	19	58146370	-	1
cg19127360	1	95385454	-	1
cg01382474	9	98421403	-	1
cg06784429	12	116100184	-	1
cg04054593	9	44250211	-	1
cg04334417	2	107454058	-	1
cg00970737	8	85802786	-	1
cg04719435	9	44215507	-	1
cg13212283	10	129780596	-	1
cg05359376	11	79019944	-	1
cg24899767	11	117754042	-	1
cg26225025	3	132729738	-	1
cg17880859	X	167999002	-	1
cg15339058	4	8864571	-	1
cg23197945	19	44814054	-	1
cg05240381	7	147801590	-	1
cg17964510	2	74561085	-	1
cg24806294	15	78077928	-	1
cg08756778	13	117181544	-	1
cg08979194	19	42700415	-	1
cg23535950	19	42355258	-	1
cg02196694	4	7120864	-	1
cg00400832	6	6945404	-	1
cg00019841	18	75311331	-	1
cg01940181	4	157939908	-	1
cg17286258	1	56418111	-	1
cg18079845	6	86955138	-	1
cg07532542	6	102081545	-	1
cg12530191	9	124181616	-	1
cg24813704	17	35541417	-	1
cg06690459	16	44235229	-	1
cg05208399	17	25706360	-	1
cg25720804	11	33836905	-	1
cg01251131	X	174047882	-	1
cg14207210	11	88873846	-	1
cg07871947	2	168035676	-	1
cg10906729	11	97966563	-	1
cg12009516	7	20369304	-	1
cg20246315	17	38231204	-	1
cg00371107	4	136639835	-	1
cg27297626	12	5276327	-	1
cg02641990	4	104975880	-	1
cg08102602	6	127974905	-	1
cg02790620	4	155541435	-	1
cg13270464	1	76879097	-	1
cg07211472	5	145132765	-	1
cg03754195	X	39742513	-	1
cg17636077	11	108969987	-	1
cg23429746	X	104094841	-	1
cg04325880	18	37001350	-	1
cg11737742	3	110213839	-	1
cg16349206	19	9093752	-	1
cg27133880	19	5649531	-	1
cg03780927	9	45517017	-	1
cg25987077	2	156159509	-	1
cg15894722	15	105023603	-	1
cg22926029	19	12507358	-	1
cg01651570	12	114515455	-	1
cg24487027	19	37011641	-	1
cg01353065	8	107867427	-	1
cg26764972	X	104759398	-	1
cg01805347	4	126500716	-	1
cg15172734	14	27197637	-	1
cg19642230	7	4755307	-	1
cg18815943	4	117501719	-	1
cg18892424	7	140541351	-	1
cg00118719	12	60849717	-	1
cg01678084	9	65232123	-	1
cg14754787	11	86005698	-	1
cg04375213	6	122023392	-	1
cg16865446	2	107741520	-	1
cg24446586	6	53324196	-	1
cg06177522	2	39014933	-	1
cg27529944	15	78165686	-	1
cg16002305	12	109112017	-	1
cg04813639	9	91559887	-	1
cg03498913	2	71815624	-	1
cg25317585	14	126892197	-	1
cg18503615	12	87613944	-	1
cg20120430	14	22113612	-	1
cg24404479	7	70507865	-	1
cg26616078	6	38889469	-	1
cg00304629	11	20188227	-	1
cg21472783	12	78375051	-	1
cg26112893	4	153890197	-	1
cg22569836	2	123073133	-	1
cg06785624	15	77731259	-	1
cg14460003	2	156449250	-	1
cg00243547	18	8020530	-	1
cg15965006	17	36204259	-	1
cg06734027	X	50097275	-	1
cg10101470	5	108022249	-	1
cg00015930	4	118591452	-	1
cg02325951	12	101825284	-	1
cg02231404	2	185061051	-	1
cg00478198	X	7458081	-	1
cg16805117	13	21809540	-	1
cg19240678	9	29345552	-	1
cg00940287	X	62657039	-	1
cg06274671	8	91011788	-	1
cg06499652	7	116793587	-	1
cg15243024	5	32053320	-	1
cg13250388	15	81656993	-	1
cg02344911	15	104979627	-	1
cg09236176	11	120561760	-	1
cg00417421	2	172756774	-	1
cg05977669	6	53324188	-	1
cg03604796	6	35594072	-	1
cg06871798	4	132838382	-	1
cg01863808	14	56472144	-	1
cg13739279	17	68541077	-	1
cg15316716	14	72377414	-	1
cg20276947	11	122839047	-	1
cg26059153	2	143059719	-	1
cg04398451	11	61575091	-	1
cg26870093	8	125960526	-	1
cg24428002	11	71452569	-	1
cg15149866	15	39104510	-	1
cg09219451	6	53323240	-	1
cg03740978	18	15478641	-	1
cg04253816	11	71102377	-	1
cg23499194	10	83009171	-	1
cg13407975	8	72101258	-	1
cg22871947	14	33411255	-	1
cg09125402	15	78300146	-	1
cg16555755	2	105731961	-	1
cg10095226	1	138972639	-	1
cg10428279	2	129160842	-	1
cg05336094	4	127416220	-	1
cg10550166	2	114497223	-	1
cg22376822	9	49720132	-	1
cg07417146	17	35158188	-	1
cg19149410	11	96261970	-	1
cg07206010	X	75904186	-	1
cg16136038	15	101215378	-	1
cg06296107	19	42737818	-	1
cg12875775	19	6541187	-	1
cg12773325	7	146620012	-	1
cg07590839	1	89123418	-	1
cg08376191	3	70840189	-	1
cg15480114	17	36273677	-	1
cg27193021	7	117630202	-	1
cg03127034	17	49594512	-	1
cg22839729	11	89608034	-	1
cg15511625	6	116560441	-	1
cg25320562	5	26180907	-	1
cg16447652	11	90857648	-	1
cg14839351	18	26410268	-	1
cg20724004	5	31699460	-	1
cg13818726	7	86812575	-	1
cg09526712	17	26061136	-	1
cg12614029	7	146620016	-	1
cg04813781	1	89123394	-	1
cg06981817	18	70824466	-	1
cg17160984	7	141184909	-	1
cg12339424	17	76542824	-	1
cg23428507	3	155810588	-	1
cg15116677	18	75351242	-	1
cg06862374	1	76487874	-	1
cg02433018	3	152546892	-	1
cg26502263	5	68144629	-	1
cg08825223	14	26371262	-	1
cg22198907	11	51135490	-	1
cg16020249	4	135885476	-	1
cg00661399	17	36039376	-	1
cg14036868	17	82201120	-	1
cg01966335	13	57178903	-	1
cg07380496	13	102009606	-	1
cg24922817	7	26100569	-	1
cg09288658	2	73565649	-	1
cg20623036	7	17657965	-	1
cg03515557	15	49835198	-	1
cg02565068	17	7132851	-	1
cg08163785	5	112902759	-	1
cg19210770	1	77160978	-	1
cg03056854	4	142025770	-	1
cg15142246	8	27676737	-	1
cg25860425	19	6290788	-	1
cg10530883	13	73840200	-	1
cg06348377	15	81933811	-	1
cg04946721	11	108232136	-	1
cg08089301	11	97992988	-	1
cg09818502	15	68580529	-	1
cg19194595	X	21001493	-	1
cg12560877	9	31658280	-	1
cg05525812	2	76040389	-	1
cg05067991	5	125608828	-	1
cg01354921	15	101378044	-	1
cg25896944	X	160419778	-	1
cg05743982	11	77170908	-	1
cg07775855	12	82572470	-	1
cg21639988	11	122607106	-	1
cg04548513	18	38861512	-	1
cg08743881	19	12507341	-	1
cg02195366	X	174047853	-	1
cg15785868	5	117084346	-	1
cg12534150	18	35034634	-	1
cg15449899	4	125732759	-	1
cg16528022	12	78830747	-	1
cg02567756	9	101378200	-	1
cg13834146	9	57787727	-	1
cg05222995	5	122229064	-	1
cg15592945	1	184625192	-	1
cg17830061	18	59268912	-	1
cg04553410	5	25195094	-	1
cg09754110	4	152326153	-	1
cg24377657	2	111828334	-	1
cg02544684	2	176969178	-	1
cg16510127	3	90705751	-	1
cg21229135	12	85636332	-	1
cg26687844	6	17672989	-	1
cg27441689	2	121798285	-	1
cg14974749	6	53280822	-	1
cg08384999	X	12423822	-	1
cg07573727	12	86682981	-	1
cg17159093	1	59205271	-	1
cg08991457	8	27676711	-	1
cg17087331	7	133047683	-	1
cg12521678	X	76395461	-	1
cg03327386	17	68613949	-	1
cg01506399	11	95844971	-	1
cg21781916	5	125608627	-	1
cg17831269	4	155781137	-	1
cg20826416	17	36534733	-	1
cg16764494	9	46458711	-	1
cg25333258	11	6048291	-	1
cg15257930	X	174047884	-	1
cg04881720	2	185061660	-	1
cg12704708	X	7660125	-	1
cg25691834	5	137824689	-	1
cg00706674	6	103409604	-	1
cg14945867	14	47872220	-	1
cg09848218	12	115613455	-	1
cg26834624	5	146224677	-	1
cg18058532	2	107731110	-	1
cg06359703	4	122957017	-	1
cg27343663	11	122003886	-	1
cg21333147	2	172010345	-	1
cg03846926	2	18335527	-	1
cg22488975	1	155281559	-	1
cg15603959	14	31718018	-	1
cg02172150	5	134023888	-	1
cg11460331	17	83046774	-	1
cg02313829	7	102692733	-	1
cg02985724	1	176407612	-	1
cg13361007	1	45179048	-	1
cg22148191	5	118163991	-	1
cg06179749	4	131548705	-	1
cg23025893	16	20227744	-	1
cg03505148	10	129341846	-	1
cg19142026	6	53269748	-	1
cg09366730	5	35125703	-	1
cg06316695	17	35355063	-	1
cg09249800	4	155680835	-	1
cg05643303	15	104979239	-	1
cg23888281	4	119630329	-	1
cg10982913	17	35582890	-	1
cg14457439	7	113672200	-	1
cg07758077	3	91587932	-	1
cg20710888	4	35696027	-	1
cg17623341	2	157510587	-	1
cg06584112	8	119106822	-	1
cg12086936	2	107730941	-	1
cg16652621	4	136188700	-	1
cg13406423	15	45355781	-	1
cg24330922	17	37250303	-	1
cg10832012	5	25260490	-	1
cg10491652	3	90701562	-	1
cg13544847	14	71675064	-	1
cg05640558	5	137444379	-	1
cg07143083	5	134023741	-	1
cg09596958	10	129341086	-	1
cg25149069	8	128395034	-	1
cg03578331	2	62056495	-	1
cg12244464	15	80505618	-	1
cg18459189	2	116429211	-	1
cg02974928	1	158287708	-	1
cg02197303	5	35808413	-	1
cg24203851	10	41078742	-	1
cg10192893	5	68627119	-	1
cg18958339	9	32091390	-	1
cg08599635	8	117088329	-	1
cg01585322	10	118682290	-	1
cg12843022	2	94212693	-	1
cg02036832	17	25247834	-	1
cg26875450	3	98206980	-	1
cg13834844	19	45510273	-	1
cg02451362	11	122642130	-	1
cg08602305	19	33341651	-	1
cg19092105	7	83966442	-	1
cg16590151	9	90044632	-	1
cg27049517	7	30461363	-	1
cg01697719	16	18770941	-	1
cg25034117	11	109585634	-	1
cg11859641	14	72043316	-	1
cg24552876	X	76821857	-	1
cg08941714	15	100866365	-	1
cg06219103	19	7055609	-	1
cg13872831	9	109482426	-	1
cg19406975	11	59389103	-	1
cg12137402	X	103293230	-	1
cg23508333	16	94362277	-	1
cg02611097	13	85665131	-	1
cg17843418	11	121150847	-	1
cg03056321	X	105424154	-	1
cg11757357	7	141181203	-	1
cg14539516	X	49814145	-	1
cg03053914	1	164708078	-	1
cg22896493	3	110350210	-	1
cg11407741	2	9999564	-	1
cg06674527	9	66636099	-	1
cg15588177	4	159278752	-	1
cg00799121	11	51562765	-	1
cg18006085	11	96261967	-	1
cg09247981	19	48023645	-	1
cg05180847	18	36633245	-	1
cg20650693	11	97736464	-	1
cg19745637	4	102955489	-	1
cg07169368	13	96684048	-	1
cg06291328	11	80685434	-	1
cg03902214	12	78373989	-	1
cg20434586	17	48160303	-	1
cg15784006	5	146191845	-	1
cg15396686	5	36295108	-	1
cg10126715	4	128255234	-	1
cg00824109	6	128155335	-	1
cg13635262	14	35047763	-	1
cg08186362	2	183476616	-	1
cg11326968	10	71754306	-	1
cg08502239	11	68881600	-	1
cg21834061	17	38585758	-	1
cg15932738	6	127974916	-	1
cg06324983	3	108402524	-	1
cg20585869	14	69698770	-	1
cg22644163	5	140149796	-	1
cg04768697	10	80201972	-	1
cg00428476	3	98784345	-	1
cg01180479	19	5735658	-	1
cg14906304	2	73764494	-	1
cg02147028	11	103744771	-	1
cg24008929	17	35449737	-	1
cg02057783	11	100503361	-	1
cg04170451	18	8020536	-	1
cg00226545	8	93794225	-	1
cg21487830	11	95845106	-	1
cg20116491	11	117330593	-	1
cg13934266	9	76967572	-	1
cg04913160	7	82141972	-	1
cg08304084	8	90997611	-	1
cg11558850	19	43145474	-	1
cg14464791	9	45625424	-	1
cg11358565	4	112497245	-	1
cg04718234	3	20207197	-	1
cg09508496	7	30355836	-	1
cg20357628	2	181498371	-	1
cg26573797	8	111083908	-	1
cg07101782	9	113308333	-	1
cg17386710	5	134162565	-	1
cg14525473	5	34088574	-	1
cg03632832	15	104454794	-	1
cg10766172	5	137394705	-	1
cg11364468	5	139824228	-	1
cg25924583	11	86849729	-	1
cg01451391	11	91956343	-	1
cg22783100	2	33272041	-	1
cg02517134	16	64952616	-	1
cg22204479	2	149847380	-	1
cg17978996	10	44244052	-	1
cg00198102	3	99264591	-	1
cg20362529	5	35950869	-	1
cg05191700	18	35567858	-	1
cg19332710	2	166966441	-	1
cg07659240	X	73346867	-	1
cg13612083	10	29583694	-	1
cg14859047	9	104210347	-	1
cg27240008	18	84043646	-	1
cg10723146	12	78718127	-	1
cg17243637	4	120141766	-	1
cg14418275	19	4963825	-	1
cg08018585	14	77127021	-	1
cg13802316	7	148448792	-	1
cg18584265	10	80034295	-	1
cg12387604	13	117206663	-	1
cg12030788	6	30008346	-	1
cg05390437	11	123374247	-	1
cg14871385	16	18417738	-	1
cg14639847	15	104966650	-	1
cg21200656	2	149847224	-	1
cg03693760	4	151542355	-	1
cg03167339	5	142637621	-	1
cg03001463	1	58394398	-	1
cg00010954	8	94060288	-	1
cg06804312	16	29170690	-	1
cg11667020	2	149847197	-	1
cg06699461	7	141108941	-	1
cg12500891	2	86470697	-	1
cg13766489	2	30785372	-	1
cg12963084	4	142812342	-	1
cg10207277	15	49834339	-	1
cg05232576	2	132929543	-	1
cg25652824	18	62131137	-	1
cg21196659	19	4776552	-	1
cg00005306	7	131281901	-	1
cg23015696	16	26486999	-	1
cg21638108	8	71638337	-	1
cg10823804	4	133012415	-	1
cg23983671	18	82436790	-	1
cg14851108	14	35562017	-	1
cg05353133	8	126355178	-	1
cg27016163	2	75974643	-	1
cg03627705	11	4702598	-	1
cg05264760	7	47150768	-	1
cg04985273	8	108818634	-	1
cg04576568	1	77159738	-	1
cg05169951	17	24516640	-	1
cg14310499	X	54834300	-	1
cg09010067	11	81929012	-	1
cg08269394	4	151415424	-	1
cg18705909	18	38564808	-	1
cg22604316	4	118555387	-	1
cg27518993	9	108278105	-	1
cg00781875	3	90501390	-	1
cg11018357	11	70571887	-	1
cg26369667	9	8214737	-	1
cg17487170	11	53259992	-	1
cg14768335	2	71727742	-	1
cg25967157	2	125094405	-	1
cg02075410	3	88685541	-	1
cg12340868	14	35047755	-	1
cg12886066	2	74264099	-	1
cg02847589	4	139982084	-	1
cg21302839	11	51153752	-	1
cg20664636	11	76552549	-	1
cg19567046	11	102996371	-	1
cg12273770	7	92469067	-	1
cg18844144	14	56009907	-	1
cg11338643	17	8643348	-	1
cg22913933	11	97956774	-	1
cg11054924	12	3326839	-	1
cg05822022	10	130959110	-	1
cg22120094	15	58935853	-	1
cg25953239	2	75999257	-	1
cg25019126	3	132730067	-	1
cg10100747	12	84246403	-	1
cg04456021	11	98699099	-	1
cg06690735	17	37630702	-	1
cg05906144	7	135876221	-	1
cg17853575	4	111475373	-	1
cg03306374	7	125990393	-	1
cg16844989	2	163380653	-	1
cg13567870	10	76945580	-	1
cg08802203	1	89123434	-	1
cg02742906	8	12671771	-	1
cg07044548	14	72137730	-	1
cg02014853	17	38433451	-	1
cg12245706	6	86511081	-	1
cg23449010	2	184407734	-	1
cg23950688	2	121216815	-	1
cg04072768	11	30831935	-	1
cg14658804	11	35781753	-	1
cg25832771	1	15186645	-	1
cg09568217	11	71043008	-	1
cg19547972	5	137555639	-	1
cg08406370	7	125989899	-	1
cg01812826	15	58935053	-	1
cg11523538	1	181293731	-	1
cg11255394	15	104910369	-	1
cg04148091	8	119539796	-	1
cg04101060	13	57174497	-	1
cg07802900	11	122798058	-	1
cg02980631	17	4976637	-	1
cg24151352	13	32495927	-	1
cg04530992	2	72627792	-	1
cg26639039	2	168035692	-	1
cg07608565	7	4533145	-	1
cg20086579	9	22695884	-	1
cg22466171	3	141891631	-	1
cg11859541	8	27676728	-	1
cg06127256	8	110882906	-	1
cg17158618	10	123151715	-	1
cg20014819	11	115564949	-	1
cg04807900	1	130786464	-	1
cg24664570	2	60695255	-	1
cg24829313	19	7330972	-	1
cg21245132	2	26941069	-	1
cg18469550	8	72999527	-	1
cg03037150	15	104979242	-	1
cg19401340	11	88873844	-	1
cg19589652	7	4997242	-	1
cg11301556	2	168035678	-	1
cg04937080	4	105841779	-	1
cg18425696	12	75071217	-	1
cg04685880	7	4985459	-	1
cg22614239	9	93078602	-	1
cg20608783	4	132825763	-	1
cg17553300	14	29198508	-	1
cg06524757	14	100291831	-	1
cg05882782	19	9049156	-	1
cg19593285	2	157504834	-	1
cg27432847	3	130791718	-	1
cg16836056	3	42591007	-	1
cg00329154	7	141181758	-	1
cg11791136	7	26429828	-	1
cg11300369	17	35195418	-	1
cg16095795	1	77191055	-	1
cg03143742	16	17976297	-	1
cg09503194	15	83521113	-	1
cg19788831	15	97506864	-	1
cg08813197	8	111081965	-	1
cg05279076	15	39104519	-	1
cg02466008	15	28346069	-	1
cg03402994	5	111028325	-	1
cg24599205	3	110213853	-	1
cg07648749	12	58279262	-	1
cg17427639	4	141419548	-	1
cg23877401	5	125607530	-	1
cg27188115	8	96027156	-	1
cg15007959	7	46620975	-	1
cg13355248	11	121548145	-	1
cg18020679	17	35363022	-	1
cg19226007	11	104718334	-	1
cg11229533	17	83265348	-	1
cg23398076	11	19267650	-	1
cg26930643	4	116980662	-	1
cg23946286	5	142168370	-	1
cg04591732	11	122285068	-	1
cg16557308	4	111475366	-	1
cg00744351	11	71838656	-	1
cg22361816	17	35387667	-	1
cg16956543	15	86582191	-	1
cg26031047	15	62124430	-	1
cg13244241	19	45581943	-	1
cg14508643	3	90068872	-	1
cg18432864	9	47044091	-	1
cg06632207	15	104658441	-	1
cg14048780	13	52857295	-	1
cg03027977	6	39179822	-	1
cg06644124	1	139783434	-	1
cg17921464	10	129341077	-	1
cg20548934	1	177313785	-	1
cg08709073	13	107638141	-	1
cg08478074	3	110350208	-	1
cg23178322	11	70838064	-	1
cg02886837	11	53752367	-	1
cg11186981	X	73864473	-	1
cg25474442	15	77482967	-	1
cg19767580	8	90662597	-	1
cg10081138	11	70766476	-	1
cg04387175	8	124765543	-	1
cg26362079	14	71390683	-	1
[truncated: 17,361 more rows]
