# Supplementary material for: Usability of human Infinium MethylationEPIC BeadChip for mouse DNA methylation studies
Source: BMC Bioinformatics. 2017 Nov 15;18:486. doi: 10.1186/s12859-017-1870-y (PMC5688710; doi:10.1186/s12859-017-1870-y)
Supplement: Supplementary file 31 — mEPIC.loading.Script.R. (R 2 kb) [file 12859_2017_1870_MOESM31_ESM.r]

#########################################
#----------Loading mEPIC data-----------#
#########################################

require(ChAMP)
require(methylumi)
require(minfi)
source("Path_to_directory/Champ.load.mEPIC.Script.R")#Load new loading function Champ.norm.mEPIC.Script.R
source("Path_to_directory/Champ.norm.mEPIC.Script.R")#Load new normalization functions

require(gdata)#require gdata to read the xls file
mEPIC.manifest <- read.xls(xls = "Path_to_directory/mEPICmanifest.xls", sheet = 1, header =T, row.names =1)

#Loading the probes and filtering for mEPIC
myload.mEPIC = champ.load.mEPIC(directory="Path_to_directory", filterXY = TRUE, arraytype = "EPIC", detSamplecut = 0.2, mEPIC = T, mEPIC.manifest =mEPIC.manifest)
#The detSamplecut = 0.2 is depending on which mouse strain used
#if the mouse strain has a low percentage of overlap with the mEPIC, see paper figure 4
#set the detSamplecut accorindly. 
#It filters bad samples, but if there is low overlap the program thinks all samples are bad

#########################################
#------Normalizing Beta with SWAN-------#
#########################################

#Swan input is mset and rgset and they have to be filtered before normalization#
#Mset is an environmentally locked set with a meth table and an unmeth table which is used for beta calculation
#it is done on a probe by probe basis and the rgset is only used in normalization to get the NEGATIVE probes,
#which are different from the type 1 and type 2 probes
#So the mset has to be filtered, which is done using the rownames of the mEPIC manifest

mEPIC.f.mset <- myload.mEPIC$mset[rownames(myload.mEPIC$mset) %in% rownames(mEPIC.manifest),]
mEPIC.swan.Beta = getBeta(preprocessSWAN(myload.mEPIC$rgSet, mEPIC.f.mset), "Illumina")

#########################################
#------Normalizing Beta with BMIQ------##
#########################################
#normalizing Beta with BMIQ
#First filter Beta values for mEPIC probes
#Followed by BMIQ

#The function is basically the same as the original, 
#except in the CHAMP.BMIQ in the random selection of type 1 probes there is an error when running normal BMIQ 

#"Fitting EM beta mixture to type1 probes"
#Error in sample.int(length(x), size, replace, prob) : 
#  cannot take a sample larger than the population when 'replace = FALSE'

#To fix this line 31 has the replace changed from 'FALSE' to 'TRUE', that is the only difference

mEPIC.raw.beta <- myload.mEPIC$beta[rownames(myload.mEPIC$beta) %in% rownames(mEPIC.manifest),]
mEPIC.BMIQ.beta = champ.norm.mEPIC(beta = mEPIC.raw.beta, method = "BMIQ", arraytype = "EPIC", cores = 1)
